# Supplementary material for: Melanoma genome evolution across species
Source: BMC Genomics. 2017 Feb 7;18:136. doi: 10.1186/s12864-017-3518-8 (PMC5297047; doi:10.1186/s12864-017-3518-8)
Supplement: Additional file 1: Table S1. — ZMEL1 whole-genome sequencing. This file contains all of the mutations called by MuTect and Shimmer, along with their associated quality scores and overlapping mutations. (XLSX 6276 kb) [file 12864_2017_3518_MOESM1_ESM.xlsx]

## Sheet: mutect and shimmer together
Chromo	Locus	Position	Reference	Change	Context	Transcript_ID	mutKey	TumorRef.mutect	TumorAlt.mutect	NormalRef.mutect	NormalAlt.mutect	TumorRef.shimmer	TumorAlt.shimmer	NormalRef.shimmer	NormalAlt.shimmer	Change_type.mutect	Homozygous.mutect	Quality.mutect	Coverage.mutect	Warnings.mutect	Gene_ID.mutect	Gene_name.mutect	Bio_type.mutect	Exon_ID.mutect	Exon_Rank.mutect	Effect.mutect	old_AA.new_AA.mutect	Old_codon.New_codon.mutect	Codon_Num.CDS..mutect	Codon_Degeneracy.mutect	CDS_size.mutect	Codons_around.mutect	AAs_around.mutect	Custom_interval_ID.mutect	Change_type.shimmer	Homozygous.shimmer	Quality.shimmer	Coverage.shimmer	Warnings.shimmer	Gene_ID.shimmer	Gene_name.shimmer	Bio_type.shimmer	Exon_ID.shimmer	Exon_Rank.shimmer	Effect.shimmer	old_AA.new_AA.shimmer	Old_codon.New_codon.shimmer	Codon_Num.CDS..shimmer	Codon_Degeneracy.shimmer
18	chr18:26490415	26490415	A	C	AAA		18:26490415:C	49	103	58	0	50	161	61	0	SNP	Hom	390.029	0						NA	INTERGENIC			NA	NA	NA	NA	NA	NA	SNP	NA	2.64e-30	0						NA	INTERGENIC			NA	NA
5	chr5:24266278	24266278	A	G	GAG	ENSDART00000099325;ENSDART00000133174	5:24266278:G	0	58	43	1	0	60	46	1	SNP	Hom	245.667	0		ENSDARG00000068624	ENSDARG00000068624	protein_coding		NA	INTRON			NA	NA	1956;4239	NA	NA	NA	SNP	NA	1.07e-29	0		ENSDARG00000068624	ENSDARG00000068624	protein_coding		NA	INTRON			NA	NA
4	chr4:31869451	31869451	C	A	ACC		4:31869451:A					298	103	532	15	NA	NA	NA	NA	NA	NA	NA	NA	NA	NA	NA	NA	NA	NA	NA	NA	NA	NA	NA	SNP	NA	4.09e-27	0						NA	INTERGENIC			NA	NA
1	chr1:54384259	54384259	C	T	CCA		1:54384259:T					546	148	518	14	NA	NA	NA	NA	NA	NA	NA	NA	NA	NA	NA	NA	NA	NA	NA	NA	NA	NA	NA	SNP	NA	4.78e-25	0						NA	INTERGENIC			NA	NA
M	chrM:14585	14585	C	A	#N/A		M:14585:A	744	37	974	1	783	38	3822	4	SNP	Hom	84.8068	0	ERROR_CHROMOSOME_NOT_FOUND|					NA	NONE			NA	NA	NA	NA	NA	NA	SNP	NA	6.53e-25	0	ERROR_CHROMOSOME_NOT_FOUND|					NA	NONE			NA	NA
1	chr1:37821941	37821941	G	T	TGA	ENSDART00000149848	1:37821941:T					354	88	570	10	NA	NA	NA	NA	NA	NA	NA	NA	NA	NA	NA	NA	NA	NA	NA	NA	NA	NA	NA	SNP	NA	6.43e-24	0		ENSDARG00000095055	si:ch211-205a14.1	processed_transcript		NA	INTRON			NA	NA
4	chr4:39320979	39320979	T	A	ATA	ENSDART00000110313	4:39320979:A					346	93	438	6	NA	NA	NA	NA	NA	NA	NA	NA	NA	NA	NA	NA	NA	NA	NA	NA	NA	NA	NA	SNP	NA	1.04e-23	0		ENSDARG00000074193	si:dkeyp-85d8.5	protein_coding		NA	INTRON			NA	NA
5	chr5:47970948	47970948	A	T	AAA		5:47970948:T	1	35	44	0	1	37	46	0	SNP	Hom	144.999	0						NA	INTERGENIC			NA	NA	NA	NA	NA	NA	SNP	NA	4.08e-23	0						NA	INTERGENIC			NA	NA
4	chr4:37706818	37706818	C	T	GCT	;ENSDART00000150452	4:37706818:T					184	84	228	3	NA	NA	NA	NA	NA	NA	NA	NA	NA	NA	NA	NA	NA	NA	NA	NA	NA	NA	NA	SNP	NA	3.54e-22	0		;ENSDARG00000090661	;si:ch211-145h19.5	;protein_coding		NA	INTERGENIC;UPSTREAM: 4583 bases			NA	NA
4	chr4:31869413	31869413	T	A	CTG		4:31869413:A					269	80	456	12	NA	NA	NA	NA	NA	NA	NA	NA	NA	NA	NA	NA	NA	NA	NA	NA	NA	NA	NA	SNP	NA	1.61e-20	0						NA	INTERGENIC			NA	NA
Zv9_scaffold3494	chrZv9_scaffold3494:135843	135843	C	A	#N/A		Zv9_scaffold3494:135843:A					104	62	232	7	NA	NA	NA	NA	NA	NA	NA	NA	NA	NA	NA	NA	NA	NA	NA	NA	NA	NA	NA	SNP	NA	2.31e-20	0						NA	INTERGENIC			NA	NA
3	chr3:48444064	48444064	C	G	TCA	ENSDART00000112238	3:48444064:G					39	103	45	0	NA	NA	NA	NA	NA	NA	NA	NA	NA	NA	NA	NA	NA	NA	NA	NA	NA	NA	NA	SNP	NA	3.05e-20	0		ENSDARG00000076274	BX088529.1	protein_coding		NA	NON_SYNONYMOUS_CODING	H/D	Cac/Gac	204	1
7	chr7:6564034	6564034	G	A	TGT		7:6564034:A					109	81	149	4	NA	NA	NA	NA	NA	NA	NA	NA	NA	NA	NA	NA	NA	NA	NA	NA	NA	NA	NA	SNP	NA	3.3e-20	0						NA	INTERGENIC			NA	NA
1	chr1:54387182	54387182	G	A	TGA		1:54387182:A					413	125	377	12	NA	NA	NA	NA	NA	NA	NA	NA	NA	NA	NA	NA	NA	NA	NA	NA	NA	NA	NA	SNP	NA	3.93e-20	0						NA	INTERGENIC			NA	NA
1	chr1:2600177	2600177	C	G	CCG		1:2600177:G					21	9	14762	13	NA	NA	NA	NA	NA	NA	NA	NA	NA	NA	NA	NA	NA	NA	NA	NA	NA	NA	NA	SNP	NA	7.45e-20	0						NA	INTERGENIC			NA	NA
2	chr2:59128750	59128750	T	C	TTG	;ENSDART00000098940	2:59128750:C					250	84	264	4	NA	NA	NA	NA	NA	NA	NA	NA	NA	NA	NA	NA	NA	NA	NA	NA	NA	NA	NA	SNP	NA	4.32e-19	0		;ENSDARG00000068417	;FOXL2 (2 of 2)	;protein_coding		NA	INTERGENIC;UPSTREAM: 3689 bases			NA	NA
2	chr2:59129041	59129041	G	A	TGA	;ENSDART00000098940	2:59129041:A					281	77	319	4	NA	NA	NA	NA	NA	NA	NA	NA	NA	NA	NA	NA	NA	NA	NA	NA	NA	NA	NA	SNP	NA	6.1e-19	0		;ENSDARG00000068417	;FOXL2 (2 of 2)	;protein_coding		NA	INTERGENIC;UPSTREAM: 3980 bases			NA	NA
2	chr2:59127680	59127680	T	A	ATA	;ENSDART00000098940	2:59127680:A					224	91	258	8	NA	NA	NA	NA	NA	NA	NA	NA	NA	NA	NA	NA	NA	NA	NA	NA	NA	NA	NA	SNP	NA	9.28e-19	0		;ENSDARG00000068417	;FOXL2 (2 of 2)	;protein_coding		NA	INTERGENIC;UPSTREAM: 2619 bases			NA	NA
4	chr4:39298406	39298406	G	A	CGG	ENSDART00000110313	4:39298406:A					154	66	238	5	NA	NA	NA	NA	NA	NA	NA	NA	NA	NA	NA	NA	NA	NA	NA	NA	NA	NA	NA	SNP	NA	1.49e-18	0		ENSDARG00000074193	si:dkeyp-85d8.5	protein_coding		NA	INTRON			NA	NA
13	chr13:48716140	48716140	T	C	GTA	ENSDART00000131962;ENSDART00000134405	13:48716140:C					35	62	77	3	NA	NA	NA	NA	NA	NA	NA	NA	NA	NA	NA	NA	NA	NA	NA	NA	NA	NA	NA	SNP	NA	1.63e-18	0		ENSDARG00000094822	si:ch211-127b6.1	protein_coding		NA	UPSTREAM: 1315 bases;INTRON			NA	NA
24	chr24:12409163	12409163	C	A	ACA		24:12409163:A					1077	132	871	15	NA	NA	NA	NA	NA	NA	NA	NA	NA	NA	NA	NA	NA	NA	NA	NA	NA	NA	NA	SNP	NA	2.02e-18	0						NA	INTERGENIC			NA	NA
4	chr4:41257901	41257901	G	A	CGG		4:41257901:A					533	67	782	7	NA	NA	NA	NA	NA	NA	NA	NA	NA	NA	NA	NA	NA	NA	NA	NA	NA	NA	NA	SNP	NA	2.27e-18	0						NA	INTERGENIC			NA	NA
7	chr7:6564084	6564084	A	T	TAT		7:6564084:T					93	77	124	4	NA	NA	NA	NA	NA	NA	NA	NA	NA	NA	NA	NA	NA	NA	NA	NA	NA	NA	NA	SNP	NA	2.51e-18	0						NA	INTERGENIC			NA	NA
16	chr16:16617460	16617460	T	A	ATG		16:16617460:A					1002	74	1060	4	NA	NA	NA	NA	NA	NA	NA	NA	NA	NA	NA	NA	NA	NA	NA	NA	NA	NA	NA	SNP	NA	3.34e-18	0						NA	INTERGENIC			NA	NA
1	chr1:755586	755586	T	C	ATT		1:755586:C					764	114	714	14	NA	NA	NA	NA	NA	NA	NA	NA	NA	NA	NA	NA	NA	NA	NA	NA	NA	NA	NA	SNP	NA	3.55e-18	0						NA	INTERGENIC			NA	NA
4	chr4:47047342	47047342	C	G	TCC	;ENSDART00000114400	4:47047342:G					261	89	212	2	NA	NA	NA	NA	NA	NA	NA	NA	NA	NA	NA	NA	NA	NA	NA	NA	NA	NA	NA	SNP	NA	4.23e-18	0		;ENSDARG00000074881	;si:dkey-11n14.1	;protein_coding		NA	INTERGENIC;DOWNSTREAM: 3415 bases			NA	NA
16	chr16:16630110	16630110	T	G	GTT		16:16630110:G					485	107	410	8	NA	NA	NA	NA	NA	NA	NA	NA	NA	NA	NA	NA	NA	NA	NA	NA	NA	NA	NA	SNP	NA	4.47e-18	0						NA	INTERGENIC			NA	NA
4	chr4:42895977	42895977	G	A	TGT		4:42895977:A					83	62	152	5	NA	NA	NA	NA	NA	NA	NA	NA	NA	NA	NA	NA	NA	NA	NA	NA	NA	NA	NA	SNP	NA	6.39e-18	0						NA	INTERGENIC			NA	NA
3	chr3:50996584	50996584	G	A	TGA		3:50996584:A					368	95	406	11	NA	NA	NA	NA	NA	NA	NA	NA	NA	NA	NA	NA	NA	NA	NA	NA	NA	NA	NA	SNP	NA	7.41e-18	0						NA	INTERGENIC			NA	NA
2	chr2:35073714	35073714	G	A	TGT	ENSDART00000015827	2:35073714:A	9	37	43	0	10	40	45	0	SNP	Hom	153.477	0		ENSDARG00000020771	tnr	protein_coding		NA	INTRON			NA	NA	4053	NA	NA	NA	SNP	NA	1.07e-17	0		ENSDARG00000020771	tnr	protein_coding		NA	INTRON			NA	NA
22	chr22:30936964	30936964	G	T	GGA		22:30936964:T					42	49	110	4	NA	NA	NA	NA	NA	NA	NA	NA	NA	NA	NA	NA	NA	NA	NA	NA	NA	NA	NA	SNP	NA	2.24e-17	0						NA	INTERGENIC			NA	NA
4	chr4:45235689	45235689	T	A	GTC	ENSDART00000129323;ENSDART00000134389	4:45235689:A					293	98	294	10	NA	NA	NA	NA	NA	NA	NA	NA	NA	NA	NA	NA	NA	NA	NA	NA	NA	NA	NA	SNP	NA	5.36e-17	0		ENSDARG00000089344;ENSDARG00000094700	BX640461.1;si:ch211-227e10.5	protein_coding;processed_transcript		NA	INTRON;DOWNSTREAM: 3312 bases			NA	NA
4	chr4:46414018	46414018	C	G	TCC	;ENSDART00000134942;ENSDART00000140396;ENSDART00000141153;ENSDART00000142209;ENSDART00000147119;ENSDART00000150245	4:46414018:G					102	60	189	7	NA	NA	NA	NA	NA	NA	NA	NA	NA	NA	NA	NA	NA	NA	NA	NA	NA	NA	NA	SNP	NA	8.74e-17	0		;ENSDARG00000092195;ENSDARG00000094257	;si:dkey-47k16.2;si:ch211-154k18.1	;protein_coding		NA	INTERGENIC;UPSTREAM: 4191 bases;UPSTREAM: 4056 bases;DOWNSTREAM: 2576 bases;DOWNSTREAM: 2594 bases;DOWNSTREAM: 4637 bases			NA	NA
18	chr18:5625770	5625770	T	A	GTA	ENSDART00000024576;ENSDART00000149350	18:5625770:A					154	97	121	3	NA	NA	NA	NA	NA	NA	NA	NA	NA	NA	NA	NA	NA	NA	NA	NA	NA	NA	NA	SNP	NA	9e-17	0		ENSDARG00000008447	fkbp4	protein_coding		NA	INTRON			NA	NA
2	chr2:53244867	53244867	C	T	TCA		2:53244867:T	10	7	55	1	20	47	55	1	SNP	Hom	23.8383	0						NA	INTERGENIC			NA	NA	NA	NA	NA	NA	SNP	NA	9.4e-17	0						NA	INTERGENIC			NA	NA
5	chr5:1185736	1185736	A	G	GAC	;ENSDART00000121628;ENSDART00000126174;ENSDART00000128006;ENSDART00000129047;ENSDART00000130288	5:1185736:G					0	12	328	11	NA	NA	NA	NA	NA	NA	NA	NA	NA	NA	NA	NA	NA	NA	NA	NA	NA	NA	NA	SNP	NA	2.24e-16	0		;ENSDARG00000088976;ENSDARG00000087068;ENSDARG00000087337;ENSDARG00000087970;ENSDARG00000090733	;BX537263.8;BX537263.1;BX537263.2;BX537263.5;BX537263.10	;miRNA		NA	INTERGENIC;DOWNSTREAM: 3764 bases;DOWNSTREAM: 2863 bases;DOWNSTREAM: 2509 bases;DOWNSTREAM: 2031 bases;DOWNSTREAM: 2721 bases			NA	NA
Zv9_NA787	chrZv9_NA787:21236	21236	T	A	#N/A		Zv9_NA787:21236:A					310	84	381	12	NA	NA	NA	NA	NA	NA	NA	NA	NA	NA	NA	NA	NA	NA	NA	NA	NA	NA	NA	SNP	NA	4.47e-16	0						NA	INTERGENIC			NA	NA
1	chr1:13019110	13019110	C	T	TCT	ENSDART00000021693	1:13019110:T					688	96	637	11	NA	NA	NA	NA	NA	NA	NA	NA	NA	NA	NA	NA	NA	NA	NA	NA	NA	NA	NA	SNP	NA	8.68e-16	0		ENSDARG00000009026	ANK2 (1 of 2)	protein_coding		NA	INTRON			NA	NA
1	chr1:37670374	37670374	T	G	CTA	;ENSDART00000149997	1:37670374:G					185	54	316	6	NA	NA	NA	NA	NA	NA	NA	NA	NA	NA	NA	NA	NA	NA	NA	NA	NA	NA	NA	SNP	NA	9.66e-16	0		;ENSDARG00000095835	;si:ch211-76m11.14	;processed_transcript		NA	INTERGENIC;DOWNSTREAM: 1205 bases			NA	NA
4	chr4:49259006	49259006	G	A	TGC	;ENSDART00000133058;ENSDART00000150453;ENSDART00000150623	4:49259006:A					78	53	138	4	NA	NA	NA	NA	NA	NA	NA	NA	NA	NA	NA	NA	NA	NA	NA	NA	NA	NA	NA	SNP	NA	1.16e-15	0		;ENSDARG00000095330	;RNH1 (10 of 24)	;protein_coding;processed_transcript		NA	INTERGENIC;DOWNSTREAM: 3213 bases;DOWNSTREAM: 2357 bases;DOWNSTREAM: 1369 bases			NA	NA
Zv9_scaffold3530	chrZv9_scaffold3530:329721	329721	T	C	#N/A	ENSDART00000136369	Zv9_scaffold3530:329721:C					49	48	101	3	NA	NA	NA	NA	NA	NA	NA	NA	NA	NA	NA	NA	NA	NA	NA	NA	NA	NA	NA	SNP	NA	1.42e-15	0		ENSDARG00000095738	BX649331.2	protein_coding		NA	INTRON			NA	NA
15	chr15:29353169	29353169	G	A	AGA		15:29353169:A					193	105	132	4	NA	NA	NA	NA	NA	NA	NA	NA	NA	NA	NA	NA	NA	NA	NA	NA	NA	NA	NA	SNP	NA	1.56e-15	0						NA	INTERGENIC			NA	NA
3	chr3:9467720	9467720	A	C	TAA		3:9467720:C					225	74	258	7	NA	NA	NA	NA	NA	NA	NA	NA	NA	NA	NA	NA	NA	NA	NA	NA	NA	NA	NA	SNP	NA	1.74e-15	0						NA	INTERGENIC			NA	NA
4	chr4:40746677	40746677	A	G	GAT	;ENSDART00000129986;ENSDART00000150258	4:40746677:G					87	50	131	2	NA	NA	NA	NA	NA	NA	NA	NA	NA	NA	NA	NA	NA	NA	NA	NA	NA	NA	NA	SNP	NA	4.72e-15	0		;ENSDARG00000088456;ENSDARG00000096225	;BX950868.1;si:dkey-23a17.6	;protein_coding;lincRNA		NA	INTERGENIC;UPSTREAM: 4453 bases;DOWNSTREAM: 2790 bases			NA	NA
4	chr4:29722870	29722870	G	A	CGT	;ENSDART00000116729;ENSDART00000117283;ENSDART00000117319	4:29722870:A					570	50	879	5	NA	NA	NA	NA	NA	NA	NA	NA	NA	NA	NA	NA	NA	NA	NA	NA	NA	NA	NA	SNP	NA	5.25e-15	0		;ENSDARG00000082263;ENSDARG00000083277;ENSDARG00000080486	;U1	;snRNA		NA	INTERGENIC;DOWNSTREAM: 3938 bases;DOWNSTREAM: 2385 bases;DOWNSTREAM: 832 bases			NA	NA
8	chr8:28742214	28742214	A	T	TAA		8:28742214:T					53	69	63	2	NA	NA	NA	NA	NA	NA	NA	NA	NA	NA	NA	NA	NA	NA	NA	NA	NA	NA	NA	SNP	NA	6.7e-15	0						NA	INTERGENIC			NA	NA
5	chr5:58466628	58466628	T	C	CTT	ENSDART00000143309	5:58466628:C					218	92	189	7	NA	NA	NA	NA	NA	NA	NA	NA	NA	NA	NA	NA	NA	NA	NA	NA	NA	NA	NA	SNP	NA	7.12e-15	0		ENSDARG00000059669	man2a1	protein_coding		NA	INTRON			NA	NA
Zv9_NA126	chrZv9_NA126:4570	4570	T	G	#N/A		Zv9_NA126:4570:G					1	12	221	7	NA	NA	NA	NA	NA	NA	NA	NA	NA	NA	NA	NA	NA	NA	NA	NA	NA	NA	NA	SNP	NA	1.05e-14	0						NA	INTERGENIC			NA	NA
Zv9_NA51	chrZv9_NA51:446	446	T	C	#N/A		Zv9_NA51:446:C					37	67	51	2	NA	NA	NA	NA	NA	NA	NA	NA	NA	NA	NA	NA	NA	NA	NA	NA	NA	NA	NA	SNP	NA	1.08e-14	0						NA	INTERGENIC			NA	NA
5	chr5:54264181	54264181	A	C	AAA	ENSDART00000125443;ENSDART00000129056;ENSDART00000133151;ENSDART00000140777;ENSDART00000144266	5:54264181:C	47	28	128	1	62	35	137	1	SNP	Hom	99.7382	0		ENSDARG00000086478;ENSDARG00000091192	si:dkeyp-87d1.1;BX321873.2	protein_coding;processed_transcript		NA	UPSTREAM: 2196 bases;INTRON;UPSTREAM: 4246 bases;UPSTREAM: 1553 bases;UPSTREAM: 3067 bases			NA	NA	1878;2994;NA;531;307	NA	NA	NA	SNP	NA	1.14e-14	0		ENSDARG00000086478;ENSDARG00000091192	si:dkeyp-87d1.1;BX321873.2	protein_coding;processed_transcript		NA	UPSTREAM: 2196 bases;INTRON;UPSTREAM: 4246 bases;UPSTREAM: 1553 bases;UPSTREAM: 3067 bases			NA	NA
1	chr1:29999211	29999211	T	A	ATA	;ENSDART00000022841	1:29999211:A					381	64	391	4	NA	NA	NA	NA	NA	NA	NA	NA	NA	NA	NA	NA	NA	NA	NA	NA	NA	NA	NA	SNP	NA	1.39e-14	0		;ENSDARG00000019715	;metap1d	;protein_coding		NA	INTERGENIC;UPSTREAM: 3277 bases			NA	NA
4	chr4:26173839	26173839	T	A	CTA		4:26173839:A					978	103	906	16	NA	NA	NA	NA	NA	NA	NA	NA	NA	NA	NA	NA	NA	NA	NA	NA	NA	NA	NA	SNP	NA	1.42e-14	0						NA	INTERGENIC			NA	NA
7	chr7:6564019	6564019	G	A	TGA		7:6564019:A					105	51	144	2	NA	NA	NA	NA	NA	NA	NA	NA	NA	NA	NA	NA	NA	NA	NA	NA	NA	NA	NA	SNP	NA	1.46e-14	0						NA	INTERGENIC			NA	NA
1	chr1:37603156	37603156	C	A	TCA	ENSDART00000140638	1:37603156:A					233	38	380	1	NA	NA	NA	NA	NA	NA	NA	NA	NA	NA	NA	NA	NA	NA	NA	NA	NA	NA	NA	SNP	NA	1.57e-14	0		ENSDARG00000093571	si:ch211-76m11.11	protein_coding		NA	INTRON			NA	NA
4	chr4:30150025	30150025	C	T	GCT	;ENSDART00000141758	4:30150025:T					27	41	68	2	NA	NA	NA	NA	NA	NA	NA	NA	NA	NA	NA	NA	NA	NA	NA	NA	NA	NA	NA	SNP	NA	1.68e-14	0		;ENSDARG00000094267	;ZNF519 (1 of 4)	;protein_coding		NA	INTERGENIC;UPSTREAM: 3033 bases			NA	NA
4	chr4:33018783	33018783	T	C	ATT	;ENSDART00000143640	4:33018783:C					42	45	81	2	NA	NA	NA	NA	NA	NA	NA	NA	NA	NA	NA	NA	NA	NA	NA	NA	NA	NA	NA	SNP	NA	1.99e-14	0		;ENSDARG00000095423	;ZNF519 (2 of 4)	;protein_coding		NA	INTERGENIC;DOWNSTREAM: 4533 bases			NA	NA
5	chr5:11482186	11482186	A	G	AAA		5:11482186:G					48	66	59	2	NA	NA	NA	NA	NA	NA	NA	NA	NA	NA	NA	NA	NA	NA	NA	NA	NA	NA	NA	SNP	NA	2.09e-14	0						NA	INTERGENIC			NA	NA
20	chr20:54303778	54303778	T	C	CTC	ENSDART00000020266;ENSDART00000052781;ENSDART00000109320;ENSDART00000110252	20:54303778:C					16	3	51	1	NA	NA	NA	NA	NA	NA	NA	NA	NA	NA	NA	NA	NA	NA	NA	NA	NA	NA	NA	SNP	NA	2.67e-14	0		ENSDARG00000031200	ppp2r5c	protein_coding		NA	INTRON			NA	NA
4	chr4:39320160	39320160	C	A	CCG	ENSDART00000110313	4:39320160:A					251	69	273	6	NA	NA	NA	NA	NA	NA	NA	NA	NA	NA	NA	NA	NA	NA	NA	NA	NA	NA	NA	SNP	NA	3.14e-14	0		ENSDARG00000074193	si:dkeyp-85d8.5	protein_coding		NA	INTRON			NA	NA
Zv9_scaffold3560	chrZv9_scaffold3560:155636	155636	A	G	#N/A		Zv9_scaffold3560:155636:G					615	55	1122	12	NA	NA	NA	NA	NA	NA	NA	NA	NA	NA	NA	NA	NA	NA	NA	NA	NA	NA	NA	SNP	NA	3.36e-14	0						NA	INTERGENIC			NA	NA
13	chr13:7181864	7181864	T	C	CTG		13:7181864:C					245	80	208	5	NA	NA	NA	NA	NA	NA	NA	NA	NA	NA	NA	NA	NA	NA	NA	NA	NA	NA	NA	SNP	NA	3.47e-14	0						NA	INTERGENIC			NA	NA
4	chr4:44992398	44992398	A	T	GAC	;ENSDART00000139785;ENSDART00000141846	4:44992398:T					7	47	27	1	NA	NA	NA	NA	NA	NA	NA	NA	NA	NA	NA	NA	NA	NA	NA	NA	NA	NA	NA	SNP	NA	3.84e-14	0		;ENSDARG00000094187;ENSDARG00000092076	;si:dkey-270b7.5;si:dkey-270b7.2	;processed_transcript		NA	INTERGENIC;UPSTREAM: 1791 bases;DOWNSTREAM: 2210 bases			NA	NA
4	chr4:48609818	48609818	C	T	GCC	ENSDART00000061919	4:48609818:T					47	56	67	2	NA	NA	NA	NA	NA	NA	NA	NA	NA	NA	NA	NA	NA	NA	NA	NA	NA	NA	NA	SNP	NA	3.97e-14	0		ENSDARG00000078753	BX571813.1	protein_coding		NA	NON_SYNONYMOUS_CODING	A/T	Gct/Act	16	1
16	chr16:40536120	40536120	T	C	TTA		16:40536120:C					12	34	46	1	NA	NA	NA	NA	NA	NA	NA	NA	NA	NA	NA	NA	NA	NA	NA	NA	NA	NA	NA	SNP	NA	3.98e-14	0						NA	INTERGENIC			NA	NA
7	chr7:70989866	70989866	C	G	ACA		7:70989866:G					2461	78	2012	6	NA	NA	NA	NA	NA	NA	NA	NA	NA	NA	NA	NA	NA	NA	NA	NA	NA	NA	NA	SNP	NA	5.03e-14	0						NA	INTERGENIC			NA	NA
4	chr4:52700835	52700835	A	T	CAA		4:52700835:T					37	44	80	3	NA	NA	NA	NA	NA	NA	NA	NA	NA	NA	NA	NA	NA	NA	NA	NA	NA	NA	NA	SNP	NA	5.34e-14	0						NA	INTERGENIC			NA	NA
4	chr4:52700837	52700837	T	A	ATG		4:52700837:A					37	44	80	3	NA	NA	NA	NA	NA	NA	NA	NA	NA	NA	NA	NA	NA	NA	NA	NA	NA	NA	NA	SNP	NA	5.34e-14	0						NA	INTERGENIC			NA	NA
2	chr2:46187995	46187995	T	G	GTG		2:46187995:G					3546	103	2437	10	NA	NA	NA	NA	NA	NA	NA	NA	NA	NA	NA	NA	NA	NA	NA	NA	NA	NA	NA	SNP	NA	7.88e-14	0						NA	INTERGENIC			NA	NA
4	chr4:26173837	26173837	A	C	CAC		4:26173837:C					1019	72	918	6	NA	NA	NA	NA	NA	NA	NA	NA	NA	NA	NA	NA	NA	NA	NA	NA	NA	NA	NA	SNP	NA	7.96e-14	0						NA	INTERGENIC			NA	NA
4	chr4:41621324	41621324	A	G	CAC	;ENSDART00000117404	4:41621324:G					51	42	97	2	NA	NA	NA	NA	NA	NA	NA	NA	NA	NA	NA	NA	NA	NA	NA	NA	NA	NA	NA	SNP	NA	8.97e-14	0		;ENSDARG00000083282	;U1	;snRNA		NA	INTERGENIC;UPSTREAM: 3696 bases			NA	NA
9	chr9:17537210	17537210	T	A	TTC		9:17537210:A					278	70	382	13	NA	NA	NA	NA	NA	NA	NA	NA	NA	NA	NA	NA	NA	NA	NA	NA	NA	NA	NA	SNP	NA	9.54e-14	0						NA	INTERGENIC			NA	NA
7	chr7:71075039	71075039	T	A	ATA	ENSDART00000109467	7:71075039:A	116	38	113	0	133	55	116	0	SNP	Hom	125.062	0		ENSDARG00000061922	DHX36	protein_coding		NA	INTRON			NA	NA	3114	NA	NA	NA	SNP	NA	1.15e-13	0		ENSDARG00000061922	DHX36	protein_coding		NA	INTRON			NA	NA
Zv9_NA636	chrZv9_NA636:20380	20380	T	C	#N/A		Zv9_NA636:20380:C					82	52	105	2	NA	NA	NA	NA	NA	NA	NA	NA	NA	NA	NA	NA	NA	NA	NA	NA	NA	NA	NA	SNP	NA	1.21e-13	0						NA	INTERGENIC			NA	NA
4	chr4:40066711	40066711	C	T	ACA		4:40066711:T					115	45	163	2	NA	NA	NA	NA	NA	NA	NA	NA	NA	NA	NA	NA	NA	NA	NA	NA	NA	NA	NA	SNP	NA	1.62e-13	0						NA	INTERGENIC			NA	NA
1	chr1:37645224	37645224	A	T	CAG	ENSDART00000139992;ENSDART00000146198	1:37645224:T					88	35	136	0	NA	NA	NA	NA	NA	NA	NA	NA	NA	NA	NA	NA	NA	NA	NA	NA	NA	NA	NA	SNP	NA	2.49e-13	0		ENSDARG00000092565	si:ch211-76m11.5	protein_coding		NA	STOP_GAINED	R/*	Aga/Tga	605;672	2
4	chr4:37351950	37351950	C	T	TCC	ENSDART00000131542	4:37351950:T					149	52	251	8	NA	NA	NA	NA	NA	NA	NA	NA	NA	NA	NA	NA	NA	NA	NA	NA	NA	NA	NA	SNP	NA	2.69e-13	0		ENSDARG00000093500	si:ch211-120c15.2	protein_coding		NA	INTRON			NA	NA
8	chr8:28742221	28742221	T	A	ATT		8:28742221:A					48	61	58	2	NA	NA	NA	NA	NA	NA	NA	NA	NA	NA	NA	NA	NA	NA	NA	NA	NA	NA	NA	SNP	NA	2.72e-13	0						NA	INTERGENIC			NA	NA
1	chr1:7345474	7345474	C	G	GCC		1:7345474:G					1440	54	1471	3	NA	NA	NA	NA	NA	NA	NA	NA	NA	NA	NA	NA	NA	NA	NA	NA	NA	NA	NA	SNP	NA	2.93e-13	0						NA	INTERGENIC			NA	NA
4	chr4:45235666	45235666	T	C	TTC	ENSDART00000129323;ENSDART00000134389	4:45235666:C					326	63	332	5	NA	NA	NA	NA	NA	NA	NA	NA	NA	NA	NA	NA	NA	NA	NA	NA	NA	NA	NA	SNP	NA	3e-13	0		ENSDARG00000089344;ENSDARG00000094700	BX640461.1;si:ch211-227e10.5	protein_coding;processed_transcript		NA	INTRON;DOWNSTREAM: 3335 bases			NA	NA
5	chr5:54301820	54301820	C	A	ACT		5:54301820:A					51	48	77	2	NA	NA	NA	NA	NA	NA	NA	NA	NA	NA	NA	NA	NA	NA	NA	NA	NA	NA	NA	SNP	NA	3.61e-13	0						NA	INTERGENIC			NA	NA
21	chr21:5375129	5375129	T	A	TTG	ENSDART00000102572;ENSDART00000132165	21:5375129:A					400	70	368	6	NA	NA	NA	NA	NA	NA	NA	NA	NA	NA	NA	NA	NA	NA	NA	NA	NA	NA	NA	SNP	NA	4.74e-13	0		ENSDARG00000020072	thbs4b	protein_coding;retained_intron		NA	INTRON;UPSTREAM: 3129 bases			NA	NA
1	chr1:5698181	5698181	G	T	GGA		1:5698181:T					719	64	675	5	NA	NA	NA	NA	NA	NA	NA	NA	NA	NA	NA	NA	NA	NA	NA	NA	NA	NA	NA	SNP	NA	4.95e-13	0		ENSDARG00000063207	erbb4a	non-coding		NA	INTRAGENIC: ENSDARG00000063207			NA	NA
1	chr1:54383974	54383974	C	A	TCA		1:54383974:A					134	55	162	4	NA	NA	NA	NA	NA	NA	NA	NA	NA	NA	NA	NA	NA	NA	NA	NA	NA	NA	NA	SNP	NA	5.61e-13	0						NA	INTERGENIC			NA	NA
25	chr25:27173139	27173139	A	G	GAA		25:27173139:G					572	88	390	6	NA	NA	NA	NA	NA	NA	NA	NA	NA	NA	NA	NA	NA	NA	NA	NA	NA	NA	NA	SNP	NA	5.64e-13	0						NA	INTERGENIC			NA	NA
4	chr4:41794068	41794068	G	A	GGA		4:41794068:A					65	37	135	3	NA	NA	NA	NA	NA	NA	NA	NA	NA	NA	NA	NA	NA	NA	NA	NA	NA	NA	NA	SNP	NA	5.96e-13	0						NA	INTERGENIC			NA	NA
4	chr4:43236094	43236094	A	C	TAA	ENSDART00000108805	4:43236094:C					218	43	389	6	NA	NA	NA	NA	NA	NA	NA	NA	NA	NA	NA	NA	NA	NA	NA	NA	NA	NA	NA	SNP	NA	6.87e-13	0		ENSDARG00000079159	zgc:173705	protein_coding		NA	INTRON			NA	NA
12	chr12:16916021	16916021	T	A	ATT		12:16916021:A					1703	85	1467	11	NA	NA	NA	NA	NA	NA	NA	NA	NA	NA	NA	NA	NA	NA	NA	NA	NA	NA	NA	SNP	NA	7.16e-13	0						NA	INTERGENIC			NA	NA
2	chr2:13878007	13878007	T	A	TTC		2:13878007:A					42	46	68	2	NA	NA	NA	NA	NA	NA	NA	NA	NA	NA	NA	NA	NA	NA	NA	NA	NA	NA	NA	SNP	NA	8.02e-13	0						NA	INTERGENIC			NA	NA
5	chr5:4916415	4916415	C	T	GCG	;ENSDART00000121189	5:4916415:T					0	17	34	1	NA	NA	NA	NA	NA	NA	NA	NA	NA	NA	NA	NA	NA	NA	NA	NA	NA	NA	NA	SNP	NA	8.2e-13	0		;ENSDARG00000085789	;5S_rRNA	;rRNA		NA	INTERGENIC;UPSTREAM: 1582 bases			NA	NA
1	chr1:5698180	5698180	G	A	AGG		1:5698180:A					717	67	670	6	NA	NA	NA	NA	NA	NA	NA	NA	NA	NA	NA	NA	NA	NA	NA	NA	NA	NA	NA	SNP	NA	8.6e-13	0		ENSDARG00000063207	erbb4a	non-coding		NA	INTRAGENIC: ENSDARG00000063207			NA	NA
4	chr4:29905015	29905015	C	T	GCT	;ENSDART00000115451;ENSDART00000118418	4:29905015:T					498	44	912	8	NA	NA	NA	NA	NA	NA	NA	NA	NA	NA	NA	NA	NA	NA	NA	NA	NA	NA	NA	SNP	NA	9.02e-13	0		;ENSDARG00000080314;ENSDARG00000080271	;U1	;snRNA		NA	INTERGENIC;DOWNSTREAM: 3066 bases;DOWNSTREAM: 1761 bases			NA	NA
Zv9_NA636	chrZv9_NA636:20358	20358	T	C	#N/A		Zv9_NA636:20358:C					105	58	122	4	NA	NA	NA	NA	NA	NA	NA	NA	NA	NA	NA	NA	NA	NA	NA	NA	NA	NA	NA	SNP	NA	1.08e-12	0						NA	INTERGENIC			NA	NA
7	chr7:70984217	70984217	T	A	TTT		7:70984217:A					687	105	431	9	NA	NA	NA	NA	NA	NA	NA	NA	NA	NA	NA	NA	NA	NA	NA	NA	NA	NA	NA	SNP	NA	1.13e-12	0						NA	INTERGENIC			NA	NA
16	chr16:42264616	42264616	G	C	TGT	ENSDART00000146301	16:42264616:C					3	17	43	0	NA	NA	NA	NA	NA	NA	NA	NA	NA	NA	NA	NA	NA	NA	NA	NA	NA	NA	NA	SNP	NA	1.13e-12	0		ENSDARG00000034541	tgfbr2	processed_transcript		NA	INTRON			NA	NA
5	chr5:1833550	1833550	A	G	TAA	ENSDART00000022132;ENSDART00000054057	5:1833550:G					468	28	1413	5	NA	NA	NA	NA	NA	NA	NA	NA	NA	NA	NA	NA	NA	NA	NA	NA	NA	NA	NA	SNP	NA	1.28e-12	0		ENSDARG00000016594;ENSDARG00000037172	HAUS4;ddrgk1	protein_coding		NA	INTRON;UPSTREAM: 1839 bases			NA	NA
4	chr4:53781625	53781625	A	C	TAC	;ENSDART00000150246	4:53781625:C					7	19	51	0	NA	NA	NA	NA	NA	NA	NA	NA	NA	NA	NA	NA	NA	NA	NA	NA	NA	NA	NA	SNP	NA	1.3e-12	0		;ENSDARG00000096222	;ENSDARG00000096222	;protein_coding		NA	INTERGENIC;DOWNSTREAM: 4045 bases			NA	NA
12	chr12:45901964	45901964	G	A	TGA	ENSDART00000112750	12:45901964:A					111	72	92	3	NA	NA	NA	NA	NA	NA	NA	NA	NA	NA	NA	NA	NA	NA	NA	NA	NA	NA	NA	SNP	NA	1.4e-12	0		ENSDARG00000077461	DHX32 (1 of 2)	protein_coding		NA	INTRON			NA	NA
4	chr4:52064595	52064595	T	A	ATG	ENSDART00000136946;ENSDART00000150289;ENSDART00000150346	4:52064595:A					42	39	71	1	NA	NA	NA	NA	NA	NA	NA	NA	NA	NA	NA	NA	NA	NA	NA	NA	NA	NA	NA	SNP	NA	1.46e-12	0		ENSDARG00000093615;ENSDARG00000093041	si:ch211-234c11.3;si:ch211-234c11.2	protein_coding;nonsense_mediated_decay		NA	INTRON;DOWNSTREAM: 3645 bases			NA	NA
15	chr15:35975119	35975119	T	G	ATG		15:35975119:G					37	47	59	2	NA	NA	NA	NA	NA	NA	NA	NA	NA	NA	NA	NA	NA	NA	NA	NA	NA	NA	NA	SNP	NA	1.52e-12	0						NA	INTERGENIC			NA	NA
4	chr4:39201290	39201290	C	T	ACA		4:39201290:T					12	42	27	0	NA	NA	NA	NA	NA	NA	NA	NA	NA	NA	NA	NA	NA	NA	NA	NA	NA	NA	NA	SNP	NA	1.7e-12	0						NA	INTERGENIC			NA	NA
23	chr23:12728825	12728825	A	G	GAA		23:12728825:G					1573	113	938	11	NA	NA	NA	NA	NA	NA	NA	NA	NA	NA	NA	NA	NA	NA	NA	NA	NA	NA	NA	SNP	NA	2.01e-12	0						NA	INTERGENIC			NA	NA
4	chr4:33855501	33855501	A	C	CAG		4:33855501:C					98	35	227	5	NA	NA	NA	NA	NA	NA	NA	NA	NA	NA	NA	NA	NA	NA	NA	NA	NA	NA	NA	SNP	NA	2.1e-12	0						NA	INTERGENIC			NA	NA
Zv9_scaffold3536	chrZv9_scaffold3536:311477	311477	A	C	#N/A	;ENSDART00000125144;ENSDART00000132403	Zv9_scaffold3536:311477:C					88	51	119	4	NA	NA	NA	NA	NA	NA	NA	NA	NA	NA	NA	NA	NA	NA	NA	NA	NA	NA	NA	SNP	NA	2.13e-12	0		;ENSDARG00000086610;ENSDARG00000092969	;CABZ01060490.1;CABZ01060490.3	;protein_coding		NA	INTERGENIC;DOWNSTREAM: 1262 bases;DOWNSTREAM: 3164 bases			NA	NA
11	chr11:37244846	37244846	G	T	TGT	ENSDART00000090520;ENSDART00000127742;ENSDART00000135360	11:37244846:T					290	66	375	12	NA	NA	NA	NA	NA	NA	NA	NA	NA	NA	NA	NA	NA	NA	NA	NA	NA	NA	NA	SNP	NA	2.19e-12	0		ENSDARG00000055300	atxn7l2a	protein_coding		NA	INTRON			NA	NA
8	chr8:23748503	23748503	G	T	TGT	ENSDART00000041564	8:23748503:T					96	58	102	3	NA	NA	NA	NA	NA	NA	NA	NA	NA	NA	NA	NA	NA	NA	NA	NA	NA	NA	NA	SNP	NA	2.23e-12	0		ENSDARG00000023683	cacna1f	protein_coding		NA	INTRON			NA	NA
5	chr5:36578683	36578683	C	A	ACG	ENSDART00000133170;ENSDART00000140873	5:36578683:A	93	40	107	0	99	43	107	0	SNP	Hom	133.765	0		ENSDARG00000060415;ENSDARG00000093407	si:ch211-1o14.5;si:ch211-1o14.3	protein_coding;processed_transcript		NA	INTRON			NA	NA	5262;NA	NA	NA	NA	SNP	NA	2.33e-12	0		ENSDARG00000060415;ENSDARG00000093407	si:ch211-1o14.5;si:ch211-1o14.3	protein_coding;processed_transcript		NA	INTRON			NA	NA
4	chr4:39333161	39333161	G	T	TGG	ENSDART00000110313	4:39333161:T					272	58	379	10	NA	NA	NA	NA	NA	NA	NA	NA	NA	NA	NA	NA	NA	NA	NA	NA	NA	NA	NA	SNP	NA	2.41e-12	0		ENSDARG00000074193	si:dkeyp-85d8.5	protein_coding		NA	INTRON			NA	NA
4	chr4:48886944	48886944	C	A	ACA		4:48886944:A					50	40	103	4	NA	NA	NA	NA	NA	NA	NA	NA	NA	NA	NA	NA	NA	NA	NA	NA	NA	NA	NA	SNP	NA	2.51e-12	0						NA	INTERGENIC			NA	NA
22	chr22:31220680	31220680	C	T	TCG		22:31220680:T					50	37	105	3	NA	NA	NA	NA	NA	NA	NA	NA	NA	NA	NA	NA	NA	NA	NA	NA	NA	NA	NA	SNP	NA	2.6e-12	0						NA	INTERGENIC			NA	NA
1	chr1:33846856	33846856	G	A	TGC	ENSDART00000046094	1:33846856:A					473	83	511	16	NA	NA	NA	NA	NA	NA	NA	NA	NA	NA	NA	NA	NA	NA	NA	NA	NA	NA	NA	SNP	NA	2.61e-12	0		ENSDARG00000032056	arl6	protein_coding		NA	INTRON			NA	NA
3	chr3:48633604	48633604	T	A	ATT		3:48633604:A					380	59	358	4	NA	NA	NA	NA	NA	NA	NA	NA	NA	NA	NA	NA	NA	NA	NA	NA	NA	NA	NA	SNP	NA	2.68e-12	0						NA	INTERGENIC			NA	NA
5	chr5:3701906	3701906	G	T	TGT		5:3701906:T					0	19	27	1	NA	NA	NA	NA	NA	NA	NA	NA	NA	NA	NA	NA	NA	NA	NA	NA	NA	NA	NA	SNP	NA	2.87e-12	0						NA	INTERGENIC			NA	NA
4	chr4:29551750	29551750	A	C	AAC	ENSDART00000137564	4:29551750:C					360	70	486	16	NA	NA	NA	NA	NA	NA	NA	NA	NA	NA	NA	NA	NA	NA	NA	NA	NA	NA	NA	SNP	NA	2.95e-12	0		ENSDARG00000089582	si:dkey-265e15.2	protein_coding		NA	INTRON			NA	NA
Zv9_scaffold3555	chrZv9_scaffold3555:154880	154880	G	C	#N/A	ENSDART00000127369;ENSDART00000130738	Zv9_scaffold3555:154880:C					190	48	313	8	NA	NA	NA	NA	NA	NA	NA	NA	NA	NA	NA	NA	NA	NA	NA	NA	NA	NA	NA	SNP	NA	3.05e-12	0		ENSDARG00000087230;ENSDARG00000090672	BX465848.1;BX465848.3	protein_coding		NA	INTRON			NA	NA
7	chr7:70989852	70989852	C	T	TCA		7:70989852:T					2247	84	1868	11	NA	NA	NA	NA	NA	NA	NA	NA	NA	NA	NA	NA	NA	NA	NA	NA	NA	NA	NA	SNP	NA	3.19e-12	0						NA	INTERGENIC			NA	NA
4	chr4:44992392	44992392	G	A	GGC	;ENSDART00000139785;ENSDART00000141846	4:44992392:A					7	42	24	1	NA	NA	NA	NA	NA	NA	NA	NA	NA	NA	NA	NA	NA	NA	NA	NA	NA	NA	NA	SNP	NA	3.25e-12	0		;ENSDARG00000094187;ENSDARG00000092076	;si:dkey-270b7.5;si:dkey-270b7.2	;processed_transcript		NA	INTERGENIC;UPSTREAM: 1797 bases;DOWNSTREAM: 2204 bases			NA	NA
13	chr13:48415393	48415393	T	G	TTT	ENSDART00000112350	13:48415393:G					62	45	88	2	NA	NA	NA	NA	NA	NA	NA	NA	NA	NA	NA	NA	NA	NA	NA	NA	NA	NA	NA	SNP	NA	3.4e-12	0		ENSDARG00000078555	CR388228.1	protein_coding		NA	INTRON			NA	NA
15	chr15:35975120	35975120	G	T	TGC		15:35975120:T					37	47	58	2	NA	NA	NA	NA	NA	NA	NA	NA	NA	NA	NA	NA	NA	NA	NA	NA	NA	NA	NA	SNP	NA	3.77e-12	0						NA	INTERGENIC			NA	NA
4	chr4:30155508	30155508	G	T	AGT	;ENSDART00000141758	4:30155508:T					58	34	148	5	NA	NA	NA	NA	NA	NA	NA	NA	NA	NA	NA	NA	NA	NA	NA	NA	NA	NA	NA	SNP	NA	4.11e-12	0		;ENSDARG00000094267	;ZNF519 (1 of 4)	;protein_coding		NA	INTERGENIC;DOWNSTREAM: 1578 bases			NA	NA
4	chr4:38110156	38110156	T	A	ATA		4:38110156:A					77	43	129	4	NA	NA	NA	NA	NA	NA	NA	NA	NA	NA	NA	NA	NA	NA	NA	NA	NA	NA	NA	SNP	NA	4.19e-12	0						NA	INTERGENIC			NA	NA
7	chr7:6388724	6388724	T	C	ATC	ENSDART00000129200;ENSDART00000144876	7:6388724:C					32	46	52	2	NA	NA	NA	NA	NA	NA	NA	NA	NA	NA	NA	NA	NA	NA	NA	NA	NA	NA	NA	SNP	NA	4.83e-12	0		ENSDARG00000090099	si:ch211-165f21.6	protein_coding		NA	INTRON			NA	NA
4	chr4:30155908	30155908	A	C	AAA	;ENSDART00000141758	4:30155908:C	41	38	68	1	44	39	70	1	SNP	Hom	139.372	0		;ENSDARG00000094267	;ZNF519 (1 of 4)	;protein_coding		NA	INTERGENIC;DOWNSTREAM: 1978 bases			NA	NA	NA;873	NA	NA	NA	SNP	NA	4.86e-12	0		;ENSDARG00000094267	;ZNF519 (1 of 4)	;protein_coding		NA	INTERGENIC;DOWNSTREAM: 1978 bases			NA	NA
13	chr13:48715383	48715383	G	A	AGT	ENSDART00000131962;ENSDART00000134405	13:48715383:A					44	32	109	3	NA	NA	NA	NA	NA	NA	NA	NA	NA	NA	NA	NA	NA	NA	NA	NA	NA	NA	NA	SNP	NA	4.9e-12	0		ENSDARG00000094822	si:ch211-127b6.1	protein_coding		NA	UPSTREAM: 558 bases;INTRON			NA	NA
1	chr1:1324236	1324236	C	A	ACA	ENSDART00000097629	1:1324236:A					1666	47	1478	1	NA	NA	NA	NA	NA	NA	NA	NA	NA	NA	NA	NA	NA	NA	NA	NA	NA	NA	NA	SNP	NA	5.28e-12	0		ENSDARG00000001009	CLIC6	protein_coding		NA	INTRON			NA	NA
15	chr15:14163044	14163044	G	A	TGC		15:14163044:A					53	45	82	3	NA	NA	NA	NA	NA	NA	NA	NA	NA	NA	NA	NA	NA	NA	NA	NA	NA	NA	NA	SNP	NA	5.89e-12	0						NA	INTERGENIC			NA	NA
5	chr5:3901951	3901951	T	A	ATT	ENSDART00000122292;ENSDART00000126515;ENSDART00000143250	5:3901951:A					0	11	79	3	NA	NA	NA	NA	NA	NA	NA	NA	NA	NA	NA	NA	NA	NA	NA	NA	NA	NA	NA	SNP	NA	5.97e-12	0		ENSDARG00000089107	MLXIPL	protein_coding		NA	INTRON			NA	NA
9	chr9:49591364	49591364	G	A	AGC	ENSDART00000085697	9:49591364:A					0	17	29	1	NA	NA	NA	NA	NA	NA	NA	NA	NA	NA	NA	NA	NA	NA	NA	NA	NA	NA	NA	SNP	NA	6.57e-12	0		ENSDARG00000060649	lrp2a	protein_coding		NA	INTRON			NA	NA
8	chr8:4914571	4914571	C	A	TCA	ENSDART00000116219;ENSDART00000127153	8:4914571:A					42	46	48	0	NA	NA	NA	NA	NA	NA	NA	NA	NA	NA	NA	NA	NA	NA	NA	NA	NA	NA	NA	SNP	NA	6.81e-12	0		ENSDARG00000080448;ENSDARG00000062612	U1;dhx37	snRNA;protein_coding		NA	DOWNSTREAM: 202 bases;INTRON			NA	NA
Zv9_scaffold3530	chrZv9_scaffold3530:1010887	1010887	C	A	#N/A		Zv9_scaffold3530:1010887:A					14	36	31	0	NA	NA	NA	NA	NA	NA	NA	NA	NA	NA	NA	NA	NA	NA	NA	NA	NA	NA	NA	SNP	NA	7.56e-12	0						NA	INTERGENIC			NA	NA
4	chr4:37627905	37627905	G	C	AGC	ENSDART00000108677;ENSDART00000110110	4:37627905:C					26	36	58	2	NA	NA	NA	NA	NA	NA	NA	NA	NA	NA	NA	NA	NA	NA	NA	NA	NA	NA	NA	SNP	NA	7.9e-12	0		ENSDARG00000076400	si:dkey-238o14.7	protein_coding		NA	NON_SYNONYMOUS_CODING	E/D	gaG/gaC	666;66	2
16	chr16:19918434	19918434	C	T	ACG		16:19918434:T	36	21	43	0	37	47	43	0	SNP	Hom	63.7094	0						NA	INTERGENIC			NA	NA	NA	NA	NA	NA	SNP	NA	7.99e-12	0						NA	INTERGENIC			NA	NA
8	chr8:46766205	46766205	C	T	CCG	ENSDART00000114912;ENSDART00000132115	8:46766205:T					51	42	69	1	NA	NA	NA	NA	NA	NA	NA	NA	NA	NA	NA	NA	NA	NA	NA	NA	NA	NA	NA	SNP	NA	8.57e-12	0		ENSDARG00000006901	ENSDARG00000006901	protein_coding		NA	INTRON			NA	NA
4	chr4:44579801	44579801	G	A	TGG	ENSDART00000132079;ENSDART00000145146;ENSDART00000145812	4:44579801:A					6	29	30	1	NA	NA	NA	NA	NA	NA	NA	NA	NA	NA	NA	NA	NA	NA	NA	NA	NA	NA	NA	SNP	NA	9.67e-12	0		ENSDARG00000095354;ENSDARG00000094956	si:ch211-59m15.1;si:ch211-59m15.2	processed_transcript	;exon_4_44579787_44579906	NA;3	DOWNSTREAM: 616 bases;DOWNSTREAM: 485 bases;EXON: exon_4_44579787_44579906			NA	NA
20	chr20:3184417	3184417	T	C	CTG	;ENSDART00000081781	20:3184417:C	24	32	48	0	26	33	49	0	SNP	Hom	113.657	0		ENSDARG00000058835	PLEKHG3 (2 of 2)	coding;protein_coding		NA	INTRAGENIC: ENSDARG00000058835;DOWNSTREAM: 48 bases			NA	NA	NA;2919	NA	NA	NA	SNP	NA	9.72e-12	0		ENSDARG00000058835	PLEKHG3 (2 of 2)	coding;protein_coding		NA	INTRAGENIC: ENSDARG00000058835;DOWNSTREAM: 48 bases			NA	NA
1	chr1:19751883	19751883	A	G	CAC	;ENSDART00000088545;ENSDART00000119601	1:19751883:G					318	76	287	9	NA	NA	NA	NA	NA	NA	NA	NA	NA	NA	NA	NA	NA	NA	NA	NA	NA	NA	NA	SNP	NA	1e-11	0		;ENSDARG00000061786;ENSDARG00000084201	;KLHL2;5S_rRNA	;protein_coding;rRNA		NA	INTERGENIC;UPSTREAM: 313 bases;UPSTREAM: 3496 bases			NA	NA
4	chr4:30154845	30154845	G	A	CGA	;ENSDART00000141758	4:30154845:A	24	27	44	0	27	35	46	0	SNP	Hom	93.1818	0		;ENSDARG00000094267	;ZNF519 (1 of 4)	;protein_coding		NA	INTERGENIC;DOWNSTREAM: 915 bases			NA	NA	NA;873	NA	NA	NA	SNP	NA	1.01e-11	0		;ENSDARG00000094267	;ZNF519 (1 of 4)	;protein_coding		NA	INTERGENIC;DOWNSTREAM: 915 bases			NA	NA
1	chr1:30865222	30865222	G	A	CGC	ENSDART00000087115;ENSDART00000147566	1:30865222:A					797	55	862	6	NA	NA	NA	NA	NA	NA	NA	NA	NA	NA	NA	NA	NA	NA	NA	NA	NA	NA	NA	SNP	NA	1.03e-11	0		ENSDARG00000078902	si:dkey-179o14.1	protein_coding		NA	INTRON			NA	NA
16	chr16:19918467	19918467	A	T	TAT		16:19918467:T	33	34	35	0	34	52	36	0	SNP	Hom	117.255	0						NA	INTERGENIC			NA	NA	NA	NA	NA	NA	SNP	NA	1.03e-11	0						NA	INTERGENIC			NA	NA
9	chr9:54238017	54238017	A	G	GAG	;ENSDART00000085284	9:54238017:G					0	23	17	0	NA	NA	NA	NA	NA	NA	NA	NA	NA	NA	NA	NA	NA	NA	NA	NA	NA	NA	NA	SNP	NA	1.13e-11	0		;ENSDARG00000060504	;PFKL (1 of 2)	;protein_coding		NA	INTERGENIC;DOWNSTREAM: 3729 bases			NA	NA
16	chr16:16617544	16617544	G	C	AGC		16:16617544:C					1753	111	1210	16	NA	NA	NA	NA	NA	NA	NA	NA	NA	NA	NA	NA	NA	NA	NA	NA	NA	NA	NA	SNP	NA	1.27e-11	0						NA	INTERGENIC			NA	NA
12	chr12:19860971	19860971	G	T	TGT	ENSDART00000126300	12:19860971:T					53	40	83	2	NA	NA	NA	NA	NA	NA	NA	NA	NA	NA	NA	NA	NA	NA	NA	NA	NA	NA	NA	SNP	NA	1.29e-11	0		ENSDARG00000088204	SHISA8 (1 of 2)	protein_coding		NA	INTRON			NA	NA
2	chr2:12161391	12161391	C	G	TCA	ENSDART00000091298	2:12161391:G					107	56	117	4	NA	NA	NA	NA	NA	NA	NA	NA	NA	NA	NA	NA	NA	NA	NA	NA	NA	NA	NA	SNP	NA	1.31e-11	0		ENSDARG00000075673	arhgap21b	protein_coding		NA	INTRON			NA	NA
1	chr1:12717079	12717079	G	A	AGG		1:12717079:A					333	67	325	8	NA	NA	NA	NA	NA	NA	NA	NA	NA	NA	NA	NA	NA	NA	NA	NA	NA	NA	NA	SNP	NA	1.4e-11	0						NA	INTERGENIC			NA	NA
4	chr4:40064912	40064912	C	G	CCT		4:40064912:G					146	36	240	3	NA	NA	NA	NA	NA	NA	NA	NA	NA	NA	NA	NA	NA	NA	NA	NA	NA	NA	NA	SNP	NA	1.44e-11	0						NA	INTERGENIC			NA	NA
2	chr2:14795219	14795219	G	T	TGC	;ENSDART00000134558	2:14795219:T					105	49	134	4	NA	NA	NA	NA	NA	NA	NA	NA	NA	NA	NA	NA	NA	NA	NA	NA	NA	NA	NA	SNP	NA	1.53e-11	0		;ENSDARG00000092159	;si:dkey-10f21.16	;processed_transcript		NA	INTERGENIC;DOWNSTREAM: 3617 bases			NA	NA
6	chr6:58437092	58437092	A	T	CAC	;ENSDART00000128062	6:58437092:T	14	62	21	0	18	64	21	0	SNP	Hom	226.298	0		;ENSDARG00000057857	;arfrp1	;protein_coding		NA	INTERGENIC;DOWNSTREAM: 1318 bases			NA	NA	NA;606	NA	NA	NA	SNP	NA	1.53e-11	0		;ENSDARG00000057857	;arfrp1	;protein_coding		NA	INTERGENIC;DOWNSTREAM: 1318 bases			NA	NA
4	chr4:61747243	61747243	A	C	AAT	ENSDART00000111357;ENSDART00000138499;ENSDART00000140311	4:61747243:C					36	41	60	2	NA	NA	NA	NA	NA	NA	NA	NA	NA	NA	NA	NA	NA	NA	NA	NA	NA	NA	NA	SNP	NA	1.54e-11	0		ENSDARG00000086379;ENSDARG00000093351	si:ch211-232d10.3;si:ch211-106j21.6	protein_coding		NA	INTRON;UPSTREAM: 875 bases			NA	NA
9	chr9:51435062	51435062	A	G	CAT	ENSDART00000098687	9:51435062:G					0	16	29	1	NA	NA	NA	NA	NA	NA	NA	NA	NA	NA	NA	NA	NA	NA	NA	NA	NA	NA	NA	SNP	NA	1.71e-11	0		ENSDARG00000068280	GRB14	protein_coding		NA	INTRON			NA	NA
Zv9_NA39	chrZv9_NA39:2968	2968	A	G	#N/A		Zv9_NA39:2968:G	1	26	46	0	18	26	48	0	SNP	Hom	109.446	0						NA	INTERGENIC			NA	NA	NA	NA	NA	NA	SNP	NA	1.82e-11	0						NA	INTERGENIC			NA	NA
4	chr4:53448497	53448497	A	C	AAA	;ENSDART00000146006	4:53448497:C					54	35	109	3	NA	NA	NA	NA	NA	NA	NA	NA	NA	NA	NA	NA	NA	NA	NA	NA	NA	NA	NA	SNP	NA	1.84e-11	0		;ENSDARG00000087743	;si:dkey-156k2.8	;protein_coding		NA	INTERGENIC;DOWNSTREAM: 3823 bases			NA	NA
7	chr7:71074986	71074986	T	A	CTG	ENSDART00000109467	7:71074986:A					139	72	108	4	NA	NA	NA	NA	NA	NA	NA	NA	NA	NA	NA	NA	NA	NA	NA	NA	NA	NA	NA	SNP	NA	1.89e-11	0		ENSDARG00000061922	DHX36	protein_coding		NA	INTRON			NA	NA
18	chr18:26390526	26390526	C	T	TCA	ENSDART00000110746	18:26390526:T					1032	84	821	11	NA	NA	NA	NA	NA	NA	NA	NA	NA	NA	NA	NA	NA	NA	NA	NA	NA	NA	NA	SNP	NA	1.91e-11	0		ENSDARG00000077089	blm	protein_coding		NA	INTRON			NA	NA
3	chr3:9470232	9470232	C	T	TCA		3:9470232:T					1155	59	1368	10	NA	NA	NA	NA	NA	NA	NA	NA	NA	NA	NA	NA	NA	NA	NA	NA	NA	NA	NA	SNP	NA	1.93e-11	0						NA	INTERGENIC			NA	NA
19	chr19:4834458	4834458	T	C	TTT		19:4834458:C	17	9	36	1	36	59	37	1	SNP	Hom	26.7072	0						NA	INTERGENIC			NA	NA	NA	NA	NA	NA	SNP	NA	2.05e-11	0						NA	INTERGENIC			NA	NA
2	chr2:46187781	46187781	T	A	GTC		2:46187781:A					535	96	407	13	NA	NA	NA	NA	NA	NA	NA	NA	NA	NA	NA	NA	NA	NA	NA	NA	NA	NA	NA	SNP	NA	2.1e-11	0						NA	INTERGENIC			NA	NA
4	chr4:33860255	33860255	C	T	GCT	;ENSDART00000141453	4:33860255:T	36	21	79	0	48	29	83	0	SNP	Hom	59.186	0		;ENSDARG00000093573	;BX663505.4	;protein_coding		NA	INTERGENIC;DOWNSTREAM: 4689 bases			NA	NA	NA;948	NA	NA	NA	SNP	NA	2.1e-11	0		;ENSDARG00000093573	;BX663505.4	;protein_coding		NA	INTERGENIC;DOWNSTREAM: 4689 bases			NA	NA
3	chr3:25280062	25280062	T	G	GTT		3:25280062:G	16	23	45	0	17	25	48	0	SNP	Hom	84.7034	0						NA	INTERGENIC			NA	NA	NA	NA	NA	NA	SNP	NA	2.19e-11	0						NA	INTERGENIC			NA	NA
12	chr12:15134029	15134029	C	T	TCT	ENSDART00000078037	12:15134029:T					147	53	149	3	NA	NA	NA	NA	NA	NA	NA	NA	NA	NA	NA	NA	NA	NA	NA	NA	NA	NA	NA	SNP	NA	2.26e-11	0		ENSDARG00000055652	ACLY (1 of 2)	protein_coding		NA	INTRON			NA	NA
4	chr4:39326062	39326062	C	T	TCA	ENSDART00000110313	4:39326062:T					195	47	369	12	NA	NA	NA	NA	NA	NA	NA	NA	NA	NA	NA	NA	NA	NA	NA	NA	NA	NA	NA	SNP	NA	2.27e-11	0		ENSDARG00000074193	si:dkeyp-85d8.5	protein_coding		NA	INTRON			NA	NA
Zv9_scaffold3560	chrZv9_scaffold3560:154358	154358	A	G	#N/A	ENSDART00000075592	Zv9_scaffold3560:154358:G					2139	63	2724	14	NA	NA	NA	NA	NA	NA	NA	NA	NA	NA	NA	NA	NA	NA	NA	NA	NA	NA	NA	SNP	NA	2.27e-11	0		ENSDARG00000078340	BX510909.1	protein_coding		NA	UPSTREAM: 4614 bases			NA	NA
4	chr4:33580150	33580150	G	A	GGT		4:33580150:A					58	30	108	1	NA	NA	NA	NA	NA	NA	NA	NA	NA	NA	NA	NA	NA	NA	NA	NA	NA	NA	NA	SNP	NA	2.44e-11	0						NA	INTERGENIC			NA	NA
9	chr9:48537690	48537690	A	G	GAC	ENSDART00000015159	9:48537690:G					1	20	26	1	NA	NA	NA	NA	NA	NA	NA	NA	NA	NA	NA	NA	NA	NA	NA	NA	NA	NA	NA	SNP	NA	2.55e-11	0		ENSDARG00000020845	TNS1 (1 of 2)	protein_coding		NA	INTRON			NA	NA
1	chr1:37670461	37670461	A	G	TAC	;ENSDART00000149997	1:37670461:G					146	36	253	4	NA	NA	NA	NA	NA	NA	NA	NA	NA	NA	NA	NA	NA	NA	NA	NA	NA	NA	NA	SNP	NA	2.92e-11	0		;ENSDARG00000095835	;si:ch211-76m11.14	;processed_transcript		NA	INTERGENIC;DOWNSTREAM: 1292 bases			NA	NA
4	chr4:49007611	49007611	T	G	GTT		4:49007611:G					77	36	134	3	NA	NA	NA	NA	NA	NA	NA	NA	NA	NA	NA	NA	NA	NA	NA	NA	NA	NA	NA	SNP	NA	2.92e-11	0						NA	INTERGENIC			NA	NA
1	chr1:37596381	37596381	G	T	CGC	;ENSDART00000140638	1:37596381:T					232	41	349	5	NA	NA	NA	NA	NA	NA	NA	NA	NA	NA	NA	NA	NA	NA	NA	NA	NA	NA	NA	SNP	NA	3.07e-11	0		ENSDARG00000093571	si:ch211-76m11.11	coding;protein_coding		NA	INTRAGENIC: ENSDARG00000093571;UPSTREAM: 4904 bases			NA	NA
4	chr4:41270126	41270126	C	T	CCA		4:41270126:T					63	44	81	2	NA	NA	NA	NA	NA	NA	NA	NA	NA	NA	NA	NA	NA	NA	NA	NA	NA	NA	NA	SNP	NA	3.07e-11	0						NA	INTERGENIC			NA	NA
1	chr1:753969	753969	T	A	TTA		1:753969:A					581	96	417	12	NA	NA	NA	NA	NA	NA	NA	NA	NA	NA	NA	NA	NA	NA	NA	NA	NA	NA	NA	SNP	NA	3.24e-11	0						NA	INTERGENIC			NA	NA
5	chr5:1833567	1833567	T	G	CTT	ENSDART00000022132;ENSDART00000054057	5:1833567:G					557	36	1636	15	NA	NA	NA	NA	NA	NA	NA	NA	NA	NA	NA	NA	NA	NA	NA	NA	NA	NA	NA	SNP	NA	3.24e-11	0		ENSDARG00000016594;ENSDARG00000037172	HAUS4;ddrgk1	protein_coding		NA	INTRON;UPSTREAM: 1822 bases			NA	NA
Zv9_scaffold3530	chrZv9_scaffold3530:1010873	1010873	G	A	#N/A		Zv9_scaffold3530:1010873:A					15	34	31	0	NA	NA	NA	NA	NA	NA	NA	NA	NA	NA	NA	NA	NA	NA	NA	NA	NA	NA	NA	SNP	NA	3.72e-11	0						NA	INTERGENIC			NA	NA
7	chr7:6388722	6388722	C	T	CCA	ENSDART00000129200;ENSDART00000144876	7:6388722:T					34	46	50	2	NA	NA	NA	NA	NA	NA	NA	NA	NA	NA	NA	NA	NA	NA	NA	NA	NA	NA	NA	SNP	NA	4.05e-11	0		ENSDARG00000090099	si:ch211-165f21.6	protein_coding		NA	INTRON			NA	NA
Zv9_scaffold3526	chrZv9_scaffold3526:74651	74651	G	C	#N/A		Zv9_scaffold3526:74651:C					782	76	570	7	NA	NA	NA	NA	NA	NA	NA	NA	NA	NA	NA	NA	NA	NA	NA	NA	NA	NA	NA	SNP	NA	4.08e-11	0						NA	INTERGENIC			NA	NA
7	chr7:6388718	6388718	C	A	CCA	ENSDART00000129200;ENSDART00000144876	7:6388718:A					34	47	48	2	NA	NA	NA	NA	NA	NA	NA	NA	NA	NA	NA	NA	NA	NA	NA	NA	NA	NA	NA	SNP	NA	4.18e-11	0		ENSDARG00000090099	si:ch211-165f21.6	protein_coding		NA	INTRON			NA	NA
11	chr11:31744614	31744614	T	A	ATT	ENSDART00000150130	11:31744614:A					43	30	73	0	NA	NA	NA	NA	NA	NA	NA	NA	NA	NA	NA	NA	NA	NA	NA	NA	NA	NA	NA	SNP	NA	4.27e-11	0		ENSDARG00000006923	cacna1ab	protein_coding		NA	INTRON			NA	NA
22	chr22:17529139	17529139	G	A	TGA		22:17529139:A					3	19	34	1	NA	NA	NA	NA	NA	NA	NA	NA	NA	NA	NA	NA	NA	NA	NA	NA	NA	NA	NA	SNP	NA	4.47e-11	0						NA	INTERGENIC			NA	NA
Zv9_scaffold3470	chrZv9_scaffold3470:402066	402066	T	G	#N/A	;ENSDART00000121469	Zv9_scaffold3470:402066:G					361	97	219	8	NA	NA	NA	NA	NA	NA	NA	NA	NA	NA	NA	NA	NA	NA	NA	NA	NA	NA	NA	SNP	NA	4.48e-11	0		;ENSDARG00000091422	;U1	;snRNA		NA	INTERGENIC;DOWNSTREAM: 2182 bases			NA	NA
2	chr2:46187762	46187762	A	T	TAA		2:46187762:T					504	83	415	11	NA	NA	NA	NA	NA	NA	NA	NA	NA	NA	NA	NA	NA	NA	NA	NA	NA	NA	NA	SNP	NA	4.5e-11	0						NA	INTERGENIC			NA	NA
9	chr9:54238013	54238013	A	G	AAC	;ENSDART00000085284	9:54238013:G					0	22	16	0	NA	NA	NA	NA	NA	NA	NA	NA	NA	NA	NA	NA	NA	NA	NA	NA	NA	NA	NA	SNP	NA	4.5e-11	0		;ENSDARG00000060504	;PFKL (1 of 2)	;protein_coding		NA	INTERGENIC;DOWNSTREAM: 3733 bases			NA	NA
2	chr2:30133167	30133167	A	T	TAT		2:30133167:T	62	41	62	0	63	43	62	0	SNP	Hom	145.009	0						NA	INTERGENIC			NA	NA	NA	NA	NA	NA	SNP	NA	4.71e-11	0						NA	INTERGENIC			NA	NA
Zv9_NA264	chrZv9_NA264:18141	18141	C	A	#N/A		Zv9_NA264:18141:A					41	34	85	3	NA	NA	NA	NA	NA	NA	NA	NA	NA	NA	NA	NA	NA	NA	NA	NA	NA	NA	NA	SNP	NA	4.82e-11	0						NA	INTERGENIC			NA	NA
12	chr12:13325952	13325952	T	C	ATC		12:13325952:C					122	40	201	5	NA	NA	NA	NA	NA	NA	NA	NA	NA	NA	NA	NA	NA	NA	NA	NA	NA	NA	NA	SNP	NA	5.23e-11	0						NA	INTERGENIC			NA	NA
7	chr7:70987851	70987851	T	A	CTA		7:70987851:A					3328	116	1936	14	NA	NA	NA	NA	NA	NA	NA	NA	NA	NA	NA	NA	NA	NA	NA	NA	NA	NA	NA	SNP	NA	5.28e-11	0						NA	INTERGENIC			NA	NA
4	chr4:33549724	33549724	C	T	GCG		4:33549724:T					73	28	137	1	NA	NA	NA	NA	NA	NA	NA	NA	NA	NA	NA	NA	NA	NA	NA	NA	NA	NA	NA	SNP	NA	5.36e-11	0						NA	INTERGENIC			NA	NA
4	chr4:41631825	41631825	A	G	AAT	;ENSDART00000116248;ENSDART00000119980	4:41631825:G					254	72	211	7	NA	NA	NA	NA	NA	NA	NA	NA	NA	NA	NA	NA	NA	NA	NA	NA	NA	NA	NA	SNP	NA	5.38e-11	0		;ENSDARG00000080584;ENSDARG00000084580	;U1	;snRNA		NA	INTERGENIC;DOWNSTREAM: 1595 bases;DOWNSTREAM: 2858 bases			NA	NA
22	chr22:30976917	30976917	A	T	AAT		22:30976917:T					61	44	86	3	NA	NA	NA	NA	NA	NA	NA	NA	NA	NA	NA	NA	NA	NA	NA	NA	NA	NA	NA	SNP	NA	5.51e-11	0						NA	INTERGENIC			NA	NA
4	chr4:33059982	33059982	G	A	CGC	;ENSDART00000121804;ENSDART00000150371;ENSDART00000150641	4:33059982:A					125	44	180	5	NA	NA	NA	NA	NA	NA	NA	NA	NA	NA	NA	NA	NA	NA	NA	NA	NA	NA	NA	SNP	NA	5.55e-11	0		;ENSDARG00000087788	;si:ch211-22k7.9	;protein_coding;retained_intron		NA	INTERGENIC;DOWNSTREAM: 4381 bases;DOWNSTREAM: 4173 bases;DOWNSTREAM: 4790 bases			NA	NA
Zv9_scaffold3480	chrZv9_scaffold3480:358994	358994	T	G	#N/A		Zv9_scaffold3480:358994:G	19	24	48	1	28	38	53	2	SNP	Hom	90.7002	0						NA	INTERGENIC			NA	NA	NA	NA	NA	NA	SNP	NA	5.8e-11	0						NA	INTERGENIC			NA	NA
3	chr3:1871095	1871095	A	G	TAA	ENSDART00000114108	3:1871095:G					22	32	48	1	NA	NA	NA	NA	NA	NA	NA	NA	NA	NA	NA	NA	NA	NA	NA	NA	NA	NA	NA	SNP	NA	5.85e-11	0		ENSDARG00000075173	si:ch1073-322p19.1	protein_coding		NA	INTRON			NA	NA
4	chr4:43009091	43009091	A	T	TAT		4:43009091:T					50	35	103	4	NA	NA	NA	NA	NA	NA	NA	NA	NA	NA	NA	NA	NA	NA	NA	NA	NA	NA	NA	SNP	NA	5.91e-11	0						NA	INTERGENIC			NA	NA
4	chr4:4108183	4108183	G	A	TGG	ENSDART00000026559;ENSDART00000103316;ENSDART00000103319;ENSDART00000135352;ENSDART00000147804;ENSDART00000150279;ENSDART00000150694	4:4108183:A					17	31	47	2	NA	NA	NA	NA	NA	NA	NA	NA	NA	NA	NA	NA	NA	NA	NA	NA	NA	NA	NA	SNP	NA	6.21e-11	0		ENSDARG00000016691	cd9b	protein_coding;retained_intron		NA	INTRON;DOWNSTREAM: 2291 bases;DOWNSTREAM: 4553 bases			NA	NA
4	chr4:4108184	4108184	G	A	GGT	ENSDART00000026559;ENSDART00000103316;ENSDART00000103319;ENSDART00000135352;ENSDART00000147804;ENSDART00000150279;ENSDART00000150694	4:4108184:A					17	31	47	2	NA	NA	NA	NA	NA	NA	NA	NA	NA	NA	NA	NA	NA	NA	NA	NA	NA	NA	NA	SNP	NA	6.21e-11	0		ENSDARG00000016691	cd9b	protein_coding;retained_intron		NA	INTRON;DOWNSTREAM: 2290 bases;DOWNSTREAM: 4552 bases			NA	NA
25	chr25:27176447	27176447	C	T	TCT		25:27176447:T					285	73	245	8	NA	NA	NA	NA	NA	NA	NA	NA	NA	NA	NA	NA	NA	NA	NA	NA	NA	NA	NA	SNP	NA	6.28e-11	0						NA	INTERGENIC			NA	NA
4	chr4:47594414	47594414	G	A	AGC	ENSDART00000150637	4:47594414:A					34	28	84	2	NA	NA	NA	NA	NA	NA	NA	NA	NA	NA	NA	NA	NA	NA	NA	NA	NA	NA	NA	SNP	NA	6.38e-11	0		ENSDARG00000095244	si:dkey-220o21.2	protein_coding		NA	INTRON			NA	NA
1	chr1:8979103	8979103	T	C	ATA	ENSDART00000054829;ENSDART00000054833;ENSDART00000135702	1:8979103:C	19	27	38	1	24	36	44	1	SNP	Hom	102.237	0		ENSDARG00000037646	rgs11	protein_coding;nonsense_mediated_decay		NA	INTRON			NA	NA	1431;NA;1413	NA	NA	NA	SNP	NA	6.5e-11	0		ENSDARG00000037646	rgs11	protein_coding;nonsense_mediated_decay		NA	INTRON			NA	NA
3	chr3:9470165	9470165	T	A	GTT		3:9470165:A					1057	46	1581	9	NA	NA	NA	NA	NA	NA	NA	NA	NA	NA	NA	NA	NA	NA	NA	NA	NA	NA	NA	SNP	NA	6.84e-11	0						NA	INTERGENIC			NA	NA
Zv9_scaffold3530	chrZv9_scaffold3530:1010889	1010889	T	A	#N/A		Zv9_scaffold3530:1010889:A					15	36	33	1	NA	NA	NA	NA	NA	NA	NA	NA	NA	NA	NA	NA	NA	NA	NA	NA	NA	NA	NA	SNP	NA	6.99e-11	0						NA	INTERGENIC			NA	NA
5	chr5:3512970	3512970	T	A	TTT		5:3512970:A					25	14	203	2	NA	NA	NA	NA	NA	NA	NA	NA	NA	NA	NA	NA	NA	NA	NA	NA	NA	NA	NA	SNP	NA	7.02e-11	0						NA	INTERGENIC			NA	NA
2	chr2:10111034	10111034	C	G	ACA	ENSDART00000019281;ENSDART00000149584;ENSDART00000150166	2:10111034:G					149	35	160	0	NA	NA	NA	NA	NA	NA	NA	NA	NA	NA	NA	NA	NA	NA	NA	NA	NA	NA	NA	SNP	NA	7.12e-11	0		ENSDARG00000003375	gng12a	protein_coding		NA	INTRON			NA	NA
22	chr22:36981043	36981043	C	A	GCC		22:36981043:A					41	42	60	2	NA	NA	NA	NA	NA	NA	NA	NA	NA	NA	NA	NA	NA	NA	NA	NA	NA	NA	NA	SNP	NA	7.12e-11	0						NA	INTERGENIC			NA	NA
Zv9_scaffold3545	chrZv9_scaffold3545:318210	318210	C	A	#N/A		Zv9_scaffold3545:318210:A					27	27	65	1	NA	NA	NA	NA	NA	NA	NA	NA	NA	NA	NA	NA	NA	NA	NA	NA	NA	NA	NA	SNP	NA	7.39e-11	0						NA	INTERGENIC			NA	NA
11	chr11:13263676	13263676	A	G	AAT		11:13263676:G					63	40	88	2	NA	NA	NA	NA	NA	NA	NA	NA	NA	NA	NA	NA	NA	NA	NA	NA	NA	NA	NA	SNP	NA	7.4e-11	0						NA	INTERGENIC			NA	NA
Zv9_scaffold3530	chrZv9_scaffold3530:1010929	1010929	A	T	#N/A		Zv9_scaffold3530:1010929:T					11	40	22	0	NA	NA	NA	NA	NA	NA	NA	NA	NA	NA	NA	NA	NA	NA	NA	NA	NA	NA	NA	SNP	NA	7.55e-11	0						NA	INTERGENIC			NA	NA
3	chr3:46175095	46175095	C	G	GCA		3:46175095:G					128	50	154	5	NA	NA	NA	NA	NA	NA	NA	NA	NA	NA	NA	NA	NA	NA	NA	NA	NA	NA	NA	SNP	NA	7.82e-11	0						NA	INTERGENIC			NA	NA
20	chr20:5105662	5105662	T	A	ATA	;ENSDART00000053883;ENSDART00000138090	20:5105662:A					60	66	44	1	NA	NA	NA	NA	NA	NA	NA	NA	NA	NA	NA	NA	NA	NA	NA	NA	NA	NA	NA	SNP	NA	7.9e-11	0		;ENSDARG00000037073	;si:dkey-60a16.1	;protein_coding		NA	INTERGENIC;UPSTREAM: 1541 bases;UPSTREAM: 1424 bases			NA	NA
3	chr3:8764326	8764326	C	T	ACC	ENSDART00000081389;ENSDART00000097136	3:8764326:T					363	58	369	7	NA	NA	NA	NA	NA	NA	NA	NA	NA	NA	NA	NA	NA	NA	NA	NA	NA	NA	NA	SNP	NA	8.84e-11	0		ENSDARG00000092093;ENSDARG00000058507	zgc:113443;zgc:173517	protein_coding		NA	INTRON			NA	NA
3	chr3:1871105	1871105	T	C	ATA	ENSDART00000114108	3:1871105:C					22	32	46	1	NA	NA	NA	NA	NA	NA	NA	NA	NA	NA	NA	NA	NA	NA	NA	NA	NA	NA	NA	SNP	NA	9e-11	0		ENSDARG00000075173	si:ch1073-322p19.1	protein_coding		NA	INTRON			NA	NA
7	chr7:70987880	70987880	T	G	CTT		7:70987880:G					3487	112	2138	15	NA	NA	NA	NA	NA	NA	NA	NA	NA	NA	NA	NA	NA	NA	NA	NA	NA	NA	NA	SNP	NA	9.4e-11	0						NA	INTERGENIC			NA	NA
Zv9_scaffold3545	chrZv9_scaffold3545:291623	291623	A	T	#N/A	ENSDART00000144437	Zv9_scaffold3545:291623:T					54	37	93	3	NA	NA	NA	NA	NA	NA	NA	NA	NA	NA	NA	NA	NA	NA	NA	NA	NA	NA	NA	SNP	NA	9.61e-11	0		ENSDARG00000092019	BX901894.1	protein_coding		NA	DOWNSTREAM: 4585 bases			NA	NA
2	chr2:12161413	12161413	T	G	TTA	ENSDART00000091298	2:12161413:G					72	44	95	3	NA	NA	NA	NA	NA	NA	NA	NA	NA	NA	NA	NA	NA	NA	NA	NA	NA	NA	NA	SNP	NA	1e-10	0		ENSDARG00000075673	arhgap21b	protein_coding		NA	INTRON			NA	NA
4	chr4:30706653	30706653	T	C	CTT	;ENSDART00000150488	4:30706653:C					155	40	270	7	NA	NA	NA	NA	NA	NA	NA	NA	NA	NA	NA	NA	NA	NA	NA	NA	NA	NA	NA	SNP	NA	1.01e-10	0		;ENSDARG00000096122	;si:dkey-25i10.3	;unprocessed_pseudogene		NA	INTERGENIC;UPSTREAM: 3380 bases			NA	NA
8	chr8:41359244	41359244	G	A	TGA		8:41359244:A					1027	95	727	13	NA	NA	NA	NA	NA	NA	NA	NA	NA	NA	NA	NA	NA	NA	NA	NA	NA	NA	NA	SNP	NA	1.02e-10	0						NA	INTERGENIC			NA	NA
16	chr16:40611649	40611649	G	T	TGG	;ENSDART00000113188;ENSDART00000126898;ENSDART00000142104;ENSDART00000148801	16:40611649:T					29	30	50	0	NA	NA	NA	NA	NA	NA	NA	NA	NA	NA	NA	NA	NA	NA	NA	NA	NA	NA	NA	SNP	NA	1.04e-10	0		;ENSDARG00000074763;ENSDARG00000087369	;mrap2a;si:ch211-198c19.2	;protein_coding		NA	INTERGENIC;DOWNSTREAM: 1879 bases;DOWNSTREAM: 2167 bases;DOWNSTREAM: 2001 bases;DOWNSTREAM: 861 bases			NA	NA
5	chr5:4803009	4803009	C	G	TCC		5:4803009:G					1	13	48	2	NA	NA	NA	NA	NA	NA	NA	NA	NA	NA	NA	NA	NA	NA	NA	NA	NA	NA	NA	SNP	NA	1.08e-10	0						NA	INTERGENIC			NA	NA
1	chr1:18568791	18568791	C	T	GCG	ENSDART00000113832	1:18568791:T					95	53	94	3	NA	NA	NA	NA	NA	NA	NA	NA	NA	NA	NA	NA	NA	NA	NA	NA	NA	NA	NA	SNP	NA	1.09e-10	0		ENSDARG00000079250	zbtb5	processed_transcript	exon_1_18559954_18573632	2	EXON: exon_1_18559954_18573632			NA	NA
16	chr16:16619960	16619960	G	C	AGC		16:16619960:C					1758	87	1212	10	NA	NA	NA	NA	NA	NA	NA	NA	NA	NA	NA	NA	NA	NA	NA	NA	NA	NA	NA	SNP	NA	1.11e-10	0						NA	INTERGENIC			NA	NA
16	chr16:40611657	40611657	A	T	CAT	;ENSDART00000113188;ENSDART00000126898;ENSDART00000142104;ENSDART00000148801	16:40611657:T					30	30	51	0	NA	NA	NA	NA	NA	NA	NA	NA	NA	NA	NA	NA	NA	NA	NA	NA	NA	NA	NA	SNP	NA	1.11e-10	0		;ENSDARG00000074763;ENSDARG00000087369	;mrap2a;si:ch211-198c19.2	;protein_coding		NA	INTERGENIC;DOWNSTREAM: 1871 bases;DOWNSTREAM: 2175 bases;DOWNSTREAM: 2009 bases;DOWNSTREAM: 853 bases			NA	NA
Zv9_scaffold3503	chrZv9_scaffold3503:77213	77213	C	A	#N/A	;ENSDART00000115096	Zv9_scaffold3503:77213:A					36	36	63	2	NA	NA	NA	NA	NA	NA	NA	NA	NA	NA	NA	NA	NA	NA	NA	NA	NA	NA	NA	SNP	NA	1.11e-10	0		;ENSDARG00000090954	;CR450840.1	;protein_coding		NA	INTERGENIC;UPSTREAM: 123 bases			NA	NA
Zv9_scaffold3530	chrZv9_scaffold3530:1010871	1010871	G	A	#N/A		Zv9_scaffold3530:1010871:A					15	34	29	0	NA	NA	NA	NA	NA	NA	NA	NA	NA	NA	NA	NA	NA	NA	NA	NA	NA	NA	NA	SNP	NA	1.12e-10	0						NA	INTERGENIC			NA	NA
2	chr2:21730191	21730191	C	T	TCG		2:21730191:T					51	74	36	1	NA	NA	NA	NA	NA	NA	NA	NA	NA	NA	NA	NA	NA	NA	NA	NA	NA	NA	NA	SNP	NA	1.17e-10	0						NA	INTERGENIC			NA	NA
Zv9_scaffold3526	chrZv9_scaffold3526:101245	101245	T	G	#N/A		Zv9_scaffold3526:101245:G					3053	85	1712	6	NA	NA	NA	NA	NA	NA	NA	NA	NA	NA	NA	NA	NA	NA	NA	NA	NA	NA	NA	SNP	NA	1.18e-10	0						NA	INTERGENIC			NA	NA
Zv9_NA126	chrZv9_NA126:2638	2638	C	A	#N/A		Zv9_NA126:2638:A					75	34	166	6	NA	NA	NA	NA	NA	NA	NA	NA	NA	NA	NA	NA	NA	NA	NA	NA	NA	NA	NA	SNP	NA	1.19e-10	0						NA	INTERGENIC			NA	NA
4	chr4:29125061	29125061	G	A	TGA		4:29125061:A					25	33	54	2	NA	NA	NA	NA	NA	NA	NA	NA	NA	NA	NA	NA	NA	NA	NA	NA	NA	NA	NA	SNP	NA	1.2e-10	0						NA	INTERGENIC			NA	NA
Zv9_NA126	chrZv9_NA126:1740	1740	G	T	#N/A		Zv9_NA126:1740:T					128	18	564	3	NA	NA	NA	NA	NA	NA	NA	NA	NA	NA	NA	NA	NA	NA	NA	NA	NA	NA	NA	SNP	NA	1.25e-10	0						NA	INTERGENIC			NA	NA
4	chr4:47594398	47594398	T	C	GTG	ENSDART00000150637	4:47594398:C					26	26	73	2	NA	NA	NA	NA	NA	NA	NA	NA	NA	NA	NA	NA	NA	NA	NA	NA	NA	NA	NA	SNP	NA	1.33e-10	0		ENSDARG00000095244	si:dkey-220o21.2	protein_coding		NA	INTRON			NA	NA
3	chr3:9254430	9254430	C	G	ACA		3:9254430:G					317	44	570	11	NA	NA	NA	NA	NA	NA	NA	NA	NA	NA	NA	NA	NA	NA	NA	NA	NA	NA	NA	SNP	NA	1.34e-10	0						NA	INTERGENIC			NA	NA
1	chr1:37603328	37603328	A	T	CAC	ENSDART00000140638	1:37603328:T					333	40	506	6	NA	NA	NA	NA	NA	NA	NA	NA	NA	NA	NA	NA	NA	NA	NA	NA	NA	NA	NA	SNP	NA	1.43e-10	0		ENSDARG00000093571	si:ch211-76m11.11	protein_coding		NA	INTRON			NA	NA
Zv9_scaffold3526	chrZv9_scaffold3526:101256	101256	A	T	#N/A		Zv9_scaffold3526:101256:T					3055	102	1711	10	NA	NA	NA	NA	NA	NA	NA	NA	NA	NA	NA	NA	NA	NA	NA	NA	NA	NA	NA	SNP	NA	1.45e-10	0						NA	INTERGENIC			NA	NA
4	chr4:36174648	36174648	A	C	CAA		4:36174648:C					92	31	156	2	NA	NA	NA	NA	NA	NA	NA	NA	NA	NA	NA	NA	NA	NA	NA	NA	NA	NA	NA	SNP	NA	1.46e-10	0						NA	INTERGENIC			NA	NA
5	chr5:24561885	24561885	A	C	TAA		5:24561885:C					141	43	167	3	NA	NA	NA	NA	NA	NA	NA	NA	NA	NA	NA	NA	NA	NA	NA	NA	NA	NA	NA	SNP	NA	1.51e-10	0						NA	INTERGENIC			NA	NA
4	chr4:31866889	31866889	G	T	GGA		4:31866889:T					175	48	220	6	NA	NA	NA	NA	NA	NA	NA	NA	NA	NA	NA	NA	NA	NA	NA	NA	NA	NA	NA	SNP	NA	1.56e-10	0						NA	INTERGENIC			NA	NA
20	chr20:5105631	5105631	T	C	GTT	;ENSDART00000053883;ENSDART00000138090	20:5105631:C					78	66	53	1	NA	NA	NA	NA	NA	NA	NA	NA	NA	NA	NA	NA	NA	NA	NA	NA	NA	NA	NA	SNP	NA	1.56e-10	0		;ENSDARG00000037073	;si:dkey-60a16.1	;protein_coding		NA	INTERGENIC;UPSTREAM: 1572 bases;UPSTREAM: 1455 bases			NA	NA
2	chr2:13452640	13452640	A	G	TAA	ENSDART00000080900	2:13452640:G					48	43	63	2	NA	NA	NA	NA	NA	NA	NA	NA	NA	NA	NA	NA	NA	NA	NA	NA	NA	NA	NA	SNP	NA	1.6e-10	0		ENSDARG00000058090	WDR65	protein_coding		NA	INTRON			NA	NA
4	chr4:42705353	42705353	G	A	CGT	ENSDART00000125242	4:42705353:A					42	41	54	1	NA	NA	NA	NA	NA	NA	NA	NA	NA	NA	NA	NA	NA	NA	NA	NA	NA	NA	NA	SNP	NA	1.66e-10	0		ENSDARG00000091373	BX640547.3	protein_coding		NA	NON_SYNONYMOUS_CODING	V/I	Gtc/Atc	279	1
5	chr5:3899661	3899661	T	G	TTG	ENSDART00000122292;ENSDART00000126515;ENSDART00000143250	5:3899661:G					0	10	58	2	NA	NA	NA	NA	NA	NA	NA	NA	NA	NA	NA	NA	NA	NA	NA	NA	NA	NA	NA	SNP	NA	1.66e-10	0		ENSDARG00000089107	MLXIPL	protein_coding		NA	INTRON			NA	NA
5	chr5:3899665	3899665	T	C	ATC	ENSDART00000122292;ENSDART00000126515;ENSDART00000143250	5:3899665:C					0	10	58	2	NA	NA	NA	NA	NA	NA	NA	NA	NA	NA	NA	NA	NA	NA	NA	NA	NA	NA	NA	SNP	NA	1.66e-10	0		ENSDARG00000089107	MLXIPL	protein_coding		NA	INTRON			NA	NA
4	chr4:49007578	49007578	A	C	TAA		4:49007578:C					93	35	148	3	NA	NA	NA	NA	NA	NA	NA	NA	NA	NA	NA	NA	NA	NA	NA	NA	NA	NA	NA	SNP	NA	1.7e-10	0						NA	INTERGENIC			NA	NA
4	chr4:37627926	37627926	G	T	GGA	ENSDART00000108677;ENSDART00000110110	4:37627926:T					25	34	51	2	NA	NA	NA	NA	NA	NA	NA	NA	NA	NA	NA	NA	NA	NA	NA	NA	NA	NA	NA	SNP	NA	1.76e-10	0		ENSDARG00000076400	si:dkey-238o14.7	protein_coding		NA	SYNONYMOUS_CODING	G/G	ggG/ggT	673;73	4
7	chr7:70984228	70984228	A	C	AAT		7:70984228:C					631	84	394	7	NA	NA	NA	NA	NA	NA	NA	NA	NA	NA	NA	NA	NA	NA	NA	NA	NA	NA	NA	SNP	NA	1.78e-10	0						NA	INTERGENIC			NA	NA
16	chr16:16628221	16628221	T	C	TTT		16:16628221:C					3316	84	2928	16	NA	NA	NA	NA	NA	NA	NA	NA	NA	NA	NA	NA	NA	NA	NA	NA	NA	NA	NA	SNP	NA	1.79e-10	0						NA	INTERGENIC			NA	NA
5	chr5:45342433	45342433	T	A	CTA	;ENSDART00000121010	5:45342433:A					143	44	176	4	NA	NA	NA	NA	NA	NA	NA	NA	NA	NA	NA	NA	NA	NA	NA	NA	NA	NA	NA	SNP	NA	1.82e-10	0		;ENSDARG00000085610	;5S_rRNA	;rRNA		NA	INTERGENIC;DOWNSTREAM: 4286 bases			NA	NA
4	chr4:52081889	52081889	A	G	AAT	ENSDART00000136946;ENSDART00000150346;ENSDART00000150622	4:52081889:G					65	23	152	1	NA	NA	NA	NA	NA	NA	NA	NA	NA	NA	NA	NA	NA	NA	NA	NA	NA	NA	NA	SNP	NA	1.86e-10	0		ENSDARG00000093615	si:ch211-234c11.3	protein_coding;nonsense_mediated_decay		NA	INTRON;DOWNSTREAM: 2059 bases			NA	NA
4	chr4:38169473	38169473	T	G	TTA	;ENSDART00000129057	4:38169473:G					341	39	569	7	NA	NA	NA	NA	NA	NA	NA	NA	NA	NA	NA	NA	NA	NA	NA	NA	NA	NA	NA	SNP	NA	1.92e-10	0		;ENSDARG00000091258	;U1	;snRNA		NA	INTERGENIC;DOWNSTREAM: 3896 bases			NA	NA
4	chr4:30150043	30150043	A	T	AAG	;ENSDART00000141758	4:30150043:T					18	24	54	1	NA	NA	NA	NA	NA	NA	NA	NA	NA	NA	NA	NA	NA	NA	NA	NA	NA	NA	NA	SNP	NA	1.95e-10	0		;ENSDARG00000094267	;ZNF519 (1 of 4)	;protein_coding		NA	INTERGENIC;UPSTREAM: 3015 bases			NA	NA
10	chr10:8150120	8150120	C	T	GCG	ENSDART00000013609;ENSDART00000078135;ENSDART00000098857;ENSDART00000098858	10:8150120:T					183	58	172	5	NA	NA	NA	NA	NA	NA	NA	NA	NA	NA	NA	NA	NA	NA	NA	NA	NA	NA	NA	SNP	NA	1.98e-10	0		ENSDARG00000005333	tln1	protein_coding		NA	INTRON			NA	NA
16	chr16:16616349	16616349	T	C	TTA		16:16616349:C					995	58	781	4	NA	NA	NA	NA	NA	NA	NA	NA	NA	NA	NA	NA	NA	NA	NA	NA	NA	NA	NA	SNP	NA	2.02e-10	0						NA	INTERGENIC			NA	NA
9	chr9:55045088	55045088	A	T	TAG		9:55045088:T					3	16	44	2	NA	NA	NA	NA	NA	NA	NA	NA	NA	NA	NA	NA	NA	NA	NA	NA	NA	NA	NA	SNP	NA	2.03e-10	0						NA	INTERGENIC			NA	NA
12	chr12:22485552	22485552	A	T	TAT		12:22485552:T					1	18	25	1	NA	NA	NA	NA	NA	NA	NA	NA	NA	NA	NA	NA	NA	NA	NA	NA	NA	NA	NA	SNP	NA	2.03e-10	0						NA	INTERGENIC			NA	NA
1	chr1:49825406	49825406	G	T	AGT		1:49825406:T					23	23	67	1	NA	NA	NA	NA	NA	NA	NA	NA	NA	NA	NA	NA	NA	NA	NA	NA	NA	NA	NA	SNP	NA	2.06e-10	0						NA	INTERGENIC			NA	NA
2	chr2:19006705	19006705	C	T	TCA		2:19006705:T					1794	72	1787	14	NA	NA	NA	NA	NA	NA	NA	NA	NA	NA	NA	NA	NA	NA	NA	NA	NA	NA	NA	SNP	NA	2.1e-10	0						NA	INTERGENIC			NA	NA
20	chr20:5105629	5105629	G	T	CGG	;ENSDART00000053883;ENSDART00000138090	20:5105629:T					73	66	49	1	NA	NA	NA	NA	NA	NA	NA	NA	NA	NA	NA	NA	NA	NA	NA	NA	NA	NA	NA	SNP	NA	2.12e-10	0		;ENSDARG00000037073	;si:dkey-60a16.1	;protein_coding		NA	INTERGENIC;UPSTREAM: 1574 bases;UPSTREAM: 1457 bases			NA	NA
4	chr4:38169472	38169472	T	C	ATT	;ENSDART00000129057	4:38169472:C					341	39	565	7	NA	NA	NA	NA	NA	NA	NA	NA	NA	NA	NA	NA	NA	NA	NA	NA	NA	NA	NA	SNP	NA	2.13e-10	0		;ENSDARG00000091258	;U1	;snRNA		NA	INTERGENIC;DOWNSTREAM: 3895 bases			NA	NA
4	chr4:40767519	40767519	C	T	GCT		4:40767519:T					78	27	160	2	NA	NA	NA	NA	NA	NA	NA	NA	NA	NA	NA	NA	NA	NA	NA	NA	NA	NA	NA	SNP	NA	2.17e-10	0						NA	INTERGENIC			NA	NA
Zv9_NA506	chrZv9_NA506:2055	2055	C	A	#N/A	ENSDART00000097512	Zv9_NA506:2055:A					5	34	20	1	NA	NA	NA	NA	NA	NA	NA	NA	NA	NA	NA	NA	NA	NA	NA	NA	NA	NA	NA	SNP	NA	2.34e-10	0		ENSDARG00000091375	CABZ01002349.1	protein_coding		NA	SYNONYMOUS_CODING	A/A	gcC/gcA	134	4
14	chr14:14468801	14468801	T	G	ATG	ENSDART00000106347;ENSDART00000115174;ENSDART00000150638	14:14468801:G	42	20	60	0	42	30	63	0	SNP	Hom	65.9114	0		ENSDARG00000076003	TCIRG1 (1 of 3)	protein_coding		NA	INTRON			NA	NA	2466	NA	NA	NA	SNP	NA	2.34e-10	0		ENSDARG00000076003	TCIRG1 (1 of 3)	protein_coding		NA	INTRON			NA	NA
4	chr4:40886809	40886809	G	A	CGT		4:40886809:A					117	30	196	2	NA	NA	NA	NA	NA	NA	NA	NA	NA	NA	NA	NA	NA	NA	NA	NA	NA	NA	NA	SNP	NA	2.38e-10	0						NA	INTERGENIC			NA	NA
4	chr4:31866755	31866755	C	T	TCA		4:31866755:T					187	48	217	5	NA	NA	NA	NA	NA	NA	NA	NA	NA	NA	NA	NA	NA	NA	NA	NA	NA	NA	NA	SNP	NA	2.44e-10	0						NA	INTERGENIC			NA	NA
20	chr20:5105636	5105636	A	C	GAA	;ENSDART00000053883;ENSDART00000138090	20:5105636:C					73	66	48	1	NA	NA	NA	NA	NA	NA	NA	NA	NA	NA	NA	NA	NA	NA	NA	NA	NA	NA	NA	SNP	NA	2.44e-10	0		;ENSDARG00000037073	;si:dkey-60a16.1	;protein_coding		NA	INTERGENIC;UPSTREAM: 1567 bases;UPSTREAM: 1450 bases			NA	NA
3	chr3:1871102	1871102	T	C	CTC	ENSDART00000114108	3:1871102:C					23	31	46	1	NA	NA	NA	NA	NA	NA	NA	NA	NA	NA	NA	NA	NA	NA	NA	NA	NA	NA	NA	SNP	NA	2.67e-10	0		ENSDARG00000075173	si:ch1073-322p19.1	protein_coding		NA	INTRON			NA	NA
Zv9_scaffold3545	chrZv9_scaffold3545:291624	291624	G	A	#N/A	ENSDART00000144437	Zv9_scaffold3545:291624:A					59	32	100	2	NA	NA	NA	NA	NA	NA	NA	NA	NA	NA	NA	NA	NA	NA	NA	NA	NA	NA	NA	SNP	NA	2.68e-10	0		ENSDARG00000092019	BX901894.1	protein_coding		NA	DOWNSTREAM: 4586 bases			NA	NA
5	chr5:3897477	3897477	T	G	TTT	ENSDART00000122292;ENSDART00000126515;ENSDART00000143250	5:3897477:G					0	16	23	1	NA	NA	NA	NA	NA	NA	NA	NA	NA	NA	NA	NA	NA	NA	NA	NA	NA	NA	NA	SNP	NA	2.7e-10	0		ENSDARG00000089107	MLXIPL	protein_coding		NA	INTRON			NA	NA
22	chr22:40288922	40288922	G	C	GGT		22:40288922:C					0	13	30	1	NA	NA	NA	NA	NA	NA	NA	NA	NA	NA	NA	NA	NA	NA	NA	NA	NA	NA	NA	SNP	NA	2.7e-10	0						NA	INTERGENIC			NA	NA
Zv9_NA299	chrZv9_NA299:10234	10234	G	A	#N/A		Zv9_NA299:10234:A					17	18	99	3	NA	NA	NA	NA	NA	NA	NA	NA	NA	NA	NA	NA	NA	NA	NA	NA	NA	NA	NA	SNP	NA	2.77e-10	0						NA	INTERGENIC			NA	NA
Zv9_scaffold3503	chrZv9_scaffold3503:533723	533723	G	A	#N/A		Zv9_scaffold3503:533723:A	69	26	127	1	80	28	134	1	SNP	Hom	80.6	0						NA	INTERGENIC			NA	NA	NA	NA	NA	NA	SNP	NA	2.77e-10	0						NA	INTERGENIC			NA	NA
11	chr11:40949303	40949303	G	A	AGA		11:40949303:A	13	23	38	0	14	25	43	1	SNP	Hom	82.2743	0						NA	INTERGENIC			NA	NA	NA	NA	NA	NA	SNP	NA	2.78e-10	0						NA	INTERGENIC			NA	NA
5	chr5:4130861	4130861	G	A	AGA	ENSDART00000100097;ENSDART00000140537	5:4130861:A					73	36	103	2	NA	NA	NA	NA	NA	NA	NA	NA	NA	NA	NA	NA	NA	NA	NA	NA	NA	NA	NA	SNP	NA	2.86e-10	0		ENSDARG00000046090	dhrs11a	protein_coding		NA	INTRON			NA	NA
8	chr8:18397711	18397711	A	G	AAG	ENSDART00000080079	8:18397711:G					235	60	186	4	NA	NA	NA	NA	NA	NA	NA	NA	NA	NA	NA	NA	NA	NA	NA	NA	NA	NA	NA	SNP	NA	2.89e-10	0		ENSDARG00000057419	slc44a5b	protein_coding		NA	INTRON			NA	NA
22	chr22:36981036	36981036	C	T	CCG		22:36981036:T					44	43	58	2	NA	NA	NA	NA	NA	NA	NA	NA	NA	NA	NA	NA	NA	NA	NA	NA	NA	NA	NA	SNP	NA	2.93e-10	0						NA	INTERGENIC			NA	NA
16	chr16:16620861	16620861	C	T	GCT		16:16620861:T					1735	68	1629	11	NA	NA	NA	NA	NA	NA	NA	NA	NA	NA	NA	NA	NA	NA	NA	NA	NA	NA	NA	SNP	NA	2.95e-10	0						NA	INTERGENIC			NA	NA
22	chr22:35499436	35499436	G	A	TGT		22:35499436:A					0	20	18	1	NA	NA	NA	NA	NA	NA	NA	NA	NA	NA	NA	NA	NA	NA	NA	NA	NA	NA	NA	SNP	NA	3.05e-10	0						NA	INTERGENIC			NA	NA
4	chr4:4108177	4108177	C	T	ACA	ENSDART00000026559;ENSDART00000103316;ENSDART00000103319;ENSDART00000135352;ENSDART00000147804;ENSDART00000150279;ENSDART00000150694	4:4108177:T					19	31	46	2	NA	NA	NA	NA	NA	NA	NA	NA	NA	NA	NA	NA	NA	NA	NA	NA	NA	NA	NA	SNP	NA	3.08e-10	0		ENSDARG00000016691	cd9b	protein_coding;retained_intron		NA	INTRON;DOWNSTREAM: 2297 bases;DOWNSTREAM: 4559 bases			NA	NA
4	chr4:47594444	47594444	A	T	TAC	ENSDART00000150637	4:47594444:T					35	24	96	2	NA	NA	NA	NA	NA	NA	NA	NA	NA	NA	NA	NA	NA	NA	NA	NA	NA	NA	NA	SNP	NA	3.08e-10	0		ENSDARG00000095244	si:dkey-220o21.2	protein_coding		NA	INTRON			NA	NA
25	chr25:27173140	27173140	A	T	AAA		25:27173140:T					592	71	391	5	NA	NA	NA	NA	NA	NA	NA	NA	NA	NA	NA	NA	NA	NA	NA	NA	NA	NA	NA	SNP	NA	3.1e-10	0						NA	INTERGENIC			NA	NA
9	chr9:21347304	21347304	G	A	AGT	ENSDART00000113418	9:21347304:A	26	39	37	1	26	41	37	1	SNP	Hom	142.809	0		ENSDARG00000077002	IGSF3	protein_coding		NA	INTRON			NA	NA	3129	NA	NA	NA	SNP	NA	3.13e-10	0		ENSDARG00000077002	IGSF3	protein_coding		NA	INTRON			NA	NA
1	chr1:22138572	22138572	A	T	TAA	ENSDART00000033078;ENSDART00000102654;ENSDART00000126785;ENSDART00000143014	1:22138572:T					185	55	204	7	NA	NA	NA	NA	NA	NA	NA	NA	NA	NA	NA	NA	NA	NA	NA	NA	NA	NA	NA	SNP	NA	3.16e-10	0		ENSDARG00000055022	pds5a	protein_coding		NA	INTRON			NA	NA
22	chr22:24644535	24644535	C	A	GCA		22:24644535:A					3	23	25	1	NA	NA	NA	NA	NA	NA	NA	NA	NA	NA	NA	NA	NA	NA	NA	NA	NA	NA	NA	SNP	NA	3.19e-10	0						NA	INTERGENIC			NA	NA
22	chr22:24644536	24644536	A	G	CAG		22:24644536:G					3	23	25	1	NA	NA	NA	NA	NA	NA	NA	NA	NA	NA	NA	NA	NA	NA	NA	NA	NA	NA	NA	SNP	NA	3.19e-10	0						NA	INTERGENIC			NA	NA
4	chr4:26176308	26176308	C	G	ACA		4:26176308:G					506	74	358	7	NA	NA	NA	NA	NA	NA	NA	NA	NA	NA	NA	NA	NA	NA	NA	NA	NA	NA	NA	SNP	NA	3.28e-10	0						NA	INTERGENIC			NA	NA
7	chr7:70984231	70984231	C	T	TCA		7:70984231:T					612	84	377	7	NA	NA	NA	NA	NA	NA	NA	NA	NA	NA	NA	NA	NA	NA	NA	NA	NA	NA	NA	SNP	NA	3.28e-10	0						NA	INTERGENIC			NA	NA
9	chr9:53877650	53877650	C	T	GCT	;ENSDART00000029973;ENSDART00000146629	9:53877650:T					203	53	246	8	NA	NA	NA	NA	NA	NA	NA	NA	NA	NA	NA	NA	NA	NA	NA	NA	NA	NA	NA	SNP	NA	3.31e-10	0		;ENSDARG00000015599	;xrcc5	;protein_coding		NA	INTERGENIC;DOWNSTREAM: 1586 bases			NA	NA
2	chr2:21584735	21584735	A	G	AAG	ENSDART00000016208;ENSDART00000135230	2:21584735:G					14	47	23	1	NA	NA	NA	NA	NA	NA	NA	NA	NA	NA	NA	NA	NA	NA	NA	NA	NA	NA	NA	SNP	NA	3.32e-10	0		ENSDARG00000075211	chd7	protein_coding		NA	INTRON			NA	NA
16	chr16:16628918	16628918	T	C	ATG		16:16628918:C	806	21	982	1	2370	64	2131	9	SNP	Hom	45.7485	0						NA	INTERGENIC			NA	NA	NA	NA	NA	NA	SNP	NA	3.35e-10	0						NA	INTERGENIC			NA	NA
4	chr4:29551717	29551717	A	C	CAT	ENSDART00000137564	4:29551717:C					263	47	364	8	NA	NA	NA	NA	NA	NA	NA	NA	NA	NA	NA	NA	NA	NA	NA	NA	NA	NA	NA	SNP	NA	3.42e-10	0		ENSDARG00000089582	si:dkey-265e15.2	protein_coding		NA	INTRON			NA	NA
Zv9_NA727	chrZv9_NA727:36573	36573	C	T	#N/A		Zv9_NA727:36573:T					48	27	116	3	NA	NA	NA	NA	NA	NA	NA	NA	NA	NA	NA	NA	NA	NA	NA	NA	NA	NA	NA	SNP	NA	3.45e-10	0						NA	INTERGENIC			NA	NA
9	chr9:49123892	49123892	C	T	CCA	ENSDART00000099794;ENSDART00000114463;ENSDART00000141610	9:49123892:T					2	13	43	1	NA	NA	NA	NA	NA	NA	NA	NA	NA	NA	NA	NA	NA	NA	NA	NA	NA	NA	NA	SNP	NA	3.49e-10	0		ENSDARG00000068893;ENSDARG00000078475	mettl5;klhl23	protein_coding		NA	DOWNSTREAM: 4722 bases;INTRON;DOWNSTREAM: 4812 bases			NA	NA
4	chr4:37939010	37939010	G	A	TGC	;ENSDART00000122866	4:37939010:A					679	33	1265	6	NA	NA	NA	NA	NA	NA	NA	NA	NA	NA	NA	NA	NA	NA	NA	NA	NA	NA	NA	SNP	NA	3.53e-10	0		;ENSDARG00000089359	;U1	;snRNA		NA	INTERGENIC;DOWNSTREAM: 4933 bases			NA	NA
Zv9_NA588	chrZv9_NA588:5450	5450	T	G	#N/A		Zv9_NA588:5450:G					36	32	60	1	NA	NA	NA	NA	NA	NA	NA	NA	NA	NA	NA	NA	NA	NA	NA	NA	NA	NA	NA	SNP	NA	3.67e-10	0						NA	INTERGENIC			NA	NA
2	chr2:30133597	30133597	G	A	TGT	;ENSDART00000139871	2:30133597:A	54	41	48	0	55	46	48	0	SNP	Hom	146.844	0		;ENSDARG00000015863	;socs6b	;protein_coding		NA	INTERGENIC;UPSTREAM: 4663 bases			NA	NA	NA;1599	NA	NA	NA	SNP	NA	3.72e-10	0		;ENSDARG00000015863	;socs6b	;protein_coding		NA	INTERGENIC;UPSTREAM: 4663 bases			NA	NA
12	chr12:15134635	15134635	G	A	GGG	ENSDART00000078037	12:15134635:A					201	52	207	5	NA	NA	NA	NA	NA	NA	NA	NA	NA	NA	NA	NA	NA	NA	NA	NA	NA	NA	NA	SNP	NA	3.74e-10	0		ENSDARG00000055652	ACLY (1 of 2)	protein_coding		NA	INTRON			NA	NA
7	chr7:71075064	71075064	A	G	AAT	ENSDART00000109467	7:71075064:G					133	55	113	3	NA	NA	NA	NA	NA	NA	NA	NA	NA	NA	NA	NA	NA	NA	NA	NA	NA	NA	NA	SNP	NA	3.89e-10	0		ENSDARG00000061922	DHX36	protein_coding		NA	INTRON			NA	NA
4	chr4:52081873	52081873	G	T	AGT	ENSDART00000136946;ENSDART00000150346;ENSDART00000150622	4:52081873:T					60	19	148	0	NA	NA	NA	NA	NA	NA	NA	NA	NA	NA	NA	NA	NA	NA	NA	NA	NA	NA	NA	SNP	NA	4.01e-10	0		ENSDARG00000093615	si:ch211-234c11.3	protein_coding;nonsense_mediated_decay		NA	INTRON;DOWNSTREAM: 2075 bases			NA	NA
4	chr4:40767507	40767507	T	A	CTA		4:40767507:A					85	30	160	3	NA	NA	NA	NA	NA	NA	NA	NA	NA	NA	NA	NA	NA	NA	NA	NA	NA	NA	NA	SNP	NA	4.07e-10	0						NA	INTERGENIC			NA	NA
12	chr12:15134670	15134670	G	A	TGT	ENSDART00000078037	12:15134670:A					311	58	300	7	NA	NA	NA	NA	NA	NA	NA	NA	NA	NA	NA	NA	NA	NA	NA	NA	NA	NA	NA	SNP	NA	4.1e-10	0		ENSDARG00000055652	ACLY (1 of 2)	protein_coding		NA	INTRON			NA	NA
2	chr2:30133604	30133604	C	T	ACT	;ENSDART00000139871	2:30133604:T	55	38	50	0	57	44	50	0	SNP	Hom	140.213	0		;ENSDARG00000015863	;socs6b	;protein_coding		NA	INTERGENIC;UPSTREAM: 4656 bases			NA	NA	NA;1599	NA	NA	NA	SNP	NA	4.18e-10	0		;ENSDARG00000015863	;socs6b	;protein_coding		NA	INTERGENIC;UPSTREAM: 4656 bases			NA	NA
21	chr21:25395020	25395020	A	C	AAA	ENSDART00000101780;ENSDART00000141149	21:25395020:C	159	23	272	0	225	28	278	0	SNP	Hom	70.5895	0		ENSDARG00000069766	CALN1 (1 of 2)	protein_coding		NA	INTRON			NA	NA	657	NA	NA	NA	SNP	NA	4.22e-10	0		ENSDARG00000069766	CALN1 (1 of 2)	protein_coding		NA	INTRON			NA	NA
5	chr5:5547475	5547475	C	T	ACT		5:5547475:T					0	14	26	1	NA	NA	NA	NA	NA	NA	NA	NA	NA	NA	NA	NA	NA	NA	NA	NA	NA	NA	NA	SNP	NA	4.26e-10	0						NA	INTERGENIC			NA	NA
Zv9_scaffold3516	chrZv9_scaffold3516:18730	18730	A	G	#N/A	ENSDART00000112252	Zv9_scaffold3516:18730:G					0	13	23	0	NA	NA	NA	NA	NA	NA	NA	NA	NA	NA	NA	NA	NA	NA	NA	NA	NA	NA	NA	SNP	NA	4.33e-10	0		ENSDARG00000077693	CABZ01079241.1	protein_coding		NA	INTRON			NA	NA
2	chr2:14793955	14793955	C	A	GCA	;ENSDART00000134558	2:14793955:A					64	31	80	0	NA	NA	NA	NA	NA	NA	NA	NA	NA	NA	NA	NA	NA	NA	NA	NA	NA	NA	NA	SNP	NA	4.37e-10	0		;ENSDARG00000092159	;si:dkey-10f21.16	;processed_transcript		NA	INTERGENIC;DOWNSTREAM: 2353 bases			NA	NA
5	chr5:3897479	3897479	C	T	TCA	ENSDART00000122292;ENSDART00000126515;ENSDART00000143250	5:3897479:T					0	16	22	1	NA	NA	NA	NA	NA	NA	NA	NA	NA	NA	NA	NA	NA	NA	NA	NA	NA	NA	NA	SNP	NA	4.51e-10	0		ENSDARG00000089107	MLXIPL	protein_coding		NA	INTRON			NA	NA
25	chr25:27177015	27177015	A	G	GAA		25:27177015:G					1243	74	939	9	NA	NA	NA	NA	NA	NA	NA	NA	NA	NA	NA	NA	NA	NA	NA	NA	NA	NA	NA	SNP	NA	4.57e-10	0						NA	INTERGENIC			NA	NA
4	chr4:52475596	52475596	C	A	CCA		4:52475596:A	17	33	28	0	18	36	28	0	SNP	Hom	124.822	0						NA	INTERGENIC			NA	NA	NA	NA	NA	NA	SNP	NA	4.57e-10	0						NA	INTERGENIC			NA	NA
2	chr2:18397926	18397926	G	A	CGT		2:18397926:A					56	47	60	2	NA	NA	NA	NA	NA	NA	NA	NA	NA	NA	NA	NA	NA	NA	NA	NA	NA	NA	NA	SNP	NA	4.96e-10	0						NA	INTERGENIC			NA	NA
5	chr5:24561907	24561907	G	C	TGA		5:24561907:C					133	37	161	2	NA	NA	NA	NA	NA	NA	NA	NA	NA	NA	NA	NA	NA	NA	NA	NA	NA	NA	NA	SNP	NA	5.06e-10	0						NA	INTERGENIC			NA	NA
2	chr2:12161365	12161365	T	C	TTA	ENSDART00000091298	2:12161365:C					129	50	144	5	NA	NA	NA	NA	NA	NA	NA	NA	NA	NA	NA	NA	NA	NA	NA	NA	NA	NA	NA	SNP	NA	5.2e-10	0		ENSDARG00000075673	arhgap21b	protein_coding		NA	INTRON			NA	NA
22	chr22:40297092	40297092	T	G	TTT		22:40297092:G					0	11	36	1	NA	NA	NA	NA	NA	NA	NA	NA	NA	NA	NA	NA	NA	NA	NA	NA	NA	NA	NA	SNP	NA	5.31e-10	0						NA	INTERGENIC			NA	NA
4	chr4:43745135	43745135	T	C	ATT		4:43745135:C	104	32	131	1	109	34	131	1	SNP	Hom	106.044	0						NA	INTERGENIC			NA	NA	NA	NA	NA	NA	SNP	NA	5.33e-10	0						NA	INTERGENIC			NA	NA
4	chr4:30150041	30150041	C	T	CCA	;ENSDART00000141758	4:30150041:T					20	24	54	1	NA	NA	NA	NA	NA	NA	NA	NA	NA	NA	NA	NA	NA	NA	NA	NA	NA	NA	NA	SNP	NA	5.4e-10	0		;ENSDARG00000094267	;ZNF519 (1 of 4)	;protein_coding		NA	INTERGENIC;UPSTREAM: 3017 bases			NA	NA
16	chr16:40611647	40611647	C	T	GCT	;ENSDART00000113188;ENSDART00000126898;ENSDART00000142104;ENSDART00000148801	16:40611647:T					33	29	51	0	NA	NA	NA	NA	NA	NA	NA	NA	NA	NA	NA	NA	NA	NA	NA	NA	NA	NA	NA	SNP	NA	5.55e-10	0		;ENSDARG00000074763;ENSDARG00000087369	;mrap2a;si:ch211-198c19.2	;protein_coding		NA	INTERGENIC;DOWNSTREAM: 1881 bases;DOWNSTREAM: 2165 bases;DOWNSTREAM: 1999 bases;DOWNSTREAM: 863 bases			NA	NA
1	chr1:8979091	8979091	C	T	GCC	ENSDART00000054829;ENSDART00000054833;ENSDART00000135702	1:8979091:T	18	23	38	1	24	36	45	2	SNP	Hom	83.5337	0		ENSDARG00000037646	rgs11	protein_coding;nonsense_mediated_decay		NA	INTRON			NA	NA	1431;NA;1413	NA	NA	NA	SNP	NA	5.81e-10	0		ENSDARG00000037646	rgs11	protein_coding;nonsense_mediated_decay		NA	INTRON			NA	NA
11	chr11:40949314	40949314	T	G	TTT		11:40949314:G	12	18	47	0	13	18	49	0	SNP	Hom	64.6182	0						NA	INTERGENIC			NA	NA	NA	NA	NA	NA	SNP	NA	5.81e-10	0						NA	INTERGENIC			NA	NA
10	chr10:38208024	38208024	T	A	TTG	ENSDART00000110765	10:38208024:A					57	40	79	3	NA	NA	NA	NA	NA	NA	NA	NA	NA	NA	NA	NA	NA	NA	NA	NA	NA	NA	NA	SNP	NA	5.84e-10	0		ENSDARG00000076220	sez6a	protein_coding		NA	INTRON			NA	NA
12	chr12:16914912	16914912	G	T	TGT		12:16914912:T					960	42	1152	5	NA	NA	NA	NA	NA	NA	NA	NA	NA	NA	NA	NA	NA	NA	NA	NA	NA	NA	NA	SNP	NA	6.21e-10	0						NA	INTERGENIC			NA	NA
4	chr4:54691672	54691672	T	A	ATT		4:54691672:A					16	31	35	1	NA	NA	NA	NA	NA	NA	NA	NA	NA	NA	NA	NA	NA	NA	NA	NA	NA	NA	NA	SNP	NA	6.25e-10	0						NA	INTERGENIC			NA	NA
10	chr10:5207651	5207651	C	T	TCC	ENSDART00000142507	10:5207651:T					41	31	55	0	NA	NA	NA	NA	NA	NA	NA	NA	NA	NA	NA	NA	NA	NA	NA	NA	NA	NA	NA	SNP	NA	6.28e-10	0		ENSDARG00000094577	CDC42SE2	protein_coding		NA	INTRON			NA	NA
3	chr3:1871093	1871093	T	A	TTT	ENSDART00000114108	3:1871093:A					22	32	47	2	NA	NA	NA	NA	NA	NA	NA	NA	NA	NA	NA	NA	NA	NA	NA	NA	NA	NA	NA	SNP	NA	6.32e-10	0		ENSDARG00000075173	si:ch1073-322p19.1	protein_coding		NA	INTRON			NA	NA
M	chrM:13015	13015	T	C	#N/A		M:13015:C					1018	16	4699	3	NA	NA	NA	NA	NA	NA	NA	NA	NA	NA	NA	NA	NA	NA	NA	NA	NA	NA	NA	SNP	NA	6.32e-10	0	ERROR_CHROMOSOME_NOT_FOUND|					NA	NONE			NA	NA
15	chr15:18387595	18387595	T	G	ATT	ENSDART00000062560;ENSDART00000132665;ENSDART00000133212;ENSDART00000142367	15:18387595:G					0	14	25	1	NA	NA	NA	NA	NA	NA	NA	NA	NA	NA	NA	NA	NA	NA	NA	NA	NA	NA	NA	SNP	NA	6.46e-10	0		ENSDARG00000042646	ENSDARG00000042646	protein_coding;processed_transcript		NA	INTRON;DOWNSTREAM: 3649 bases;DOWNSTREAM: 4351 bases			NA	NA
11	chr11:38801033	38801033	T	A	TTG	;ENSDART00000003211;ENSDART00000131782;ENSDART00000140502;ENSDART00000141234;ENSDART00000148024	11:38801033:A	33	9	70	0	37	23	73	0	SNP	Hom	25.3185	0		;ENSDARG00000014324	;sh2d5	;nonsense_mediated_decay;protein_coding;processed_transcript		NA	INTERGENIC;UPSTREAM: 3725 bases;UPSTREAM: 3723 bases;UPSTREAM: 3769 bases;UPSTREAM: 3982 bases			NA	NA	NA;1233;450	NA	NA	NA	SNP	NA	6.46e-10	0		;ENSDARG00000014324	;sh2d5	;nonsense_mediated_decay;protein_coding;processed_transcript		NA	INTERGENIC;UPSTREAM: 3725 bases;UPSTREAM: 3723 bases;UPSTREAM: 3769 bases;UPSTREAM: 3982 bases			NA	NA
8	chr8:41354870	41354870	T	C	TTT		8:41354870:C					1548	48	1188	2	NA	NA	NA	NA	NA	NA	NA	NA	NA	NA	NA	NA	NA	NA	NA	NA	NA	NA	NA	SNP	NA	6.48e-10	0						NA	INTERGENIC			NA	NA
5	chr5:4803015	4803015	C	T	GCA		5:4803015:T					2	12	46	1	NA	NA	NA	NA	NA	NA	NA	NA	NA	NA	NA	NA	NA	NA	NA	NA	NA	NA	NA	SNP	NA	6.53e-10	0						NA	INTERGENIC			NA	NA
4	chr4:51345234	51345234	G	A	TGA	;ENSDART00000122780;ENSDART00000150866	4:51345234:A	21	24	67	1	29	24	69	1	SNP	Hom	88.1501	0		;ENSDARG00000087387	;si:dkey-256i11.1	;protein_coding		NA	INTERGENIC;UPSTREAM: 1793 bases;UPSTREAM: 1723 bases			NA	NA	NA;1299;1164	NA	NA	NA	SNP	NA	6.68e-10	0		;ENSDARG00000087387	;si:dkey-256i11.1	;protein_coding		NA	INTERGENIC;UPSTREAM: 1793 bases;UPSTREAM: 1723 bases			NA	NA
7	chr7:70987826	70987826	T	G	GTT		7:70987826:G					3423	107	2009	14	NA	NA	NA	NA	NA	NA	NA	NA	NA	NA	NA	NA	NA	NA	NA	NA	NA	NA	NA	SNP	NA	6.71e-10	0						NA	INTERGENIC			NA	NA
Zv9_scaffold3491	chrZv9_scaffold3491:117561	117561	G	A	#N/A	;ENSDART00000133741	Zv9_scaffold3491:117561:A	17	19	43	1	54	53	46	1	SNP	Hom	67.9803	0		;ENSDARG00000093184	;CT737182.3	;protein_coding		NA	INTERGENIC;DOWNSTREAM: 3639 bases			NA	NA	NA;2724	NA	NA	NA	SNP	NA	6.72e-10	0		;ENSDARG00000093184	;CT737182.3	;protein_coding		NA	INTERGENIC;DOWNSTREAM: 3639 bases			NA	NA
3	chr3:9468232	9468232	A	T	CAT		3:9468232:T					173	36	273	5	NA	NA	NA	NA	NA	NA	NA	NA	NA	NA	NA	NA	NA	NA	NA	NA	NA	NA	NA	SNP	NA	6.81e-10	0						NA	INTERGENIC			NA	NA
3	chr3:28074234	28074234	C	A	TCT		3:28074234:A					119	47	140	5	NA	NA	NA	NA	NA	NA	NA	NA	NA	NA	NA	NA	NA	NA	NA	NA	NA	NA	NA	SNP	NA	6.85e-10	0						NA	INTERGENIC			NA	NA
Zv9_NA126	chrZv9_NA126:4819	4819	T	G	#N/A		Zv9_NA126:4819:G					6	10	165	4	NA	NA	NA	NA	NA	NA	NA	NA	NA	NA	NA	NA	NA	NA	NA	NA	NA	NA	NA	SNP	NA	6.98e-10	0						NA	INTERGENIC			NA	NA
Zv9_scaffold3461	chrZv9_scaffold3461:288532	288532	C	A	#N/A		Zv9_scaffold3461:288532:A					22	29	53	2	NA	NA	NA	NA	NA	NA	NA	NA	NA	NA	NA	NA	NA	NA	NA	NA	NA	NA	NA	SNP	NA	7.08e-10	0						NA	INTERGENIC			NA	NA
4	chr4:52062220	52062220	A	T	AAA	ENSDART00000136946;ENSDART00000150289;ENSDART00000150346	4:52062220:T					63	21	127	0	NA	NA	NA	NA	NA	NA	NA	NA	NA	NA	NA	NA	NA	NA	NA	NA	NA	NA	NA	SNP	NA	7.25e-10	0		ENSDARG00000093615;ENSDARG00000093041	si:ch211-234c11.3;si:ch211-234c11.2	protein_coding;nonsense_mediated_decay		NA	INTRON;DOWNSTREAM: 1270 bases			NA	NA
4	chr4:61668454	61668454	T	C	ATT	ENSDART00000111357;ENSDART00000128805;ENSDART00000147356	4:61668454:C					100	39	143	4	NA	NA	NA	NA	NA	NA	NA	NA	NA	NA	NA	NA	NA	NA	NA	NA	NA	NA	NA	SNP	NA	7.25e-10	0		ENSDARG00000086379;ENSDARG00000086767;ENSDARG00000092108	si:ch211-232d10.3;BX957252.1;si:ch211-106j21.4	protein_coding		NA	INTRON;UPSTREAM: 4340 bases;DOWNSTREAM: 4398 bases			NA	NA
9	chr9:49123874	49123874	T	C	GTA	ENSDART00000099794;ENSDART00000114463;ENSDART00000141610	9:49123874:C					0	3	40	1	NA	NA	NA	NA	NA	NA	NA	NA	NA	NA	NA	NA	NA	NA	NA	NA	NA	NA	NA	SNP	NA	7.44e-10	0		ENSDARG00000068893;ENSDARG00000078475	mettl5;klhl23	protein_coding		NA	DOWNSTREAM: 4704 bases;INTRON;DOWNSTREAM: 4794 bases			NA	NA
16	chr16:16627420	16627420	T	A	GTT		16:16627420:A					1873	77	1375	10	NA	NA	NA	NA	NA	NA	NA	NA	NA	NA	NA	NA	NA	NA	NA	NA	NA	NA	NA	SNP	NA	7.51e-10	0						NA	INTERGENIC			NA	NA
4	chr4:31418723	31418723	C	A	GCT		4:31418723:A					142	40	233	7	NA	NA	NA	NA	NA	NA	NA	NA	NA	NA	NA	NA	NA	NA	NA	NA	NA	NA	NA	SNP	NA	7.63e-10	0						NA	INTERGENIC			NA	NA
5	chr5:981826	981826	A	T	TAA		5:981826:T					80	35	109	2	NA	NA	NA	NA	NA	NA	NA	NA	NA	NA	NA	NA	NA	NA	NA	NA	NA	NA	NA	SNP	NA	7.71e-10	0						NA	INTERGENIC			NA	NA
3	chr3:1871092	1871092	T	C	GTT	ENSDART00000114108	3:1871092:C					22	32	46	2	NA	NA	NA	NA	NA	NA	NA	NA	NA	NA	NA	NA	NA	NA	NA	NA	NA	NA	NA	SNP	NA	7.72e-10	0		ENSDARG00000075173	si:ch1073-322p19.1	protein_coding		NA	INTRON			NA	NA
4	chr4:33259254	33259254	C	T	TCG		4:33259254:T	14	29	22	0	16	33	28	0	SNP	Hom	111.452	0						NA	INTERGENIC			NA	NA	NA	NA	NA	NA	SNP	NA	7.72e-10	0						NA	INTERGENIC			NA	NA
4	chr4:46412260	46412260	C	A	TCA	;ENSDART00000141153;ENSDART00000142209;ENSDART00000147119;ENSDART00000150245	4:46412260:A					135	33	206	3	NA	NA	NA	NA	NA	NA	NA	NA	NA	NA	NA	NA	NA	NA	NA	NA	NA	NA	NA	SNP	NA	7.78e-10	0		;ENSDARG00000094257	;si:ch211-154k18.1	;protein_coding		NA	INTERGENIC;DOWNSTREAM: 818 bases;DOWNSTREAM: 836 bases;DOWNSTREAM: 2879 bases			NA	NA
4	chr4:54746169	54746169	T	C	TTG	ENSDART00000126757	4:54746169:C					38	22	78	0	NA	NA	NA	NA	NA	NA	NA	NA	NA	NA	NA	NA	NA	NA	NA	NA	NA	NA	NA	SNP	NA	7.8e-10	0		ENSDARG00000089363	CABZ01002718.1	protein_coding		NA	INTRON			NA	NA
22	chr22:26990982	26990982	A	T	AAT		22:26990982:T					40	22	98	1	NA	NA	NA	NA	NA	NA	NA	NA	NA	NA	NA	NA	NA	NA	NA	NA	NA	NA	NA	SNP	NA	8.14e-10	0						NA	INTERGENIC			NA	NA
20	chr20:5105656	5105656	T	A	TTT	;ENSDART00000053883;ENSDART00000138090	20:5105656:A					63	66	41	1	NA	NA	NA	NA	NA	NA	NA	NA	NA	NA	NA	NA	NA	NA	NA	NA	NA	NA	NA	SNP	NA	8.23e-10	0		;ENSDARG00000037073	;si:dkey-60a16.1	;protein_coding		NA	INTERGENIC;UPSTREAM: 1547 bases;UPSTREAM: 1430 bases			NA	NA
4	chr4:41571702	41571702	C	T	ACT		4:41571702:T					83	34	152	5	NA	NA	NA	NA	NA	NA	NA	NA	NA	NA	NA	NA	NA	NA	NA	NA	NA	NA	NA	SNP	NA	8.5e-10	0						NA	INTERGENIC			NA	NA
5	chr5:413377	413377	T	A	CTG		5:413377:A					0	10	31	0	NA	NA	NA	NA	NA	NA	NA	NA	NA	NA	NA	NA	NA	NA	NA	NA	NA	NA	NA	SNP	NA	8.92e-10	0						NA	INTERGENIC			NA	NA
3	chr3:922842	922842	G	T	GGG		3:922842:T					89	40	100	2	NA	NA	NA	NA	NA	NA	NA	NA	NA	NA	NA	NA	NA	NA	NA	NA	NA	NA	NA	SNP	NA	8.93e-10	0						NA	INTERGENIC			NA	NA
5	chr5:3513008	3513008	C	A	ACG		5:3513008:A					45	13	307	2	NA	NA	NA	NA	NA	NA	NA	NA	NA	NA	NA	NA	NA	NA	NA	NA	NA	NA	NA	SNP	NA	9.08e-10	0						NA	INTERGENIC			NA	NA
5	chr5:54262948	54262948	A	G	TAA	ENSDART00000125443;ENSDART00000129056;ENSDART00000133151;ENSDART00000137898;ENSDART00000140777;ENSDART00000144266	5:54262948:G					36	32	66	2	NA	NA	NA	NA	NA	NA	NA	NA	NA	NA	NA	NA	NA	NA	NA	NA	NA	NA	NA	SNP	NA	9.25e-10	0		ENSDARG00000086478;ENSDARG00000091192	si:dkeyp-87d1.1;BX321873.2	protein_coding;processed_transcript		NA	UPSTREAM: 963 bases;INTRON;UPSTREAM: 3013 bases;UPSTREAM: 4271 bases;UPSTREAM: 320 bases;UPSTREAM: 1834 bases			NA	NA
1	chr1:22970421	22970421	C	G	ACG	ENSDART00000025224	1:22970421:G	10	15	45	0	11	17	46	0	SNP	Hom	57.349	0		ENSDARG00000031108	LRBA	protein_coding		NA	INTRON			NA	NA	8586	NA	NA	NA	SNP	NA	9.36e-10	0		ENSDARG00000031108	LRBA	protein_coding		NA	INTRON			NA	NA
5	chr5:1071350	1071350	T	A	TTA		5:1071350:A					0	14	24	1	NA	NA	NA	NA	NA	NA	NA	NA	NA	NA	NA	NA	NA	NA	NA	NA	NA	NA	NA	SNP	NA	9.94e-10	0						NA	INTERGENIC			NA	NA
22	chr22:15481147	15481147	C	T	ACC	ENSDART00000047498;ENSDART00000059748;ENSDART00000105755;ENSDART00000136566;ENSDART00000139070	22:15481147:T					0	14	24	1	NA	NA	NA	NA	NA	NA	NA	NA	NA	NA	NA	NA	NA	NA	NA	NA	NA	NA	NA	SNP	NA	9.94e-10	0		ENSDARG00000040781;ENSDARG00000042920;ENSDARG00000093619	zgc:113317;sult3st3;sult3st2	protein_coding	;exon_22_15480698_15481989	NA;6	INTRON;UTR_3_PRIME: 322 bases from CDS;UPSTREAM: 1213 bases			NA	NA
Zv9_NA349	chrZv9_NA349:53912	53912	C	A	#N/A		Zv9_NA349:53912:A					68	23	240	6	NA	NA	NA	NA	NA	NA	NA	NA	NA	NA	NA	NA	NA	NA	NA	NA	NA	NA	NA	SNP	NA	1e-09	0						NA	INTERGENIC			NA	NA
10	chr10:5207656	5207656	T	C	ATG	ENSDART00000142507	10:5207656:C					38	31	51	0	NA	NA	NA	NA	NA	NA	NA	NA	NA	NA	NA	NA	NA	NA	NA	NA	NA	NA	NA	SNP	NA	1.02e-09	0		ENSDARG00000094577	CDC42SE2	protein_coding		NA	INTRON			NA	NA
4	chr4:54746174	54746174	T	C	ATA	ENSDART00000126757	4:54746174:C					39	22	78	0	NA	NA	NA	NA	NA	NA	NA	NA	NA	NA	NA	NA	NA	NA	NA	NA	NA	NA	NA	SNP	NA	1.03e-09	0		ENSDARG00000089363	CABZ01002718.1	protein_coding		NA	INTRON			NA	NA
9	chr9:57759427	57759427	G	A	CGG	ENSDART00000110561;ENSDART00000144757	9:57759427:A					0	15	22	1	NA	NA	NA	NA	NA	NA	NA	NA	NA	NA	NA	NA	NA	NA	NA	NA	NA	NA	NA	SNP	NA	1.03e-09	0		ENSDARG00000076309	MXRA5 (1 of 2)	protein_coding		NA	INTRON			NA	NA
Zv9_NA299	chrZv9_NA299:32720	32720	C	T	#N/A		Zv9_NA299:32720:T					18	27	48	2	NA	NA	NA	NA	NA	NA	NA	NA	NA	NA	NA	NA	NA	NA	NA	NA	NA	NA	NA	SNP	NA	1.04e-09	0						NA	INTERGENIC			NA	NA
Zv9_NA513	chrZv9_NA513:6033	6033	G	T	#N/A		Zv9_NA513:6033:T					63	31	90	1	NA	NA	NA	NA	NA	NA	NA	NA	NA	NA	NA	NA	NA	NA	NA	NA	NA	NA	NA	SNP	NA	1.04e-09	0						NA	INTERGENIC			NA	NA
20	chr20:5105644	5105644	A	G	TAG	;ENSDART00000053883;ENSDART00000138090	20:5105644:G					66	67	41	1	NA	NA	NA	NA	NA	NA	NA	NA	NA	NA	NA	NA	NA	NA	NA	NA	NA	NA	NA	SNP	NA	1.06e-09	0		;ENSDARG00000037073	;si:dkey-60a16.1	;protein_coding		NA	INTERGENIC;UPSTREAM: 1559 bases;UPSTREAM: 1442 bases			NA	NA
Zv9_scaffold3552	chrZv9_scaffold3552:26189	26189	T	A	#N/A		Zv9_scaffold3552:26189:A					83	35	147	5	NA	NA	NA	NA	NA	NA	NA	NA	NA	NA	NA	NA	NA	NA	NA	NA	NA	NA	NA	SNP	NA	1.08e-09	0						NA	INTERGENIC			NA	NA
1	chr1:19895034	19895034	C	G	GCA		1:19895034:G					85	38	125	4	NA	NA	NA	NA	NA	NA	NA	NA	NA	NA	NA	NA	NA	NA	NA	NA	NA	NA	NA	SNP	NA	1.09e-09	0						NA	INTERGENIC			NA	NA
4	chr4:45557138	45557138	C	T	TCT	;ENSDART00000136935	4:45557138:T					150	36	217	4	NA	NA	NA	NA	NA	NA	NA	NA	NA	NA	NA	NA	NA	NA	NA	NA	NA	NA	NA	SNP	NA	1.09e-09	0		;ENSDARG00000093206	;BX936303.2	;protein_coding		NA	INTERGENIC;DOWNSTREAM: 2198 bases			NA	NA
11	chr11:31744612	31744612	T	A	CTA	ENSDART00000150130	11:31744612:A					38	30	62	1	NA	NA	NA	NA	NA	NA	NA	NA	NA	NA	NA	NA	NA	NA	NA	NA	NA	NA	NA	SNP	NA	1.09e-09	0		ENSDARG00000006923	cacna1ab	protein_coding		NA	INTRON			NA	NA
4	chr4:42522376	42522376	A	T	AAC		4:42522376:T					404	47	573	10	NA	NA	NA	NA	NA	NA	NA	NA	NA	NA	NA	NA	NA	NA	NA	NA	NA	NA	NA	SNP	NA	1.13e-09	0						NA	INTERGENIC			NA	NA
12	chr12:17884072	17884072	T	A	ATG	ENSDART00000113078;ENSDART00000113654;ENSDART00000115353	12:17884072:A					15	25	41	1	NA	NA	NA	NA	NA	NA	NA	NA	NA	NA	NA	NA	NA	NA	NA	NA	NA	NA	NA	SNP	NA	1.13e-09	0		ENSDARG00000075527;ENSDARG00000079376;ENSDARG00000074306	zgc:174154;zgc:174153;wu:fa26c03	protein_coding		NA	INTRON			NA	NA
5	chr5:4115307	4115307	T	C	CTT	ENSDART00000100097;ENSDART00000140537	5:4115307:C					0	13	26	1	NA	NA	NA	NA	NA	NA	NA	NA	NA	NA	NA	NA	NA	NA	NA	NA	NA	NA	NA	SNP	NA	1.16e-09	0		ENSDARG00000046090	dhrs11a	protein_coding		NA	INTRON			NA	NA
15	chr15:18387589	18387589	G	A	AGG	ENSDART00000062560;ENSDART00000132665;ENSDART00000133212;ENSDART00000142367	15:18387589:A					0	13	26	1	NA	NA	NA	NA	NA	NA	NA	NA	NA	NA	NA	NA	NA	NA	NA	NA	NA	NA	NA	SNP	NA	1.16e-09	0		ENSDARG00000042646	ENSDARG00000042646	protein_coding;processed_transcript		NA	INTRON;DOWNSTREAM: 3643 bases;DOWNSTREAM: 4345 bases			NA	NA
5	chr5:863657	863657	G	A	GGC	ENSDART00000055681	5:863657:A					0	11	26	0	NA	NA	NA	NA	NA	NA	NA	NA	NA	NA	NA	NA	NA	NA	NA	NA	NA	NA	NA	SNP	NA	1.17e-09	0		ENSDARG00000028663	tie2	protein_coding		NA	INTRON			NA	NA
22	chr22:30008509	30008509	A	G	GAG		22:30008509:G					2	25	18	1	NA	NA	NA	NA	NA	NA	NA	NA	NA	NA	NA	NA	NA	NA	NA	NA	NA	NA	NA	SNP	NA	1.19e-09	0						NA	INTERGENIC			NA	NA
12	chr12:16914959	16914959	T	C	ATA		12:16914959:C					1351	45	1628	7	NA	NA	NA	NA	NA	NA	NA	NA	NA	NA	NA	NA	NA	NA	NA	NA	NA	NA	NA	SNP	NA	1.2e-09	0						NA	INTERGENIC			NA	NA
10	chr10:5207633	5207633	T	A	GTA	ENSDART00000142507	10:5207633:A					41	31	54	0	NA	NA	NA	NA	NA	NA	NA	NA	NA	NA	NA	NA	NA	NA	NA	NA	NA	NA	NA	SNP	NA	1.21e-09	0		ENSDARG00000094577	CDC42SE2	protein_coding		NA	INTRON			NA	NA
Zv9_NA264	chrZv9_NA264:18138	18138	C	A	#N/A		Zv9_NA264:18138:A					50	32	90	3	NA	NA	NA	NA	NA	NA	NA	NA	NA	NA	NA	NA	NA	NA	NA	NA	NA	NA	NA	SNP	NA	1.3e-09	0						NA	INTERGENIC			NA	NA
16	chr16:18040851	18040851	G	T	TGT		16:18040851:T					1634	50	1515	5	NA	NA	NA	NA	NA	NA	NA	NA	NA	NA	NA	NA	NA	NA	NA	NA	NA	NA	NA	SNP	NA	1.31e-09	0						NA	INTERGENIC			NA	NA
18	chr18:5625870	5625870	G	A	TGA	ENSDART00000024576;ENSDART00000149350	18:5625870:A					69	38	63	0	NA	NA	NA	NA	NA	NA	NA	NA	NA	NA	NA	NA	NA	NA	NA	NA	NA	NA	NA	SNP	NA	1.31e-09	0		ENSDARG00000008447	fkbp4	protein_coding		NA	INTRON			NA	NA
5	chr5:5477021	5477021	C	T	CCC		5:5477021:T					0	16	20	1	NA	NA	NA	NA	NA	NA	NA	NA	NA	NA	NA	NA	NA	NA	NA	NA	NA	NA	NA	SNP	NA	1.32e-09	0						NA	INTERGENIC			NA	NA
Zv9_scaffold3554	chrZv9_scaffold3554:259547	259547	C	T	#N/A	;ENSDART00000124771	Zv9_scaffold3554:259547:T					76	35	113	3	NA	NA	NA	NA	NA	NA	NA	NA	NA	NA	NA	NA	NA	NA	NA	NA	NA	NA	NA	SNP	NA	1.33e-09	0		;ENSDARG00000089376	;ZNF473 (3 of 3)	;protein_coding		NA	INTERGENIC;UPSTREAM: 2452 bases			NA	NA
4	chr4:49606810	49606810	T	C	GTA		4:49606810:C					35	25	102	4	NA	NA	NA	NA	NA	NA	NA	NA	NA	NA	NA	NA	NA	NA	NA	NA	NA	NA	NA	SNP	NA	1.34e-09	0						NA	INTERGENIC			NA	NA
4	chr4:41794117	41794117	A	G	AAT		4:41794117:G					62	27	145	4	NA	NA	NA	NA	NA	NA	NA	NA	NA	NA	NA	NA	NA	NA	NA	NA	NA	NA	NA	SNP	NA	1.36e-09	0						NA	INTERGENIC			NA	NA
22	chr22:15475574	15475574	T	C	TTG	ENSDART00000044069;ENSDART00000047498;ENSDART00000059748;ENSDART00000105752;ENSDART00000105755;ENSDART00000136566;ENSDART00000142416	22:15475574:C					1	12	36	1	NA	NA	NA	NA	NA	NA	NA	NA	NA	NA	NA	NA	NA	NA	NA	NA	NA	NA	NA	SNP	NA	1.36e-09	0		ENSDARG00000071495;ENSDARG00000040781;ENSDARG00000042920	si:dkey-236e20.3;zgc:113317;sult3st3	protein_coding		NA	DOWNSTREAM: 2473 bases;UPSTREAM: 2179 bases;UPSTREAM: 1366 bases;INTRON;UPSTREAM: 1248 bases;DOWNSTREAM: 2157 bases			NA	NA
Zv9_scaffold3515	chrZv9_scaffold3515:34215	34215	A	T	#N/A	ENSDART00000091728	Zv9_scaffold3515:34215:T					121	43	153	5	NA	NA	NA	NA	NA	NA	NA	NA	NA	NA	NA	NA	NA	NA	NA	NA	NA	NA	NA	SNP	NA	1.4e-09	0		ENSDARG00000063035	NTRK3 (1 of 2)	protein_coding		NA	INTRON			NA	NA
4	chr4:59442514	59442514	G	T	GGT	ENSDART00000043483	4:59442514:T					52	30	79	1	NA	NA	NA	NA	NA	NA	NA	NA	NA	NA	NA	NA	NA	NA	NA	NA	NA	NA	NA	SNP	NA	1.45e-09	0		ENSDARG00000028842	trim24	protein_coding		NA	INTRON			NA	NA
3	chr3:46949616	46949616	T	G	GTG		3:46949616:G					1881	79	1370	11	NA	NA	NA	NA	NA	NA	NA	NA	NA	NA	NA	NA	NA	NA	NA	NA	NA	NA	NA	SNP	NA	1.47e-09	0						NA	INTERGENIC			NA	NA
9	chr9:9319968	9319968	T	C	GTC		9:9319968:C					147	42	142	2	NA	NA	NA	NA	NA	NA	NA	NA	NA	NA	NA	NA	NA	NA	NA	NA	NA	NA	NA	SNP	NA	1.53e-09	0						NA	INTERGENIC			NA	NA
3	chr3:42583557	42583557	C	T	ACA		3:42583557:T					125	21	221	0	NA	NA	NA	NA	NA	NA	NA	NA	NA	NA	NA	NA	NA	NA	NA	NA	NA	NA	NA	SNP	NA	1.55e-09	0						NA	INTERGENIC			NA	NA
5	chr5:4072666	4072666	G	A	AGT	ENSDART00000100097;ENSDART00000140537	5:4072666:A					0	14	23	1	NA	NA	NA	NA	NA	NA	NA	NA	NA	NA	NA	NA	NA	NA	NA	NA	NA	NA	NA	SNP	NA	1.55e-09	0		ENSDARG00000046090	dhrs11a	protein_coding		NA	INTRON			NA	NA
Zv9_NA126	chrZv9_NA126:1893	1893	G	A	#N/A		Zv9_NA126:1893:A					335	41	650	13	NA	NA	NA	NA	NA	NA	NA	NA	NA	NA	NA	NA	NA	NA	NA	NA	NA	NA	NA	SNP	NA	1.58e-09	0						NA	INTERGENIC			NA	NA
20	chr20:5105611	5105611	G	A	CGG	;ENSDART00000053883;ENSDART00000138090	20:5105611:A					81	66	48	1	NA	NA	NA	NA	NA	NA	NA	NA	NA	NA	NA	NA	NA	NA	NA	NA	NA	NA	NA	SNP	NA	1.59e-09	0		;ENSDARG00000037073	;si:dkey-60a16.1	;protein_coding		NA	INTERGENIC;UPSTREAM: 1592 bases;UPSTREAM: 1475 bases			NA	NA
18	chr18:28844488	28844488	C	T	TCC		18:28844488:T					28	37	44	2	NA	NA	NA	NA	NA	NA	NA	NA	NA	NA	NA	NA	NA	NA	NA	NA	NA	NA	NA	SNP	NA	1.61e-09	0						NA	INTERGENIC			NA	NA
3	chr3:1871091	1871091	G	A	CGT	ENSDART00000114108	3:1871091:A					22	31	46	2	NA	NA	NA	NA	NA	NA	NA	NA	NA	NA	NA	NA	NA	NA	NA	NA	NA	NA	NA	SNP	NA	1.63e-09	0		ENSDARG00000075173	si:ch1073-322p19.1	protein_coding		NA	INTRON			NA	NA
17	chr17:35498813	35498813	C	T	GCG		17:35498813:T					44	35	65	2	NA	NA	NA	NA	NA	NA	NA	NA	NA	NA	NA	NA	NA	NA	NA	NA	NA	NA	NA	SNP	NA	1.65e-09	0						NA	INTERGENIC			NA	NA
16	chr16:16629922	16629922	T	A	ATG		16:16629922:A					2008	81	1468	12	NA	NA	NA	NA	NA	NA	NA	NA	NA	NA	NA	NA	NA	NA	NA	NA	NA	NA	NA	SNP	NA	1.66e-09	0						NA	INTERGENIC			NA	NA
22	chr22:24759450	24759450	A	T	AAA	ENSDART00000105607;ENSDART00000137873	22:24759450:T					0	11	25	0	NA	NA	NA	NA	NA	NA	NA	NA	NA	NA	NA	NA	NA	NA	NA	NA	NA	NA	NA	SNP	NA	1.66e-09	0		ENSDARG00000071437	ptprc	protein_coding		NA	INTRON			NA	NA
10	chr10:38208029	38208029	G	T	GGA	ENSDART00000110765	10:38208029:T					58	41	74	3	NA	NA	NA	NA	NA	NA	NA	NA	NA	NA	NA	NA	NA	NA	NA	NA	NA	NA	NA	SNP	NA	1.69e-09	0		ENSDARG00000076220	sez6a	protein_coding		NA	INTRON			NA	NA
5	chr5:789787	789787	T	C	ATA	;ENSDART00000081997	5:789787:C					0	13	25	1	NA	NA	NA	NA	NA	NA	NA	NA	NA	NA	NA	NA	NA	NA	NA	NA	NA	NA	NA	SNP	NA	1.72e-09	0		;ENSDARG00000059020	;THAP1	;protein_coding		NA	INTERGENIC;UPSTREAM: 984 bases			NA	NA
5	chr5:5729063	5729063	A	G	GAT	ENSDART00000112856	5:5729063:G					0	13	25	1	NA	NA	NA	NA	NA	NA	NA	NA	NA	NA	NA	NA	NA	NA	NA	NA	NA	NA	NA	SNP	NA	1.72e-09	0		ENSDARG00000078362	TNC (1 of 2)	protein_coding		NA	INTRON			NA	NA
Zv9_NA299	chrZv9_NA299:7634	7634	C	A	#N/A		Zv9_NA299:7634:A					19	16	126	4	NA	NA	NA	NA	NA	NA	NA	NA	NA	NA	NA	NA	NA	NA	NA	NA	NA	NA	NA	SNP	NA	1.72e-09	0						NA	INTERGENIC			NA	NA
5	chr5:4555237	4555237	A	T	CAA		5:4555237:T					0	13	20	0	NA	NA	NA	NA	NA	NA	NA	NA	NA	NA	NA	NA	NA	NA	NA	NA	NA	NA	NA	SNP	NA	1.74e-09	0						NA	INTERGENIC			NA	NA
3	chr3:48100377	48100377	T	A	TTG		3:48100377:A					2199	111	1264	15	NA	NA	NA	NA	NA	NA	NA	NA	NA	NA	NA	NA	NA	NA	NA	NA	NA	NA	NA	SNP	NA	1.76e-09	0						NA	INTERGENIC			NA	NA
3	chr3:46950834	46950834	A	G	GAC		3:46950834:G					12114	91	7279	11	NA	NA	NA	NA	NA	NA	NA	NA	NA	NA	NA	NA	NA	NA	NA	NA	NA	NA	NA	SNP	NA	1.79e-09	0						NA	INTERGENIC			NA	NA
1	chr1:37822400	37822400	T	G	CTA	ENSDART00000149848	1:37822400:G					201	45	262	7	NA	NA	NA	NA	NA	NA	NA	NA	NA	NA	NA	NA	NA	NA	NA	NA	NA	NA	NA	SNP	NA	1.82e-09	0		ENSDARG00000095055	si:ch211-205a14.1	processed_transcript		NA	INTRON			NA	NA
8	chr8:13402097	13402097	G	T	TGG		8:13402097:T					564	68	571	14	NA	NA	NA	NA	NA	NA	NA	NA	NA	NA	NA	NA	NA	NA	NA	NA	NA	NA	NA	SNP	NA	1.86e-09	0						NA	INTERGENIC			NA	NA
Zv9_NA299	chrZv9_NA299:10401	10401	T	C	#N/A		Zv9_NA299:10401:C					15	16	106	4	NA	NA	NA	NA	NA	NA	NA	NA	NA	NA	NA	NA	NA	NA	NA	NA	NA	NA	NA	SNP	NA	1.86e-09	0						NA	INTERGENIC			NA	NA
1	chr1:55940244	55940244	G	C	AGG		1:55940244:C					765	69	781	15	NA	NA	NA	NA	NA	NA	NA	NA	NA	NA	NA	NA	NA	NA	NA	NA	NA	NA	NA	SNP	NA	1.9e-09	0						NA	INTERGENIC			NA	NA
25	chr25:27177216	27177216	C	G	TCA		25:27177216:G					1699	49	1345	3	NA	NA	NA	NA	NA	NA	NA	NA	NA	NA	NA	NA	NA	NA	NA	NA	NA	NA	NA	SNP	NA	1.91e-09	0						NA	INTERGENIC			NA	NA
5	chr5:3901962	3901962	A	G	TAA	ENSDART00000122292;ENSDART00000126515;ENSDART00000143250	5:3901962:G					3	11	76	3	NA	NA	NA	NA	NA	NA	NA	NA	NA	NA	NA	NA	NA	NA	NA	NA	NA	NA	NA	SNP	NA	1.96e-09	0		ENSDARG00000089107	MLXIPL	protein_coding		NA	INTRON			NA	NA
4	chr4:42896286	42896286	G	A	CGA		4:42896286:A					34	23	63	0	NA	NA	NA	NA	NA	NA	NA	NA	NA	NA	NA	NA	NA	NA	NA	NA	NA	NA	NA	SNP	NA	1.97e-09	0						NA	INTERGENIC			NA	NA
11	chr11:15459112	15459112	C	A	GCA		11:15459112:A					66	36	94	3	NA	NA	NA	NA	NA	NA	NA	NA	NA	NA	NA	NA	NA	NA	NA	NA	NA	NA	NA	SNP	NA	2.03e-09	0						NA	INTERGENIC			NA	NA
5	chr5:981847	981847	A	T	TAA		5:981847:T					87	31	113	1	NA	NA	NA	NA	NA	NA	NA	NA	NA	NA	NA	NA	NA	NA	NA	NA	NA	NA	NA	SNP	NA	2.05e-09	0						NA	INTERGENIC			NA	NA
Zv9_NA588	chrZv9_NA588:5445	5445	A	G	#N/A		Zv9_NA588:5445:G					34	31	61	2	NA	NA	NA	NA	NA	NA	NA	NA	NA	NA	NA	NA	NA	NA	NA	NA	NA	NA	NA	SNP	NA	2.05e-09	0						NA	INTERGENIC			NA	NA
Zv9_scaffold3545	chrZv9_scaffold3545:157394	157394	G	T	#N/A	ENSDART00000111352	Zv9_scaffold3545:157394:T					56	35	88	3	NA	NA	NA	NA	NA	NA	NA	NA	NA	NA	NA	NA	NA	NA	NA	NA	NA	NA	NA	SNP	NA	2.07e-09	0		ENSDARG00000078110	BX649303.1	protein_coding		NA	INTRON			NA	NA
2	chr2:14794824	14794824	T	G	TTT	;ENSDART00000134558	2:14794824:G					61	3	91	1	NA	NA	NA	NA	NA	NA	NA	NA	NA	NA	NA	NA	NA	NA	NA	NA	NA	NA	NA	SNP	NA	2.09e-09	0		;ENSDARG00000092159	;si:dkey-10f21.16	;processed_transcript		NA	INTERGENIC;DOWNSTREAM: 3222 bases			NA	NA
Zv9_scaffold3554	chrZv9_scaffold3554:323118	323118	C	T	#N/A		Zv9_scaffold3554:323118:T	56	19	118	0	61	20	122	0	SNP	Hom	53.3417	0						NA	INTERGENIC			NA	NA	NA	NA	NA	NA	SNP	NA	2.13e-09	0						NA	INTERGENIC			NA	NA
4	chr4:52082063	52082063	C	T	ACT	ENSDART00000136946;ENSDART00000150346;ENSDART00000150622	4:52082063:T					74	21	164	1	NA	NA	NA	NA	NA	NA	NA	NA	NA	NA	NA	NA	NA	NA	NA	NA	NA	NA	NA	SNP	NA	2.14e-09	0		ENSDARG00000093615	si:ch211-234c11.3	protein_coding;nonsense_mediated_decay		NA	INTRON;DOWNSTREAM: 1885 bases			NA	NA
4	chr4:41623421	41623421	T	C	ATT	;ENSDART00000117404	4:41623421:C					13	33	27	1	NA	NA	NA	NA	NA	NA	NA	NA	NA	NA	NA	NA	NA	NA	NA	NA	NA	NA	NA	SNP	NA	2.18e-09	0		;ENSDARG00000083282	;U1	;snRNA		NA	INTERGENIC;UPSTREAM: 1599 bases			NA	NA
Zv9_scaffold3526	chrZv9_scaffold3526:101242	101242	G	A	#N/A		Zv9_scaffold3526:101242:A					3008	96	1709	11	NA	NA	NA	NA	NA	NA	NA	NA	NA	NA	NA	NA	NA	NA	NA	NA	NA	NA	NA	SNP	NA	2.18e-09	0						NA	INTERGENIC			NA	NA
4	chr4:52484301	52484301	T	A	GTA		4:52484301:A					370	46	521	10	NA	NA	NA	NA	NA	NA	NA	NA	NA	NA	NA	NA	NA	NA	NA	NA	NA	NA	NA	SNP	NA	2.22e-09	0						NA	INTERGENIC			NA	NA
5	chr5:64450416	64450416	A	T	CAT	ENSDART00000009507	5:64450416:T					135	57	112	4	NA	NA	NA	NA	NA	NA	NA	NA	NA	NA	NA	NA	NA	NA	NA	NA	NA	NA	NA	SNP	NA	2.22e-09	0		ENSDARG00000018985	gatsl2	protein_coding		NA	INTRON			NA	NA
18	chr18:17624554	17624554	T	G	ATT	ENSDART00000083296;ENSDART00000128003;ENSDART00000138105	18:17624554:G	13	26	45	0	30	27	47	0	SNP	Hom	101.225	0		ENSDARG00000059707;ENSDARG00000095732	ZNF423;znf423	protein_coding;processed_transcript		NA	INTRON;DOWNSTREAM: 427 bases			NA	NA	4098;4095;NA	NA	NA	NA	SNP	NA	2.27e-09	0		ENSDARG00000059707;ENSDARG00000095732	ZNF423;znf423	protein_coding;processed_transcript		NA	INTRON;DOWNSTREAM: 427 bases			NA	NA
4	chr4:48886416	48886416	G	A	GGA		4:48886416:A	27	14	92	1	30	18	97	1	SNP	Hom	38.8227	0						NA	INTERGENIC			NA	NA	NA	NA	NA	NA	SNP	NA	2.27e-09	0						NA	INTERGENIC			NA	NA
1	chr1:10492688	10492688	A	T	GAT	ENSDART00000091205	1:10492688:T					2574	65	2468	12	NA	NA	NA	NA	NA	NA	NA	NA	NA	NA	NA	NA	NA	NA	NA	NA	NA	NA	NA	SNP	NA	2.3e-09	0		ENSDARG00000062854	SDK1 (1 of 2)	protein_coding		NA	INTRON			NA	NA
1	chr1:8683614	8683614	C	T	ACT		1:8683614:T					1177	34	1145	1	NA	NA	NA	NA	NA	NA	NA	NA	NA	NA	NA	NA	NA	NA	NA	NA	NA	NA	NA	SNP	NA	2.4e-09	0						NA	INTERGENIC			NA	NA
4	chr4:57652324	57652324	G	A	AGG	ENSDART00000144595	4:57652324:A					36	25	81	2	NA	NA	NA	NA	NA	NA	NA	NA	NA	NA	NA	NA	NA	NA	NA	NA	NA	NA	NA	SNP	NA	2.41e-09	0		ENSDARG00000093332	BX649417.1	protein_coding		NA	NON_SYNONYMOUS_CODING	P/L	cCt/cTt	767	1
4	chr4:42896779	42896779	T	A	ATA		4:42896779:A					46	29	73	1	NA	NA	NA	NA	NA	NA	NA	NA	NA	NA	NA	NA	NA	NA	NA	NA	NA	NA	NA	SNP	NA	2.42e-09	0						NA	INTERGENIC			NA	NA
24	chr24:28909094	28909094	G	T	TGC		24:28909094:T	21	21	49	0	21	21	49	0	SNP	Hom	78.1759	0						NA	INTERGENIC			NA	NA	NA	NA	NA	NA	SNP	NA	2.44e-09	0						NA	INTERGENIC			NA	NA
Zv9_NA126	chrZv9_NA126:5221	5221	C	T	#N/A		Zv9_NA126:5221:T					38	15	336	8	NA	NA	NA	NA	NA	NA	NA	NA	NA	NA	NA	NA	NA	NA	NA	NA	NA	NA	NA	SNP	NA	2.48e-09	0						NA	INTERGENIC			NA	NA
3	chr3:46950833	46950833	G	T	AGA		3:46950833:T					12163	101	7298	14	NA	NA	NA	NA	NA	NA	NA	NA	NA	NA	NA	NA	NA	NA	NA	NA	NA	NA	NA	SNP	NA	2.5e-09	0						NA	INTERGENIC			NA	NA
4	chr4:29722994	29722994	G	A	AGA	;ENSDART00000116729;ENSDART00000117283;ENSDART00000117319	4:29722994:A					837	44	1390	13	NA	NA	NA	NA	NA	NA	NA	NA	NA	NA	NA	NA	NA	NA	NA	NA	NA	NA	NA	SNP	NA	2.5e-09	0		;ENSDARG00000082263;ENSDARG00000083277;ENSDARG00000080486	;U1	;snRNA		NA	INTERGENIC;DOWNSTREAM: 3814 bases;DOWNSTREAM: 2261 bases;DOWNSTREAM: 708 bases			NA	NA
7	chr7:29591876	29591876	A	T	GAG	;ENSDART00000141285	7:29591876:T					119	39	165	5	NA	NA	NA	NA	NA	NA	NA	NA	NA	NA	NA	NA	NA	NA	NA	NA	NA	NA	NA	SNP	NA	2.5e-09	0		;ENSDARG00000094528	;si:dkey-61m24.1	;protein_coding		NA	INTERGENIC;UPSTREAM: 2001 bases			NA	NA
4	chr4:40767451	40767451	A	G	GAT		4:40767451:G					85	31	138	3	NA	NA	NA	NA	NA	NA	NA	NA	NA	NA	NA	NA	NA	NA	NA	NA	NA	NA	NA	SNP	NA	2.55e-09	0						NA	INTERGENIC			NA	NA
Zv9_scaffold3526	chrZv9_scaffold3526:74835	74835	C	A	#N/A		Zv9_scaffold3526:74835:A					649	58	528	6	NA	NA	NA	NA	NA	NA	NA	NA	NA	NA	NA	NA	NA	NA	NA	NA	NA	NA	NA	SNP	NA	2.55e-09	0						NA	INTERGENIC			NA	NA
7	chr7:33505909	33505909	C	G	TCA		7:33505909:G	27	25	45	0	36	29	49	0	SNP	Hom	86.6876	0						NA	INTERGENIC			NA	NA	NA	NA	NA	NA	SNP	NA	2.56e-09	0						NA	INTERGENIC			NA	NA
Zv9_scaffold3545	chrZv9_scaffold3545:291643	291643	T	C	#N/A	ENSDART00000144437	Zv9_scaffold3545:291643:C					65	36	103	4	NA	NA	NA	NA	NA	NA	NA	NA	NA	NA	NA	NA	NA	NA	NA	NA	NA	NA	NA	SNP	NA	2.57e-09	0		ENSDARG00000092019	BX901894.1	protein_coding		NA	DOWNSTREAM: 4605 bases			NA	NA
Zv9_NA123	chrZv9_NA123:19790	19790	G	A	#N/A	;ENSDART00000114283;ENSDART00000128989	Zv9_NA123:19790:A	8	17	25	0	8	20	29	0	SNP	Hom	49.0103	0		;ENSDARG00000088011	;FAM19A2	;protein_coding		NA	INTERGENIC;DOWNSTREAM: 3583 bases;DOWNSTREAM: 3985 bases			NA	NA	NA;282;291	NA	NA	NA	SNP	NA	2.57e-09	0		;ENSDARG00000088011	;FAM19A2	;protein_coding		NA	INTERGENIC;DOWNSTREAM: 3583 bases;DOWNSTREAM: 3985 bases			NA	NA
8	chr8:34674500	34674500	T	G	CTT		8:34674500:G	51	9	71	1	62	33	79	1	SNP	Hom	25.2375	0						NA	INTERGENIC			NA	NA	NA	NA	NA	NA	SNP	NA	2.58e-09	0						NA	INTERGENIC			NA	NA
3	chr3:48101155	48101155	A	C	AAG		3:48101155:C					1601	96	1113	16	NA	NA	NA	NA	NA	NA	NA	NA	NA	NA	NA	NA	NA	NA	NA	NA	NA	NA	NA	SNP	NA	2.6e-09	0						NA	INTERGENIC			NA	NA
15	chr15:2084521	2084521	C	G	GCT		15:2084521:G					22	31	44	2	NA	NA	NA	NA	NA	NA	NA	NA	NA	NA	NA	NA	NA	NA	NA	NA	NA	NA	NA	SNP	NA	2.62e-09	0						NA	INTERGENIC			NA	NA
16	chr16:16623039	16623039	T	C	TTA		16:16623039:C					841	101	503	13	NA	NA	NA	NA	NA	NA	NA	NA	NA	NA	NA	NA	NA	NA	NA	NA	NA	NA	NA	SNP	NA	2.62e-09	0						NA	INTERGENIC			NA	NA
11	chr11:24438986	24438986	C	T	GCA		11:24438986:T					39	26	59	0	NA	NA	NA	NA	NA	NA	NA	NA	NA	NA	NA	NA	NA	NA	NA	NA	NA	NA	NA	SNP	NA	2.63e-09	0						NA	INTERGENIC			NA	NA
4	chr4:52484264	52484264	A	G	TAT		4:52484264:G					408	41	636	9	NA	NA	NA	NA	NA	NA	NA	NA	NA	NA	NA	NA	NA	NA	NA	NA	NA	NA	NA	SNP	NA	2.64e-09	0						NA	INTERGENIC			NA	NA
10	chr10:8150182	8150182	A	T	AAA	ENSDART00000013609;ENSDART00000078135;ENSDART00000098857;ENSDART00000098858	10:8150182:T	82	33	119	0	139	35	123	0	SNP	Hom	102.396	0		ENSDARG00000005333	tln1	protein_coding		NA	INTRON			NA	NA	7617;7635;969;1215	NA	NA	NA	SNP	NA	2.64e-09	0		ENSDARG00000005333	tln1	protein_coding		NA	INTRON			NA	NA
2	chr2:46250893	46250893	A	G	AAT		2:46250893:G					15	21	39	0	NA	NA	NA	NA	NA	NA	NA	NA	NA	NA	NA	NA	NA	NA	NA	NA	NA	NA	NA	SNP	NA	2.65e-09	0						NA	INTERGENIC			NA	NA
4	chr4:54188364	54188364	T	A	TTA		4:54188364:A					72	28	109	1	NA	NA	NA	NA	NA	NA	NA	NA	NA	NA	NA	NA	NA	NA	NA	NA	NA	NA	NA	SNP	NA	2.65e-09	0						NA	INTERGENIC			NA	NA
18	chr18:28844472	28844472	G	A	GGA		18:28844472:A					33	37	48	2	NA	NA	NA	NA	NA	NA	NA	NA	NA	NA	NA	NA	NA	NA	NA	NA	NA	NA	NA	SNP	NA	2.65e-09	0						NA	INTERGENIC			NA	NA
4	chr4:34499926	34499926	T	G	ATC	ENSDART00000110319;ENSDART00000112071	4:34499926:G					17	40	26	1	NA	NA	NA	NA	NA	NA	NA	NA	NA	NA	NA	NA	NA	NA	NA	NA	NA	NA	NA	SNP	NA	2.7e-09	0		ENSDARG00000076160	AL845295.1	protein_coding		NA	UPSTREAM: 1546 bases;INTRON			NA	NA
Zv9_NA414	chrZv9_NA414:23660	23660	T	G	#N/A		Zv9_NA414:23660:G					21	48	25	1	NA	NA	NA	NA	NA	NA	NA	NA	NA	NA	NA	NA	NA	NA	NA	NA	NA	NA	NA	SNP	NA	2.7e-09	0						NA	INTERGENIC			NA	NA
1	chr1:19763719	19763719	G	T	AGC	ENSDART00000140314;ENSDART00000141644;ENSDART00000142207	1:19763719:T					75	24	111	0	NA	NA	NA	NA	NA	NA	NA	NA	NA	NA	NA	NA	NA	NA	NA	NA	NA	NA	NA	SNP	NA	2.73e-09	0		ENSDARG00000095709	si:ch211-287c11.5	processed_transcript		NA	INTRON			NA	NA
1	chr1:22582595	22582595	G	A	CGT	ENSDART00000007531	1:22582595:A					793	48	800	6	NA	NA	NA	NA	NA	NA	NA	NA	NA	NA	NA	NA	NA	NA	NA	NA	NA	NA	NA	SNP	NA	2.73e-09	0		ENSDARG00000004246	slit2	protein_coding		NA	INTRON			NA	NA
5	chr5:413389	413389	A	G	CAG		5:413389:G					1	11	30	0	NA	NA	NA	NA	NA	NA	NA	NA	NA	NA	NA	NA	NA	NA	NA	NA	NA	NA	NA	SNP	NA	2.8e-09	0						NA	INTERGENIC			NA	NA
5	chr5:413390	413390	G	A	AGA		5:413390:A					1	11	30	0	NA	NA	NA	NA	NA	NA	NA	NA	NA	NA	NA	NA	NA	NA	NA	NA	NA	NA	NA	SNP	NA	2.8e-09	0						NA	INTERGENIC			NA	NA
9	chr9:54178931	54178931	G	C	AGA	ENSDART00000099718;ENSDART00000099720;ENSDART00000129348	9:54178931:C					0	12	21	0	NA	NA	NA	NA	NA	NA	NA	NA	NA	NA	NA	NA	NA	NA	NA	NA	NA	NA	NA	SNP	NA	2.82e-09	0		ENSDARG00000068862	XRCC5 (2 of 2)	protein_coding		NA	INTRON			NA	NA
22	chr22:26260511	26260511	A	G	GAG	;ENSDART00000121677;ENSDART00000126703	22:26260511:G					3	14	29	0	NA	NA	NA	NA	NA	NA	NA	NA	NA	NA	NA	NA	NA	NA	NA	NA	NA	NA	NA	SNP	NA	2.83e-09	0		;ENSDARG00000091430;ENSDARG00000088607	;zgc:172150	;protein_coding		NA	INTERGENIC;UPSTREAM: 489 bases;DOWNSTREAM: 4309 bases			NA	NA
Zv9_NA513	chrZv9_NA513:6032	6032	A	T	#N/A		Zv9_NA513:6032:T					63	31	96	2	NA	NA	NA	NA	NA	NA	NA	NA	NA	NA	NA	NA	NA	NA	NA	NA	NA	NA	NA	SNP	NA	2.83e-09	0						NA	INTERGENIC			NA	NA
3	chr3:25042058	25042058	A	T	AAT	ENSDART00000111769;ENSDART00000121202	3:25042058:T	13	17	42	0	13	18	43	0	SNP	Hom	65.9959	0		ENSDARG00000075867;ENSDARG00000085802	MKL1 (2 of 2);5S_rRNA	protein_coding;rRNA		NA	INTRON;UPSTREAM: 4936 bases			NA	NA	3093;NA	NA	NA	NA	SNP	NA	2.84e-09	0		ENSDARG00000075867;ENSDARG00000085802	MKL1 (2 of 2);5S_rRNA	protein_coding;rRNA		NA	INTRON;UPSTREAM: 4936 bases			NA	NA
3	chr3:9425610	9425610	G	A	AGG		3:9425610:A					108	40	123	3	NA	NA	NA	NA	NA	NA	NA	NA	NA	NA	NA	NA	NA	NA	NA	NA	NA	NA	NA	SNP	NA	2.85e-09	0						NA	INTERGENIC			NA	NA
4	chr4:48767378	48767378	C	T	GCT	ENSDART00000111061;ENSDART00000126569	4:48767378:T					15	5	49	1	NA	NA	NA	NA	NA	NA	NA	NA	NA	NA	NA	NA	NA	NA	NA	NA	NA	NA	NA	SNP	NA	2.87e-09	0		ENSDARG00000090640;ENSDARG00000077485	BX571813.4;si:dkey-14o6.6	protein_coding		NA	SYNONYMOUS_CODING;INTRON	K/K;	aaG/aaA;	7;NA	2;NA
5	chr5:3957010	3957010	A	T	GAC	;ENSDART00000030125;ENSDART00000111453	5:3957010:T					0	15	20	1	NA	NA	NA	NA	NA	NA	NA	NA	NA	NA	NA	NA	NA	NA	NA	NA	NA	NA	NA	SNP	NA	2.87e-09	0		;ENSDARG00000023950;ENSDARG00000073761	;ZNHIT3;MYO19 (2 of 2)	;protein_coding		NA	INTERGENIC;DOWNSTREAM: 2026 bases;DOWNSTREAM: 3633 bases			NA	NA
9	chr9:51851420	51851420	T	C	TTT		9:51851420:C					2	12	47	2	NA	NA	NA	NA	NA	NA	NA	NA	NA	NA	NA	NA	NA	NA	NA	NA	NA	NA	NA	SNP	NA	2.88e-09	0						NA	INTERGENIC			NA	NA
Zv9_scaffold3526	chrZv9_scaffold3526:73549	73549	T	A	#N/A		Zv9_scaffold3526:73549:A					1157	106	718	16	NA	NA	NA	NA	NA	NA	NA	NA	NA	NA	NA	NA	NA	NA	NA	NA	NA	NA	NA	SNP	NA	2.89e-09	0						NA	INTERGENIC			NA	NA
Zv9_scaffold3480	chrZv9_scaffold3480:173745	173745	T	C	#N/A		Zv9_scaffold3480:173745:C					81	44	69	1	NA	NA	NA	NA	NA	NA	NA	NA	NA	NA	NA	NA	NA	NA	NA	NA	NA	NA	NA	SNP	NA	2.9e-09	0						NA	INTERGENIC			NA	NA
Zv9_scaffold3526	chrZv9_scaffold3526:132018	132018	A	G	#N/A		Zv9_scaffold3526:132018:G					591	68	473	9	NA	NA	NA	NA	NA	NA	NA	NA	NA	NA	NA	NA	NA	NA	NA	NA	NA	NA	NA	SNP	NA	2.91e-09	0						NA	INTERGENIC			NA	NA
1	chr1:26677579	26677579	A	G	AAT		1:26677579:G					71	32	114	3	NA	NA	NA	NA	NA	NA	NA	NA	NA	NA	NA	NA	NA	NA	NA	NA	NA	NA	NA	SNP	NA	2.94e-09	0						NA	INTERGENIC			NA	NA
7	chr7:70986360	70986360	A	T	AAA		7:70986360:T					4211	63	3525	9	NA	NA	NA	NA	NA	NA	NA	NA	NA	NA	NA	NA	NA	NA	NA	NA	NA	NA	NA	SNP	NA	3.03e-09	0						NA	INTERGENIC			NA	NA
9	chr9:24281453	24281453	A	T	AAA	ENSDART00000115346;ENSDART00000143657	9:24281453:T					129	54	112	4	NA	NA	NA	NA	NA	NA	NA	NA	NA	NA	NA	NA	NA	NA	NA	NA	NA	NA	NA	SNP	NA	3.07e-09	0		ENSDARG00000062549	acmsd	protein_coding		NA	INTRON			NA	NA
Zv9_NA190	chrZv9_NA190:9588	9588	T	C	#N/A		Zv9_NA190:9588:C					3	16	30	1	NA	NA	NA	NA	NA	NA	NA	NA	NA	NA	NA	NA	NA	NA	NA	NA	NA	NA	NA	SNP	NA	3.07e-09	0						NA	INTERGENIC			NA	NA
2	chr2:59134064	59134064	T	C	GTC		2:59134064:C					83	42	83	2	NA	NA	NA	NA	NA	NA	NA	NA	NA	NA	NA	NA	NA	NA	NA	NA	NA	NA	NA	SNP	NA	3.23e-09	0						NA	INTERGENIC			NA	NA
4	chr4:50817316	50817316	A	T	CAA	ENSDART00000148253;ENSDART00000150373	4:50817316:T	17	17	43	1	19	26	43	1	SNP	Hom	62.9755	0		ENSDARG00000096078;ENSDARG00000096155	si:dkey-51d8.10;si:ch211-162i8.1	lincRNA;antisense		NA	UPSTREAM: 1728 bases;INTRON			NA	NA	NA	NA	NA	NA	SNP	NA	3.24e-09	0		ENSDARG00000096078;ENSDARG00000096155	si:dkey-51d8.10;si:ch211-162i8.1	lincRNA;antisense		NA	UPSTREAM: 1728 bases;INTRON			NA	NA
2	chr2:21645491	21645491	G	A	TGA	;ENSDART00000003940	2:21645491:A					8	26	26	1	NA	NA	NA	NA	NA	NA	NA	NA	NA	NA	NA	NA	NA	NA	NA	NA	NA	NA	NA	SNP	NA	3.25e-09	0		;ENSDARG00000020261	;rab2a	;protein_coding		NA	INTERGENIC;UPSTREAM: 1033 bases			NA	NA
13	chr13:7181926	7181926	A	T	GAA		13:7181926:T					166	63	116	4	NA	NA	NA	NA	NA	NA	NA	NA	NA	NA	NA	NA	NA	NA	NA	NA	NA	NA	NA	SNP	NA	3.3e-09	0						NA	INTERGENIC			NA	NA
22	chr22:19958158	19958158	C	T	ACT	ENSDART00000061725;ENSDART00000124646;ENSDART00000140819	22:19958158:T					0	12	26	1	NA	NA	NA	NA	NA	NA	NA	NA	NA	NA	NA	NA	NA	NA	NA	NA	NA	NA	NA	SNP	NA	3.32e-09	0		ENSDARG00000034013	rgmd	protein_coding		NA	UPSTREAM: 480 bases;INTRON			NA	NA
25	chr25:26804040	26804040	G	A	CGG		25:26804040:A					76	33	103	2	NA	NA	NA	NA	NA	NA	NA	NA	NA	NA	NA	NA	NA	NA	NA	NA	NA	NA	NA	SNP	NA	3.35e-09	0						NA	INTERGENIC			NA	NA
5	chr5:45342650	45342650	C	T	TCA	;ENSDART00000121010	5:45342650:T					67	35	97	3	NA	NA	NA	NA	NA	NA	NA	NA	NA	NA	NA	NA	NA	NA	NA	NA	NA	NA	NA	SNP	NA	3.41e-09	0		;ENSDARG00000085610	;5S_rRNA	;rRNA		NA	INTERGENIC;DOWNSTREAM: 4069 bases			NA	NA
7	chr7:70987536	70987536	G	C	AGC		7:70987536:C					2678	86	1930	14	NA	NA	NA	NA	NA	NA	NA	NA	NA	NA	NA	NA	NA	NA	NA	NA	NA	NA	NA	SNP	NA	3.41e-09	0						NA	INTERGENIC			NA	NA
4	chr4:33588168	33588168	C	T	ACA		4:33588168:T					7	29	22	1	NA	NA	NA	NA	NA	NA	NA	NA	NA	NA	NA	NA	NA	NA	NA	NA	NA	NA	NA	SNP	NA	3.42e-09	0						NA	INTERGENIC			NA	NA
4	chr4:4108208	4108208	T	C	TTT	ENSDART00000026559;ENSDART00000103316;ENSDART00000103319;ENSDART00000135352;ENSDART00000147804;ENSDART00000150279;ENSDART00000150694	4:4108208:C					23	28	50	2	NA	NA	NA	NA	NA	NA	NA	NA	NA	NA	NA	NA	NA	NA	NA	NA	NA	NA	NA	SNP	NA	3.44e-09	0		ENSDARG00000016691	cd9b	protein_coding;retained_intron		NA	INTRON;DOWNSTREAM: 2266 bases;DOWNSTREAM: 4528 bases			NA	NA
4	chr4:48886433	48886433	A	T	AAT		4:48886433:T	26	14	88	1	32	19	91	1	SNP	Hom	43.833	0						NA	INTERGENIC			NA	NA	NA	NA	NA	NA	SNP	NA	3.48e-09	0						NA	INTERGENIC			NA	NA
22	chr22:24759442	24759442	C	G	TCT	ENSDART00000105607;ENSDART00000137873	22:24759442:G					0	11	23	0	NA	NA	NA	NA	NA	NA	NA	NA	NA	NA	NA	NA	NA	NA	NA	NA	NA	NA	NA	SNP	NA	3.5e-09	0		ENSDARG00000071437	ptprc	protein_coding		NA	INTRON			NA	NA
7	chr7:68057858	68057858	C	A	ACG		7:68057858:A					49	33	73	2	NA	NA	NA	NA	NA	NA	NA	NA	NA	NA	NA	NA	NA	NA	NA	NA	NA	NA	NA	SNP	NA	3.52e-09	0						NA	INTERGENIC			NA	NA
3	chr3:9478304	9478304	C	T	ACG		3:9478304:T					89	23	163	1	NA	NA	NA	NA	NA	NA	NA	NA	NA	NA	NA	NA	NA	NA	NA	NA	NA	NA	NA	SNP	NA	3.53e-09	0						NA	INTERGENIC			NA	NA
1	chr1:27304440	27304440	G	A	TGA		1:27304440:A					37	37	52	2	NA	NA	NA	NA	NA	NA	NA	NA	NA	NA	NA	NA	NA	NA	NA	NA	NA	NA	NA	SNP	NA	3.58e-09	0						NA	INTERGENIC			NA	NA
16	chr16:16628841	16628841	T	C	CTC		16:16628841:C					2565	41	2153	2	NA	NA	NA	NA	NA	NA	NA	NA	NA	NA	NA	NA	NA	NA	NA	NA	NA	NA	NA	SNP	NA	3.59e-09	0						NA	INTERGENIC			NA	NA
25	chr25:19564090	19564090	G	A	CGC	ENSDART00000027465	25:19564090:A					68	43	77	3	NA	NA	NA	NA	NA	NA	NA	NA	NA	NA	NA	NA	NA	NA	NA	NA	NA	NA	NA	SNP	NA	3.61e-09	0		ENSDARG00000023886	cacna2d4b	protein_coding		NA	INTRON			NA	NA
4	chr4:40782338	40782338	G	A	AGC		4:40782338:A					32	24	76	2	NA	NA	NA	NA	NA	NA	NA	NA	NA	NA	NA	NA	NA	NA	NA	NA	NA	NA	NA	SNP	NA	3.62e-09	0						NA	INTERGENIC			NA	NA
4	chr4:38110304	38110304	G	C	TGA		4:38110304:C					58	31	101	3	NA	NA	NA	NA	NA	NA	NA	NA	NA	NA	NA	NA	NA	NA	NA	NA	NA	NA	NA	SNP	NA	3.7e-09	0						NA	INTERGENIC			NA	NA
Zv9_scaffold3526	chrZv9_scaffold3526:110753	110753	A	T	#N/A		Zv9_scaffold3526:110753:T					573	77	416	10	NA	NA	NA	NA	NA	NA	NA	NA	NA	NA	NA	NA	NA	NA	NA	NA	NA	NA	NA	SNP	NA	3.72e-09	0						NA	INTERGENIC			NA	NA
22	chr22:30893746	30893746	C	G	ACG		22:30893746:G					263	37	383	6	NA	NA	NA	NA	NA	NA	NA	NA	NA	NA	NA	NA	NA	NA	NA	NA	NA	NA	NA	SNP	NA	3.76e-09	0						NA	INTERGENIC			NA	NA
22	chr22:31035761	31035761	C	A	TCA	;ENSDART00000124953	22:31035761:A					89	34	165	6	NA	NA	NA	NA	NA	NA	NA	NA	NA	NA	NA	NA	NA	NA	NA	NA	NA	NA	NA	SNP	NA	3.78e-09	0		;ENSDARG00000088907	;ENSDARG00000088907	;protein_coding		NA	INTERGENIC;DOWNSTREAM: 1598 bases			NA	NA
5	chr5:359924	359924	G	A	TGT		5:359924:A					0	11	29	1	NA	NA	NA	NA	NA	NA	NA	NA	NA	NA	NA	NA	NA	NA	NA	NA	NA	NA	NA	SNP	NA	3.8e-09	0						NA	INTERGENIC			NA	NA
5	chr5:359926	359926	C	A	TCT		5:359926:A					0	11	29	1	NA	NA	NA	NA	NA	NA	NA	NA	NA	NA	NA	NA	NA	NA	NA	NA	NA	NA	NA	SNP	NA	3.8e-09	0						NA	INTERGENIC			NA	NA
5	chr5:413388	413388	C	T	ACA		5:413388:T					1	11	29	0	NA	NA	NA	NA	NA	NA	NA	NA	NA	NA	NA	NA	NA	NA	NA	NA	NA	NA	NA	SNP	NA	3.8e-09	0						NA	INTERGENIC			NA	NA
22	chr22:24245134	24245134	T	C	CTG	ENSDART00000079311;ENSDART00000105633;ENSDART00000133313;ENSDART00000150021	22:24245134:C					0	11	29	1	NA	NA	NA	NA	NA	NA	NA	NA	NA	NA	NA	NA	NA	NA	NA	NA	NA	NA	NA	SNP	NA	3.8e-09	0		ENSDARG00000075761	cfh	protein_coding		NA	INTRON;DOWNSTREAM: 1531 bases			NA	NA
2	chr2:20150330	20150330	G	A	CGC		2:20150330:A	7	17	41	0	12	17	43	0	SNP	Hom	64.6186	0						NA	INTERGENIC			NA	NA	NA	NA	NA	NA	SNP	NA	3.83e-09	0						NA	INTERGENIC			NA	NA
16	chr16:40611634	40611634	A	T	TAA	;ENSDART00000113188;ENSDART00000126898;ENSDART00000142104;ENSDART00000148801	16:40611634:T					37	28	52	0	NA	NA	NA	NA	NA	NA	NA	NA	NA	NA	NA	NA	NA	NA	NA	NA	NA	NA	NA	SNP	NA	3.84e-09	0		;ENSDARG00000074763;ENSDARG00000087369	;mrap2a;si:ch211-198c19.2	;protein_coding		NA	INTERGENIC;DOWNSTREAM: 1894 bases;DOWNSTREAM: 2152 bases;DOWNSTREAM: 1986 bases;DOWNSTREAM: 876 bases			NA	NA
4	chr4:37171540	37171540	G	A	CGA	;ENSDART00000150723	4:37171540:A					147	36	295	10	NA	NA	NA	NA	NA	NA	NA	NA	NA	NA	NA	NA	NA	NA	NA	NA	NA	NA	NA	SNP	NA	3.9e-09	0		;ENSDARG00000096116	;si:ch211-145h19.2	;lincRNA		NA	INTERGENIC;UPSTREAM: 1167 bases			NA	NA
3	chr3:922839	922839	T	A	GTA		3:922839:A					86	39	93	2	NA	NA	NA	NA	NA	NA	NA	NA	NA	NA	NA	NA	NA	NA	NA	NA	NA	NA	NA	SNP	NA	3.91e-09	0						NA	INTERGENIC			NA	NA
4	chr4:37098554	37098554	T	G	CTC	ENSDART00000124719;ENSDART00000150819	4:37098554:G					200	43	227	5	NA	NA	NA	NA	NA	NA	NA	NA	NA	NA	NA	NA	NA	NA	NA	NA	NA	NA	NA	SNP	NA	3.92e-09	0		ENSDARG00000087380	si:dkey-217g21.3	protein_coding		NA	INTRON			NA	NA
5	chr5:4115310	4115310	A	T	TAA	ENSDART00000100097;ENSDART00000140537	5:4115310:T					0	13	23	1	NA	NA	NA	NA	NA	NA	NA	NA	NA	NA	NA	NA	NA	NA	NA	NA	NA	NA	NA	SNP	NA	3.93e-09	0		ENSDARG00000046090	dhrs11a	protein_coding		NA	INTRON			NA	NA
18	chr18:21300750	21300750	C	T	TCC	ENSDART00000100853;ENSDART00000140161	18:21300750:T					28	21	58	0	NA	NA	NA	NA	NA	NA	NA	NA	NA	NA	NA	NA	NA	NA	NA	NA	NA	NA	NA	SNP	NA	3.94e-09	0		ENSDARG00000056745	necab2	protein_coding		NA	INTRON			NA	NA
9	chr9:56712396	56712396	A	G	TAA	ENSDART00000099693;ENSDART00000148812	9:56712396:G					0	14	21	1	NA	NA	NA	NA	NA	NA	NA	NA	NA	NA	NA	NA	NA	NA	NA	NA	NA	NA	NA	SNP	NA	3.95e-09	0		ENSDARG00000068831;ENSDARG00000095876	trappc2;egfl6	protein_coding		NA	INTRON;UPSTREAM: 2555 bases			NA	NA
22	chr22:39047763	39047763	C	T	TCA		22:39047763:T					0	14	21	1	NA	NA	NA	NA	NA	NA	NA	NA	NA	NA	NA	NA	NA	NA	NA	NA	NA	NA	NA	SNP	NA	3.95e-09	0						NA	INTERGENIC			NA	NA
21	chr21:25247869	25247869	C	T	CCA		21:25247869:T					15	12	108	1	NA	NA	NA	NA	NA	NA	NA	NA	NA	NA	NA	NA	NA	NA	NA	NA	NA	NA	NA	SNP	NA	3.96e-09	0						NA	INTERGENIC			NA	NA
5	chr5:48776370	48776370	G	A	CGC	;ENSDART00000135570	5:48776370:A					132	31	156	1	NA	NA	NA	NA	NA	NA	NA	NA	NA	NA	NA	NA	NA	NA	NA	NA	NA	NA	NA	SNP	NA	4.04e-09	0		;ENSDARG00000093564	;si:dkey-56m20.3	;protein_coding		NA	INTERGENIC;UPSTREAM: 3403 bases			NA	NA
11	chr11:13263625	13263625	C	T	TCA		11:13263625:T					61	35	80	2	NA	NA	NA	NA	NA	NA	NA	NA	NA	NA	NA	NA	NA	NA	NA	NA	NA	NA	NA	SNP	NA	4.08e-09	0						NA	INTERGENIC			NA	NA
2	chr2:18397952	18397952	A	T	GAG		2:18397952:T					48	38	60	2	NA	NA	NA	NA	NA	NA	NA	NA	NA	NA	NA	NA	NA	NA	NA	NA	NA	NA	NA	SNP	NA	4.11e-09	0						NA	INTERGENIC			NA	NA
Zv9_scaffold3470	chrZv9_scaffold3470:404608	404608	T	G	#N/A	;ENSDART00000121469	Zv9_scaffold3470:404608:G					96	28	170	3	NA	NA	NA	NA	NA	NA	NA	NA	NA	NA	NA	NA	NA	NA	NA	NA	NA	NA	NA	SNP	NA	4.12e-09	0		;ENSDARG00000091422	;U1	;snRNA		NA	INTERGENIC;DOWNSTREAM: 4724 bases			NA	NA
2	chr2:21316116	21316116	G	A	AGG		2:21316116:A					5	29	16	0	NA	NA	NA	NA	NA	NA	NA	NA	NA	NA	NA	NA	NA	NA	NA	NA	NA	NA	NA	SNP	NA	4.13e-09	0						NA	INTERGENIC			NA	NA
2	chr2:21170633	21170633	T	C	CTC	ENSDART00000089433;ENSDART00000123714;ENSDART00000145670;ENSDART00000146600	2:21170633:C					14	36	25	1	NA	NA	NA	NA	NA	NA	NA	NA	NA	NA	NA	NA	NA	NA	NA	NA	NA	NA	NA	SNP	NA	4.16e-09	0		ENSDARG00000062116;ENSDARG00000086601	ctdsplb;dre-mir-26a-2	protein_coding;miRNA		NA	INTRON;UPSTREAM: 934 bases;DOWNSTREAM: 3400 bases			NA	NA
4	chr4:46387627	46387627	A	T	CAC		4:46387627:T					25	21	75	2	NA	NA	NA	NA	NA	NA	NA	NA	NA	NA	NA	NA	NA	NA	NA	NA	NA	NA	NA	SNP	NA	4.16e-09	0						NA	INTERGENIC			NA	NA
4	chr4:47047530	47047530	G	A	CGA	;ENSDART00000114400	4:47047530:A					226	47	192	3	NA	NA	NA	NA	NA	NA	NA	NA	NA	NA	NA	NA	NA	NA	NA	NA	NA	NA	NA	SNP	NA	4.19e-09	0		;ENSDARG00000074881	;si:dkey-11n14.1	;protein_coding		NA	INTERGENIC;DOWNSTREAM: 3603 bases			NA	NA
9	chr9:17537288	17537288	T	C	ATT		9:17537288:C					260	45	335	8	NA	NA	NA	NA	NA	NA	NA	NA	NA	NA	NA	NA	NA	NA	NA	NA	NA	NA	NA	SNP	NA	4.27e-09	0						NA	INTERGENIC			NA	NA
4	chr4:47651272	47651272	A	T	GAC		4:47651272:T					4	28	18	1	NA	NA	NA	NA	NA	NA	NA	NA	NA	NA	NA	NA	NA	NA	NA	NA	NA	NA	NA	SNP	NA	4.41e-09	0						NA	INTERGENIC			NA	NA
4	chr4:42992777	42992777	G	A	TGG		4:42992777:A					10	30	25	1	NA	NA	NA	NA	NA	NA	NA	NA	NA	NA	NA	NA	NA	NA	NA	NA	NA	NA	NA	SNP	NA	4.44e-09	0						NA	INTERGENIC			NA	NA
25	chr25:27170899	27170899	G	A	TGA		25:27170899:A					602	74	405	8	NA	NA	NA	NA	NA	NA	NA	NA	NA	NA	NA	NA	NA	NA	NA	NA	NA	NA	NA	SNP	NA	4.53e-09	0						NA	INTERGENIC			NA	NA
22	chr22:10820224	10820224	A	T	TAA	ENSDART00000063207;ENSDART00000081228;ENSDART00000122349;ENSDART00000128439	22:10820224:T					65	61	47	2	NA	NA	NA	NA	NA	NA	NA	NA	NA	NA	NA	NA	NA	NA	NA	NA	NA	NA	NA	SNP	NA	4.6e-09	0		ENSDARG00000043055;ENSDARG00000058367	hiat1b;abhd14a	protein_coding	;exon_22_10816464_10821404	NA;4	UPSTREAM: 3643 bases;DOWNSTREAM: 3201 bases;UPSTREAM: 3639 bases;UTR_3_PRIME: 3578 bases from CDS			NA	NA
22	chr22:36285502	36285502	T	C	ATC		22:36285502:C					39	28	63	1	NA	NA	NA	NA	NA	NA	NA	NA	NA	NA	NA	NA	NA	NA	NA	NA	NA	NA	NA	SNP	NA	4.61e-09	0						NA	INTERGENIC			NA	NA
6	chr6:33091108	33091108	G	A	TGA		6:33091108:A					148	48	130	3	NA	NA	NA	NA	NA	NA	NA	NA	NA	NA	NA	NA	NA	NA	NA	NA	NA	NA	NA	SNP	NA	4.74e-09	0						NA	INTERGENIC			NA	NA
4	chr4:37628075	37628075	C	G	TCC	ENSDART00000108677;ENSDART00000110110	4:37628075:G					60	23	131	2	NA	NA	NA	NA	NA	NA	NA	NA	NA	NA	NA	NA	NA	NA	NA	NA	NA	NA	NA	SNP	NA	4.79e-09	0		ENSDARG00000076400	si:dkey-238o14.7	protein_coding		NA	NON_SYNONYMOUS_CODING;INTRON	S/C;	tCc/tGc;	723;NA	1;NA
14	chr14:47132312	47132312	G	C	AGT		14:47132312:C					505	77	378	11	NA	NA	NA	NA	NA	NA	NA	NA	NA	NA	NA	NA	NA	NA	NA	NA	NA	NA	NA	SNP	NA	4.79e-09	0						NA	INTERGENIC			NA	NA
9	chr9:49742973	49742973	G	T	AGT	ENSDART00000026210	9:49742973:T					0	12	25	1	NA	NA	NA	NA	NA	NA	NA	NA	NA	NA	NA	NA	NA	NA	NA	NA	NA	NA	NA	SNP	NA	4.8e-09	0		ENSDARG00000017882	rdh1	protein_coding		NA	INTRON			NA	NA
14	chr14:53176540	53176540	G	T	TGA	ENSDART00000125216	14:53176540:T	25	15	70	0	26	17	72	0	SNP	Hom	55.265	0		ENSDARG00000020534	CU633618.1	protein_coding		NA	INTRON			NA	NA	252	NA	NA	NA	SNP	NA	4.83e-09	0		ENSDARG00000020534	CU633618.1	protein_coding		NA	INTRON			NA	NA
5	chr5:1290394	1290394	T	G	TTG		5:1290394:G					2	11	43	1	NA	NA	NA	NA	NA	NA	NA	NA	NA	NA	NA	NA	NA	NA	NA	NA	NA	NA	NA	SNP	NA	4.87e-09	0						NA	INTERGENIC			NA	NA
2	chr2:10553173	10553173	T	A	CTT	;ENSDART00000015379	2:10553173:A					123	40	120	2	NA	NA	NA	NA	NA	NA	NA	NA	NA	NA	NA	NA	NA	NA	NA	NA	NA	NA	NA	SNP	NA	4.93e-09	0		;ENSDARG00000020746	;gfi1.1	;protein_coding		NA	INTERGENIC;UPSTREAM: 4876 bases			NA	NA
22	chr22:17716926	17716926	A	T	CAG	;ENSDART00000139658;ENSDART00000141286	22:17716926:T					2	14	30	1	NA	NA	NA	NA	NA	NA	NA	NA	NA	NA	NA	NA	NA	NA	NA	NA	NA	NA	NA	SNP	NA	4.97e-09	0		;ENSDARG00000094747	;si:ch211-197g15.6	;protein_coding		NA	INTERGENIC;UPSTREAM: 3825 bases;UPSTREAM: 3799 bases			NA	NA
11	chr11:16844096	16844096	T	A	TTT		11:16844096:A	8	6	39	0	13	18	41	0	SNP	Hom	22.1106	0						NA	INTERGENIC			NA	NA	NA	NA	NA	NA	SNP	NA	4.98e-09	0						NA	INTERGENIC			NA	NA
Zv9_scaffold3526	chrZv9_scaffold3526:110729	110729	T	G	#N/A		Zv9_scaffold3526:110729:G					691	72	524	10	NA	NA	NA	NA	NA	NA	NA	NA	NA	NA	NA	NA	NA	NA	NA	NA	NA	NA	NA	SNP	NA	5.04e-09	0						NA	INTERGENIC			NA	NA
16	chr16:1970621	1970621	T	A	CTT	ENSDART00000111733	16:1970621:A					89	24	173	2	NA	NA	NA	NA	NA	NA	NA	NA	NA	NA	NA	NA	NA	NA	NA	NA	NA	NA	NA	SNP	NA	5.07e-09	0		ENSDARG00000075760	CR385054.1	protein_coding		NA	INTRON			NA	NA
Zv9_NA349	chrZv9_NA349:53830	53830	A	T	#N/A		Zv9_NA349:53830:T					42	13	246	2	NA	NA	NA	NA	NA	NA	NA	NA	NA	NA	NA	NA	NA	NA	NA	NA	NA	NA	NA	SNP	NA	5.08e-09	0						NA	INTERGENIC			NA	NA
5	chr5:5729059	5729059	A	T	GAT	ENSDART00000112856	5:5729059:T					0	11	22	0	NA	NA	NA	NA	NA	NA	NA	NA	NA	NA	NA	NA	NA	NA	NA	NA	NA	NA	NA	SNP	NA	5.17e-09	0		ENSDARG00000078362	TNC (1 of 2)	protein_coding		NA	INTRON			NA	NA
5	chr5:5754112	5754112	T	C	ATG	ENSDART00000112856	5:5754112:C					0	11	22	0	NA	NA	NA	NA	NA	NA	NA	NA	NA	NA	NA	NA	NA	NA	NA	NA	NA	NA	NA	SNP	NA	5.17e-09	0		ENSDARG00000078362	TNC (1 of 2)	protein_coding		NA	INTRON			NA	NA
15	chr15:27975301	27975301	A	C	TAT		15:27975301:C					18	19	47	0	NA	NA	NA	NA	NA	NA	NA	NA	NA	NA	NA	NA	NA	NA	NA	NA	NA	NA	NA	SNP	NA	5.35e-09	0						NA	INTERGENIC			NA	NA
7	chr7:6566639	6566639	G	A	GGG		7:6566639:A					256	57	185	4	NA	NA	NA	NA	NA	NA	NA	NA	NA	NA	NA	NA	NA	NA	NA	NA	NA	NA	NA	SNP	NA	5.45e-09	0						NA	INTERGENIC			NA	NA
9	chr9:51382814	51382814	G	T	GGT		9:51382814:T					0	10	25	0	NA	NA	NA	NA	NA	NA	NA	NA	NA	NA	NA	NA	NA	NA	NA	NA	NA	NA	NA	SNP	NA	5.45e-09	0						NA	INTERGENIC			NA	NA
7	chr7:48608896	48608896	G	A	TGT	;ENSDART00000128540	7:48608896:A					228	49	235	6	NA	NA	NA	NA	NA	NA	NA	NA	NA	NA	NA	NA	NA	NA	NA	NA	NA	NA	NA	SNP	NA	5.54e-09	0		;ENSDARG00000088089	;BX005073.1	;protein_coding		NA	INTERGENIC;UPSTREAM: 2846 bases			NA	NA
Zv9_scaffold3508	chrZv9_scaffold3508:27042	27042	G	A	#N/A		Zv9_scaffold3508:27042:A					406	72	344	12	NA	NA	NA	NA	NA	NA	NA	NA	NA	NA	NA	NA	NA	NA	NA	NA	NA	NA	NA	SNP	NA	5.62e-09	0						NA	INTERGENIC			NA	NA
Zv9_NA126	chrZv9_NA126:11133	11133	A	C	#N/A		Zv9_NA126:11133:C					14	14	103	3	NA	NA	NA	NA	NA	NA	NA	NA	NA	NA	NA	NA	NA	NA	NA	NA	NA	NA	NA	SNP	NA	5.63e-09	0						NA	INTERGENIC			NA	NA
Zv9_scaffold3491	chrZv9_scaffold3491:180280	180280	C	T	#N/A	;ENSDART00000128076	Zv9_scaffold3491:180280:T					102	44	102	3	NA	NA	NA	NA	NA	NA	NA	NA	NA	NA	NA	NA	NA	NA	NA	NA	NA	NA	NA	SNP	NA	5.63e-09	0		;ENSDARG00000086719	;CT737182.1	;protein_coding		NA	INTERGENIC;DOWNSTREAM: 197 bases			NA	NA
7	chr7:29590067	29590067	C	T	ACG	;ENSDART00000141285	7:29590067:T	99	29	136	1	108	30	137	1	SNP	Hom	98.4923	0		;ENSDARG00000094528	;si:dkey-61m24.1	;protein_coding		NA	INTERGENIC;UPSTREAM: 3810 bases			NA	NA	NA;311	NA	NA	NA	SNP	NA	5.66e-09	0		;ENSDARG00000094528	;si:dkey-61m24.1	;protein_coding		NA	INTERGENIC;UPSTREAM: 3810 bases			NA	NA
3	chr3:27905679	27905679	A	T	TAC	ENSDART00000019004;ENSDART00000132761	3:27905679:T					456	60	350	6	NA	NA	NA	NA	NA	NA	NA	NA	NA	NA	NA	NA	NA	NA	NA	NA	NA	NA	NA	SNP	NA	5.67e-09	0		ENSDARG00000004034	arhgdig	protein_coding		NA	INTRON			NA	NA
22	chr22:38266597	38266597	T	G	ATA	;ENSDART00000111824	22:38266597:G					0	10	32	1	NA	NA	NA	NA	NA	NA	NA	NA	NA	NA	NA	NA	NA	NA	NA	NA	NA	NA	NA	SNP	NA	5.74e-09	0		;ENSDARG00000077959	;CU207281.2	;protein_coding		NA	INTERGENIC;UPSTREAM: 1507 bases			NA	NA
22	chr22:21641873	21641873	A	T	AAT	ENSDART00000132605	22:21641873:T					1	18	19	1	NA	NA	NA	NA	NA	NA	NA	NA	NA	NA	NA	NA	NA	NA	NA	NA	NA	NA	NA	SNP	NA	5.82e-09	0		ENSDARG00000062080	shc2	protein_coding		NA	INTRON			NA	NA
22	chr22:10820228	10820228	T	G	TTT	ENSDART00000063207;ENSDART00000081228;ENSDART00000122349;ENSDART00000128439	22:10820228:G					67	60	47	2	NA	NA	NA	NA	NA	NA	NA	NA	NA	NA	NA	NA	NA	NA	NA	NA	NA	NA	NA	SNP	NA	5.84e-09	0		ENSDARG00000043055;ENSDARG00000058367	hiat1b;abhd14a	protein_coding	;exon_22_10816464_10821404	NA;4	UPSTREAM: 3639 bases;DOWNSTREAM: 3205 bases;UPSTREAM: 3635 bases;UTR_3_PRIME: 3582 bases from CDS			NA	NA
3	chr3:50998070	50998070	T	A	CTG		3:50998070:A					335	28	342	0	NA	NA	NA	NA	NA	NA	NA	NA	NA	NA	NA	NA	NA	NA	NA	NA	NA	NA	NA	SNP	NA	5.89e-09	0						NA	INTERGENIC			NA	NA
22	chr22:14433113	14433113	A	C	AAA		22:14433113:C					59	29	82	1	NA	NA	NA	NA	NA	NA	NA	NA	NA	NA	NA	NA	NA	NA	NA	NA	NA	NA	NA	SNP	NA	5.92e-09	0						NA	INTERGENIC			NA	NA
Zv9_NA299	chrZv9_NA299:7643	7643	C	A	#N/A		Zv9_NA299:7643:A					18	15	122	4	NA	NA	NA	NA	NA	NA	NA	NA	NA	NA	NA	NA	NA	NA	NA	NA	NA	NA	NA	SNP	NA	5.99e-09	0						NA	INTERGENIC			NA	NA
5	chr5:4043982	4043982	T	A	CTA	ENSDART00000077399;ENSDART00000112134;ENSDART00000113627	5:4043982:A					0	13	22	1	NA	NA	NA	NA	NA	NA	NA	NA	NA	NA	NA	NA	NA	NA	NA	NA	NA	NA	NA	SNP	NA	6.06e-09	0		ENSDARG00000055086	ggnbp2	protein_coding		NA	INTRON			NA	NA
22	chr22:39047788	39047788	T	A	TTT		22:39047788:A					0	13	22	1	NA	NA	NA	NA	NA	NA	NA	NA	NA	NA	NA	NA	NA	NA	NA	NA	NA	NA	NA	SNP	NA	6.06e-09	0						NA	INTERGENIC			NA	NA
Zv9_scaffold3463	chrZv9_scaffold3463:269657	269657	G	T	#N/A		Zv9_scaffold3463:269657:T					12	19	51	2	NA	NA	NA	NA	NA	NA	NA	NA	NA	NA	NA	NA	NA	NA	NA	NA	NA	NA	NA	SNP	NA	6.08e-09	0						NA	INTERGENIC			NA	NA
2	chr2:57039748	57039748	G	T	TGA	ENSDART00000126056	2:57039748:T					14	5	33	0	NA	NA	NA	NA	NA	NA	NA	NA	NA	NA	NA	NA	NA	NA	NA	NA	NA	NA	NA	SNP	NA	6.13e-09	0		ENSDARG00000090528	ENSDARG00000090528	protein_coding		NA	INTRON			NA	NA
Zv9_scaffold3531	chrZv9_scaffold3531:97084	97084	G	A	#N/A		Zv9_scaffold3531:97084:A					15	26	29	0	NA	NA	NA	NA	NA	NA	NA	NA	NA	NA	NA	NA	NA	NA	NA	NA	NA	NA	NA	SNP	NA	6.14e-09	0						NA	INTERGENIC			NA	NA
4	chr4:33393411	33393411	C	A	TCA	;ENSDART00000111816	4:33393411:A					46	33	75	3	NA	NA	NA	NA	NA	NA	NA	NA	NA	NA	NA	NA	NA	NA	NA	NA	NA	NA	NA	SNP	NA	6.19e-09	0		;ENSDARG00000034095	;CR792418.1	;protein_coding		NA	INTERGENIC;UPSTREAM: 1956 bases			NA	NA
10	chr10:38208018	38208018	A	T	TAG	ENSDART00000110765	10:38208018:T					64	40	76	3	NA	NA	NA	NA	NA	NA	NA	NA	NA	NA	NA	NA	NA	NA	NA	NA	NA	NA	NA	SNP	NA	6.24e-09	0		ENSDARG00000076220	sez6a	protein_coding		NA	INTRON			NA	NA
15	chr15:27975304	27975304	T	A	CTA		15:27975304:A					19	19	48	0	NA	NA	NA	NA	NA	NA	NA	NA	NA	NA	NA	NA	NA	NA	NA	NA	NA	NA	NA	SNP	NA	6.47e-09	0						NA	INTERGENIC			NA	NA
Zv9_scaffold3516	chrZv9_scaffold3516:18738	18738	C	T	#N/A	ENSDART00000112252	Zv9_scaffold3516:18738:T					0	14	20	1	NA	NA	NA	NA	NA	NA	NA	NA	NA	NA	NA	NA	NA	NA	NA	NA	NA	NA	NA	SNP	NA	6.47e-09	0		ENSDARG00000077693	CABZ01079241.1	protein_coding		NA	INTRON			NA	NA
4	chr4:48767400	48767400	G	A	TGG	ENSDART00000111061;ENSDART00000126569	4:48767400:A					27	5	67	1	NA	NA	NA	NA	NA	NA	NA	NA	NA	NA	NA	NA	NA	NA	NA	NA	NA	NA	NA	SNP	NA	6.53e-09	0		ENSDARG00000090640;ENSDARG00000077485	BX571813.4;si:dkey-14o6.6	protein_coding		NA	UPSTREAM: 2 bases;INTRON			NA	NA
11	chr11:29437903	29437903	G	A	TGC		11:29437903:A					29	31	50	2	NA	NA	NA	NA	NA	NA	NA	NA	NA	NA	NA	NA	NA	NA	NA	NA	NA	NA	NA	SNP	NA	6.56e-09	0						NA	INTERGENIC			NA	NA
16	chr16:16616357	16616357	G	A	AGT		16:16616357:A					1128	56	852	5	NA	NA	NA	NA	NA	NA	NA	NA	NA	NA	NA	NA	NA	NA	NA	NA	NA	NA	NA	SNP	NA	6.58e-09	0						NA	INTERGENIC			NA	NA
22	chr22:26281345	26281345	C	A	CCC	;ENSDART00000127304	22:26281345:A					6	22	27	1	NA	NA	NA	NA	NA	NA	NA	NA	NA	NA	NA	NA	NA	NA	NA	NA	NA	NA	NA	SNP	NA	6.72e-09	0		;ENSDARG00000087860	;AL929192.1	;protein_coding		NA	INTERGENIC;UPSTREAM: 2860 bases			NA	NA
Zv9_NA264	chrZv9_NA264:14243	14243	C	T	#N/A		Zv9_NA264:14243:T					16	14	82	1	NA	NA	NA	NA	NA	NA	NA	NA	NA	NA	NA	NA	NA	NA	NA	NA	NA	NA	NA	SNP	NA	6.75e-09	0						NA	INTERGENIC			NA	NA
Zv9_scaffold3490	chrZv9_scaffold3490:155299	155299	A	C	#N/A	ENSDART00000123526	Zv9_scaffold3490:155299:C					36	21	108	3	NA	NA	NA	NA	NA	NA	NA	NA	NA	NA	NA	NA	NA	NA	NA	NA	NA	NA	NA	SNP	NA	6.75e-09	0		ENSDARG00000086439	BX664622.1	protein_coding		NA	NON_SYNONYMOUS_CODING	M/R	aTg/aGg	176	1
9	chr9:24281455	24281455	A	T	AAA	ENSDART00000115346;ENSDART00000143657	9:24281455:T					128	54	106	4	NA	NA	NA	NA	NA	NA	NA	NA	NA	NA	NA	NA	NA	NA	NA	NA	NA	NA	NA	SNP	NA	6.83e-09	0		ENSDARG00000062549	acmsd	protein_coding		NA	INTRON			NA	NA
4	chr4:39201555	39201555	T	A	CTA		4:39201555:A					17	32	30	1	NA	NA	NA	NA	NA	NA	NA	NA	NA	NA	NA	NA	NA	NA	NA	NA	NA	NA	NA	SNP	NA	6.9e-09	0						NA	INTERGENIC			NA	NA
22	chr22:37576934	37576934	A	T	TAT	ENSDART00000025820	22:37576934:T					5	12	62	2	NA	NA	NA	NA	NA	NA	NA	NA	NA	NA	NA	NA	NA	NA	NA	NA	NA	NA	NA	SNP	NA	6.93e-09	0		ENSDARG00000018944	hoga1	protein_coding		NA	INTRON			NA	NA
12	chr12:14144862	14144862	G	A	AGC	ENSDART00000126866	12:14144862:A					40	29	61	1	NA	NA	NA	NA	NA	NA	NA	NA	NA	NA	NA	NA	NA	NA	NA	NA	NA	NA	NA	SNP	NA	6.94e-09	0		ENSDARG00000091535	FAM190B (1 of 2)	protein_coding		NA	INTRON			NA	NA
8	chr8:28742286	28742286	A	T	AAT		8:28742286:T					14	23	38	1	NA	NA	NA	NA	NA	NA	NA	NA	NA	NA	NA	NA	NA	NA	NA	NA	NA	NA	NA	SNP	NA	7.08e-09	0						NA	INTERGENIC			NA	NA
4	chr4:45557616	45557616	C	T	ACA	;ENSDART00000136935	4:45557616:T					89	22	165	1	NA	NA	NA	NA	NA	NA	NA	NA	NA	NA	NA	NA	NA	NA	NA	NA	NA	NA	NA	SNP	NA	7.1e-09	0		;ENSDARG00000093206	;BX936303.2	;protein_coding		NA	INTERGENIC;DOWNSTREAM: 2676 bases			NA	NA
25	chr25:26803890	26803890	A	T	AAT		25:26803890:T					86	40	108	4	NA	NA	NA	NA	NA	NA	NA	NA	NA	NA	NA	NA	NA	NA	NA	NA	NA	NA	NA	SNP	NA	7.1e-09	0						NA	INTERGENIC			NA	NA
13	chr13:44053916	44053916	T	G	TTC		13:44053916:G					6	16	30	0	NA	NA	NA	NA	NA	NA	NA	NA	NA	NA	NA	NA	NA	NA	NA	NA	NA	NA	NA	SNP	NA	7.2e-09	0						NA	INTERGENIC			NA	NA
2	chr2:29469277	29469277	G	T	GGC	ENSDART00000110595	2:29469277:T					205	55	182	6	NA	NA	NA	NA	NA	NA	NA	NA	NA	NA	NA	NA	NA	NA	NA	NA	NA	NA	NA	SNP	NA	7.23e-09	0		ENSDARG00000076896	C2H10orf67	protein_coding		NA	INTRON			NA	NA
25	chr25:26803891	26803891	T	G	ATT		25:26803891:G					86	40	107	4	NA	NA	NA	NA	NA	NA	NA	NA	NA	NA	NA	NA	NA	NA	NA	NA	NA	NA	NA	SNP	NA	7.25e-09	0						NA	INTERGENIC			NA	NA
22	chr22:28198979	28198979	T	A	CTC		22:28198979:A					4	16	25	0	NA	NA	NA	NA	NA	NA	NA	NA	NA	NA	NA	NA	NA	NA	NA	NA	NA	NA	NA	SNP	NA	7.49e-09	0						NA	INTERGENIC			NA	NA
Zv9_scaffold3526	chrZv9_scaffold3526:73624	73624	A	T	#N/A		Zv9_scaffold3526:73624:T					793	96	541	16	NA	NA	NA	NA	NA	NA	NA	NA	NA	NA	NA	NA	NA	NA	NA	NA	NA	NA	NA	SNP	NA	7.52e-09	0						NA	INTERGENIC			NA	NA
Zv9_scaffold3503	chrZv9_scaffold3503:407920	407920	G	A	#N/A	ENSDART00000138091	Zv9_scaffold3503:407920:A					48	22	112	2	NA	NA	NA	NA	NA	NA	NA	NA	NA	NA	NA	NA	NA	NA	NA	NA	NA	NA	NA	SNP	NA	7.53e-09	0		ENSDARG00000094054	BX324142.2	protein_coding		NA	INTRON			NA	NA
8	chr8:5650700	5650700	C	T	GCT		8:5650700:T					68	32	113	4	NA	NA	NA	NA	NA	NA	NA	NA	NA	NA	NA	NA	NA	NA	NA	NA	NA	NA	NA	SNP	NA	7.61e-09	0						NA	INTERGENIC			NA	NA
5	chr5:5729058	5729058	G	A	AGA	ENSDART00000112856	5:5729058:A					0	11	21	0	NA	NA	NA	NA	NA	NA	NA	NA	NA	NA	NA	NA	NA	NA	NA	NA	NA	NA	NA	SNP	NA	7.75e-09	0		ENSDARG00000078362	TNC (1 of 2)	protein_coding		NA	INTRON			NA	NA
4	chr4:40767446	40767446	G	A	AGA		4:40767446:A					82	32	133	4	NA	NA	NA	NA	NA	NA	NA	NA	NA	NA	NA	NA	NA	NA	NA	NA	NA	NA	NA	SNP	NA	7.8e-09	0						NA	INTERGENIC			NA	NA
Zv9_scaffold3530	chrZv9_scaffold3530:1391750	1391750	A	T	#N/A	;ENSDART00000116318;ENSDART00000116544;ENSDART00000118767	Zv9_scaffold3530:1391750:T					79	30	154	5	NA	NA	NA	NA	NA	NA	NA	NA	NA	NA	NA	NA	NA	NA	NA	NA	NA	NA	NA	SNP	NA	7.81e-09	0		;ENSDARG00000082136;ENSDARG00000082848;ENSDARG00000080703	;U1	;snRNA		NA	INTERGENIC;DOWNSTREAM: 160 bases;UPSTREAM: 3005 bases;UPSTREAM: 976 bases			NA	NA
11	chr11:10781905	10781905	C	A	GCG	ENSDART00000091923	11:10781905:A					38	35	47	1	NA	NA	NA	NA	NA	NA	NA	NA	NA	NA	NA	NA	NA	NA	NA	NA	NA	NA	NA	SNP	NA	7.86e-09	0		ENSDARG00000063133	SLC4A10 (1 of 2)	protein_coding		NA	INTRON			NA	NA
13	chr13:44053932	44053932	A	G	CAT		13:44053932:G					8	20	27	0	NA	NA	NA	NA	NA	NA	NA	NA	NA	NA	NA	NA	NA	NA	NA	NA	NA	NA	NA	SNP	NA	7.91e-09	0						NA	INTERGENIC			NA	NA
5	chr5:3136861	3136861	C	T	CCA		5:3136861:T					254	42	433	12	NA	NA	NA	NA	NA	NA	NA	NA	NA	NA	NA	NA	NA	NA	NA	NA	NA	NA	NA	SNP	NA	7.98e-09	0						NA	INTERGENIC			NA	NA
22	chr22:15475582	15475582	A	T	GAT	ENSDART00000044069;ENSDART00000047498;ENSDART00000059748;ENSDART00000105752;ENSDART00000105755;ENSDART00000136566;ENSDART00000142416	22:15475582:T					1	11	34	1	NA	NA	NA	NA	NA	NA	NA	NA	NA	NA	NA	NA	NA	NA	NA	NA	NA	NA	NA	SNP	NA	8.06e-09	0		ENSDARG00000071495;ENSDARG00000040781;ENSDARG00000042920	si:dkey-236e20.3;zgc:113317;sult3st3	protein_coding		NA	DOWNSTREAM: 2481 bases;UPSTREAM: 2171 bases;UPSTREAM: 1358 bases;INTRON;UPSTREAM: 1240 bases;DOWNSTREAM: 2165 bases			NA	NA
Zv9_scaffold3547	chrZv9_scaffold3547:258804	258804	C	T	#N/A	ENSDART00000122783	Zv9_scaffold3547:258804:T					9	17	34	0	NA	NA	NA	NA	NA	NA	NA	NA	NA	NA	NA	NA	NA	NA	NA	NA	NA	NA	NA	SNP	NA	8.07e-09	0		ENSDARG00000088325	CABZ01034082.1	protein_coding		NA	UPSTREAM: 372 bases			NA	NA
2	chr2:13570617	13570617	C	A	GCA	;ENSDART00000108841	2:13570617:A					228	33	291	3	NA	NA	NA	NA	NA	NA	NA	NA	NA	NA	NA	NA	NA	NA	NA	NA	NA	NA	NA	SNP	NA	8.17e-09	0		;ENSDARG00000054984	;ZBTB41	;protein_coding		NA	INTERGENIC;UPSTREAM: 4957 bases			NA	NA
20	chr20:5105601	5105601	G	A	TGA	;ENSDART00000053883;ENSDART00000138090	20:5105601:A					82	61	47	1	NA	NA	NA	NA	NA	NA	NA	NA	NA	NA	NA	NA	NA	NA	NA	NA	NA	NA	NA	SNP	NA	8.45e-09	0		;ENSDARG00000037073	;si:dkey-60a16.1	;protein_coding		NA	INTERGENIC;UPSTREAM: 1602 bases;UPSTREAM: 1485 bases			NA	NA
5	chr5:37313128	37313128	C	T	GCC	ENSDART00000046157;ENSDART00000123562	5:37313128:T					196	44	177	3	NA	NA	NA	NA	NA	NA	NA	NA	NA	NA	NA	NA	NA	NA	NA	NA	NA	NA	NA	SNP	NA	8.66e-09	0		ENSDARG00000035420	ophn1	protein_coding		NA	INTRON			NA	NA
15	chr15:16187352	16187352	A	C	AAA	ENSDART00000080523;ENSDART00000101718;ENSDART00000110111	15:16187352:C					27	21	53	0	NA	NA	NA	NA	NA	NA	NA	NA	NA	NA	NA	NA	NA	NA	NA	NA	NA	NA	NA	SNP	NA	8.66e-09	0		ENSDARG00000057787;ENSDARG00000069742	ITGAE;cul5a	protein_coding		NA	DOWNSTREAM: 1853 bases;INTRON			NA	NA
22	chr22:36285500	36285500	A	C	CAA		22:36285500:C					38	27	63	1	NA	NA	NA	NA	NA	NA	NA	NA	NA	NA	NA	NA	NA	NA	NA	NA	NA	NA	NA	SNP	NA	8.71e-09	0						NA	INTERGENIC			NA	NA
22	chr22:19524026	19524026	C	T	CCT	;ENSDART00000133944;ENSDART00000135499	22:19524026:T					2	15	26	1	NA	NA	NA	NA	NA	NA	NA	NA	NA	NA	NA	NA	NA	NA	NA	NA	NA	NA	NA	SNP	NA	8.85e-09	0		;ENSDARG00000095146	;si:dkey-21e2.6	;processed_transcript		NA	INTERGENIC;DOWNSTREAM: 757 bases;DOWNSTREAM: 624 bases			NA	NA
4	chr4:40209305	40209305	A	T	TAA		4:40209305:T					48	22	78	0	NA	NA	NA	NA	NA	NA	NA	NA	NA	NA	NA	NA	NA	NA	NA	NA	NA	NA	NA	SNP	NA	8.95e-09	0						NA	INTERGENIC			NA	NA
22	chr22:9284105	9284105	G	T	TGC	ENSDART00000131844;ENSDART00000135936;ENSDART00000140774;ENSDART00000141662;ENSDART00000142675;ENSDART00000144839;ENSDART00000147017	22:9284105:T					120	50	107	4	NA	NA	NA	NA	NA	NA	NA	NA	NA	NA	NA	NA	NA	NA	NA	NA	NA	NA	NA	SNP	NA	8.99e-09	0		ENSDARG00000094918	si:ch211-250k18.4	processed_transcript	;exon_22_9283853_9284308	NA;4	INTRON;UPSTREAM: 166 bases;UPSTREAM: 325 bases;EXON: exon_22_9283853_9284308;UPSTREAM: 563 bases			NA	NA
Zv9_NA299	chrZv9_NA299:32731	32731	T	A	#N/A		Zv9_NA299:32731:A					9	16	45	1	NA	NA	NA	NA	NA	NA	NA	NA	NA	NA	NA	NA	NA	NA	NA	NA	NA	NA	NA	SNP	NA	9.18e-09	0						NA	INTERGENIC			NA	NA
Zv9_NA299	chrZv9_NA299:40704	40704	C	A	#N/A		Zv9_NA299:40704:A					42	29	80	3	NA	NA	NA	NA	NA	NA	NA	NA	NA	NA	NA	NA	NA	NA	NA	NA	NA	NA	NA	SNP	NA	9.21e-09	0						NA	INTERGENIC			NA	NA
20	chr20:3226561	3226561	G	A	CGA		20:3226561:A					63	43	61	2	NA	NA	NA	NA	NA	NA	NA	NA	NA	NA	NA	NA	NA	NA	NA	NA	NA	NA	NA	SNP	NA	9.24e-09	0						NA	INTERGENIC			NA	NA
9	chr9:54175581	54175581	G	A	AGC	ENSDART00000099718;ENSDART00000099720;ENSDART00000129348	9:54175581:A					1	14	24	1	NA	NA	NA	NA	NA	NA	NA	NA	NA	NA	NA	NA	NA	NA	NA	NA	NA	NA	NA	SNP	NA	9.35e-09	0		ENSDARG00000068862	XRCC5 (2 of 2)	protein_coding		NA	INTRON			NA	NA
11	chr11:19635833	19635833	T	A	ATG	ENSDART00000109440;ENSDART00000138964	11:19635833:A					25	23	45	0	NA	NA	NA	NA	NA	NA	NA	NA	NA	NA	NA	NA	NA	NA	NA	NA	NA	NA	NA	SNP	NA	9.39e-09	0		ENSDARG00000077778	adamts9	protein_coding	exon_11_19633291_19639293;	28;NA	UTR_3_PRIME: 2354 bases from CDS;DOWNSTREAM: 2369 bases			NA	NA
4	chr4:40065311	40065311	C	T	TCG		4:40065311:T					185	28	293	3	NA	NA	NA	NA	NA	NA	NA	NA	NA	NA	NA	NA	NA	NA	NA	NA	NA	NA	NA	SNP	NA	9.46e-09	0						NA	INTERGENIC			NA	NA
22	chr22:37832751	37832751	G	T	TGA	ENSDART00000110900;ENSDART00000138639	22:37832751:T					0	13	21	1	NA	NA	NA	NA	NA	NA	NA	NA	NA	NA	NA	NA	NA	NA	NA	NA	NA	NA	NA	SNP	NA	9.48e-09	0		ENSDARG00000075846	kcnip2	protein_coding		NA	INTRON			NA	NA
10	chr10:38208027	38208027	A	G	TAG	ENSDART00000110765	10:38208027:G					62	39	75	3	NA	NA	NA	NA	NA	NA	NA	NA	NA	NA	NA	NA	NA	NA	NA	NA	NA	NA	NA	SNP	NA	9.65e-09	0		ENSDARG00000076220	sez6a	protein_coding		NA	INTRON			NA	NA
22	chr22:17062772	17062772	G	C	AGC	ENSDART00000063467;ENSDART00000090237;ENSDART00000090242;ENSDART00000138233	22:17062772:C					4	17	28	1	NA	NA	NA	NA	NA	NA	NA	NA	NA	NA	NA	NA	NA	NA	NA	NA	NA	NA	NA	SNP	NA	9.69e-09	0		ENSDARG00000062420	nfia	protein_coding		NA	INTRON			NA	NA
5	chr5:359931	359931	T	A	TTT		5:359931:A					0	10	30	1	NA	NA	NA	NA	NA	NA	NA	NA	NA	NA	NA	NA	NA	NA	NA	NA	NA	NA	NA	SNP	NA	9.81e-09	0						NA	INTERGENIC			NA	NA
7	chr7:66250688	66250688	C	A	ACA		7:66250688:A					228	47	185	3	NA	NA	NA	NA	NA	NA	NA	NA	NA	NA	NA	NA	NA	NA	NA	NA	NA	NA	NA	SNP	NA	9.92e-09	0						NA	INTERGENIC			NA	NA
9	chr9:51771243	51771243	A	G	GAG		9:51771243:G					0	11	26	1	NA	NA	NA	NA	NA	NA	NA	NA	NA	NA	NA	NA	NA	NA	NA	NA	NA	NA	NA	SNP	NA	9.97e-09	0						NA	INTERGENIC			NA	NA
9	chr9:57276403	57276403	A	T	CAG		9:57276403:T					0	11	26	1	NA	NA	NA	NA	NA	NA	NA	NA	NA	NA	NA	NA	NA	NA	NA	NA	NA	NA	NA	SNP	NA	9.97e-09	0						NA	INTERGENIC			NA	NA
5	chr5:981833	981833	T	G	TTA		5:981833:G					76	32	99	2	NA	NA	NA	NA	NA	NA	NA	NA	NA	NA	NA	NA	NA	NA	NA	NA	NA	NA	NA	SNP	NA	1.01e-08	0						NA	INTERGENIC			NA	NA
Zv9_scaffold3526	chrZv9_scaffold3526:77908	77908	A	C	#N/A		Zv9_scaffold3526:77908:C					2308	72	1656	10	NA	NA	NA	NA	NA	NA	NA	NA	NA	NA	NA	NA	NA	NA	NA	NA	NA	NA	NA	SNP	NA	1.01e-08	0						NA	INTERGENIC			NA	NA
4	chr4:33260110	33260110	G	A	CGT		4:33260110:A					102	33	165	5	NA	NA	NA	NA	NA	NA	NA	NA	NA	NA	NA	NA	NA	NA	NA	NA	NA	NA	NA	SNP	NA	1.02e-08	0						NA	INTERGENIC			NA	NA
Zv9_NA126	chrZv9_NA126:1731	1731	T	A	#N/A		Zv9_NA126:1731:A					109	15	540	4	NA	NA	NA	NA	NA	NA	NA	NA	NA	NA	NA	NA	NA	NA	NA	NA	NA	NA	NA	SNP	NA	1.02e-08	0						NA	INTERGENIC			NA	NA
4	chr4:52610948	52610948	T	A	TTA		4:52610948:A					30	26	61	2	NA	NA	NA	NA	NA	NA	NA	NA	NA	NA	NA	NA	NA	NA	NA	NA	NA	NA	NA	SNP	NA	1.04e-08	0						NA	INTERGENIC			NA	NA
5	chr5:5582099	5582099	G	A	AGA	ENSDART00000113716;ENSDART00000117581	5:5582099:A					0	12	23	1	NA	NA	NA	NA	NA	NA	NA	NA	NA	NA	NA	NA	NA	NA	NA	NA	NA	NA	NA	SNP	NA	1.04e-08	0		ENSDARG00000079046;ENSDARG00000083168	C5H9orf86 (1 of 2);5S_rRNA	protein_coding;rRNA		NA	INTRON;UPSTREAM: 1703 bases			NA	NA
9	chr9:48418791	48418791	A	G	GAA		9:48418791:G					0	12	23	1	NA	NA	NA	NA	NA	NA	NA	NA	NA	NA	NA	NA	NA	NA	NA	NA	NA	NA	NA	SNP	NA	1.04e-08	0						NA	INTERGENIC			NA	NA
15	chr15:6418780	6418780	G	A	TGT	ENSDART00000002922;ENSDART00000086173	15:6418780:A					45	20	83	0	NA	NA	NA	NA	NA	NA	NA	NA	NA	NA	NA	NA	NA	NA	NA	NA	NA	NA	NA	SNP	NA	1.04e-08	0		ENSDARG00000002385	atm	protein_coding		NA	INTRON			NA	NA
16	chr16:16616438	16616438	T	C	TTC		16:16616438:C					1327	88	969	16	NA	NA	NA	NA	NA	NA	NA	NA	NA	NA	NA	NA	NA	NA	NA	NA	NA	NA	NA	SNP	NA	1.05e-08	0						NA	INTERGENIC			NA	NA
11	chr11:10781915	10781915	G	A	AGG	ENSDART00000091923	11:10781915:A					37	36	43	1	NA	NA	NA	NA	NA	NA	NA	NA	NA	NA	NA	NA	NA	NA	NA	NA	NA	NA	NA	SNP	NA	1.06e-08	0		ENSDARG00000063133	SLC4A10 (1 of 2)	protein_coding		NA	INTRON			NA	NA
14	chr14:2931972	2931972	C	T	CCG		14:2931972:T	21	5	52	0	21	18	53	0	SNP	Hom	16.3583	0						NA	INTERGENIC			NA	NA	NA	NA	NA	NA	SNP	NA	1.06e-08	0						NA	INTERGENIC			NA	NA
5	chr5:1283466	1283466	G	T	TGA		5:1283466:T					0	10	23	0	NA	NA	NA	NA	NA	NA	NA	NA	NA	NA	NA	NA	NA	NA	NA	NA	NA	NA	NA	SNP	NA	1.08e-08	0						NA	INTERGENIC			NA	NA
22	chr22:38183706	38183706	G	T	AGT	ENSDART00000112234;ENSDART00000126410;ENSDART00000143647	22:38183706:T					0	10	23	0	NA	NA	NA	NA	NA	NA	NA	NA	NA	NA	NA	NA	NA	NA	NA	NA	NA	NA	NA	SNP	NA	1.08e-08	0		ENSDARG00000078752;ENSDARG00000091582	si:ch1073-280h16.1;CU855935.1	protein_coding;miRNA		NA	INTRON;UPSTREAM: 1667 bases			NA	NA
22	chr22:8499665	8499665	G	A	AGT		22:8499665:A					526	31	543	1	NA	NA	NA	NA	NA	NA	NA	NA	NA	NA	NA	NA	NA	NA	NA	NA	NA	NA	NA	SNP	NA	1.09e-08	0						NA	INTERGENIC			NA	NA
4	chr4:55247618	55247618	G	T	GGT	ENSDART00000102369	4:55247618:T					94	26	192	4	NA	NA	NA	NA	NA	NA	NA	NA	NA	NA	NA	NA	NA	NA	NA	NA	NA	NA	NA	SNP	NA	1.1e-08	0		ENSDARG00000076255	si:ch211-241n15.1	protein_coding		NA	INTRON			NA	NA
21	chr21:25247818	25247818	C	T	TCA		21:25247818:T					24	10	154	0	NA	NA	NA	NA	NA	NA	NA	NA	NA	NA	NA	NA	NA	NA	NA	NA	NA	NA	NA	SNP	NA	1.1e-08	0						NA	INTERGENIC			NA	NA
8	chr8:28742255	28742255	T	A	ATA		8:28742255:A	20	12	35	0	20	25	35	0	SNP	Hom	42.9315	0						NA	INTERGENIC			NA	NA	NA	NA	NA	NA	SNP	NA	1.1e-08	0						NA	INTERGENIC			NA	NA
15	chr15:805279	805279	A	G	CAC	;ENSDART00000123282	15:805279:G					51	37	61	2	NA	NA	NA	NA	NA	NA	NA	NA	NA	NA	NA	NA	NA	NA	NA	NA	NA	NA	NA	SNP	NA	1.12e-08	0		;ENSDARG00000086897	;si:dkey-7i4.1	;protein_coding		NA	INTERGENIC;DOWNSTREAM: 1358 bases			NA	NA
4	chr4:50782481	50782481	G	A	CGG	ENSDART00000150373	4:50782481:A					164	47	178	6	NA	NA	NA	NA	NA	NA	NA	NA	NA	NA	NA	NA	NA	NA	NA	NA	NA	NA	NA	SNP	NA	1.13e-08	0		ENSDARG00000096155	si:ch211-162i8.1	antisense		NA	INTRON			NA	NA
2	chr2:16160400	16160400	C	T	ACG	ENSDART00000057216	2:16160400:T					573	44	580	5	NA	NA	NA	NA	NA	NA	NA	NA	NA	NA	NA	NA	NA	NA	NA	NA	NA	NA	NA	SNP	NA	1.14e-08	0		ENSDARG00000012914	ARHGEF4	protein_coding		NA	INTRON			NA	NA
4	chr4:52483430	52483430	G	A	CGG		4:52483430:A					65	21	129	1	NA	NA	NA	NA	NA	NA	NA	NA	NA	NA	NA	NA	NA	NA	NA	NA	NA	NA	NA	SNP	NA	1.14e-08	0						NA	INTERGENIC			NA	NA
2	chr2:46688253	46688253	C	G	TCA	ENSDART00000128457;ENSDART00000145347	2:46688253:G					97	26	113	0	NA	NA	NA	NA	NA	NA	NA	NA	NA	NA	NA	NA	NA	NA	NA	NA	NA	NA	NA	SNP	NA	1.15e-08	0		ENSDARG00000076757	EPHB1	protein_coding		NA	INTRON			NA	NA
5	chr5:2423100	2423100	A	T	CAA		5:2423100:T					134	31	366	13	NA	NA	NA	NA	NA	NA	NA	NA	NA	NA	NA	NA	NA	NA	NA	NA	NA	NA	NA	SNP	NA	1.15e-08	0						NA	INTERGENIC			NA	NA
5	chr5:4555233	4555233	G	A	AGA		5:4555233:A					0	12	18	0	NA	NA	NA	NA	NA	NA	NA	NA	NA	NA	NA	NA	NA	NA	NA	NA	NA	NA	NA	SNP	NA	1.16e-08	0						NA	INTERGENIC			NA	NA
11	chr11:19635834	19635834	G	T	TGC	ENSDART00000109440;ENSDART00000138964	11:19635834:T					25	23	44	0	NA	NA	NA	NA	NA	NA	NA	NA	NA	NA	NA	NA	NA	NA	NA	NA	NA	NA	NA	SNP	NA	1.17e-08	0		ENSDARG00000077778	adamts9	protein_coding	exon_11_19633291_19639293;	28;NA	UTR_3_PRIME: 2355 bases from CDS;DOWNSTREAM: 2370 bases			NA	NA
12	chr12:7771725	7771725	G	A	TGT		12:7771725:A					40	19	80	0	NA	NA	NA	NA	NA	NA	NA	NA	NA	NA	NA	NA	NA	NA	NA	NA	NA	NA	NA	SNP	NA	1.18e-08	0						NA	INTERGENIC			NA	NA
Zv9_scaffold3536	chrZv9_scaffold3536:32565	32565	G	C	#N/A		Zv9_scaffold3536:32565:C					22	26	50	2	NA	NA	NA	NA	NA	NA	NA	NA	NA	NA	NA	NA	NA	NA	NA	NA	NA	NA	NA	SNP	NA	1.22e-08	0						NA	INTERGENIC			NA	NA
4	chr4:36279084	36279084	C	T	TCA		4:36279084:T					65	28	101	2	NA	NA	NA	NA	NA	NA	NA	NA	NA	NA	NA	NA	NA	NA	NA	NA	NA	NA	NA	SNP	NA	1.23e-08	0						NA	INTERGENIC			NA	NA
22	chr22:24593712	24593712	G	T	AGA		22:24593712:T					4	13	31	0	NA	NA	NA	NA	NA	NA	NA	NA	NA	NA	NA	NA	NA	NA	NA	NA	NA	NA	NA	SNP	NA	1.23e-08	0						NA	INTERGENIC			NA	NA
Zv9_scaffold3476	chrZv9_scaffold3476:15331	15331	T	C	#N/A		Zv9_scaffold3476:15331:C					102	34	117	2	NA	NA	NA	NA	NA	NA	NA	NA	NA	NA	NA	NA	NA	NA	NA	NA	NA	NA	NA	SNP	NA	1.23e-08	0						NA	INTERGENIC			NA	NA
5	chr5:45342629	45342629	C	T	ACG	;ENSDART00000121010	5:45342629:T					77	31	115	3	NA	NA	NA	NA	NA	NA	NA	NA	NA	NA	NA	NA	NA	NA	NA	NA	NA	NA	NA	SNP	NA	1.24e-08	0		;ENSDARG00000085610	;5S_rRNA	;rRNA		NA	INTERGENIC;DOWNSTREAM: 4090 bases			NA	NA
3	chr3:27678177	27678177	C	T	GCG		3:27678177:T					112	43	118	4	NA	NA	NA	NA	NA	NA	NA	NA	NA	NA	NA	NA	NA	NA	NA	NA	NA	NA	NA	SNP	NA	1.25e-08	0						NA	INTERGENIC			NA	NA
5	chr5:3513004	3513004	C	G	CCC		5:3513004:G					30	13	294	7	NA	NA	NA	NA	NA	NA	NA	NA	NA	NA	NA	NA	NA	NA	NA	NA	NA	NA	NA	SNP	NA	1.27e-08	0						NA	INTERGENIC			NA	NA
Zv9_scaffold3531	chrZv9_scaffold3531:97095	97095	A	T	#N/A		Zv9_scaffold3531:97095:T					15	24	30	0	NA	NA	NA	NA	NA	NA	NA	NA	NA	NA	NA	NA	NA	NA	NA	NA	NA	NA	NA	SNP	NA	1.28e-08	0						NA	INTERGENIC			NA	NA
4	chr4:57652304	57652304	C	A	TCA	ENSDART00000144595	4:57652304:A					34	26	66	2	NA	NA	NA	NA	NA	NA	NA	NA	NA	NA	NA	NA	NA	NA	NA	NA	NA	NA	NA	SNP	NA	1.29e-08	0		ENSDARG00000093332	BX649417.1	protein_coding		NA	NON_SYNONYMOUS_CODING	D/Y	Gat/Tat	774	1
17	chr17:45438862	45438862	T	C	TTC	ENSDART00000109532	17:45438862:C					123	42	131	4	NA	NA	NA	NA	NA	NA	NA	NA	NA	NA	NA	NA	NA	NA	NA	NA	NA	NA	NA	SNP	NA	1.29e-08	0		ENSDARG00000074556	GANC	protein_coding		NA	INTRON			NA	NA
22	chr22:9497806	9497806	A	G	TAA		22:9497806:G					19	16	57	0	NA	NA	NA	NA	NA	NA	NA	NA	NA	NA	NA	NA	NA	NA	NA	NA	NA	NA	NA	SNP	NA	1.29e-08	0						NA	INTERGENIC			NA	NA
5	chr5:48776381	48776381	C	T	ACT	;ENSDART00000135570	5:48776381:T					122	28	151	1	NA	NA	NA	NA	NA	NA	NA	NA	NA	NA	NA	NA	NA	NA	NA	NA	NA	NA	NA	SNP	NA	1.31e-08	0		;ENSDARG00000093564	;si:dkey-56m20.3	;protein_coding		NA	INTERGENIC;UPSTREAM: 3392 bases			NA	NA
18	chr18:22322968	22322968	A	C	AAA	ENSDART00000126899	18:22322968:C					486	27	487	0	NA	NA	NA	NA	NA	NA	NA	NA	NA	NA	NA	NA	NA	NA	NA	NA	NA	NA	NA	SNP	NA	1.31e-08	0		ENSDARG00000056525	bcar1	protein_coding		NA	INTRON			NA	NA
9	chr9:24281449	24281449	T	A	ATA	ENSDART00000115346;ENSDART00000143657	9:24281449:A					138	50	118	4	NA	NA	NA	NA	NA	NA	NA	NA	NA	NA	NA	NA	NA	NA	NA	NA	NA	NA	NA	SNP	NA	1.34e-08	0		ENSDARG00000062549	acmsd	protein_coding		NA	INTRON			NA	NA
4	chr4:34458075	34458075	C	A	GCA		4:34458075:A					62	24	133	3	NA	NA	NA	NA	NA	NA	NA	NA	NA	NA	NA	NA	NA	NA	NA	NA	NA	NA	NA	SNP	NA	1.36e-08	0						NA	INTERGENIC			NA	NA
4	chr4:49989831	49989831	T	A	ATT		4:49989831:A					37	28	57	1	NA	NA	NA	NA	NA	NA	NA	NA	NA	NA	NA	NA	NA	NA	NA	NA	NA	NA	NA	SNP	NA	1.37e-08	0						NA	INTERGENIC			NA	NA
11	chr11:19635837	19635837	C	T	ACT	ENSDART00000109440;ENSDART00000138964	11:19635837:T					25	24	43	0	NA	NA	NA	NA	NA	NA	NA	NA	NA	NA	NA	NA	NA	NA	NA	NA	NA	NA	NA	SNP	NA	1.37e-08	0		ENSDARG00000077778	adamts9	protein_coding	exon_11_19633291_19639293;	28;NA	UTR_3_PRIME: 2358 bases from CDS;DOWNSTREAM: 2373 bases			NA	NA
Zv9_scaffold3536	chrZv9_scaffold3536:179870	179870	C	T	#N/A	;ENSDART00000137403	Zv9_scaffold3536:179870:T					7	25	23	1	NA	NA	NA	NA	NA	NA	NA	NA	NA	NA	NA	NA	NA	NA	NA	NA	NA	NA	NA	SNP	NA	1.38e-08	0		;ENSDARG00000095207	;CABZ01060496.1	;protein_coding		NA	INTERGENIC;UPSTREAM: 1656 bases			NA	NA
Zv9_scaffold3530	chrZv9_scaffold3530:235738	235738	G	A	#N/A		Zv9_scaffold3530:235738:A					22	25	37	0	NA	NA	NA	NA	NA	NA	NA	NA	NA	NA	NA	NA	NA	NA	NA	NA	NA	NA	NA	SNP	NA	1.4e-08	0						NA	INTERGENIC			NA	NA
1	chr1:1785523	1785523	C	T	ACC	;ENSDART00000008332	1:1785523:T					27	28	52	2	NA	NA	NA	NA	NA	NA	NA	NA	NA	NA	NA	NA	NA	NA	NA	NA	NA	NA	NA	SNP	NA	1.41e-08	0		;ENSDARG00000010376	;SLC5A3 (1 of 2)	;protein_coding		NA	INTERGENIC;DOWNSTREAM: 1637 bases			NA	NA
Zv9_scaffold3491	chrZv9_scaffold3491:256068	256068	A	T	#N/A		Zv9_scaffold3491:256068:T					27	28	53	2	NA	NA	NA	NA	NA	NA	NA	NA	NA	NA	NA	NA	NA	NA	NA	NA	NA	NA	NA	SNP	NA	1.41e-08	0						NA	INTERGENIC			NA	NA
14	chr14:47121348	47121348	A	T	CAT		14:47121348:T					938	45	1075	8	NA	NA	NA	NA	NA	NA	NA	NA	NA	NA	NA	NA	NA	NA	NA	NA	NA	NA	NA	SNP	NA	1.42e-08	0						NA	INTERGENIC			NA	NA
4	chr4:49169338	49169338	A	C	AAG	;ENSDART00000138287	4:49169338:C					32	16	84	0	NA	NA	NA	NA	NA	NA	NA	NA	NA	NA	NA	NA	NA	NA	NA	NA	NA	NA	NA	SNP	NA	1.43e-08	0		;ENSDARG00000089779	;si:rp71-1l17.2	;protein_coding		NA	INTERGENIC;UPSTREAM: 2827 bases			NA	NA
22	chr22:40272062	40272062	G	C	TGT		22:40272062:C					1	10	37	1	NA	NA	NA	NA	NA	NA	NA	NA	NA	NA	NA	NA	NA	NA	NA	NA	NA	NA	NA	SNP	NA	1.44e-08	0						NA	INTERGENIC			NA	NA
3	chr3:19156139	19156139	A	T	AAT	;ENSDART00000043883;ENSDART00000110548;ENSDART00000111528;ENSDART00000121284	3:19156139:T	15	16	47	0	16	16	50	0	SNP	Hom	57.0061	0		;ENSDARG00000075380;ENSDARG00000085884	;kri1;5S_rRNA	;protein_coding;retained_intron;rRNA		NA	INTERGENIC;UPSTREAM: 2358 bases;UPSTREAM: 2284 bases;UPSTREAM: 2045 bases;UPSTREAM: 610 bases			NA	NA	NA;2298	NA	NA	NA	SNP	NA	1.44e-08	0		;ENSDARG00000075380;ENSDARG00000085884	;kri1;5S_rRNA	;protein_coding;retained_intron;rRNA		NA	INTERGENIC;UPSTREAM: 2358 bases;UPSTREAM: 2284 bases;UPSTREAM: 2045 bases;UPSTREAM: 610 bases			NA	NA
5	chr5:3957014	3957014	T	A	GTT	;ENSDART00000030125;ENSDART00000111453	5:3957014:A					0	13	20	1	NA	NA	NA	NA	NA	NA	NA	NA	NA	NA	NA	NA	NA	NA	NA	NA	NA	NA	NA	SNP	NA	1.51e-08	0		;ENSDARG00000023950;ENSDARG00000073761	;ZNHIT3;MYO19 (2 of 2)	;protein_coding		NA	INTERGENIC;DOWNSTREAM: 2030 bases;DOWNSTREAM: 3629 bases			NA	NA
11	chr11:19635832	19635832	A	T	CAT	ENSDART00000109440;ENSDART00000138964	11:19635832:T					25	23	43	0	NA	NA	NA	NA	NA	NA	NA	NA	NA	NA	NA	NA	NA	NA	NA	NA	NA	NA	NA	SNP	NA	1.51e-08	0		ENSDARG00000077778	adamts9	protein_coding	exon_11_19633291_19639293;	28;NA	UTR_3_PRIME: 2353 bases from CDS;DOWNSTREAM: 2368 bases			NA	NA
9	chr9:23020849	23020849	C	G	CCT	;ENSDART00000133515;ENSDART00000135032;ENSDART00000135734;ENSDART00000138712;ENSDART00000146829	9:23020849:G					45	26	58	0	NA	NA	NA	NA	NA	NA	NA	NA	NA	NA	NA	NA	NA	NA	NA	NA	NA	NA	NA	SNP	NA	1.52e-08	0		;ENSDARG00000092345;ENSDARG00000092651;ENSDARG00000093594	;si:dkey-57a22.13;SGOL1 (1 of 2);si:dkey-57a22.12	;protein_coding;processed_transcript		NA	INTERGENIC;UPSTREAM: 2591 bases;DOWNSTREAM: 3845 bases;DOWNSTREAM: 1508 bases;UPSTREAM: 2554 bases			NA	NA
23	chr23:38307265	38307265	G	T	GGA		23:38307265:T					97	35	94	1	NA	NA	NA	NA	NA	NA	NA	NA	NA	NA	NA	NA	NA	NA	NA	NA	NA	NA	NA	SNP	NA	1.52e-08	0						NA	INTERGENIC			NA	NA
Zv9_NA399	chrZv9_NA399:34778	34778	C	A	#N/A	ENSDART00000039186	Zv9_NA399:34778:A					133	33	132	1	NA	NA	NA	NA	NA	NA	NA	NA	NA	NA	NA	NA	NA	NA	NA	NA	NA	NA	NA	SNP	NA	1.54e-08	0		ENSDARG00000022487	DYNC1I1 (2 of 2)	protein_coding		NA	INTRON			NA	NA
4	chr4:52039135	52039135	C	A	ACA		4:52039135:A					244	60	199	7	NA	NA	NA	NA	NA	NA	NA	NA	NA	NA	NA	NA	NA	NA	NA	NA	NA	NA	NA	SNP	NA	1.55e-08	0						NA	INTERGENIC			NA	NA
18	chr18:28844482	28844482	G	T	GGG		18:28844482:T					33	37	44	2	NA	NA	NA	NA	NA	NA	NA	NA	NA	NA	NA	NA	NA	NA	NA	NA	NA	NA	NA	SNP	NA	1.55e-08	0						NA	INTERGENIC			NA	NA
18	chr18:28844483	28844483	G	T	GGG		18:28844483:T					33	37	44	2	NA	NA	NA	NA	NA	NA	NA	NA	NA	NA	NA	NA	NA	NA	NA	NA	NA	NA	NA	SNP	NA	1.55e-08	0						NA	INTERGENIC			NA	NA
15	chr15:18387593	18387593	C	G	GCA	ENSDART00000062560;ENSDART00000132665;ENSDART00000133212;ENSDART00000142367	15:18387593:G					1	13	25	1	NA	NA	NA	NA	NA	NA	NA	NA	NA	NA	NA	NA	NA	NA	NA	NA	NA	NA	NA	SNP	NA	1.57e-08	0		ENSDARG00000042646	ENSDARG00000042646	protein_coding;processed_transcript		NA	INTRON;DOWNSTREAM: 3647 bases;DOWNSTREAM: 4349 bases			NA	NA
4	chr4:55581485	55581485	A	T	AAT	ENSDART00000122124;ENSDART00000150849	4:55581485:T					6	17	32	1	NA	NA	NA	NA	NA	NA	NA	NA	NA	NA	NA	NA	NA	NA	NA	NA	NA	NA	NA	SNP	NA	1.58e-08	0		ENSDARG00000078728;ENSDARG00000096152	ENSDARG00000078728;si:dkey-149m13.4	protein_coding		NA	UPSTREAM: 966 bases;INTRON			NA	NA
25	chr25:2780140	2780140	A	G	CAT	ENSDART00000115280	25:2780140:G	10	16	38	1	10	17	42	1	SNP	Hom	59.1098	0		ENSDARG00000075100	NEO1 (2 of 2)	protein_coding		NA	INTRON			NA	NA	4242	NA	NA	NA	SNP	NA	1.58e-08	0		ENSDARG00000075100	NEO1 (2 of 2)	protein_coding		NA	INTRON			NA	NA
7	chr7:68057908	68057908	C	A	TCT		7:68057908:A	58	18	73	0	67	28	75	0	SNP	Hom	55.2219	0						NA	INTERGENIC			NA	NA	NA	NA	NA	NA	SNP	NA	1.58e-08	0						NA	INTERGENIC			NA	NA
Zv9_scaffold3530	chrZv9_scaffold3530:1403192	1403192	G	A	#N/A		Zv9_scaffold3530:1403192:A					67	18	190	2	NA	NA	NA	NA	NA	NA	NA	NA	NA	NA	NA	NA	NA	NA	NA	NA	NA	NA	NA	SNP	NA	1.59e-08	0						NA	INTERGENIC			NA	NA
15	chr15:16187349	16187349	C	A	TCT	ENSDART00000080523;ENSDART00000101718;ENSDART00000110111	15:16187349:A					26	21	49	0	NA	NA	NA	NA	NA	NA	NA	NA	NA	NA	NA	NA	NA	NA	NA	NA	NA	NA	NA	SNP	NA	1.6e-08	0		ENSDARG00000057787;ENSDARG00000069742	ITGAE;cul5a	protein_coding		NA	DOWNSTREAM: 1856 bases;INTRON			NA	NA
4	chr4:54746172	54746172	A	G	CAA	ENSDART00000126757	4:54746172:G					39	22	77	1	NA	NA	NA	NA	NA	NA	NA	NA	NA	NA	NA	NA	NA	NA	NA	NA	NA	NA	NA	SNP	NA	1.61e-08	0		ENSDARG00000089363	CABZ01002718.1	protein_coding		NA	INTRON			NA	NA
Zv9_scaffold3530	chrZv9_scaffold3530:235734	235734	T	G	#N/A		Zv9_scaffold3530:235734:G					22	25	36	0	NA	NA	NA	NA	NA	NA	NA	NA	NA	NA	NA	NA	NA	NA	NA	NA	NA	NA	NA	SNP	NA	1.61e-08	0						NA	INTERGENIC			NA	NA
Zv9_scaffold3530	chrZv9_scaffold3530:235742	235742	G	T	#N/A		Zv9_scaffold3530:235742:T					22	25	36	0	NA	NA	NA	NA	NA	NA	NA	NA	NA	NA	NA	NA	NA	NA	NA	NA	NA	NA	NA	SNP	NA	1.61e-08	0						NA	INTERGENIC			NA	NA
4	chr4:54673164	54673164	G	A	AGA		4:54673164:A					51	24	71	0	NA	NA	NA	NA	NA	NA	NA	NA	NA	NA	NA	NA	NA	NA	NA	NA	NA	NA	NA	SNP	NA	1.62e-08	0						NA	INTERGENIC			NA	NA
11	chr11:19635835	19635835	C	G	GCA	ENSDART00000109440;ENSDART00000138964	11:19635835:G					26	23	44	0	NA	NA	NA	NA	NA	NA	NA	NA	NA	NA	NA	NA	NA	NA	NA	NA	NA	NA	NA	SNP	NA	1.62e-08	0		ENSDARG00000077778	adamts9	protein_coding	exon_11_19633291_19639293;	28;NA	UTR_3_PRIME: 2356 bases from CDS;DOWNSTREAM: 2371 bases			NA	NA
16	chr16:40611679	40611679	G	T	AGT	;ENSDART00000113188;ENSDART00000126898;ENSDART00000142104;ENSDART00000148801	16:40611679:T					33	30	39	0	NA	NA	NA	NA	NA	NA	NA	NA	NA	NA	NA	NA	NA	NA	NA	NA	NA	NA	NA	SNP	NA	1.64e-08	0		;ENSDARG00000074763;ENSDARG00000087369	;mrap2a;si:ch211-198c19.2	;protein_coding		NA	INTERGENIC;DOWNSTREAM: 1849 bases;DOWNSTREAM: 2197 bases;DOWNSTREAM: 2031 bases;DOWNSTREAM: 831 bases			NA	NA
16	chr16:40611687	40611687	T	A	ATG	;ENSDART00000113188;ENSDART00000126898;ENSDART00000142104;ENSDART00000148801	16:40611687:A					33	30	39	0	NA	NA	NA	NA	NA	NA	NA	NA	NA	NA	NA	NA	NA	NA	NA	NA	NA	NA	NA	SNP	NA	1.64e-08	0		;ENSDARG00000074763;ENSDARG00000087369	;mrap2a;si:ch211-198c19.2	;protein_coding		NA	INTERGENIC;DOWNSTREAM: 1841 bases;DOWNSTREAM: 2205 bases;DOWNSTREAM: 2039 bases;DOWNSTREAM: 823 bases			NA	NA
16	chr16:16627424	16627424	A	C	AAT		16:16627424:C					1968	71	1405	10	NA	NA	NA	NA	NA	NA	NA	NA	NA	NA	NA	NA	NA	NA	NA	NA	NA	NA	NA	SNP	NA	1.67e-08	0						NA	INTERGENIC			NA	NA
4	chr4:40782354	40782354	A	C	CAA		4:40782354:C					30	20	71	1	NA	NA	NA	NA	NA	NA	NA	NA	NA	NA	NA	NA	NA	NA	NA	NA	NA	NA	NA	SNP	NA	1.69e-08	0						NA	INTERGENIC			NA	NA
4	chr4:48771943	48771943	A	T	TAC	ENSDART00000111061;ENSDART00000126569	4:48771943:T					26	28	44	1	NA	NA	NA	NA	NA	NA	NA	NA	NA	NA	NA	NA	NA	NA	NA	NA	NA	NA	NA	SNP	NA	1.69e-08	0		ENSDARG00000090640;ENSDARG00000077485	BX571813.4;si:dkey-14o6.6	protein_coding		NA	UPSTREAM: 4545 bases;INTRON			NA	NA
5	chr5:6354165	6354165	T	G	TTA		5:6354165:G					0	10	28	1	NA	NA	NA	NA	NA	NA	NA	NA	NA	NA	NA	NA	NA	NA	NA	NA	NA	NA	NA	SNP	NA	1.73e-08	0						NA	INTERGENIC			NA	NA
4	chr4:52064888	52064888	T	A	ATA	ENSDART00000136946;ENSDART00000150289;ENSDART00000150346	4:52064888:A					31	23	79	3	NA	NA	NA	NA	NA	NA	NA	NA	NA	NA	NA	NA	NA	NA	NA	NA	NA	NA	NA	SNP	NA	1.77e-08	0		ENSDARG00000093615;ENSDARG00000093041	si:ch211-234c11.3;si:ch211-234c11.2	protein_coding;nonsense_mediated_decay		NA	INTRON;DOWNSTREAM: 3938 bases			NA	NA
12	chr12:16870485	16870485	A	T	TAG		12:16870485:T					1662	62	1328	9	NA	NA	NA	NA	NA	NA	NA	NA	NA	NA	NA	NA	NA	NA	NA	NA	NA	NA	NA	SNP	NA	1.79e-08	0						NA	INTERGENIC			NA	NA
22	chr22:22747549	22747549	T	C	ATG	ENSDART00000089569;ENSDART00000142947	22:22747549:C					1	4	27	0	NA	NA	NA	NA	NA	NA	NA	NA	NA	NA	NA	NA	NA	NA	NA	NA	NA	NA	NA	SNP	NA	1.79e-08	0		ENSDARG00000062173	camsap2	protein_coding		NA	INTRON			NA	NA
3	chr3:16167830	16167830	A	C	CAC		3:16167830:C					338	43	342	5	NA	NA	NA	NA	NA	NA	NA	NA	NA	NA	NA	NA	NA	NA	NA	NA	NA	NA	NA	SNP	NA	1.85e-08	0						NA	INTERGENIC			NA	NA
14	chr14:11955725	11955725	C	T	TCA		14:11955725:T					294	40	356	6	NA	NA	NA	NA	NA	NA	NA	NA	NA	NA	NA	NA	NA	NA	NA	NA	NA	NA	NA	SNP	NA	1.85e-08	0						NA	INTERGENIC			NA	NA
10	chr10:13030418	13030418	T	A	CTT		10:13030418:A					5214	81	3596	13	NA	NA	NA	NA	NA	NA	NA	NA	NA	NA	NA	NA	NA	NA	NA	NA	NA	NA	NA	SNP	NA	1.87e-08	0						NA	INTERGENIC			NA	NA
Zv9_scaffold3530	chrZv9_scaffold3530:1010724	1010724	T	A	#N/A		Zv9_scaffold3530:1010724:A					16	28	26	0	NA	NA	NA	NA	NA	NA	NA	NA	NA	NA	NA	NA	NA	NA	NA	NA	NA	NA	NA	SNP	NA	1.88e-08	0						NA	INTERGENIC			NA	NA
1	chr1:34117695	34117695	G	A	AGA		1:34117695:A					291	65	213	7	NA	NA	NA	NA	NA	NA	NA	NA	NA	NA	NA	NA	NA	NA	NA	NA	NA	NA	NA	SNP	NA	1.89e-08	0						NA	INTERGENIC			NA	NA
4	chr4:33856685	33856685	G	C	GGC		4:33856685:C					63	30	110	4	NA	NA	NA	NA	NA	NA	NA	NA	NA	NA	NA	NA	NA	NA	NA	NA	NA	NA	NA	SNP	NA	1.94e-08	0						NA	INTERGENIC			NA	NA
22	chr22:21859217	21859217	G	C	TGT	ENSDART00000105550;ENSDART00000136374	22:21859217:C					3	14	30	1	NA	NA	NA	NA	NA	NA	NA	NA	NA	NA	NA	NA	NA	NA	NA	NA	NA	NA	NA	SNP	NA	1.94e-08	0		ENSDARG00000071413	mier2	protein_coding		NA	INTRON			NA	NA
4	chr4:33260130	33260130	C	G	GCA		4:33260130:G					64	20	106	0	NA	NA	NA	NA	NA	NA	NA	NA	NA	NA	NA	NA	NA	NA	NA	NA	NA	NA	NA	SNP	NA	1.96e-08	0						NA	INTERGENIC			NA	NA
14	chr14:11955798	11955798	A	G	CAT		14:11955798:G					233	39	272	5	NA	NA	NA	NA	NA	NA	NA	NA	NA	NA	NA	NA	NA	NA	NA	NA	NA	NA	NA	SNP	NA	1.98e-08	0						NA	INTERGENIC			NA	NA
1	chr1:29513925	29513925	A	T	TAT	ENSDART00000088170	1:29513925:T					76	35	62	0	NA	NA	NA	NA	NA	NA	NA	NA	NA	NA	NA	NA	NA	NA	NA	NA	NA	NA	NA	SNP	NA	2e-08	0		ENSDARG00000061661	igf2bp2b	protein_coding		NA	INTRON			NA	NA
23	chr23:10657988	10657988	C	A	CCA	ENSDART00000112445;ENSDART00000140557	23:10657988:A					162	31	143	0	NA	NA	NA	NA	NA	NA	NA	NA	NA	NA	NA	NA	NA	NA	NA	NA	NA	NA	NA	SNP	NA	2.02e-08	0		ENSDARG00000076292	tenc1a	protein_coding		NA	INTRON			NA	NA
7	chr7:48606013	48606013	C	T	CCG	ENSDART00000128540	7:48606013:T					142	30	180	2	NA	NA	NA	NA	NA	NA	NA	NA	NA	NA	NA	NA	NA	NA	NA	NA	NA	NA	NA	SNP	NA	2.06e-08	0		ENSDARG00000088089	BX005073.1	protein_coding		NA	NON_SYNONYMOUS_CODING	R/Q	cGg/cAg	13	1
15	chr15:16694408	16694408	G	A	CGC		15:16694408:A					38	27	68	2	NA	NA	NA	NA	NA	NA	NA	NA	NA	NA	NA	NA	NA	NA	NA	NA	NA	NA	NA	SNP	NA	2.07e-08	0						NA	INTERGENIC			NA	NA
2	chr2:21516001	21516001	T	A	TTA	ENSDART00000089822	2:21516001:A					9	22	29	1	NA	NA	NA	NA	NA	NA	NA	NA	NA	NA	NA	NA	NA	NA	NA	NA	NA	NA	NA	SNP	NA	2.12e-08	0		ENSDARG00000062251	FBXL7	protein_coding		NA	INTRON			NA	NA
2	chr2:22835008	22835008	G	A	GGG	;ENSDART00000020136	2:22835008:A					70	22	100	0	NA	NA	NA	NA	NA	NA	NA	NA	NA	NA	NA	NA	NA	NA	NA	NA	NA	NA	NA	SNP	NA	2.12e-08	0		;ENSDARG00000013946	;ivns1abpb	;protein_coding		NA	INTERGENIC;DOWNSTREAM: 2425 bases			NA	NA
3	chr3:48101148	48101148	C	T	TCA		3:48101148:T					1654	74	1129	10	NA	NA	NA	NA	NA	NA	NA	NA	NA	NA	NA	NA	NA	NA	NA	NA	NA	NA	NA	SNP	NA	2.12e-08	0						NA	INTERGENIC			NA	NA
14	chr14:51009375	51009375	G	T	TGT		14:51009375:T					70	36	79	2	NA	NA	NA	NA	NA	NA	NA	NA	NA	NA	NA	NA	NA	NA	NA	NA	NA	NA	NA	SNP	NA	2.15e-08	0						NA	INTERGENIC			NA	NA
5	chr5:3901988	3901988	A	G	CAT	ENSDART00000122292;ENSDART00000126515;ENSDART00000143250	5:3901988:G					4	10	68	2	NA	NA	NA	NA	NA	NA	NA	NA	NA	NA	NA	NA	NA	NA	NA	NA	NA	NA	NA	SNP	NA	2.16e-08	0		ENSDARG00000089107	MLXIPL	protein_coding		NA	INTRON			NA	NA
1	chr1:13650858	13650858	T	A	TTA		1:13650858:A					22	22	49	1	NA	NA	NA	NA	NA	NA	NA	NA	NA	NA	NA	NA	NA	NA	NA	NA	NA	NA	NA	SNP	NA	2.17e-08	0						NA	INTERGENIC			NA	NA
17	chr17:14816081	14816081	T	C	CTG	ENSDART00000066604	17:14816081:C					40	26	72	2	NA	NA	NA	NA	NA	NA	NA	NA	NA	NA	NA	NA	NA	NA	NA	NA	NA	NA	NA	SNP	NA	2.17e-08	0		ENSDARG00000045289	gpr137c	protein_coding		NA	INTRON			NA	NA
4	chr4:55657593	55657593	T	A	TTT		4:55657593:A					190	50	191	7	NA	NA	NA	NA	NA	NA	NA	NA	NA	NA	NA	NA	NA	NA	NA	NA	NA	NA	NA	SNP	NA	2.18e-08	0						NA	INTERGENIC			NA	NA
9	chr9:49128806	49128806	G	A	AGA	ENSDART00000114463	9:49128806:A					5	9	77	1	NA	NA	NA	NA	NA	NA	NA	NA	NA	NA	NA	NA	NA	NA	NA	NA	NA	NA	NA	SNP	NA	2.18e-08	0		ENSDARG00000078475	klhl23	protein_coding		NA	INTRON			NA	NA
Zv9_NA332	chrZv9_NA332:3640	3640	C	T	#N/A		Zv9_NA332:3640:T					5098	79	4197	17	NA	NA	NA	NA	NA	NA	NA	NA	NA	NA	NA	NA	NA	NA	NA	NA	NA	NA	NA	SNP	NA	2.21e-08	0						NA	INTERGENIC			NA	NA
11	chr11:24438991	24438991	G	T	GGG		11:24438991:T					39	23	59	0	NA	NA	NA	NA	NA	NA	NA	NA	NA	NA	NA	NA	NA	NA	NA	NA	NA	NA	NA	SNP	NA	2.23e-08	0						NA	INTERGENIC			NA	NA
18	chr18:28844481	28844481	G	T	GGG		18:28844481:T					35	36	45	2	NA	NA	NA	NA	NA	NA	NA	NA	NA	NA	NA	NA	NA	NA	NA	NA	NA	NA	NA	SNP	NA	2.24e-08	0						NA	INTERGENIC			NA	NA
15	chr15:16580916	16580916	A	G	CAT		15:16580916:G					8	11	69	1	NA	NA	NA	NA	NA	NA	NA	NA	NA	NA	NA	NA	NA	NA	NA	NA	NA	NA	NA	SNP	NA	2.25e-08	0						NA	INTERGENIC			NA	NA
Zv9_scaffold3530	chrZv9_scaffold3530:1010729	1010729	T	C	#N/A		Zv9_scaffold3530:1010729:C					19	28	34	1	NA	NA	NA	NA	NA	NA	NA	NA	NA	NA	NA	NA	NA	NA	NA	NA	NA	NA	NA	SNP	NA	2.25e-08	0						NA	INTERGENIC			NA	NA
9	chr9:47817723	47817723	G	A	CGT	ENSDART00000025256	9:47817723:A					0	10	27	1	NA	NA	NA	NA	NA	NA	NA	NA	NA	NA	NA	NA	NA	NA	NA	NA	NA	NA	NA	SNP	NA	2.33e-08	0		ENSDARG00000031422	igfbp2b	protein_coding		NA	INTRON			NA	NA
17	chr17:14816084	14816084	T	C	TTT	ENSDART00000066604	17:14816084:C					41	26	73	2	NA	NA	NA	NA	NA	NA	NA	NA	NA	NA	NA	NA	NA	NA	NA	NA	NA	NA	NA	SNP	NA	2.34e-08	0		ENSDARG00000045289	gpr137c	protein_coding		NA	INTRON			NA	NA
Zv9_scaffold3503	chrZv9_scaffold3503:718807	718807	C	T	#N/A	ENSDART00000143651	Zv9_scaffold3503:718807:T					7	16	29	0	NA	NA	NA	NA	NA	NA	NA	NA	NA	NA	NA	NA	NA	NA	NA	NA	NA	NA	NA	SNP	NA	2.37e-08	0		ENSDARG00000094358	BX294653.5	protein_coding		NA	NON_SYNONYMOUS_CODING	P/L	cCg/cTg	241	1
12	chr12:2950931	2950931	G	A	TGG		12:2950931:A					32	21	68	1	NA	NA	NA	NA	NA	NA	NA	NA	NA	NA	NA	NA	NA	NA	NA	NA	NA	NA	NA	SNP	NA	2.38e-08	0						NA	INTERGENIC			NA	NA
22	chr22:15895289	15895289	A	G	TAT	;ENSDART00000062582;ENSDART00000080208	22:15895289:G					5	18	22	0	NA	NA	NA	NA	NA	NA	NA	NA	NA	NA	NA	NA	NA	NA	NA	NA	NA	NA	NA	SNP	NA	2.39e-08	0		;ENSDARG00000042663	;si:dkeyp-70f9.7	;protein_coding		NA	INTERGENIC;DOWNSTREAM: 689 bases;DOWNSTREAM: 226 bases			NA	NA
4	chr4:46413846	46413846	A	G	TAA	;ENSDART00000134942;ENSDART00000140396;ENSDART00000141153;ENSDART00000142209;ENSDART00000147119;ENSDART00000150245	4:46413846:G					76	27	157	5	NA	NA	NA	NA	NA	NA	NA	NA	NA	NA	NA	NA	NA	NA	NA	NA	NA	NA	NA	SNP	NA	2.43e-08	0		;ENSDARG00000092195;ENSDARG00000094257	;si:dkey-47k16.2;si:ch211-154k18.1	;protein_coding		NA	INTERGENIC;UPSTREAM: 4363 bases;UPSTREAM: 4228 bases;DOWNSTREAM: 2404 bases;DOWNSTREAM: 2422 bases;DOWNSTREAM: 4465 bases			NA	NA
5	chr5:4543516	4543516	G	A	AGA	;ENSDART00000067596	5:4543516:A					0	13	19	1	NA	NA	NA	NA	NA	NA	NA	NA	NA	NA	NA	NA	NA	NA	NA	NA	NA	NA	NA	SNP	NA	2.44e-08	0		;ENSDARG00000045982	;PLA2G4C (3 of 5)	;protein_coding		NA	INTERGENIC;DOWNSTREAM: 2863 bases			NA	NA
9	chr9:54238038	54238038	T	A	CTT	;ENSDART00000085284	9:54238038:A					0	13	19	1	NA	NA	NA	NA	NA	NA	NA	NA	NA	NA	NA	NA	NA	NA	NA	NA	NA	NA	NA	SNP	NA	2.44e-08	0		;ENSDARG00000060504	;PFKL (1 of 2)	;protein_coding		NA	INTERGENIC;DOWNSTREAM: 3708 bases			NA	NA
4	chr4:54936101	54936101	C	A	ACA	;ENSDART00000126620;ENSDART00000150447	4:54936101:A					35	25	68	2	NA	NA	NA	NA	NA	NA	NA	NA	NA	NA	NA	NA	NA	NA	NA	NA	NA	NA	NA	SNP	NA	2.48e-08	0		;ENSDARG00000091502	;si:dkey-105i14.2	;protein_coding		NA	INTERGENIC;DOWNSTREAM: 3129 bases;DOWNSTREAM: 1062 bases			NA	NA
Zv9_scaffold3555	chrZv9_scaffold3555:154898	154898	C	T	#N/A	ENSDART00000127369;ENSDART00000130738	Zv9_scaffold3555:154898:T					192	35	282	6	NA	NA	NA	NA	NA	NA	NA	NA	NA	NA	NA	NA	NA	NA	NA	NA	NA	NA	NA	SNP	NA	2.5e-08	0		ENSDARG00000087230;ENSDARG00000090672	BX465848.1;BX465848.3	protein_coding		NA	INTRON			NA	NA
9	chr9:18947887	18947887	G	A	AGT	ENSDART00000084668;ENSDART00000131397	9:18947887:A	64	18	57	1	66	38	61	1	SNP	Hom	52.5476	0		ENSDARG00000060243	enox1	protein_coding;processed_transcript		NA	INTRON			NA	NA	1734;NA	NA	NA	NA	SNP	NA	2.51e-08	0		ENSDARG00000060243	enox1	protein_coding;processed_transcript		NA	INTRON			NA	NA
4	chr4:61807393	61807393	G	A	AGT	ENSDART00000111357;ENSDART00000143779;ENSDART00000147741	4:61807393:A	31	19	53	0	35	23	53	0	SNP	Hom	66.836	0		ENSDARG00000086379;ENSDARG00000093558	si:ch211-232d10.3;si:ch1073-410j4.2	protein_coding		NA	INTRON			NA	NA	735;3063;3135	NA	NA	NA	SNP	NA	2.56e-08	0		ENSDARG00000086379;ENSDARG00000093558	si:ch211-232d10.3;si:ch1073-410j4.2	protein_coding		NA	INTRON			NA	NA
11	chr11:10781940	10781940	C	T	ACC	ENSDART00000091923	11:10781940:T					35	31	47	1	NA	NA	NA	NA	NA	NA	NA	NA	NA	NA	NA	NA	NA	NA	NA	NA	NA	NA	NA	SNP	NA	2.59e-08	0		ENSDARG00000063133	SLC4A10 (1 of 2)	protein_coding		NA	INTRON			NA	NA
15	chr15:805230	805230	T	G	ATC	;ENSDART00000123282	15:805230:G					45	29	69	2	NA	NA	NA	NA	NA	NA	NA	NA	NA	NA	NA	NA	NA	NA	NA	NA	NA	NA	NA	SNP	NA	2.61e-08	0		;ENSDARG00000086897	;si:dkey-7i4.1	;protein_coding		NA	INTERGENIC;DOWNSTREAM: 1309 bases			NA	NA
22	chr22:27778917	27778917	A	G	GAT	ENSDART00000104966	22:27778917:G					2	13	28	1	NA	NA	NA	NA	NA	NA	NA	NA	NA	NA	NA	NA	NA	NA	NA	NA	NA	NA	NA	SNP	NA	2.66e-08	0		ENSDARG00000071140	BX927308.1	protein_coding		NA	NON_SYNONYMOUS_CODING	I/T	aTc/aCc	115	1
4	chr4:32034910	32034910	A	G	CAG	ENSDART00000121924	4:32034910:G					76	22	171	3	NA	NA	NA	NA	NA	NA	NA	NA	NA	NA	NA	NA	NA	NA	NA	NA	NA	NA	NA	SNP	NA	2.69e-08	0		ENSDARG00000090220	ENSDARG00000090220	protein_coding		NA	INTRON			NA	NA
Zv9_scaffold3530	chrZv9_scaffold3530:1010941	1010941	T	C	#N/A		Zv9_scaffold3530:1010941:C					7	31	15	0	NA	NA	NA	NA	NA	NA	NA	NA	NA	NA	NA	NA	NA	NA	NA	NA	NA	NA	NA	SNP	NA	2.73e-08	0						NA	INTERGENIC			NA	NA
11	chr11:10781938	10781938	A	T	TAA	ENSDART00000091923	11:10781938:T					35	31	46	1	NA	NA	NA	NA	NA	NA	NA	NA	NA	NA	NA	NA	NA	NA	NA	NA	NA	NA	NA	SNP	NA	2.74e-08	0		ENSDARG00000063133	SLC4A10 (1 of 2)	protein_coding		NA	INTRON			NA	NA
9	chr9:27400660	27400660	C	T	CCG	ENSDART00000144433;ENSDART00000145385	9:27400660:T					61	40	62	2	NA	NA	NA	NA	NA	NA	NA	NA	NA	NA	NA	NA	NA	NA	NA	NA	NA	NA	NA	SNP	NA	2.75e-08	0		ENSDARG00000094811	si:dkey-111i23.1	processed_transcript		NA	INTRON			NA	NA
14	chr14:3824123	3824123	G	A	CGT		14:3824123:A					44	33	58	2	NA	NA	NA	NA	NA	NA	NA	NA	NA	NA	NA	NA	NA	NA	NA	NA	NA	NA	NA	SNP	NA	2.8e-08	0						NA	INTERGENIC			NA	NA
6	chr6:17772586	17772586	C	T	CCT		6:17772586:T					232	35	255	3	NA	NA	NA	NA	NA	NA	NA	NA	NA	NA	NA	NA	NA	NA	NA	NA	NA	NA	NA	SNP	NA	2.82e-08	0						NA	INTERGENIC			NA	NA
10	chr10:38208043	38208043	G	T	AGT	ENSDART00000110765	10:38208043:T					65	39	73	3	NA	NA	NA	NA	NA	NA	NA	NA	NA	NA	NA	NA	NA	NA	NA	NA	NA	NA	NA	SNP	NA	2.85e-08	0		ENSDARG00000076220	sez6a	protein_coding		NA	INTRON			NA	NA
7	chr7:73405378	73405378	T	C	TTC		7:73405378:C					33	27	51	1	NA	NA	NA	NA	NA	NA	NA	NA	NA	NA	NA	NA	NA	NA	NA	NA	NA	NA	NA	SNP	NA	2.86e-08	0						NA	INTERGENIC			NA	NA
5	chr5:4072660	4072660	T	C	CTG	ENSDART00000100097;ENSDART00000140537	5:4072660:C					0	11	23	1	NA	NA	NA	NA	NA	NA	NA	NA	NA	NA	NA	NA	NA	NA	NA	NA	NA	NA	NA	SNP	NA	2.88e-08	0		ENSDARG00000046090	dhrs11a	protein_coding		NA	INTRON			NA	NA
5	chr5:4072661	4072661	G	A	TGA	ENSDART00000100097;ENSDART00000140537	5:4072661:A					0	11	23	1	NA	NA	NA	NA	NA	NA	NA	NA	NA	NA	NA	NA	NA	NA	NA	NA	NA	NA	NA	SNP	NA	2.88e-08	0		ENSDARG00000046090	dhrs11a	protein_coding		NA	INTRON			NA	NA
5	chr5:4072663	4072663	A	T	AAA	ENSDART00000100097;ENSDART00000140537	5:4072663:T					0	11	23	1	NA	NA	NA	NA	NA	NA	NA	NA	NA	NA	NA	NA	NA	NA	NA	NA	NA	NA	NA	SNP	NA	2.88e-08	0		ENSDARG00000046090	dhrs11a	protein_coding		NA	INTRON			NA	NA
9	chr9:56769968	56769968	A	T	AAA	ENSDART00000085693;ENSDART00000123319;ENSDART00000130963;ENSDART00000137214	9:56769968:T					0	11	23	1	NA	NA	NA	NA	NA	NA	NA	NA	NA	NA	NA	NA	NA	NA	NA	NA	NA	NA	NA	SNP	NA	2.88e-08	0		ENSDARG00000001676	gpm6bb	protein_coding		NA	INTRON			NA	NA
22	chr22:39047780	39047780	A	T	AAT		22:39047780:T					0	11	23	1	NA	NA	NA	NA	NA	NA	NA	NA	NA	NA	NA	NA	NA	NA	NA	NA	NA	NA	NA	SNP	NA	2.88e-08	0						NA	INTERGENIC			NA	NA
11	chr11:10781935	10781935	C	T	CCA	ENSDART00000091923	11:10781935:T					36	31	47	1	NA	NA	NA	NA	NA	NA	NA	NA	NA	NA	NA	NA	NA	NA	NA	NA	NA	NA	NA	SNP	NA	2.89e-08	0		ENSDARG00000063133	SLC4A10 (1 of 2)	protein_coding		NA	INTRON			NA	NA
11	chr11:10781942	10781942	G	T	CGG	ENSDART00000091923	11:10781942:T					36	31	47	1	NA	NA	NA	NA	NA	NA	NA	NA	NA	NA	NA	NA	NA	NA	NA	NA	NA	NA	NA	SNP	NA	2.89e-08	0		ENSDARG00000063133	SLC4A10 (1 of 2)	protein_coding		NA	INTRON			NA	NA
4	chr4:52087291	52087291	T	G	ATA	ENSDART00000136946;ENSDART00000150346;ENSDART00000150622	4:52087291:G					36	30	55	2	NA	NA	NA	NA	NA	NA	NA	NA	NA	NA	NA	NA	NA	NA	NA	NA	NA	NA	NA	SNP	NA	2.9e-08	0		ENSDARG00000093615	si:ch211-234c11.3	protein_coding;nonsense_mediated_decay		NA	UPSTREAM: 2840 bases;UPSTREAM: 2808 bases;INTRON			NA	NA
Zv9_NA126	chrZv9_NA126:2631	2631	G	T	#N/A		Zv9_NA126:2631:T					94	26	180	4	NA	NA	NA	NA	NA	NA	NA	NA	NA	NA	NA	NA	NA	NA	NA	NA	NA	NA	NA	SNP	NA	2.9e-08	0						NA	INTERGENIC			NA	NA
11	chr11:10781917	10781917	T	A	GTA	ENSDART00000091923	11:10781917:A					39	35	43	1	NA	NA	NA	NA	NA	NA	NA	NA	NA	NA	NA	NA	NA	NA	NA	NA	NA	NA	NA	SNP	NA	2.92e-08	0		ENSDARG00000063133	SLC4A10 (1 of 2)	protein_coding		NA	INTRON			NA	NA
4	chr4:40886798	40886798	G	A	AGT		4:40886798:A					138	28	211	3	NA	NA	NA	NA	NA	NA	NA	NA	NA	NA	NA	NA	NA	NA	NA	NA	NA	NA	NA	SNP	NA	2.93e-08	0						NA	INTERGENIC			NA	NA
Zv9_scaffold3531	chrZv9_scaffold3531:97100	97100	A	C	#N/A		Zv9_scaffold3531:97100:C					17	24	30	0	NA	NA	NA	NA	NA	NA	NA	NA	NA	NA	NA	NA	NA	NA	NA	NA	NA	NA	NA	SNP	NA	2.95e-08	0						NA	INTERGENIC			NA	NA
1	chr1:31468342	31468342	G	A	TGA		1:31468342:A					68	32	104	4	NA	NA	NA	NA	NA	NA	NA	NA	NA	NA	NA	NA	NA	NA	NA	NA	NA	NA	NA	SNP	NA	2.96e-08	0						NA	INTERGENIC			NA	NA
Zv9_NA299	chrZv9_NA299:7644	7644	T	A	#N/A		Zv9_NA299:7644:A					19	14	124	4	NA	NA	NA	NA	NA	NA	NA	NA	NA	NA	NA	NA	NA	NA	NA	NA	NA	NA	NA	SNP	NA	2.96e-08	0						NA	INTERGENIC			NA	NA
1	chr1:22689772	22689772	T	G	CTG		1:22689772:G					198	37	264	6	NA	NA	NA	NA	NA	NA	NA	NA	NA	NA	NA	NA	NA	NA	NA	NA	NA	NA	NA	SNP	NA	2.98e-08	0						NA	INTERGENIC			NA	NA
7	chr7:23498838	23498838	A	C	CAA		7:23498838:C					145	27	175	1	NA	NA	NA	NA	NA	NA	NA	NA	NA	NA	NA	NA	NA	NA	NA	NA	NA	NA	NA	SNP	NA	2.98e-08	0						NA	INTERGENIC			NA	NA
1	chr1:13017663	13017663	C	A	GCC	ENSDART00000021693	1:13017663:A	4	10	31	0	6	14	31	0	SNP	Hom	37.3322	0		ENSDARG00000009026	ANK2 (1 of 2)	protein_coding		NA	INTRON			NA	NA	11283	NA	NA	NA	SNP	NA	3e-08	0		ENSDARG00000009026	ANK2 (1 of 2)	protein_coding		NA	INTRON			NA	NA
10	chr10:38208037	38208037	G	A	AGT	ENSDART00000110765	10:38208037:A					68	39	76	3	NA	NA	NA	NA	NA	NA	NA	NA	NA	NA	NA	NA	NA	NA	NA	NA	NA	NA	NA	SNP	NA	3.02e-08	0		ENSDARG00000076220	sez6a	protein_coding		NA	INTRON			NA	NA
3	chr3:12934497	12934497	C	T	GCA		3:12934497:T					337	52	307	7	NA	NA	NA	NA	NA	NA	NA	NA	NA	NA	NA	NA	NA	NA	NA	NA	NA	NA	NA	SNP	NA	3.04e-08	0		ENSDARG00000089616	zgc:112352	coding		NA	INTRAGENIC: ENSDARG00000089616			NA	NA
4	chr4:55819559	55819559	C	T	TCT	;ENSDART00000130544	4:55819559:T					52	27	93	3	NA	NA	NA	NA	NA	NA	NA	NA	NA	NA	NA	NA	NA	NA	NA	NA	NA	NA	NA	SNP	NA	3.06e-08	0		;ENSDARG00000091648	;si:dkey-196n19.7	;protein_coding		NA	INTERGENIC;DOWNSTREAM: 7 bases			NA	NA
2	chr2:14194632	14194632	C	A	TCT		2:14194632:A					73	43	64	2	NA	NA	NA	NA	NA	NA	NA	NA	NA	NA	NA	NA	NA	NA	NA	NA	NA	NA	NA	SNP	NA	3.07e-08	0						NA	INTERGENIC			NA	NA
Zv9_scaffold3545	chrZv9_scaffold3545:291657	291657	G	T	#N/A	ENSDART00000144437	Zv9_scaffold3545:291657:T					72	32	109	4	NA	NA	NA	NA	NA	NA	NA	NA	NA	NA	NA	NA	NA	NA	NA	NA	NA	NA	NA	SNP	NA	3.07e-08	0		ENSDARG00000092019	BX901894.1	protein_coding		NA	DOWNSTREAM: 4619 bases			NA	NA
1	chr1:1259276	1259276	G	A	CGT		1:1259276:A	68	29	87	1	100	34	97	1	SNP	Hom	92.4427	0						NA	INTERGENIC			NA	NA	NA	NA	NA	NA	SNP	NA	3.11e-08	0						NA	INTERGENIC			NA	NA
4	chr4:33018258	33018258	T	A	ATC	;ENSDART00000143640	4:33018258:A					74	17	146	0	NA	NA	NA	NA	NA	NA	NA	NA	NA	NA	NA	NA	NA	NA	NA	NA	NA	NA	NA	SNP	NA	3.13e-08	0		;ENSDARG00000095423	;ZNF519 (2 of 4)	;protein_coding		NA	INTERGENIC;DOWNSTREAM: 4008 bases			NA	NA
3	chr3:9526440	9526440	G	T	GGT		3:9526440:T					211	35	301	6	NA	NA	NA	NA	NA	NA	NA	NA	NA	NA	NA	NA	NA	NA	NA	NA	NA	NA	NA	SNP	NA	3.16e-08	0						NA	INTERGENIC			NA	NA
4	chr4:31756980	31756980	G	A	AGT	ENSDART00000129627	4:31756980:A					58	31	77	2	NA	NA	NA	NA	NA	NA	NA	NA	NA	NA	NA	NA	NA	NA	NA	NA	NA	NA	NA	SNP	NA	3.16e-08	0		ENSDARG00000089814	zgc:173703	protein_coding		NA	INTRON			NA	NA
5	chr5:4115297	4115297	A	T	TAT	ENSDART00000100097;ENSDART00000140537	5:4115297:T					0	10	26	1	NA	NA	NA	NA	NA	NA	NA	NA	NA	NA	NA	NA	NA	NA	NA	NA	NA	NA	NA	SNP	NA	3.16e-08	0		ENSDARG00000046090	dhrs11a	protein_coding		NA	INTRON			NA	NA
9	chr9:50226403	50226403	T	C	GTA		9:50226403:C					0	10	26	1	NA	NA	NA	NA	NA	NA	NA	NA	NA	NA	NA	NA	NA	NA	NA	NA	NA	NA	NA	SNP	NA	3.16e-08	0						NA	INTERGENIC			NA	NA
25	chr25:27177209	27177209	C	A	GCT		25:27177209:A					1756	48	1439	5	NA	NA	NA	NA	NA	NA	NA	NA	NA	NA	NA	NA	NA	NA	NA	NA	NA	NA	NA	SNP	NA	3.19e-08	0						NA	INTERGENIC			NA	NA
Zv9_scaffold3526	chrZv9_scaffold3526:74573	74573	A	G	#N/A		Zv9_scaffold3526:74573:G					330	39	276	2	NA	NA	NA	NA	NA	NA	NA	NA	NA	NA	NA	NA	NA	NA	NA	NA	NA	NA	NA	SNP	NA	3.19e-08	0						NA	INTERGENIC			NA	NA
24	chr24:12774091	12774091	G	T	TGC		24:12774091:T					45	28	61	1	NA	NA	NA	NA	NA	NA	NA	NA	NA	NA	NA	NA	NA	NA	NA	NA	NA	NA	NA	SNP	NA	3.22e-08	0						NA	INTERGENIC			NA	NA
15	chr15:30071511	30071511	A	C	AAG	ENSDART00000100194	15:30071511:C	14	13	50	0	14	14	51	0	SNP	Hom	44.3751	0		ENSDARG00000032614	msi2b	protein_coding		NA	INTRON			NA	NA	1227	NA	NA	NA	SNP	NA	3.22e-08	0		ENSDARG00000032614	msi2b	protein_coding		NA	INTRON			NA	NA
Zv9_NA750	chrZv9_NA750:5323	5323	T	C	#N/A		Zv9_NA750:5323:C					10	10	70	0	NA	NA	NA	NA	NA	NA	NA	NA	NA	NA	NA	NA	NA	NA	NA	NA	NA	NA	NA	SNP	NA	3.23e-08	0						NA	INTERGENIC			NA	NA
5	chr5:4090122	4090122	T	A	ATA	ENSDART00000100097;ENSDART00000140537	5:4090122:A					1	11	29	1	NA	NA	NA	NA	NA	NA	NA	NA	NA	NA	NA	NA	NA	NA	NA	NA	NA	NA	NA	SNP	NA	3.26e-08	0		ENSDARG00000046090	dhrs11a	protein_coding		NA	INTRON			NA	NA
13	chr13:48486825	48486825	A	T	AAA		13:48486825:T					12	17	44	1	NA	NA	NA	NA	NA	NA	NA	NA	NA	NA	NA	NA	NA	NA	NA	NA	NA	NA	NA	SNP	NA	3.26e-08	0						NA	INTERGENIC			NA	NA
22	chr22:24767762	24767762	C	T	TCT	ENSDART00000105607;ENSDART00000137873	22:24767762:T					1	11	29	1	NA	NA	NA	NA	NA	NA	NA	NA	NA	NA	NA	NA	NA	NA	NA	NA	NA	NA	NA	SNP	NA	3.26e-08	0		ENSDARG00000071437	ptprc	protein_coding		NA	INTRON			NA	NA
4	chr4:15504161	15504161	T	G	CTT		4:15504161:G					14	19	42	1	NA	NA	NA	NA	NA	NA	NA	NA	NA	NA	NA	NA	NA	NA	NA	NA	NA	NA	NA	SNP	NA	3.28e-08	0						NA	INTERGENIC			NA	NA
10	chr10:38208038	38208038	T	C	GTA	ENSDART00000110765	10:38208038:C					68	39	75	3	NA	NA	NA	NA	NA	NA	NA	NA	NA	NA	NA	NA	NA	NA	NA	NA	NA	NA	NA	SNP	NA	3.28e-08	0		ENSDARG00000076220	sez6a	protein_coding		NA	INTRON			NA	NA
4	chr4:40209319	40209319	T	A	CTA		4:40209319:A					48	25	88	2	NA	NA	NA	NA	NA	NA	NA	NA	NA	NA	NA	NA	NA	NA	NA	NA	NA	NA	NA	SNP	NA	3.29e-08	0						NA	INTERGENIC			NA	NA
16	chr16:16634686	16634686	C	A	GCA		16:16634686:A					1189	52	888	5	NA	NA	NA	NA	NA	NA	NA	NA	NA	NA	NA	NA	NA	NA	NA	NA	NA	NA	NA	SNP	NA	3.29e-08	0						NA	INTERGENIC			NA	NA
1	chr1:37942420	37942420	C	T	GCT	ENSDART00000142860;ENSDART00000144124	1:37942420:T	38	17	65	0	54	25	68	0	SNP	Hom	59.65	0		ENSDARG00000093527	si:ch211-205a14.11	protein_coding		NA	SYNONYMOUS_CODING	C/C	tgC/tgT	726;865	2	3069;3486	NA	NA	NA	SNP	NA	3.29e-08	0		ENSDARG00000093527	si:ch211-205a14.11	protein_coding		NA	SYNONYMOUS_CODING	C/C	tgC/tgT	726;865	2
4	chr4:34458049	34458049	A	T	TAA		4:34458049:T					55	18	103	0	NA	NA	NA	NA	NA	NA	NA	NA	NA	NA	NA	NA	NA	NA	NA	NA	NA	NA	NA	SNP	NA	3.3e-08	0						NA	INTERGENIC			NA	NA
Zv9_NA349	chrZv9_NA349:53813	53813	T	A	#N/A		Zv9_NA349:53813:A					36	13	261	5	NA	NA	NA	NA	NA	NA	NA	NA	NA	NA	NA	NA	NA	NA	NA	NA	NA	NA	NA	SNP	NA	3.32e-08	0						NA	INTERGENIC			NA	NA
Zv9_scaffold3503	chrZv9_scaffold3503:77045	77045	C	T	#N/A	ENSDART00000115096	Zv9_scaffold3503:77045:T					27	26	39	0	NA	NA	NA	NA	NA	NA	NA	NA	NA	NA	NA	NA	NA	NA	NA	NA	NA	NA	NA	SNP	NA	3.34e-08	0		ENSDARG00000090954	CR450840.1	protein_coding		NA	NON_SYNONYMOUS_CODING	A/T	Gct/Act	16	1
11	chr11:19635848	19635848	A	C	TAA	ENSDART00000109440;ENSDART00000138964	11:19635848:C					24	23	40	0	NA	NA	NA	NA	NA	NA	NA	NA	NA	NA	NA	NA	NA	NA	NA	NA	NA	NA	NA	SNP	NA	3.35e-08	0		ENSDARG00000077778	adamts9	protein_coding	exon_11_19633291_19639293;	28;NA	UTR_3_PRIME: 2369 bases from CDS;DOWNSTREAM: 2384 bases			NA	NA
13	chr13:44053917	44053917	C	T	TCT		13:44053917:T					7	16	28	0	NA	NA	NA	NA	NA	NA	NA	NA	NA	NA	NA	NA	NA	NA	NA	NA	NA	NA	NA	SNP	NA	3.42e-08	0						NA	INTERGENIC			NA	NA
4	chr4:34458160	34458160	A	G	TAA		4:34458160:G	33	11	101	0	35	14	102	0	SNP	Hom	33.903	0						NA	INTERGENIC			NA	NA	NA	NA	NA	NA	SNP	NA	3.42e-08	0						NA	INTERGENIC			NA	NA
4	chr4:34458048	34458048	T	C	TTA		4:34458048:C					54	18	101	0	NA	NA	NA	NA	NA	NA	NA	NA	NA	NA	NA	NA	NA	NA	NA	NA	NA	NA	NA	SNP	NA	3.44e-08	0						NA	INTERGENIC			NA	NA
16	chr16:40611630	40611630	G	C	TGT	;ENSDART00000113188;ENSDART00000126898;ENSDART00000142104;ENSDART00000148801	16:40611630:C					38	23	55	0	NA	NA	NA	NA	NA	NA	NA	NA	NA	NA	NA	NA	NA	NA	NA	NA	NA	NA	NA	SNP	NA	3.47e-08	0		;ENSDARG00000074763;ENSDARG00000087369	;mrap2a;si:ch211-198c19.2	;protein_coding		NA	INTERGENIC;DOWNSTREAM: 1898 bases;DOWNSTREAM: 2148 bases;DOWNSTREAM: 1982 bases;DOWNSTREAM: 880 bases			NA	NA
4	chr4:33018292	33018292	G	A	TGA	;ENSDART00000143640	4:33018292:A					51	4	104	1	NA	NA	NA	NA	NA	NA	NA	NA	NA	NA	NA	NA	NA	NA	NA	NA	NA	NA	NA	SNP	NA	3.5e-08	0		;ENSDARG00000095423	;ZNF519 (2 of 4)	;protein_coding		NA	INTERGENIC;DOWNSTREAM: 4042 bases			NA	NA
Zv9_scaffold3488	chrZv9_scaffold3488:56317	56317	T	C	#N/A	ENSDART00000125985	Zv9_scaffold3488:56317:C	41	25	63	1	41	27	68	2	SNP	Hom	87.611	0		ENSDARG00000087824	BX324179.2	protein_coding		NA	INTRON			NA	NA	1782	NA	NA	NA	SNP	NA	3.52e-08	0		ENSDARG00000087824	BX324179.2	protein_coding		NA	INTRON			NA	NA
16	chr16:916139	916139	A	G	TAT		16:916139:G					76	29	74	0	NA	NA	NA	NA	NA	NA	NA	NA	NA	NA	NA	NA	NA	NA	NA	NA	NA	NA	NA	SNP	NA	3.53e-08	0						NA	INTERGENIC			NA	NA
17	chr17:47040193	47040193	G	A	CGG		17:47040193:A					144	36	140	2	NA	NA	NA	NA	NA	NA	NA	NA	NA	NA	NA	NA	NA	NA	NA	NA	NA	NA	NA	SNP	NA	3.53e-08	0						NA	INTERGENIC			NA	NA
Zv9_scaffold3526	chrZv9_scaffold3526:104127	104127	A	G	#N/A		Zv9_scaffold3526:104127:G					620	65	464	9	NA	NA	NA	NA	NA	NA	NA	NA	NA	NA	NA	NA	NA	NA	NA	NA	NA	NA	NA	SNP	NA	3.54e-08	0						NA	INTERGENIC			NA	NA
1	chr1:37596503	37596503	A	T	AAT	;ENSDART00000140638	1:37596503:T					173	21	336	2	NA	NA	NA	NA	NA	NA	NA	NA	NA	NA	NA	NA	NA	NA	NA	NA	NA	NA	NA	SNP	NA	3.55e-08	0		ENSDARG00000093571	si:ch211-76m11.11	coding;protein_coding		NA	INTRAGENIC: ENSDARG00000093571;UPSTREAM: 4782 bases			NA	NA
Zv9_scaffold3476	chrZv9_scaffold3476:15330	15330	T	A	#N/A		Zv9_scaffold3476:15330:A	70	19	109	1	110	30	118	1	SNP	Hom	38.3752	0						NA	INTERGENIC			NA	NA	NA	NA	NA	NA	SNP	NA	3.57e-08	0						NA	INTERGENIC			NA	NA
4	chr4:40209501	40209501	A	T	GAT		4:40209501:T					111	23	167	1	NA	NA	NA	NA	NA	NA	NA	NA	NA	NA	NA	NA	NA	NA	NA	NA	NA	NA	NA	SNP	NA	3.61e-08	0						NA	INTERGENIC			NA	NA
14	chr14:13387898	13387898	C	A	CCG		14:13387898:A					43	36	52	2	NA	NA	NA	NA	NA	NA	NA	NA	NA	NA	NA	NA	NA	NA	NA	NA	NA	NA	NA	SNP	NA	3.61e-08	0						NA	INTERGENIC			NA	NA
1	chr1:16447876	16447876	A	G	GAT	ENSDART00000078848;ENSDART00000122670;ENSDART00000145162;ENSDART00000148322	1:16447876:G					573	60	550	12	NA	NA	NA	NA	NA	NA	NA	NA	NA	NA	NA	NA	NA	NA	NA	NA	NA	NA	NA	SNP	NA	3.62e-08	0		ENSDARG00000056369	ufsp2	protein_coding;processed_transcript		NA	INTRON;UPSTREAM: 3171 bases			NA	NA
15	chr15:13768590	13768590	T	C	TTG		15:13768590:C					0	12	20	1	NA	NA	NA	NA	NA	NA	NA	NA	NA	NA	NA	NA	NA	NA	NA	NA	NA	NA	NA	SNP	NA	3.66e-08	0						NA	INTERGENIC			NA	NA
4	chr4:44580808	44580808	G	T	AGC	ENSDART00000132079;ENSDART00000145146;ENSDART00000145812	4:44580808:T	34	17	60	1	36	24	61	1	SNP	Hom	59.1128	0		ENSDARG00000095354;ENSDARG00000094956	si:ch211-59m15.1;si:ch211-59m15.2	processed_transcript		NA	DOWNSTREAM: 1623 bases;DOWNSTREAM: 1492 bases;INTRON			NA	NA	NA	NA	NA	NA	SNP	NA	3.68e-08	0		ENSDARG00000095354;ENSDARG00000094956	si:ch211-59m15.1;si:ch211-59m15.2	processed_transcript		NA	DOWNSTREAM: 1623 bases;DOWNSTREAM: 1492 bases;INTRON			NA	NA
12	chr12:16781035	16781035	G	A	AGC		12:16781035:A	11	12	53	0	11	12	54	0	SNP	Hom	38.6091	0						NA	INTERGENIC			NA	NA	NA	NA	NA	NA	SNP	NA	3.68e-08	0						NA	INTERGENIC			NA	NA
4	chr4:49169245	49169245	T	C	TTC	;ENSDART00000138287	4:49169245:C					43	21	83	1	NA	NA	NA	NA	NA	NA	NA	NA	NA	NA	NA	NA	NA	NA	NA	NA	NA	NA	NA	SNP	NA	3.69e-08	0		;ENSDARG00000089779	;si:rp71-1l17.2	;protein_coding		NA	INTERGENIC;UPSTREAM: 2734 bases			NA	NA
25	chr25:27170902	27170902	T	G	ATT		25:27170902:G					601	70	398	8	NA	NA	NA	NA	NA	NA	NA	NA	NA	NA	NA	NA	NA	NA	NA	NA	NA	NA	NA	SNP	NA	3.69e-08	0						NA	INTERGENIC			NA	NA
9	chr9:32053500	32053500	A	G	AAA	ENSDART00000101070;ENSDART00000140370	9:32053500:G	18	13	67	0	18	13	67	0	SNP	Hom	43.2455	0		ENSDARG00000069440	dachd	protein_coding;processed_transcript		NA	INTRON;DOWNSTREAM: 4866 bases			NA	NA	1836;NA	NA	NA	NA	SNP	NA	3.84e-08	0		ENSDARG00000069440	dachd	protein_coding;processed_transcript		NA	INTRON;DOWNSTREAM: 4866 bases			NA	NA
Zv9_scaffold3530	chrZv9_scaffold3530:1403185	1403185	T	G	#N/A		Zv9_scaffold3530:1403185:G					68	18	179	2	NA	NA	NA	NA	NA	NA	NA	NA	NA	NA	NA	NA	NA	NA	NA	NA	NA	NA	NA	SNP	NA	3.85e-08	0						NA	INTERGENIC			NA	NA
5	chr5:4952486	4952486	C	T	GCA		5:4952486:T					3	20	19	1	NA	NA	NA	NA	NA	NA	NA	NA	NA	NA	NA	NA	NA	NA	NA	NA	NA	NA	NA	SNP	NA	3.87e-08	0						NA	INTERGENIC			NA	NA
2	chr2:15943530	15943530	A	T	TAA	ENSDART00000110059	2:15943530:T					421	42	521	8	NA	NA	NA	NA	NA	NA	NA	NA	NA	NA	NA	NA	NA	NA	NA	NA	NA	NA	NA	SNP	NA	3.9e-08	0		ENSDARG00000075962	VAV3 (3 of 3)	protein_coding		NA	INTRON			NA	NA
3	chr3:9554322	9554322	A	T	CAG	ENSDART00000122542;ENSDART00000151153	3:9554322:T					56	30	86	3	NA	NA	NA	NA	NA	NA	NA	NA	NA	NA	NA	NA	NA	NA	NA	NA	NA	NA	NA	SNP	NA	3.91e-08	0		ENSDARG00000091688	si:dkey-195o9.2	protein_coding		NA	UPSTREAM: 148 bases;INTRON			NA	NA
7	chr7:69631477	69631477	A	G	AAC	ENSDART00000091052	7:69631477:G					55	40	49	1	NA	NA	NA	NA	NA	NA	NA	NA	NA	NA	NA	NA	NA	NA	NA	NA	NA	NA	NA	SNP	NA	3.94e-08	0		ENSDARG00000037084	CPNE7	protein_coding		NA	INTRON			NA	NA
11	chr11:19635839	19635839	C	T	TCT	ENSDART00000109440;ENSDART00000138964	11:19635839:T					26	23	42	0	NA	NA	NA	NA	NA	NA	NA	NA	NA	NA	NA	NA	NA	NA	NA	NA	NA	NA	NA	SNP	NA	3.98e-08	0		ENSDARG00000077778	adamts9	protein_coding	exon_11_19633291_19639293;	28;NA	UTR_3_PRIME: 2360 bases from CDS;DOWNSTREAM: 2375 bases			NA	NA
12	chr12:17731802	17731802	A	T	TAA		12:17731802:T					43	28	75	3	NA	NA	NA	NA	NA	NA	NA	NA	NA	NA	NA	NA	NA	NA	NA	NA	NA	NA	NA	SNP	NA	4.02e-08	0						NA	INTERGENIC			NA	NA
1	chr1:33846713	33846713	C	T	TCA	ENSDART00000046094	1:33846713:T					672	38	689	4	NA	NA	NA	NA	NA	NA	NA	NA	NA	NA	NA	NA	NA	NA	NA	NA	NA	NA	NA	SNP	NA	4.07e-08	0		ENSDARG00000032056	arl6	protein_coding		NA	INTRON			NA	NA
Zv9_scaffold3526	chrZv9_scaffold3526:110712	110712	G	A	#N/A		Zv9_scaffold3526:110712:A					824	53	690	7	NA	NA	NA	NA	NA	NA	NA	NA	NA	NA	NA	NA	NA	NA	NA	NA	NA	NA	NA	SNP	NA	4.07e-08	0						NA	INTERGENIC			NA	NA
3	chr3:923010	923010	C	T	CCG		3:923010:T					131	41	121	3	NA	NA	NA	NA	NA	NA	NA	NA	NA	NA	NA	NA	NA	NA	NA	NA	NA	NA	NA	SNP	NA	4.12e-08	0						NA	INTERGENIC			NA	NA
Zv9_scaffold3530	chrZv9_scaffold3530:235768	235768	T	A	#N/A		Zv9_scaffold3530:235768:A					23	24	37	0	NA	NA	NA	NA	NA	NA	NA	NA	NA	NA	NA	NA	NA	NA	NA	NA	NA	NA	NA	SNP	NA	4.13e-08	0						NA	INTERGENIC			NA	NA
6	chr6:17772598	17772598	A	T	TAT		6:17772598:T					231	33	265	3	NA	NA	NA	NA	NA	NA	NA	NA	NA	NA	NA	NA	NA	NA	NA	NA	NA	NA	NA	SNP	NA	4.15e-08	0						NA	INTERGENIC			NA	NA
6	chr6:17772596	17772596	A	G	CAT		6:17772596:G					232	33	266	3	NA	NA	NA	NA	NA	NA	NA	NA	NA	NA	NA	NA	NA	NA	NA	NA	NA	NA	NA	SNP	NA	4.16e-08	0						NA	INTERGENIC			NA	NA
22	chr22:27992582	27992582	G	C	GGC		22:27992582:C					5	16	29	1	NA	NA	NA	NA	NA	NA	NA	NA	NA	NA	NA	NA	NA	NA	NA	NA	NA	NA	NA	SNP	NA	4.17e-08	0						NA	INTERGENIC			NA	NA
22	chr22:39047767	39047767	C	G	TCT		22:39047767:G					0	11	22	1	NA	NA	NA	NA	NA	NA	NA	NA	NA	NA	NA	NA	NA	NA	NA	NA	NA	NA	NA	SNP	NA	4.19e-08	0						NA	INTERGENIC			NA	NA
22	chr22:39047771	39047771	T	A	ATA		22:39047771:A					0	11	22	1	NA	NA	NA	NA	NA	NA	NA	NA	NA	NA	NA	NA	NA	NA	NA	NA	NA	NA	NA	SNP	NA	4.19e-08	0						NA	INTERGENIC			NA	NA
22	chr22:39047772	39047772	A	T	TAT		22:39047772:T					0	11	22	1	NA	NA	NA	NA	NA	NA	NA	NA	NA	NA	NA	NA	NA	NA	NA	NA	NA	NA	NA	SNP	NA	4.19e-08	0						NA	INTERGENIC			NA	NA
22	chr22:39047775	39047775	T	A	TTA		22:39047775:A					0	11	22	1	NA	NA	NA	NA	NA	NA	NA	NA	NA	NA	NA	NA	NA	NA	NA	NA	NA	NA	NA	SNP	NA	4.19e-08	0						NA	INTERGENIC			NA	NA
4	chr4:38772956	38772956	A	C	AAA		4:38772956:C					110	22	174	1	NA	NA	NA	NA	NA	NA	NA	NA	NA	NA	NA	NA	NA	NA	NA	NA	NA	NA	NA	SNP	NA	4.24e-08	0						NA	INTERGENIC			NA	NA
3	chr3:28075031	28075031	C	A	TCT		3:28075031:A					155	38	217	7	NA	NA	NA	NA	NA	NA	NA	NA	NA	NA	NA	NA	NA	NA	NA	NA	NA	NA	NA	SNP	NA	4.27e-08	0						NA	INTERGENIC			NA	NA
4	chr4:39301264	39301264	G	A	TGT	ENSDART00000110313	4:39301264:A					129	33	189	5	NA	NA	NA	NA	NA	NA	NA	NA	NA	NA	NA	NA	NA	NA	NA	NA	NA	NA	NA	SNP	NA	4.27e-08	0		ENSDARG00000074193	si:dkeyp-85d8.5	protein_coding		NA	INTRON			NA	NA
4	chr4:26186355	26186355	G	A	AGT		4:26186355:A					351	51	403	11	NA	NA	NA	NA	NA	NA	NA	NA	NA	NA	NA	NA	NA	NA	NA	NA	NA	NA	NA	SNP	NA	4.3e-08	0						NA	INTERGENIC			NA	NA
7	chr7:66211729	66211729	C	A	ACT		7:66211729:A					1846	81	1248	13	NA	NA	NA	NA	NA	NA	NA	NA	NA	NA	NA	NA	NA	NA	NA	NA	NA	NA	NA	SNP	NA	4.31e-08	0						NA	INTERGENIC			NA	NA
7	chr7:6563677	6563677	A	G	TAA		7:6563677:G					149	36	177	4	NA	NA	NA	NA	NA	NA	NA	NA	NA	NA	NA	NA	NA	NA	NA	NA	NA	NA	NA	SNP	NA	4.32e-08	0						NA	INTERGENIC			NA	NA
5	chr5:828839	828839	A	T	AAT	ENSDART00000025183	5:828839:T					0	10	25	1	NA	NA	NA	NA	NA	NA	NA	NA	NA	NA	NA	NA	NA	NA	NA	NA	NA	NA	NA	SNP	NA	4.33e-08	0		ENSDARG00000023495	IFT74	protein_coding		NA	INTRON			NA	NA
9	chr9:49863749	49863749	A	C	GAG	ENSDART00000047401;ENSDART00000112555;ENSDART00000139631	9:49863749:C					0	10	25	1	NA	NA	NA	NA	NA	NA	NA	NA	NA	NA	NA	NA	NA	NA	NA	NA	NA	NA	NA	SNP	NA	4.33e-08	0		ENSDARG00000011573;ENSDARG00000078433	abcb11a;spc25	protein_coding	;exon_9_49863150_49864438	NA;24	DOWNSTREAM: 399 bases;UPSTREAM: 2850 bases;UTR_3_PRIME: 399 bases from CDS			NA	NA
9	chr9:57276400	57276400	A	G	AAC		9:57276400:G					0	10	25	1	NA	NA	NA	NA	NA	NA	NA	NA	NA	NA	NA	NA	NA	NA	NA	NA	NA	NA	NA	SNP	NA	4.33e-08	0						NA	INTERGENIC			NA	NA
15	chr15:16073954	16073954	A	C	TAC	;ENSDART00000122617;ENSDART00000129407	15:16073954:C					0	10	25	1	NA	NA	NA	NA	NA	NA	NA	NA	NA	NA	NA	NA	NA	NA	NA	NA	NA	NA	NA	SNP	NA	4.33e-08	0		;ENSDARG00000088251;ENSDARG00000042332	;BX572630.2;plin2	;protein_coding		NA	INTERGENIC;DOWNSTREAM: 4888 bases;DOWNSTREAM: 4886 bases			NA	NA
22	chr22:36288151	36288151	G	A	TGT		22:36288151:A					1	10	25	0	NA	NA	NA	NA	NA	NA	NA	NA	NA	NA	NA	NA	NA	NA	NA	NA	NA	NA	NA	SNP	NA	4.33e-08	0						NA	INTERGENIC			NA	NA
4	chr4:37011689	37011689	A	G	TAA		4:37011689:G					70	24	151	4	NA	NA	NA	NA	NA	NA	NA	NA	NA	NA	NA	NA	NA	NA	NA	NA	NA	NA	NA	SNP	NA	4.34e-08	0						NA	INTERGENIC			NA	NA
2	chr2:7250869	7250869	C	A	CCT		2:7250869:A					199	28	252	2	NA	NA	NA	NA	NA	NA	NA	NA	NA	NA	NA	NA	NA	NA	NA	NA	NA	NA	NA	SNP	NA	4.38e-08	0						NA	INTERGENIC			NA	NA
22	chr22:27231167	27231167	C	T	ACA	ENSDART00000078111;ENSDART00000144585	22:27231167:T					4	14	31	1	NA	NA	NA	NA	NA	NA	NA	NA	NA	NA	NA	NA	NA	NA	NA	NA	NA	NA	NA	SNP	NA	4.39e-08	0		ENSDARG00000055715	capn8	protein_coding		NA	INTRON			NA	NA
22	chr22:24767763	24767763	T	G	CTT	ENSDART00000105607;ENSDART00000137873	22:24767763:G					1	11	28	1	NA	NA	NA	NA	NA	NA	NA	NA	NA	NA	NA	NA	NA	NA	NA	NA	NA	NA	NA	SNP	NA	4.42e-08	0		ENSDARG00000071437	ptprc	protein_coding		NA	INTRON			NA	NA
Zv9_scaffold3530	chrZv9_scaffold3530:1010778	1010778	G	T	#N/A		Zv9_scaffold3530:1010778:T					15	25	26	0	NA	NA	NA	NA	NA	NA	NA	NA	NA	NA	NA	NA	NA	NA	NA	NA	NA	NA	NA	SNP	NA	4.42e-08	0						NA	INTERGENIC			NA	NA
18	chr18:5625560	5625560	C	T	ACT	ENSDART00000024576;ENSDART00000149350	18:5625560:T					162	45	132	3	NA	NA	NA	NA	NA	NA	NA	NA	NA	NA	NA	NA	NA	NA	NA	NA	NA	NA	NA	SNP	NA	4.43e-08	0		ENSDARG00000008447	fkbp4	protein_coding		NA	INTRON			NA	NA
Zv9_scaffold3482	chrZv9_scaffold3482:21641	21641	T	G	#N/A	;ENSDART00000128449	Zv9_scaffold3482:21641:G					110	22	173	1	NA	NA	NA	NA	NA	NA	NA	NA	NA	NA	NA	NA	NA	NA	NA	NA	NA	NA	NA	SNP	NA	4.55e-08	0		;ENSDARG00000090090	;CU302413.2	;protein_coding		NA	INTERGENIC;UPSTREAM: 4811 bases			NA	NA
9	chr9:50733190	50733190	C	A	TCT		9:50733190:A					40	26	59	1	NA	NA	NA	NA	NA	NA	NA	NA	NA	NA	NA	NA	NA	NA	NA	NA	NA	NA	NA	SNP	NA	4.56e-08	0						NA	INTERGENIC			NA	NA
9	chr9:39376452	39376452	G	A	TGT	ENSDART00000048753	9:39376452:A					77	32	104	3	NA	NA	NA	NA	NA	NA	NA	NA	NA	NA	NA	NA	NA	NA	NA	NA	NA	NA	NA	SNP	NA	4.59e-08	0		ENSDARG00000030789	ddx18	protein_coding		NA	INTRON			NA	NA
16	chr16:32715427	32715427	G	A	CGA	ENSDART00000003752	16:32715427:A					44	38	49	2	NA	NA	NA	NA	NA	NA	NA	NA	NA	NA	NA	NA	NA	NA	NA	NA	NA	NA	NA	SNP	NA	4.6e-08	0		ENSDARG00000016173	cct3	protein_coding		NA	INTRON			NA	NA
Zv9_scaffold3536	chrZv9_scaffold3536:311242	311242	G	A	#N/A	;ENSDART00000125144;ENSDART00000132403	Zv9_scaffold3536:311242:A					45	31	63	2	NA	NA	NA	NA	NA	NA	NA	NA	NA	NA	NA	NA	NA	NA	NA	NA	NA	NA	NA	SNP	NA	4.61e-08	0		;ENSDARG00000086610;ENSDARG00000092969	;CABZ01060490.1;CABZ01060490.3	;protein_coding		NA	INTERGENIC;DOWNSTREAM: 1497 bases;DOWNSTREAM: 2929 bases			NA	NA
16	chr16:40611684	40611684	C	T	GCC	;ENSDART00000113188;ENSDART00000126898;ENSDART00000142104;ENSDART00000148801	16:40611684:T					33	30	36	0	NA	NA	NA	NA	NA	NA	NA	NA	NA	NA	NA	NA	NA	NA	NA	NA	NA	NA	NA	SNP	NA	4.62e-08	0		;ENSDARG00000074763;ENSDARG00000087369	;mrap2a;si:ch211-198c19.2	;protein_coding		NA	INTERGENIC;DOWNSTREAM: 1844 bases;DOWNSTREAM: 2202 bases;DOWNSTREAM: 2036 bases;DOWNSTREAM: 826 bases			NA	NA
4	chr4:42992743	42992743	G	A	AGT		4:42992743:A					10	26	24	1	NA	NA	NA	NA	NA	NA	NA	NA	NA	NA	NA	NA	NA	NA	NA	NA	NA	NA	NA	SNP	NA	4.64e-08	0						NA	INTERGENIC			NA	NA
7	chr7:66213013	66213013	G	C	AGA		7:66213013:C					1413	79	814	9	NA	NA	NA	NA	NA	NA	NA	NA	NA	NA	NA	NA	NA	NA	NA	NA	NA	NA	NA	SNP	NA	4.64e-08	0						NA	INTERGENIC			NA	NA
23	chr23:18608371	18608371	C	T	TCG		23:18608371:T					9	15	50	2	NA	NA	NA	NA	NA	NA	NA	NA	NA	NA	NA	NA	NA	NA	NA	NA	NA	NA	NA	SNP	NA	4.64e-08	0						NA	INTERGENIC			NA	NA
2	chr2:46688159	46688159	C	G	GCA	ENSDART00000128457;ENSDART00000145347	2:46688159:G					79	32	108	3	NA	NA	NA	NA	NA	NA	NA	NA	NA	NA	NA	NA	NA	NA	NA	NA	NA	NA	NA	SNP	NA	4.7e-08	0		ENSDARG00000076757	EPHB1	protein_coding		NA	INTRON			NA	NA
Zv9_scaffold3539	chrZv9_scaffold3539:69027	69027	T	A	#N/A		Zv9_scaffold3539:69027:A					150	37	153	3	NA	NA	NA	NA	NA	NA	NA	NA	NA	NA	NA	NA	NA	NA	NA	NA	NA	NA	NA	SNP	NA	4.72e-08	0						NA	INTERGENIC			NA	NA
2	chr2:21686697	21686697	A	T	AAT	;ENSDART00000117653	2:21686697:T					32	44	30	1	NA	NA	NA	NA	NA	NA	NA	NA	NA	NA	NA	NA	NA	NA	NA	NA	NA	NA	NA	SNP	NA	4.74e-08	0		;ENSDARG00000080928	;CR847864.1	;miRNA		NA	INTERGENIC;DOWNSTREAM: 922 bases			NA	NA
22	chr22:40272065	40272065	T	G	TTG		22:40272065:G					1	9	38	1	NA	NA	NA	NA	NA	NA	NA	NA	NA	NA	NA	NA	NA	NA	NA	NA	NA	NA	NA	SNP	NA	4.76e-08	0						NA	INTERGENIC			NA	NA
17	chr17:47202434	47202434	T	A	CTC		17:47202434:A					65	35	71	2	NA	NA	NA	NA	NA	NA	NA	NA	NA	NA	NA	NA	NA	NA	NA	NA	NA	NA	NA	SNP	NA	4.81e-08	0						NA	INTERGENIC			NA	NA
1	chr1:19766017	19766017	C	A	CCT	ENSDART00000140314;ENSDART00000141644;ENSDART00000142207	1:19766017:A					74	18	129	0	NA	NA	NA	NA	NA	NA	NA	NA	NA	NA	NA	NA	NA	NA	NA	NA	NA	NA	NA	SNP	NA	4.84e-08	0		ENSDARG00000095709	si:ch211-287c11.5	processed_transcript		NA	UPSTREAM: 1213 bases;INTRON;UPSTREAM: 1585 bases			NA	NA
3	chr3:9425597	9425597	G	T	AGG		3:9425597:T					118	31	136	2	NA	NA	NA	NA	NA	NA	NA	NA	NA	NA	NA	NA	NA	NA	NA	NA	NA	NA	NA	SNP	NA	4.87e-08	0						NA	INTERGENIC			NA	NA
6	chr6:23902966	23902966	T	C	TTG		6:23902966:C					59	38	62	2	NA	NA	NA	NA	NA	NA	NA	NA	NA	NA	NA	NA	NA	NA	NA	NA	NA	NA	NA	SNP	NA	4.9e-08	0						NA	INTERGENIC			NA	NA
18	chr18:22323306	22323306	A	C	GAA	ENSDART00000126899	18:22323306:C					893	62	836	13	NA	NA	NA	NA	NA	NA	NA	NA	NA	NA	NA	NA	NA	NA	NA	NA	NA	NA	NA	SNP	NA	4.92e-08	0		ENSDARG00000056525	bcar1	protein_coding		NA	INTRON			NA	NA
Zv9_scaffold3488	chrZv9_scaffold3488:144660	144660	C	T	#N/A		Zv9_scaffold3488:144660:T					107	35	138	4	NA	NA	NA	NA	NA	NA	NA	NA	NA	NA	NA	NA	NA	NA	NA	NA	NA	NA	NA	SNP	NA	4.96e-08	0						NA	INTERGENIC			NA	NA
15	chr15:10403773	10403773	C	T	TCT	ENSDART00000083367;ENSDART00000144751	15:10403773:T					103	36	136	5	NA	NA	NA	NA	NA	NA	NA	NA	NA	NA	NA	NA	NA	NA	NA	NA	NA	NA	NA	SNP	NA	4.97e-08	0		ENSDARG00000037883	prcp	protein_coding		NA	INTRON			NA	NA
2	chr2:60096579	60096579	G	A	GGG	ENSDART00000100987	2:60096579:A					14	27	28	1	NA	NA	NA	NA	NA	NA	NA	NA	NA	NA	NA	NA	NA	NA	NA	NA	NA	NA	NA	SNP	NA	5.03e-08	0		ENSDARG00000089388	ftr37	protein_coding		NA	INTRON			NA	NA
4	chr4:15504165	15504165	G	A	TGT		4:15504165:A					17	19	46	1	NA	NA	NA	NA	NA	NA	NA	NA	NA	NA	NA	NA	NA	NA	NA	NA	NA	NA	NA	SNP	NA	5.03e-08	0						NA	INTERGENIC			NA	NA
16	chr16:40611708	40611708	G	A	TGG	;ENSDART00000113188;ENSDART00000126898;ENSDART00000142104;ENSDART00000148801	16:40611708:A					38	29	42	0	NA	NA	NA	NA	NA	NA	NA	NA	NA	NA	NA	NA	NA	NA	NA	NA	NA	NA	NA	SNP	NA	5.04e-08	0		;ENSDARG00000074763;ENSDARG00000087369	;mrap2a;si:ch211-198c19.2	;protein_coding		NA	INTERGENIC;DOWNSTREAM: 1820 bases;DOWNSTREAM: 2226 bases;DOWNSTREAM: 2060 bases;DOWNSTREAM: 802 bases			NA	NA
Zv9_NA378	chrZv9_NA378:21365	21365	G	A	#N/A		Zv9_NA378:21365:A					78	26	161	5	NA	NA	NA	NA	NA	NA	NA	NA	NA	NA	NA	NA	NA	NA	NA	NA	NA	NA	NA	SNP	NA	5.11e-08	0						NA	INTERGENIC			NA	NA
24	chr24:31332669	31332669	A	T	TAC	ENSDART00000057999	24:31332669:T					59	31	65	1	NA	NA	NA	NA	NA	NA	NA	NA	NA	NA	NA	NA	NA	NA	NA	NA	NA	NA	NA	SNP	NA	5.18e-08	0		ENSDARG00000039671	alg14	protein_coding		NA	INTRON			NA	NA
4	chr4:31867056	31867056	G	A	TGA		4:31867056:A					123	36	161	5	NA	NA	NA	NA	NA	NA	NA	NA	NA	NA	NA	NA	NA	NA	NA	NA	NA	NA	NA	SNP	NA	5.21e-08	0						NA	INTERGENIC			NA	NA
7	chr7:71381335	71381335	A	T	CAC	;ENSDART00000044535;ENSDART00000143140	7:71381335:T	62	22	74	1	67	28	83	1	SNP	Hom	57.8543	0		;ENSDARG00000056097	;olfcs1	;protein_coding		NA	INTERGENIC;DOWNSTREAM: 1058 bases;DOWNSTREAM: 1125 bases			NA	NA	NA;2580;2535	NA	NA	NA	SNP	NA	5.21e-08	0		;ENSDARG00000056097	;olfcs1	;protein_coding		NA	INTERGENIC;DOWNSTREAM: 1058 bases;DOWNSTREAM: 1125 bases			NA	NA
4	chr4:40209369	40209369	A	T	CAA		4:40209369:T	33	7	61	1	36	23	64	1	SNP	Hom	23.3845	0						NA	INTERGENIC			NA	NA	NA	NA	NA	NA	SNP	NA	5.21e-08	0						NA	INTERGENIC			NA	NA
16	chr16:41627758	41627758	G	T	TGG		16:41627758:T	23	12	39	0	23	21	41	0	SNP	Hom	40.2536	0						NA	INTERGENIC			NA	NA	NA	NA	NA	NA	SNP	NA	5.25e-08	0						NA	INTERGENIC			NA	NA
Zv9_NA299	chrZv9_NA299:7998	7998	G	A	#N/A		Zv9_NA299:7998:A					8	14	51	2	NA	NA	NA	NA	NA	NA	NA	NA	NA	NA	NA	NA	NA	NA	NA	NA	NA	NA	NA	SNP	NA	5.26e-08	0						NA	INTERGENIC			NA	NA
22	chr22:14739711	14739711	A	T	TAT	ENSDART00000004416	22:14739711:T					1	13	22	1	NA	NA	NA	NA	NA	NA	NA	NA	NA	NA	NA	NA	NA	NA	NA	NA	NA	NA	NA	SNP	NA	5.29e-08	0		ENSDARG00000004789	si:ch211-181p13.1	protein_coding		NA	INTRON			NA	NA
22	chr22:31268856	31268856	A	C	CAA		22:31268856:C					158	34	160	2	NA	NA	NA	NA	NA	NA	NA	NA	NA	NA	NA	NA	NA	NA	NA	NA	NA	NA	NA	SNP	NA	5.36e-08	0						NA	INTERGENIC			NA	NA
6	chr6:2744597	2744597	G	T	AGA		6:2744597:T					167	36	154	2	NA	NA	NA	NA	NA	NA	NA	NA	NA	NA	NA	NA	NA	NA	NA	NA	NA	NA	NA	SNP	NA	5.46e-08	0						NA	INTERGENIC			NA	NA
4	chr4:15504156	15504156	T	G	TTT		4:15504156:G					15	19	42	1	NA	NA	NA	NA	NA	NA	NA	NA	NA	NA	NA	NA	NA	NA	NA	NA	NA	NA	NA	SNP	NA	5.51e-08	0						NA	INTERGENIC			NA	NA
Zv9_scaffold3466	chrZv9_scaffold3466:135616	135616	C	A	#N/A		Zv9_scaffold3466:135616:A					9	20	24	0	NA	NA	NA	NA	NA	NA	NA	NA	NA	NA	NA	NA	NA	NA	NA	NA	NA	NA	NA	SNP	NA	5.56e-08	0						NA	INTERGENIC			NA	NA
Zv9_scaffold3530	chrZv9_scaffold3530:1010727	1010727	T	C	#N/A		Zv9_scaffold3530:1010727:C					19	28	33	1	NA	NA	NA	NA	NA	NA	NA	NA	NA	NA	NA	NA	NA	NA	NA	NA	NA	NA	NA	SNP	NA	5.57e-08	0						NA	INTERGENIC			NA	NA
2	chr2:57674700	57674700	C	T	ACA	ENSDART00000097691	2:57674700:T					11	23	23	0	NA	NA	NA	NA	NA	NA	NA	NA	NA	NA	NA	NA	NA	NA	NA	NA	NA	NA	NA	SNP	NA	5.59e-08	0		ENSDARG00000067820	ncana	protein_coding		NA	INTRON			NA	NA
16	chr16:40611713	40611713	G	A	TGA	;ENSDART00000113188;ENSDART00000126898;ENSDART00000142104;ENSDART00000148801	16:40611713:A					38	29	41	0	NA	NA	NA	NA	NA	NA	NA	NA	NA	NA	NA	NA	NA	NA	NA	NA	NA	NA	NA	SNP	NA	5.63e-08	0		;ENSDARG00000074763;ENSDARG00000087369	;mrap2a;si:ch211-198c19.2	;protein_coding		NA	INTERGENIC;DOWNSTREAM: 1815 bases;DOWNSTREAM: 2231 bases;DOWNSTREAM: 2065 bases;DOWNSTREAM: 797 bases			NA	NA
Zv9_NA126	chrZv9_NA126:1767	1767	A	G	#N/A		Zv9_NA126:1767:G					202	25	642	12	NA	NA	NA	NA	NA	NA	NA	NA	NA	NA	NA	NA	NA	NA	NA	NA	NA	NA	NA	SNP	NA	5.63e-08	0						NA	INTERGENIC			NA	NA
16	chr16:40611707	40611707	T	C	ATG	;ENSDART00000113188;ENSDART00000126898;ENSDART00000142104;ENSDART00000148801	16:40611707:C					39	29	42	0	NA	NA	NA	NA	NA	NA	NA	NA	NA	NA	NA	NA	NA	NA	NA	NA	NA	NA	NA	SNP	NA	5.7e-08	0		;ENSDARG00000074763;ENSDARG00000087369	;mrap2a;si:ch211-198c19.2	;protein_coding		NA	INTERGENIC;DOWNSTREAM: 1821 bases;DOWNSTREAM: 2225 bases;DOWNSTREAM: 2059 bases;DOWNSTREAM: 803 bases			NA	NA
5	chr5:24561933	24561933	A	G	TAA		5:24561933:G					108	28	146	2	NA	NA	NA	NA	NA	NA	NA	NA	NA	NA	NA	NA	NA	NA	NA	NA	NA	NA	NA	SNP	NA	5.75e-08	0						NA	INTERGENIC			NA	NA
9	chr9:48418799	48418799	A	G	GAT		9:48418799:G					0	12	19	1	NA	NA	NA	NA	NA	NA	NA	NA	NA	NA	NA	NA	NA	NA	NA	NA	NA	NA	NA	SNP	NA	5.76e-08	0						NA	INTERGENIC			NA	NA
9	chr9:48418821	48418821	C	T	GCG		9:48418821:T					0	12	19	1	NA	NA	NA	NA	NA	NA	NA	NA	NA	NA	NA	NA	NA	NA	NA	NA	NA	NA	NA	SNP	NA	5.76e-08	0						NA	INTERGENIC			NA	NA
9	chr9:51902771	51902771	A	G	CAT		9:51902771:G					0	12	19	1	NA	NA	NA	NA	NA	NA	NA	NA	NA	NA	NA	NA	NA	NA	NA	NA	NA	NA	NA	SNP	NA	5.76e-08	0						NA	INTERGENIC			NA	NA
4	chr4:33856644	33856644	A	C	TAA		4:33856644:C					93	29	134	3	NA	NA	NA	NA	NA	NA	NA	NA	NA	NA	NA	NA	NA	NA	NA	NA	NA	NA	NA	SNP	NA	5.78e-08	0						NA	INTERGENIC			NA	NA
4	chr4:52610806	52610806	C	A	GCG		4:52610806:A	7	11	42	0	8	12	42	0	SNP	Hom	42.8241	0						NA	INTERGENIC			NA	NA	NA	NA	NA	NA	SNP	NA	5.83e-08	0						NA	INTERGENIC			NA	NA
22	chr22:22796655	22796655	T	C	ATA	;ENSDART00000089622;ENSDART00000128290	22:22796655:C					9	16	38	1	NA	NA	NA	NA	NA	NA	NA	NA	NA	NA	NA	NA	NA	NA	NA	NA	NA	NA	NA	SNP	NA	5.85e-08	0		;ENSDARG00000062187;ENSDARG00000022177	;kif14;ddx59	;protein_coding		NA	INTERGENIC;UPSTREAM: 4954 bases;DOWNSTREAM: 4710 bases			NA	NA
Zv9_NA126	chrZv9_NA126:1739	1739	G	T	#N/A		Zv9_NA126:1739:T					127	18	553	8	NA	NA	NA	NA	NA	NA	NA	NA	NA	NA	NA	NA	NA	NA	NA	NA	NA	NA	NA	SNP	NA	5.85e-08	0						NA	INTERGENIC			NA	NA
7	chr7:13049758	13049758	G	T	TGC	ENSDART00000113905	7:13049758:T					64	33	83	3	NA	NA	NA	NA	NA	NA	NA	NA	NA	NA	NA	NA	NA	NA	NA	NA	NA	NA	NA	SNP	NA	5.86e-08	0		ENSDARG00000079672	EFTUD1	protein_coding		NA	INTRON			NA	NA
12	chr12:11829431	11829431	G	A	TGT		12:11829431:A					112	28	152	2	NA	NA	NA	NA	NA	NA	NA	NA	NA	NA	NA	NA	NA	NA	NA	NA	NA	NA	NA	SNP	NA	5.95e-08	0						NA	INTERGENIC			NA	NA
Zv9_NA800	chrZv9_NA800:3180	3180	G	A	#N/A		Zv9_NA800:3180:A					113	20	327	5	NA	NA	NA	NA	NA	NA	NA	NA	NA	NA	NA	NA	NA	NA	NA	NA	NA	NA	NA	SNP	NA	5.98e-08	0						NA	INTERGENIC			NA	NA
3	chr3:3291876	3291876	G	T	CGT		3:3291876:T					121	29	149	2	NA	NA	NA	NA	NA	NA	NA	NA	NA	NA	NA	NA	NA	NA	NA	NA	NA	NA	NA	SNP	NA	6.04e-08	0						NA	INTERGENIC			NA	NA
Zv9_scaffold3526	chrZv9_scaffold3526:7450	7450	A	G	#N/A		Zv9_scaffold3526:7450:G					1329	66	938	9	NA	NA	NA	NA	NA	NA	NA	NA	NA	NA	NA	NA	NA	NA	NA	NA	NA	NA	NA	SNP	NA	6.06e-08	0						NA	INTERGENIC			NA	NA
25	chr25:27173129	27173129	T	G	ATT		25:27173129:G					558	53	377	4	NA	NA	NA	NA	NA	NA	NA	NA	NA	NA	NA	NA	NA	NA	NA	NA	NA	NA	NA	SNP	NA	6.12e-08	0						NA	INTERGENIC			NA	NA
Zv9_scaffold3530	chrZv9_scaffold3530:1010714	1010714	T	C	#N/A		Zv9_scaffold3530:1010714:C					17	22	31	0	NA	NA	NA	NA	NA	NA	NA	NA	NA	NA	NA	NA	NA	NA	NA	NA	NA	NA	NA	SNP	NA	6.15e-08	0						NA	INTERGENIC			NA	NA
1	chr1:27349965	27349965	C	G	GCT		1:27349965:G					42	26	71	2	NA	NA	NA	NA	NA	NA	NA	NA	NA	NA	NA	NA	NA	NA	NA	NA	NA	NA	NA	SNP	NA	6.17e-08	0						NA	INTERGENIC			NA	NA
Zv9_NA126	chrZv9_NA126:1768	1768	G	T	#N/A		Zv9_NA126:1768:T					206	27	637	14	NA	NA	NA	NA	NA	NA	NA	NA	NA	NA	NA	NA	NA	NA	NA	NA	NA	NA	NA	SNP	NA	6.22e-08	0						NA	INTERGENIC			NA	NA
2	chr2:13878127	13878127	A	G	AAT		2:13878127:G					58	29	69	1	NA	NA	NA	NA	NA	NA	NA	NA	NA	NA	NA	NA	NA	NA	NA	NA	NA	NA	NA	SNP	NA	6.36e-08	0						NA	INTERGENIC			NA	NA
15	chr15:38921130	38921130	G	T	GGA	ENSDART00000108623	15:38921130:T	50	18	66	1	81	39	74	2	SNP	Hom	60.6214	0		ENSDARG00000079502	BX571794.1	protein_coding		NA	INTRON			NA	NA	1920	NA	NA	NA	SNP	NA	6.36e-08	0		ENSDARG00000079502	BX571794.1	protein_coding		NA	INTRON			NA	NA
Zv9_scaffold3526	chrZv9_scaffold3526:161062	161062	G	A	#N/A		Zv9_scaffold3526:161062:A					427	68	334	11	NA	NA	NA	NA	NA	NA	NA	NA	NA	NA	NA	NA	NA	NA	NA	NA	NA	NA	NA	SNP	NA	6.37e-08	0						NA	INTERGENIC			NA	NA
16	chr16:16627427	16627427	C	T	TCA		16:16627427:T					1993	72	1462	12	NA	NA	NA	NA	NA	NA	NA	NA	NA	NA	NA	NA	NA	NA	NA	NA	NA	NA	NA	SNP	NA	6.38e-08	0						NA	INTERGENIC			NA	NA
15	chr15:14163010	14163010	A	G	AAT		15:14163010:G					76	28	103	2	NA	NA	NA	NA	NA	NA	NA	NA	NA	NA	NA	NA	NA	NA	NA	NA	NA	NA	NA	SNP	NA	6.45e-08	0						NA	INTERGENIC			NA	NA
2	chr2:57059264	57059264	T	G	TTT	ENSDART00000126056	2:57059264:G					11	22	29	1	NA	NA	NA	NA	NA	NA	NA	NA	NA	NA	NA	NA	NA	NA	NA	NA	NA	NA	NA	SNP	NA	6.48e-08	0		ENSDARG00000090528	ENSDARG00000090528	protein_coding		NA	INTRON			NA	NA
Zv9_scaffold3490	chrZv9_scaffold3490:151314	151314	T	C	#N/A	;ENSDART00000123526	Zv9_scaffold3490:151314:C					14	26	28	1	NA	NA	NA	NA	NA	NA	NA	NA	NA	NA	NA	NA	NA	NA	NA	NA	NA	NA	NA	SNP	NA	6.52e-08	0		;ENSDARG00000086439	;BX664622.1	;protein_coding		NA	INTERGENIC;DOWNSTREAM: 3363 bases			NA	NA
13	chr13:48272003	48272003	G	A	GGG	ENSDART00000130170	13:48272003:A					29	27	50	2	NA	NA	NA	NA	NA	NA	NA	NA	NA	NA	NA	NA	NA	NA	NA	NA	NA	NA	NA	SNP	NA	6.54e-08	0		ENSDARG00000090743	BX000703.2	protein_coding		NA	INTRON			NA	NA
Zv9_scaffold3503	chrZv9_scaffold3503:407922	407922	T	G	#N/A	ENSDART00000138091	Zv9_scaffold3503:407922:G					46	23	109	4	NA	NA	NA	NA	NA	NA	NA	NA	NA	NA	NA	NA	NA	NA	NA	NA	NA	NA	NA	SNP	NA	6.55e-08	0		ENSDARG00000094054	BX324142.2	protein_coding		NA	INTRON			NA	NA
Zv9_scaffold3526	chrZv9_scaffold3526:5314	5314	A	G	#N/A		Zv9_scaffold3526:5314:G					1941	59	1458	8	NA	NA	NA	NA	NA	NA	NA	NA	NA	NA	NA	NA	NA	NA	NA	NA	NA	NA	NA	SNP	NA	6.57e-08	0						NA	INTERGENIC			NA	NA
18	chr18:22322994	22322994	A	C	AAA	ENSDART00000126899	18:22322994:C					430	25	419	0	NA	NA	NA	NA	NA	NA	NA	NA	NA	NA	NA	NA	NA	NA	NA	NA	NA	NA	NA	SNP	NA	6.62e-08	0		ENSDARG00000056525	bcar1	protein_coding		NA	INTRON			NA	NA
16	chr16:40611715	40611715	T	G	ATG	;ENSDART00000113188;ENSDART00000126898;ENSDART00000142104;ENSDART00000148801	16:40611715:G					40	29	42	0	NA	NA	NA	NA	NA	NA	NA	NA	NA	NA	NA	NA	NA	NA	NA	NA	NA	NA	NA	SNP	NA	6.66e-08	0		;ENSDARG00000074763;ENSDARG00000087369	;mrap2a;si:ch211-198c19.2	;protein_coding		NA	INTERGENIC;DOWNSTREAM: 1813 bases;DOWNSTREAM: 2233 bases;DOWNSTREAM: 2067 bases;DOWNSTREAM: 795 bases			NA	NA
2	chr2:21422350	21422350	G	T	AGG	;ENSDART00000079790;ENSDART00000137169	2:21422350:T					13	23	26	0	NA	NA	NA	NA	NA	NA	NA	NA	NA	NA	NA	NA	NA	NA	NA	NA	NA	NA	NA	SNP	NA	6.7e-08	0		;ENSDARG00000057184	;C2H7orf25	;protein_coding		NA	INTERGENIC;UPSTREAM: 3949 bases;UPSTREAM: 334 bases			NA	NA
2	chr2:37132633	37132633	C	G	GCC	;ENSDART00000132194	2:37132633:G	53	16	87	0	54	18	95	0	SNP	Hom	48.0096	0		;ENSDARG00000094449	;si:dkey-31b10.2	;processed_transcript		NA	INTERGENIC;UPSTREAM: 2643 bases			NA	NA	NA	NA	NA	NA	SNP	NA	6.72e-08	0		;ENSDARG00000094449	;si:dkey-31b10.2	;processed_transcript		NA	INTERGENIC;UPSTREAM: 2643 bases			NA	NA
7	chr7:73405372	73405372	C	T	CCG		7:73405372:T					33	26	50	1	NA	NA	NA	NA	NA	NA	NA	NA	NA	NA	NA	NA	NA	NA	NA	NA	NA	NA	NA	SNP	NA	6.78e-08	0						NA	INTERGENIC			NA	NA
4	chr4:52855259	52855259	T	A	ATT	ENSDART00000125989;ENSDART00000150607;ENSDART00000150746	4:52855259:A	0	13	16	0	1	13	17	0	SNP	Hom	55.3007	0		ENSDARG00000090160	si:dkey-156k2.3	protein_coding;retained_intron		NA	INTRON;DOWNSTREAM: 1296 bases;DOWNSTREAM: 577 bases			NA	NA	3717;NA;3696	NA	NA	NA	SNP	NA	6.79e-08	0		ENSDARG00000090160	si:dkey-156k2.3	protein_coding;retained_intron		NA	INTRON;DOWNSTREAM: 1296 bases;DOWNSTREAM: 577 bases			NA	NA
4	chr4:38772913	38772913	G	C	TGT		4:38772913:C					119	22	180	1	NA	NA	NA	NA	NA	NA	NA	NA	NA	NA	NA	NA	NA	NA	NA	NA	NA	NA	NA	SNP	NA	6.8e-08	0						NA	INTERGENIC			NA	NA
Zv9_NA299	chrZv9_NA299:24732	24732	A	G	#N/A		Zv9_NA299:24732:G					116	30	192	5	NA	NA	NA	NA	NA	NA	NA	NA	NA	NA	NA	NA	NA	NA	NA	NA	NA	NA	NA	SNP	NA	6.8e-08	0						NA	INTERGENIC			NA	NA
9	chr9:33392492	33392492	A	G	GAG	ENSDART00000097475;ENSDART00000138597	9:33392492:G	14	13	42	0	15	15	45	0	SNP	Hom	44.6818	0		ENSDARG00000067676;ENSDARG00000092179	plcl1;si:ch211-117m22.2	protein_coding;processed_transcript		NA	INTRON;UPSTREAM: 519 bases			NA	NA	3414;NA	NA	NA	NA	SNP	NA	6.8e-08	0		ENSDARG00000067676;ENSDARG00000092179	plcl1;si:ch211-117m22.2	protein_coding;processed_transcript		NA	INTRON;UPSTREAM: 519 bases			NA	NA
12	chr12:19861001	19861001	T	A	CTG	ENSDART00000126300	12:19861001:A					42	23	71	1	NA	NA	NA	NA	NA	NA	NA	NA	NA	NA	NA	NA	NA	NA	NA	NA	NA	NA	NA	SNP	NA	6.82e-08	0		ENSDARG00000088204	SHISA8 (1 of 2)	protein_coding		NA	INTRON			NA	NA
2	chr2:17461985	17461985	T	A	ATA	ENSDART00000083314;ENSDART00000090341	2:17461985:A	15	12	44	0	16	15	47	0	SNP	Hom	43.07	0		ENSDARG00000005754	ptprfb	protein_coding		NA	INTRON			NA	NA	5730;5613	NA	NA	NA	SNP	NA	6.88e-08	0		ENSDARG00000005754	ptprfb	protein_coding		NA	INTRON			NA	NA
2	chr2:17461984	17461984	A	T	TAT	ENSDART00000083314;ENSDART00000090341	2:17461984:T	15	12	44	0	16	15	47	0	SNP	Hom	41.9696	0		ENSDARG00000005754	ptprfb	protein_coding		NA	INTRON			NA	NA	5730;5613	NA	NA	NA	SNP	NA	6.88e-08	0		ENSDARG00000005754	ptprfb	protein_coding		NA	INTRON			NA	NA
2	chr2:58899280	58899280	A	C	TAA	ENSDART00000125447	2:58899280:C					221	33	192	1	NA	NA	NA	NA	NA	NA	NA	NA	NA	NA	NA	NA	NA	NA	NA	NA	NA	NA	NA	SNP	NA	6.93e-08	0		ENSDARG00000075219	si:ch1073-185p12.2	protein_coding		NA	INTRON			NA	NA
19	chr19:12176241	12176241	T	C	TTT		19:12176241:C					100	78	44	2	NA	NA	NA	NA	NA	NA	NA	NA	NA	NA	NA	NA	NA	NA	NA	NA	NA	NA	NA	SNP	NA	6.96e-08	0						NA	INTERGENIC			NA	NA
Zv9_NA930	chrZv9_NA930:5752	5752	C	A	#N/A	ENSDART00000127961	Zv9_NA930:5752:A	17	13	53	0	17	14	54	0	SNP	Hom	48.8877	0		ENSDARG00000038245	FAM116A (1 of 2)	protein_coding		NA	INTRON			NA	NA	1080	NA	NA	NA	SNP	NA	6.98e-08	0		ENSDARG00000038245	FAM116A (1 of 2)	protein_coding		NA	INTRON			NA	NA
4	chr4:43009119	43009119	C	A	CCA		4:43009119:A					63	30	103	4	NA	NA	NA	NA	NA	NA	NA	NA	NA	NA	NA	NA	NA	NA	NA	NA	NA	NA	NA	SNP	NA	6.99e-08	0						NA	INTERGENIC			NA	NA
1	chr1:57534911	57534911	G	C	TGG	;ENSDART00000147880	1:57534911:C					382	25	371	0	NA	NA	NA	NA	NA	NA	NA	NA	NA	NA	NA	NA	NA	NA	NA	NA	NA	NA	NA	SNP	NA	7.01e-08	0		;ENSDARG00000094524	;ENSDARG00000094524	;protein_coding		NA	INTERGENIC;DOWNSTREAM: 3840 bases			NA	NA
9	chr9:23078438	23078438	C	G	GCA		9:23078438:G	51	30	57	1	51	30	59	1	SNP	Hom	103.558	0						NA	INTERGENIC			NA	NA	NA	NA	NA	NA	SNP	NA	7.05e-08	0						NA	INTERGENIC			NA	NA
19	chr19:32936952	32936952	T	C	ATC		19:32936952:C					56	45	47	2	NA	NA	NA	NA	NA	NA	NA	NA	NA	NA	NA	NA	NA	NA	NA	NA	NA	NA	NA	SNP	NA	7.07e-08	0						NA	INTERGENIC			NA	NA
9	chr9:53877708	53877708	C	A	ACA	;ENSDART00000029973;ENSDART00000146629	9:53877708:A					170	37	190	4	NA	NA	NA	NA	NA	NA	NA	NA	NA	NA	NA	NA	NA	NA	NA	NA	NA	NA	NA	SNP	NA	7.15e-08	0		;ENSDARG00000015599	;xrcc5	;protein_coding		NA	INTERGENIC;DOWNSTREAM: 1644 bases			NA	NA
8	chr8:41361031	41361031	A	G	CAG		8:41361031:G					383	61	374	13	NA	NA	NA	NA	NA	NA	NA	NA	NA	NA	NA	NA	NA	NA	NA	NA	NA	NA	NA	SNP	NA	7.19e-08	0						NA	INTERGENIC			NA	NA
3	chr3:35994646	35994646	G	A	AGA		3:35994646:A					72	38	79	3	NA	NA	NA	NA	NA	NA	NA	NA	NA	NA	NA	NA	NA	NA	NA	NA	NA	NA	NA	SNP	NA	7.2e-08	0						NA	INTERGENIC			NA	NA
9	chr9:56285495	56285495	T	C	TTA	ENSDART00000067544	9:56285495:C					2	14	23	1	NA	NA	NA	NA	NA	NA	NA	NA	NA	NA	NA	NA	NA	NA	NA	NA	NA	NA	NA	SNP	NA	7.2e-08	0		ENSDARG00000045958	EGFL6	protein_coding		NA	INTRON			NA	NA
9	chr9:54221348	54221348	G	T	AGG	;ENSDART00000114805	9:54221348:T					2	12	28	1	NA	NA	NA	NA	NA	NA	NA	NA	NA	NA	NA	NA	NA	NA	NA	NA	NA	NA	NA	SNP	NA	7.25e-08	0		;ENSDARG00000078762	;TMEM169 (1 of 2)	;protein_coding		NA	INTERGENIC;DOWNSTREAM: 4024 bases			NA	NA
1	chr1:9089121	9089121	C	T	TCG		1:9089121:T					1222	68	1084	15	NA	NA	NA	NA	NA	NA	NA	NA	NA	NA	NA	NA	NA	NA	NA	NA	NA	NA	NA	SNP	NA	7.27e-08	0						NA	INTERGENIC			NA	NA
17	chr17:14816059	14816059	A	T	TAC	ENSDART00000066604	17:14816059:T					39	26	65	2	NA	NA	NA	NA	NA	NA	NA	NA	NA	NA	NA	NA	NA	NA	NA	NA	NA	NA	NA	SNP	NA	7.27e-08	0		ENSDARG00000045289	gpr137c	protein_coding		NA	INTRON			NA	NA
9	chr9:50733128	50733128	C	A	TCA		9:50733128:A					36	26	54	1	NA	NA	NA	NA	NA	NA	NA	NA	NA	NA	NA	NA	NA	NA	NA	NA	NA	NA	NA	SNP	NA	7.28e-08	0						NA	INTERGENIC			NA	NA
14	chr14:8735261	8735261	G	A	TGG		14:8735261:A					109	37	112	3	NA	NA	NA	NA	NA	NA	NA	NA	NA	NA	NA	NA	NA	NA	NA	NA	NA	NA	NA	SNP	NA	7.44e-08	0						NA	INTERGENIC			NA	NA
4	chr4:38772907	38772907	G	T	TGT		4:38772907:T					120	22	180	1	NA	NA	NA	NA	NA	NA	NA	NA	NA	NA	NA	NA	NA	NA	NA	NA	NA	NA	NA	SNP	NA	7.48e-08	0						NA	INTERGENIC			NA	NA
7	chr7:70987918	70987918	A	T	CAA		7:70987918:T					3873	96	2433	17	NA	NA	NA	NA	NA	NA	NA	NA	NA	NA	NA	NA	NA	NA	NA	NA	NA	NA	NA	SNP	NA	7.49e-08	0						NA	INTERGENIC			NA	NA
1	chr1:2135058	2135058	C	T	TCT	ENSDART00000108619;ENSDART00000108919;ENSDART00000141036;ENSDART00000142944;ENSDART00000143361	1:2135058:T					1415	34	1268	2	NA	NA	NA	NA	NA	NA	NA	NA	NA	NA	NA	NA	NA	NA	NA	NA	NA	NA	NA	SNP	NA	7.55e-08	0		ENSDARG00000074381	ENSDARG00000074381	protein_coding;processed_transcript		NA	INTRON			NA	NA
14	chr14:20628545	20628545	T	G	TTC		14:20628545:G					42	18	76	0	NA	NA	NA	NA	NA	NA	NA	NA	NA	NA	NA	NA	NA	NA	NA	NA	NA	NA	NA	SNP	NA	7.58e-08	0						NA	INTERGENIC			NA	NA
22	chr22:26383008	26383008	T	A	ATA	ENSDART00000113785;ENSDART00000124315	22:26383008:A	8	14	34	1	10	18	34	1	SNP	Hom	53.1162	0		ENSDARG00000076215	vasn	protein_coding		NA	INTRON			NA	NA	2067	NA	NA	NA	SNP	NA	7.6e-08	0		ENSDARG00000076215	vasn	protein_coding		NA	INTRON			NA	NA
1	chr1:49035861	49035861	T	A	ATC	ENSDART00000110573	1:49035861:A					9	18	32	1	NA	NA	NA	NA	NA	NA	NA	NA	NA	NA	NA	NA	NA	NA	NA	NA	NA	NA	NA	SNP	NA	7.67e-08	0		ENSDARG00000075865	SORCS3 (1 of 2)	protein_coding		NA	INTRON			NA	NA
15	chr15:9082971	9082971	T	C	GTG		15:9082971:C					19	16	48	0	NA	NA	NA	NA	NA	NA	NA	NA	NA	NA	NA	NA	NA	NA	NA	NA	NA	NA	NA	SNP	NA	7.85e-08	0						NA	INTERGENIC			NA	NA
22	chr22:28499958	28499958	A	T	TAT		22:28499958:T					2760	78	1986	14	NA	NA	NA	NA	NA	NA	NA	NA	NA	NA	NA	NA	NA	NA	NA	NA	NA	NA	NA	SNP	NA	7.85e-08	0						NA	INTERGENIC			NA	NA
1	chr1:4880877	4880877	A	T	TAA		1:4880877:T	12	16	37	0	13	16	37	0	SNP	Hom	60.3288	0						NA	INTERGENIC			NA	NA	NA	NA	NA	NA	SNP	NA	7.93e-08	0						NA	INTERGENIC			NA	NA
Zv9_NA743	chrZv9_NA743:9969	9969	T	G	#N/A		Zv9_NA743:9969:G					11	13	77	3	NA	NA	NA	NA	NA	NA	NA	NA	NA	NA	NA	NA	NA	NA	NA	NA	NA	NA	NA	SNP	NA	7.97e-08	0						NA	INTERGENIC			NA	NA
8	chr8:34674526	34674526	A	T	CAG		8:34674526:T	48	9	70	1	56	27	74	1	SNP	Hom	28.2978	0						NA	INTERGENIC			NA	NA	NA	NA	NA	NA	SNP	NA	8e-08	0						NA	INTERGENIC			NA	NA
4	chr4:30151962	30151962	G	A	GGT	;ENSDART00000141758	4:30151962:A					38	27	63	2	NA	NA	NA	NA	NA	NA	NA	NA	NA	NA	NA	NA	NA	NA	NA	NA	NA	NA	NA	SNP	NA	8.1e-08	0		;ENSDARG00000094267	;ZNF519 (1 of 4)	;protein_coding		NA	INTERGENIC;UPSTREAM: 1096 bases			NA	NA
Zv9_NA822	chrZv9_NA822:82936	82936	T	C	#N/A		Zv9_NA822:82936:C					163	36	167	3	NA	NA	NA	NA	NA	NA	NA	NA	NA	NA	NA	NA	NA	NA	NA	NA	NA	NA	NA	SNP	NA	8.11e-08	0						NA	INTERGENIC			NA	NA
9	chr9:54175598	54175598	G	A	TGT	ENSDART00000099718;ENSDART00000099720;ENSDART00000129348	9:54175598:A					1	13	21	1	NA	NA	NA	NA	NA	NA	NA	NA	NA	NA	NA	NA	NA	NA	NA	NA	NA	NA	NA	SNP	NA	8.14e-08	0		ENSDARG00000068862	XRCC5 (2 of 2)	protein_coding		NA	INTRON			NA	NA
1	chr1:3116165	3116165	T	A	ATT		1:3116165:A					25	17	54	0	NA	NA	NA	NA	NA	NA	NA	NA	NA	NA	NA	NA	NA	NA	NA	NA	NA	NA	NA	SNP	NA	8.17e-08	0						NA	INTERGENIC			NA	NA
7	chr7:70987521	70987521	T	A	CTG		7:70987521:A					2746	75	1964	13	NA	NA	NA	NA	NA	NA	NA	NA	NA	NA	NA	NA	NA	NA	NA	NA	NA	NA	NA	SNP	NA	8.23e-08	0						NA	INTERGENIC			NA	NA
1	chr1:24714649	24714649	A	G	AAA	ENSDART00000109714	1:24714649:G					27	21	63	2	NA	NA	NA	NA	NA	NA	NA	NA	NA	NA	NA	NA	NA	NA	NA	NA	NA	NA	NA	SNP	NA	8.3e-08	0		ENSDARG00000076499	usp53b	protein_coding		NA	INTRON			NA	NA
4	chr4:40083117	40083117	A	C	TAA		4:40083117:C					83	28	125	3	NA	NA	NA	NA	NA	NA	NA	NA	NA	NA	NA	NA	NA	NA	NA	NA	NA	NA	NA	SNP	NA	8.33e-08	0						NA	INTERGENIC			NA	NA
4	chr4:48769763	48769763	A	C	CAG	ENSDART00000111061;ENSDART00000126569	4:48769763:C					9	25	23	1	NA	NA	NA	NA	NA	NA	NA	NA	NA	NA	NA	NA	NA	NA	NA	NA	NA	NA	NA	SNP	NA	8.37e-08	0		ENSDARG00000090640;ENSDARG00000077485	BX571813.4;si:dkey-14o6.6	protein_coding		NA	UPSTREAM: 2365 bases;INTRON			NA	NA
4	chr4:52666065	52666065	C	A	ACA		4:52666065:A					45	21	107	3	NA	NA	NA	NA	NA	NA	NA	NA	NA	NA	NA	NA	NA	NA	NA	NA	NA	NA	NA	SNP	NA	8.37e-08	0						NA	INTERGENIC			NA	NA
Zv9_NA503	chrZv9_NA503:193323	193323	C	T	#N/A		Zv9_NA503:193323:T	12	15	36	0	12	15	38	0	SNP	Hom	54.6006	0						NA	INTERGENIC			NA	NA	NA	NA	NA	NA	SNP	NA	8.38e-08	0						NA	INTERGENIC			NA	NA
11	chr11:12043642	12043642	G	A	CGC	;ENSDART00000115249	11:12043642:A	11	14	33	0	12	15	38	0	SNP	Hom	42.5517	0		;ENSDARG00000077988	;ABCC10	;protein_coding		NA	INTERGENIC;DOWNSTREAM: 2930 bases			NA	NA	NA;4647	NA	NA	NA	SNP	NA	8.38e-08	0		;ENSDARG00000077988	;ABCC10	;protein_coding		NA	INTERGENIC;DOWNSTREAM: 2930 bases			NA	NA
5	chr5:3976523	3976523	A	G	GAA	ENSDART00000111453	5:3976523:G					0	10	23	1	NA	NA	NA	NA	NA	NA	NA	NA	NA	NA	NA	NA	NA	NA	NA	NA	NA	NA	NA	SNP	NA	8.39e-08	0		ENSDARG00000073761	MYO19 (2 of 2)	protein_coding		NA	INTRON			NA	NA
9	chr9:56770019	56770019	A	C	GAA	ENSDART00000085693;ENSDART00000123319;ENSDART00000130963;ENSDART00000137214	9:56770019:C					0	10	23	1	NA	NA	NA	NA	NA	NA	NA	NA	NA	NA	NA	NA	NA	NA	NA	NA	NA	NA	NA	SNP	NA	8.39e-08	0		ENSDARG00000001676	gpm6bb	protein_coding		NA	INTRON			NA	NA
22	chr22:40194771	40194771	A	G	CAG		22:40194771:G					0	10	23	1	NA	NA	NA	NA	NA	NA	NA	NA	NA	NA	NA	NA	NA	NA	NA	NA	NA	NA	NA	SNP	NA	8.39e-08	0						NA	INTERGENIC			NA	NA
Zv9_NA491	chrZv9_NA491:1240	1240	T	A	#N/A		Zv9_NA491:1240:A					27	26	51	2	NA	NA	NA	NA	NA	NA	NA	NA	NA	NA	NA	NA	NA	NA	NA	NA	NA	NA	NA	SNP	NA	8.4e-08	0						NA	INTERGENIC			NA	NA
4	chr4:45560836	45560836	G	A	AGC		4:45560836:A	18	6	49	1	26	22	50	1	SNP	Hom	16.9017	0						NA	INTERGENIC			NA	NA	NA	NA	NA	NA	SNP	NA	8.48e-08	0						NA	INTERGENIC			NA	NA
12	chr12:7771713	7771713	C	A	CCT		12:7771713:A					35	17	70	0	NA	NA	NA	NA	NA	NA	NA	NA	NA	NA	NA	NA	NA	NA	NA	NA	NA	NA	NA	SNP	NA	8.55e-08	0						NA	INTERGENIC			NA	NA
3	chr3:9570700	9570700	A	C	AAT		3:9570700:C					91	28	118	2	NA	NA	NA	NA	NA	NA	NA	NA	NA	NA	NA	NA	NA	NA	NA	NA	NA	NA	NA	SNP	NA	8.56e-08	0						NA	INTERGENIC			NA	NA
3	chr3:9570701	9570701	T	A	ATT		3:9570701:A					90	29	115	2	NA	NA	NA	NA	NA	NA	NA	NA	NA	NA	NA	NA	NA	NA	NA	NA	NA	NA	NA	SNP	NA	8.57e-08	0						NA	INTERGENIC			NA	NA
3	chr3:46636063	46636063	A	G	TAG		3:46636063:G					18	20	35	0	NA	NA	NA	NA	NA	NA	NA	NA	NA	NA	NA	NA	NA	NA	NA	NA	NA	NA	NA	SNP	NA	8.57e-08	0						NA	INTERGENIC			NA	NA
24	chr24:30323473	30323473	C	G	ACA		24:30323473:G					528	42	583	7	NA	NA	NA	NA	NA	NA	NA	NA	NA	NA	NA	NA	NA	NA	NA	NA	NA	NA	NA	SNP	NA	8.58e-08	0						NA	INTERGENIC			NA	NA
4	chr4:30154575	30154575	T	G	TTT	;ENSDART00000141758	4:30154575:G					28	22	53	1	NA	NA	NA	NA	NA	NA	NA	NA	NA	NA	NA	NA	NA	NA	NA	NA	NA	NA	NA	SNP	NA	8.71e-08	0		;ENSDARG00000094267	;ZNF519 (1 of 4)	;protein_coding		NA	INTERGENIC;DOWNSTREAM: 645 bases			NA	NA
5	chr5:5607324	5607324	T	G	ATT	ENSDART00000113716	5:5607324:G					2	11	31	1	NA	NA	NA	NA	NA	NA	NA	NA	NA	NA	NA	NA	NA	NA	NA	NA	NA	NA	NA	SNP	NA	8.72e-08	0		ENSDARG00000079046	C5H9orf86 (1 of 2)	protein_coding		NA	INTRON			NA	NA
4	chr4:52202370	52202370	A	G	GAG		4:52202370:G					35	16	76	0	NA	NA	NA	NA	NA	NA	NA	NA	NA	NA	NA	NA	NA	NA	NA	NA	NA	NA	NA	SNP	NA	8.78e-08	0		ENSDARG00000096157	si:dkey-40n15.1	non-coding		NA	INTRAGENIC: ENSDARG00000096157			NA	NA
Zv9_NA264	chrZv9_NA264:2321	2321	C	A	#N/A		Zv9_NA264:2321:A					10	12	59	1	NA	NA	NA	NA	NA	NA	NA	NA	NA	NA	NA	NA	NA	NA	NA	NA	NA	NA	NA	SNP	NA	8.81e-08	0						NA	INTERGENIC			NA	NA
25	chr25:27170948	27170948	A	C	AAG		25:27170948:C					543	50	311	2	NA	NA	NA	NA	NA	NA	NA	NA	NA	NA	NA	NA	NA	NA	NA	NA	NA	NA	NA	SNP	NA	8.83e-08	0						NA	INTERGENIC			NA	NA
15	chr15:27975310	27975310	A	C	TAT		15:27975310:C					21	16	51	0	NA	NA	NA	NA	NA	NA	NA	NA	NA	NA	NA	NA	NA	NA	NA	NA	NA	NA	NA	SNP	NA	8.89e-08	0						NA	INTERGENIC			NA	NA
22	chr22:31268830	31268830	G	A	TGA		22:31268830:A					172	36	174	3	NA	NA	NA	NA	NA	NA	NA	NA	NA	NA	NA	NA	NA	NA	NA	NA	NA	NA	NA	SNP	NA	8.89e-08	0						NA	INTERGENIC			NA	NA
22	chr22:37458740	37458740	C	A	ACA	ENSDART00000051258;ENSDART00000051259;ENSDART00000127908	22:37458740:A					30	21	58	1	NA	NA	NA	NA	NA	NA	NA	NA	NA	NA	NA	NA	NA	NA	NA	NA	NA	NA	NA	SNP	NA	9.07e-08	0		ENSDARG00000035379	TERF2IP	protein_coding		NA	INTRON			NA	NA
17	chr17:38960840	38960840	A	C	TAT	ENSDART00000017560;ENSDART00000141177	17:38960840:C					38	31	46	1	NA	NA	NA	NA	NA	NA	NA	NA	NA	NA	NA	NA	NA	NA	NA	NA	NA	NA	NA	SNP	NA	9.09e-08	0		ENSDARG00000015425	slc24a4a	protein_coding		NA	INTRON			NA	NA
4	chr4:51055139	51055139	C	T	GCG	ENSDART00000124353	4:51055139:T	13	13	49	0	14	13	51	0	SNP	Hom	34.8541	0		ENSDARG00000091524	si:ch211-162i8.3	protein_coding		NA	INTRON			NA	NA	2694	NA	NA	NA	SNP	NA	9.1e-08	0		ENSDARG00000091524	si:ch211-162i8.3	protein_coding		NA	INTRON			NA	NA
5	chr5:5708939	5708939	T	C	CTG	ENSDART00000112856	5:5708939:C					0	12	18	1	NA	NA	NA	NA	NA	NA	NA	NA	NA	NA	NA	NA	NA	NA	NA	NA	NA	NA	NA	SNP	NA	9.21e-08	0		ENSDARG00000078362	TNC (1 of 2)	protein_coding		NA	INTRON			NA	NA
9	chr9:29850024	29850024	T	C	ATG	;ENSDART00000060321	9:29850024:C					50	22	82	1	NA	NA	NA	NA	NA	NA	NA	NA	NA	NA	NA	NA	NA	NA	NA	NA	NA	NA	NA	SNP	NA	9.21e-08	0		;ENSDARG00000056704	;RAMP1	;protein_coding		NA	INTERGENIC;DOWNSTREAM: 1273 bases			NA	NA
9	chr9:48418832	48418832	C	T	GCG		9:48418832:T					0	12	18	1	NA	NA	NA	NA	NA	NA	NA	NA	NA	NA	NA	NA	NA	NA	NA	NA	NA	NA	NA	SNP	NA	9.21e-08	0						NA	INTERGENIC			NA	NA
9	chr9:49435167	49435167	G	A	TGG		9:49435167:A					0	12	18	1	NA	NA	NA	NA	NA	NA	NA	NA	NA	NA	NA	NA	NA	NA	NA	NA	NA	NA	NA	SNP	NA	9.21e-08	0						NA	INTERGENIC			NA	NA
4	chr4:38772963	38772963	T	A	CTG		4:38772963:A					96	20	165	1	NA	NA	NA	NA	NA	NA	NA	NA	NA	NA	NA	NA	NA	NA	NA	NA	NA	NA	NA	SNP	NA	9.22e-08	0						NA	INTERGENIC			NA	NA
22	chr22:15481161	15481161	T	G	TTA	ENSDART00000047498;ENSDART00000059748;ENSDART00000105755;ENSDART00000136566;ENSDART00000139070	22:15481161:G					1	14	19	1	NA	NA	NA	NA	NA	NA	NA	NA	NA	NA	NA	NA	NA	NA	NA	NA	NA	NA	NA	SNP	NA	9.27e-08	0		ENSDARG00000040781;ENSDARG00000042920;ENSDARG00000093619	zgc:113317;sult3st3;sult3st2	protein_coding	;exon_22_15480698_15481989	NA;6	INTRON;UTR_3_PRIME: 336 bases from CDS;UPSTREAM: 1199 bases			NA	NA
22	chr22:21641876	21641876	T	G	TTT	ENSDART00000132605	22:21641876:G					1	14	19	1	NA	NA	NA	NA	NA	NA	NA	NA	NA	NA	NA	NA	NA	NA	NA	NA	NA	NA	NA	SNP	NA	9.27e-08	0		ENSDARG00000062080	shc2	protein_coding		NA	INTRON			NA	NA
1	chr1:27300972	27300972	T	A	TTT		1:27300972:A					43	30	60	2	NA	NA	NA	NA	NA	NA	NA	NA	NA	NA	NA	NA	NA	NA	NA	NA	NA	NA	NA	SNP	NA	9.29e-08	0						NA	INTERGENIC			NA	NA
5	chr5:88750	88750	T	A	TTT	ENSDART00000126752	5:88750:A					0	11	20	1	NA	NA	NA	NA	NA	NA	NA	NA	NA	NA	NA	NA	NA	NA	NA	NA	NA	NA	NA	SNP	NA	9.3e-08	0		ENSDARG00000090360	ENSDARG00000090360	protein_coding		NA	INTRON			NA	NA
5	chr5:4115269	4115269	T	C	TTG	ENSDART00000100097;ENSDART00000140537	5:4115269:C					0	11	20	1	NA	NA	NA	NA	NA	NA	NA	NA	NA	NA	NA	NA	NA	NA	NA	NA	NA	NA	NA	SNP	NA	9.3e-08	0		ENSDARG00000046090	dhrs11a	protein_coding		NA	INTRON			NA	NA
Zv9_NA349	chrZv9_NA349:53814	53814	C	A	#N/A		Zv9_NA349:53814:A					36	13	260	6	NA	NA	NA	NA	NA	NA	NA	NA	NA	NA	NA	NA	NA	NA	NA	NA	NA	NA	NA	SNP	NA	9.34e-08	0						NA	INTERGENIC			NA	NA
8	chr8:2102619	2102619	C	T	GCA		8:2102619:T					149	27	167	1	NA	NA	NA	NA	NA	NA	NA	NA	NA	NA	NA	NA	NA	NA	NA	NA	NA	NA	NA	SNP	NA	9.36e-08	0						NA	INTERGENIC			NA	NA
11	chr11:4513933	4513933	C	A	GCA		11:4513933:A					29	22	54	1	NA	NA	NA	NA	NA	NA	NA	NA	NA	NA	NA	NA	NA	NA	NA	NA	NA	NA	NA	SNP	NA	9.47e-08	0						NA	INTERGENIC			NA	NA
25	chr25:27173126	27173126	G	A	TGA		25:27173126:A					561	51	383	4	NA	NA	NA	NA	NA	NA	NA	NA	NA	NA	NA	NA	NA	NA	NA	NA	NA	NA	NA	SNP	NA	9.52e-08	0						NA	INTERGENIC			NA	NA
9	chr9:50733138	50733138	T	G	TTT		9:50733138:G					40	26	57	1	NA	NA	NA	NA	NA	NA	NA	NA	NA	NA	NA	NA	NA	NA	NA	NA	NA	NA	NA	SNP	NA	9.55e-08	0						NA	INTERGENIC			NA	NA
Zv9_scaffold3526	chrZv9_scaffold3526:161063	161063	T	A	#N/A		Zv9_scaffold3526:161063:A					443	56	340	7	NA	NA	NA	NA	NA	NA	NA	NA	NA	NA	NA	NA	NA	NA	NA	NA	NA	NA	NA	SNP	NA	9.56e-08	0						NA	INTERGENIC			NA	NA
13	chr13:44053952	44053952	A	G	CAA		13:44053952:G					9	18	27	0	NA	NA	NA	NA	NA	NA	NA	NA	NA	NA	NA	NA	NA	NA	NA	NA	NA	NA	NA	SNP	NA	9.67e-08	0						NA	INTERGENIC			NA	NA
13	chr13:44053953	44053953	A	G	AAT		13:44053953:G					9	18	26	0	NA	NA	NA	NA	NA	NA	NA	NA	NA	NA	NA	NA	NA	NA	NA	NA	NA	NA	NA	SNP	NA	9.67e-08	0						NA	INTERGENIC			NA	NA
4	chr4:48088105	48088105	C	T	GCT		4:48088105:T					247	33	459	10	NA	NA	NA	NA	NA	NA	NA	NA	NA	NA	NA	NA	NA	NA	NA	NA	NA	NA	NA	SNP	NA	9.72e-08	0						NA	INTERGENIC			NA	NA
14	chr14:1131142	1131142	A	G	TAA	ENSDART00000106708	14:1131142:G					93	38	104	4	NA	NA	NA	NA	NA	NA	NA	NA	NA	NA	NA	NA	NA	NA	NA	NA	NA	NA	NA	SNP	NA	9.82e-08	0		ENSDARG00000071906	SEC24B	protein_coding		NA	INTRON			NA	NA
22	chr22:36981004	36981004	T	A	TTA		22:36981004:A					23	16	54	0	NA	NA	NA	NA	NA	NA	NA	NA	NA	NA	NA	NA	NA	NA	NA	NA	NA	NA	NA	SNP	NA	9.9e-08	0						NA	INTERGENIC			NA	NA
7	chr7:69631403	69631403	C	G	TCT	ENSDART00000091052	7:69631403:G					53	32	56	1	NA	NA	NA	NA	NA	NA	NA	NA	NA	NA	NA	NA	NA	NA	NA	NA	NA	NA	NA	SNP	NA	9.93e-08	0		ENSDARG00000037084	CPNE7	protein_coding		NA	INTRON			NA	NA
10	chr10:38208010	38208010	G	A	AGT	ENSDART00000110765	10:38208010:A					73	39	74	3	NA	NA	NA	NA	NA	NA	NA	NA	NA	NA	NA	NA	NA	NA	NA	NA	NA	NA	NA	SNP	NA	9.97e-08	0		ENSDARG00000076220	sez6a	protein_coding		NA	INTRON			NA	NA
9	chr9:49123888	49123888	G	A	AGA	ENSDART00000099794;ENSDART00000114463;ENSDART00000141610	9:49123888:A					4	11	40	1	NA	NA	NA	NA	NA	NA	NA	NA	NA	NA	NA	NA	NA	NA	NA	NA	NA	NA	NA	SNP	NA	1.01e-07	0		ENSDARG00000068893;ENSDARG00000078475	mettl5;klhl23	protein_coding		NA	DOWNSTREAM: 4718 bases;INTRON;DOWNSTREAM: 4808 bases			NA	NA
17	chr17:14816072	14816072	T	C	TTA	ENSDART00000066604	17:14816072:C					42	27	66	2	NA	NA	NA	NA	NA	NA	NA	NA	NA	NA	NA	NA	NA	NA	NA	NA	NA	NA	NA	SNP	NA	1.01e-07	0		ENSDARG00000045289	gpr137c	protein_coding		NA	INTRON			NA	NA
6	chr6:58436916	58436916	G	A	TGA	;ENSDART00000128062	6:58436916:A					17	33	20	0	NA	NA	NA	NA	NA	NA	NA	NA	NA	NA	NA	NA	NA	NA	NA	NA	NA	NA	NA	SNP	NA	1.02e-07	0		;ENSDARG00000057857	;arfrp1	;protein_coding		NA	INTERGENIC;DOWNSTREAM: 1142 bases			NA	NA
9	chr9:50733132	50733132	G	T	TGA		9:50733132:T					42	26	60	1	NA	NA	NA	NA	NA	NA	NA	NA	NA	NA	NA	NA	NA	NA	NA	NA	NA	NA	NA	SNP	NA	1.02e-07	0						NA	INTERGENIC			NA	NA
Zv9_scaffold3490	chrZv9_scaffold3490:155295	155295	C	T	#N/A	ENSDART00000123526	Zv9_scaffold3490:155295:T					39	20	112	4	NA	NA	NA	NA	NA	NA	NA	NA	NA	NA	NA	NA	NA	NA	NA	NA	NA	NA	NA	SNP	NA	1.02e-07	0		ENSDARG00000086439	BX664622.1	protein_coding		NA	SYNONYMOUS_CODING	R/R	agG/agA	177	2
Zv9_NA396	chrZv9_NA396:10359	10359	A	C	#N/A		Zv9_NA396:10359:C					5	10	40	0	NA	NA	NA	NA	NA	NA	NA	NA	NA	NA	NA	NA	NA	NA	NA	NA	NA	NA	NA	SNP	NA	1.03e-07	0						NA	INTERGENIC			NA	NA
Zv9_scaffold3503	chrZv9_scaffold3503:76144	76144	C	A	#N/A	ENSDART00000115096	Zv9_scaffold3503:76144:A	28	25	43	1	29	25	47	1	SNP	Hom	92.2119	0		ENSDARG00000090954	CR450840.1	protein_coding		NA	NON_SYNONYMOUS_CODING	E/D	gaG/gaT	194	2	1797	NA	NA	NA	SNP	NA	1.03e-07	0		ENSDARG00000090954	CR450840.1	protein_coding		NA	NON_SYNONYMOUS_CODING	E/D	gaG/gaT	194	2
22	chr22:30976994	30976994	T	A	TTC		22:30976994:A	29	20	54	1	30	22	55	1	SNP	Hom	63.6534	0						NA	INTERGENIC			NA	NA	NA	NA	NA	NA	SNP	NA	1.03e-07	0						NA	INTERGENIC			NA	NA
3	chr3:46346211	46346211	A	T	TAT	ENSDART00000113531	3:46346211:T					71	6	97	0	NA	NA	NA	NA	NA	NA	NA	NA	NA	NA	NA	NA	NA	NA	NA	NA	NA	NA	NA	SNP	NA	1.04e-07	0		ENSDARG00000076867	MKL2 (1 of 3)	protein_coding		NA	INTRON			NA	NA
4	chr4:37098581	37098581	T	A	TTT	ENSDART00000124719;ENSDART00000150819	4:37098581:A					154	37	183	5	NA	NA	NA	NA	NA	NA	NA	NA	NA	NA	NA	NA	NA	NA	NA	NA	NA	NA	NA	SNP	NA	1.05e-07	0		ENSDARG00000087380	si:dkey-217g21.3	protein_coding		NA	INTRON			NA	NA
4	chr4:34813026	34813026	G	A	AGA		4:34813026:A	12	22	36	1	23	26	37	1	SNP	Hom	82.2917	0						NA	INTERGENIC			NA	NA	NA	NA	NA	NA	SNP	NA	1.05e-07	0						NA	INTERGENIC			NA	NA
4	chr4:33259907	33259907	C	A	ACA		4:33259907:A					187	38	257	8	NA	NA	NA	NA	NA	NA	NA	NA	NA	NA	NA	NA	NA	NA	NA	NA	NA	NA	NA	SNP	NA	1.06e-07	0						NA	INTERGENIC			NA	NA
14	chr14:13538975	13538975	T	A	ATT		14:13538975:A					56	24	95	2	NA	NA	NA	NA	NA	NA	NA	NA	NA	NA	NA	NA	NA	NA	NA	NA	NA	NA	NA	SNP	NA	1.06e-07	0						NA	INTERGENIC			NA	NA
Zv9_NA765	chrZv9_NA765:11622	11622	T	C	#N/A	;ENSDART00000128111	Zv9_NA765:11622:C					27	21	43	0	NA	NA	NA	NA	NA	NA	NA	NA	NA	NA	NA	NA	NA	NA	NA	NA	NA	NA	NA	SNP	NA	1.06e-07	0		;ENSDARG00000091110	;CABZ01072815.1	;protein_coding		NA	INTERGENIC;UPSTREAM: 2139 bases			NA	NA
22	chr22:27281934	27281934	G	T	TGA	ENSDART00000101030	22:27281934:T					69	29	101	3	NA	NA	NA	NA	NA	NA	NA	NA	NA	NA	NA	NA	NA	NA	NA	NA	NA	NA	NA	SNP	NA	1.07e-07	0		ENSDARG00000069419	ADCY9	protein_coding		NA	INTRON			NA	NA
5	chr5:3901987	3901987	C	T	ACA	ENSDART00000122292;ENSDART00000126515;ENSDART00000143250	5:3901987:T					4	9	68	2	NA	NA	NA	NA	NA	NA	NA	NA	NA	NA	NA	NA	NA	NA	NA	NA	NA	NA	NA	SNP	NA	1.08e-07	0		ENSDARG00000089107	MLXIPL	protein_coding		NA	INTRON			NA	NA
1	chr1:49035867	49035867	T	C	TTA	ENSDART00000110573	1:49035867:C					9	18	31	1	NA	NA	NA	NA	NA	NA	NA	NA	NA	NA	NA	NA	NA	NA	NA	NA	NA	NA	NA	SNP	NA	1.09e-07	0		ENSDARG00000075865	SORCS3 (1 of 2)	protein_coding		NA	INTRON			NA	NA
4	chr4:37352053	37352053	C	A	ACC	ENSDART00000131542	4:37352053:A					123	30	191	5	NA	NA	NA	NA	NA	NA	NA	NA	NA	NA	NA	NA	NA	NA	NA	NA	NA	NA	NA	SNP	NA	1.09e-07	0		ENSDARG00000093500	si:ch211-120c15.2	protein_coding		NA	INTRON			NA	NA
15	chr15:9082981	9082981	A	C	AAA		15:9082981:C					21	16	50	0	NA	NA	NA	NA	NA	NA	NA	NA	NA	NA	NA	NA	NA	NA	NA	NA	NA	NA	NA	SNP	NA	1.09e-07	0						NA	INTERGENIC			NA	NA
Zv9_NA81	chrZv9_NA81:12628	12628	T	A	#N/A		Zv9_NA81:12628:A					41	19	67	0	NA	NA	NA	NA	NA	NA	NA	NA	NA	NA	NA	NA	NA	NA	NA	NA	NA	NA	NA	SNP	NA	1.09e-07	0						NA	INTERGENIC			NA	NA
21	chr21:31623878	31623878	C	T	TCG		21:31623878:T					543	59	510	12	NA	NA	NA	NA	NA	NA	NA	NA	NA	NA	NA	NA	NA	NA	NA	NA	NA	NA	NA	SNP	NA	1.1e-07	0						NA	INTERGENIC			NA	NA
Zv9_NA52	chrZv9_NA52:16431	16431	A	C	#N/A		Zv9_NA52:16431:C					7	13	49	2	NA	NA	NA	NA	NA	NA	NA	NA	NA	NA	NA	NA	NA	NA	NA	NA	NA	NA	NA	SNP	NA	1.1e-07	0						NA	INTERGENIC			NA	NA
2	chr2:18398208	18398208	C	T	GCG		2:18398208:T					27	27	34	0	NA	NA	NA	NA	NA	NA	NA	NA	NA	NA	NA	NA	NA	NA	NA	NA	NA	NA	NA	SNP	NA	1.12e-07	0						NA	INTERGENIC			NA	NA
7	chr7:41460693	41460693	G	T	CGA	ENSDART00000083719	7:41460693:T					36	23	48	0	NA	NA	NA	NA	NA	NA	NA	NA	NA	NA	NA	NA	NA	NA	NA	NA	NA	NA	NA	SNP	NA	1.12e-07	0		ENSDARG00000059871	shrprbck1r	protein_coding		NA	INTRON			NA	NA
9	chr9:50733201	50733201	A	T	TAG		9:50733201:T					37	24	60	1	NA	NA	NA	NA	NA	NA	NA	NA	NA	NA	NA	NA	NA	NA	NA	NA	NA	NA	NA	SNP	NA	1.12e-07	0						NA	INTERGENIC			NA	NA
22	chr22:10820264	10820264	T	C	CTA	ENSDART00000063207;ENSDART00000081228;ENSDART00000122349;ENSDART00000128439	22:10820264:C					54	42	48	2	NA	NA	NA	NA	NA	NA	NA	NA	NA	NA	NA	NA	NA	NA	NA	NA	NA	NA	NA	SNP	NA	1.13e-07	0		ENSDARG00000043055;ENSDARG00000058367	hiat1b;abhd14a	protein_coding	;exon_22_10816464_10821404	NA;4	UPSTREAM: 3603 bases;DOWNSTREAM: 3241 bases;UPSTREAM: 3599 bases;UTR_3_PRIME: 3618 bases from CDS			NA	NA
1	chr1:57238601	57238601	A	C	CAA		1:57238601:C					28	17	57	0	NA	NA	NA	NA	NA	NA	NA	NA	NA	NA	NA	NA	NA	NA	NA	NA	NA	NA	NA	SNP	NA	1.15e-07	0						NA	INTERGENIC			NA	NA
7	chr7:9563260	9563260	C	G	ACA	ENSDART00000102567	7:9563260:G					48	26	74	2	NA	NA	NA	NA	NA	NA	NA	NA	NA	NA	NA	NA	NA	NA	NA	NA	NA	NA	NA	SNP	NA	1.15e-07	0		ENSDARG00000017504	CR457462.1	protein_coding		NA	INTRON			NA	NA
13	chr13:15515030	15515030	A	T	CAC		13:15515030:T					149	42	128	3	NA	NA	NA	NA	NA	NA	NA	NA	NA	NA	NA	NA	NA	NA	NA	NA	NA	NA	NA	SNP	NA	1.15e-07	0						NA	INTERGENIC			NA	NA
5	chr5:1543416	1543416	C	A	TCT	ENSDART00000054070;ENSDART00000129490	5:1543416:A					1	11	25	1	NA	NA	NA	NA	NA	NA	NA	NA	NA	NA	NA	NA	NA	NA	NA	NA	NA	NA	NA	SNP	NA	1.16e-07	0		ENSDARG00000037182;ENSDARG00000086753	SURF2;C5H9orf16	protein_coding		NA	UPSTREAM: 3232 bases;INTRON			NA	NA
5	chr5:1543418	1543418	C	A	TCT	ENSDART00000054070;ENSDART00000129490	5:1543418:A					1	11	25	1	NA	NA	NA	NA	NA	NA	NA	NA	NA	NA	NA	NA	NA	NA	NA	NA	NA	NA	NA	SNP	NA	1.16e-07	0		ENSDARG00000037182;ENSDARG00000086753	SURF2;C5H9orf16	protein_coding		NA	UPSTREAM: 3234 bases;INTRON			NA	NA
21	chr21:5375036	5375036	A	G	AAT	ENSDART00000102572;ENSDART00000132165	21:5375036:G					313	51	217	4	NA	NA	NA	NA	NA	NA	NA	NA	NA	NA	NA	NA	NA	NA	NA	NA	NA	NA	NA	SNP	NA	1.16e-07	0		ENSDARG00000020072	thbs4b	protein_coding;retained_intron		NA	INTRON;UPSTREAM: 3222 bases			NA	NA
4	chr4:57452466	57452466	A	G	AAT	ENSDART00000130394;ENSDART00000146358	4:57452466:G					28	26	49	2	NA	NA	NA	NA	NA	NA	NA	NA	NA	NA	NA	NA	NA	NA	NA	NA	NA	NA	NA	SNP	NA	1.17e-07	0		ENSDARG00000087615;ENSDARG00000093727	si:dkey-41c6.3;si:ch211-237a4.2	protein_coding		NA	INTRON			NA	NA
Zv9_scaffold3530	chrZv9_scaffold3530:1010779	1010779	C	A	#N/A		Zv9_scaffold3530:1010779:A					15	25	25	0	NA	NA	NA	NA	NA	NA	NA	NA	NA	NA	NA	NA	NA	NA	NA	NA	NA	NA	NA	SNP	NA	1.17e-07	0						NA	INTERGENIC			NA	NA
4	chr4:48770787	48770787	G	A	AGT	ENSDART00000111061;ENSDART00000126569	4:48770787:A	19	7	46	0	24	18	47	0	SNP	Hom	19.2594	0		ENSDARG00000090640;ENSDARG00000077485	BX571813.4;si:dkey-14o6.6	protein_coding		NA	UPSTREAM: 3389 bases;INTRON			NA	NA	378;3087	NA	NA	NA	SNP	NA	1.17e-07	0		ENSDARG00000090640;ENSDARG00000077485	BX571813.4;si:dkey-14o6.6	protein_coding		NA	UPSTREAM: 3389 bases;INTRON			NA	NA
4	chr4:57652162	57652162	C	T	CCC	ENSDART00000144595	4:57652162:T					25	24	50	2	NA	NA	NA	NA	NA	NA	NA	NA	NA	NA	NA	NA	NA	NA	NA	NA	NA	NA	NA	SNP	NA	1.18e-07	0		ENSDARG00000093332	BX649417.1	protein_coding		NA	NON_SYNONYMOUS_CODING	G/E	gGg/gAg	821	1
16	chr16:20252690	20252690	T	A	ATT		16:20252690:A					2980	85	2137	17	NA	NA	NA	NA	NA	NA	NA	NA	NA	NA	NA	NA	NA	NA	NA	NA	NA	NA	NA	SNP	NA	1.18e-07	0						NA	INTERGENIC			NA	NA
23	chr23:12728637	12728637	T	C	GTT		23:12728637:C					4506	76	2725	10	NA	NA	NA	NA	NA	NA	NA	NA	NA	NA	NA	NA	NA	NA	NA	NA	NA	NA	NA	SNP	NA	1.18e-07	0						NA	INTERGENIC			NA	NA
Zv9_NA632	chrZv9_NA632:6410	6410	G	T	#N/A		Zv9_NA632:6410:T					20	19	56	2	NA	NA	NA	NA	NA	NA	NA	NA	NA	NA	NA	NA	NA	NA	NA	NA	NA	NA	NA	SNP	NA	1.18e-07	0						NA	INTERGENIC			NA	NA
5	chr5:18621	18621	C	G	ACC		5:18621:G					0	10	22	1	NA	NA	NA	NA	NA	NA	NA	NA	NA	NA	NA	NA	NA	NA	NA	NA	NA	NA	NA	SNP	NA	1.19e-07	0						NA	INTERGENIC			NA	NA
5	chr5:929363	929363	T	C	CTT		5:929363:C					0	10	17	0	NA	NA	NA	NA	NA	NA	NA	NA	NA	NA	NA	NA	NA	NA	NA	NA	NA	NA	NA	SNP	NA	1.19e-07	0						NA	INTERGENIC			NA	NA
22	chr22:16220357	16220357	C	T	ACA		22:16220357:T					1	10	22	0	NA	NA	NA	NA	NA	NA	NA	NA	NA	NA	NA	NA	NA	NA	NA	NA	NA	NA	NA	SNP	NA	1.19e-07	0						NA	INTERGENIC			NA	NA
22	chr22:24067658	24067658	T	C	GTG		22:24067658:C					0	10	17	0	NA	NA	NA	NA	NA	NA	NA	NA	NA	NA	NA	NA	NA	NA	NA	NA	NA	NA	NA	SNP	NA	1.19e-07	0						NA	INTERGENIC			NA	NA
22	chr22:40074249	40074249	C	T	CCC		22:40074249:T					0	10	22	1	NA	NA	NA	NA	NA	NA	NA	NA	NA	NA	NA	NA	NA	NA	NA	NA	NA	NA	NA	SNP	NA	1.19e-07	0						NA	INTERGENIC			NA	NA
Zv9_NA126	chrZv9_NA126:1750	1750	T	C	#N/A		Zv9_NA126:1750:C					173	17	602	5	NA	NA	NA	NA	NA	NA	NA	NA	NA	NA	NA	NA	NA	NA	NA	NA	NA	NA	NA	SNP	NA	1.2e-07	0						NA	INTERGENIC			NA	NA
4	chr4:31763597	31763597	C	A	ACT	ENSDART00000129627	4:31763597:A					185	23	324	3	NA	NA	NA	NA	NA	NA	NA	NA	NA	NA	NA	NA	NA	NA	NA	NA	NA	NA	NA	SNP	NA	1.21e-07	0		ENSDARG00000089814	zgc:173703	protein_coding		NA	INTRON			NA	NA
Zv9_scaffold3530	chrZv9_scaffold3530:1402973	1402973	A	C	#N/A		Zv9_scaffold3530:1402973:C					14	11	64	0	NA	NA	NA	NA	NA	NA	NA	NA	NA	NA	NA	NA	NA	NA	NA	NA	NA	NA	NA	SNP	NA	1.22e-07	0						NA	INTERGENIC			NA	NA
22	chr22:3994659	3994659	A	T	TAG	;ENSDART00000008681	22:3994659:T					174	33	171	2	NA	NA	NA	NA	NA	NA	NA	NA	NA	NA	NA	NA	NA	NA	NA	NA	NA	NA	NA	SNP	NA	1.23e-07	0		;ENSDARG00000016744	;fbn2b	;protein_coding		NA	INTERGENIC;UPSTREAM: 3720 bases			NA	NA
22	chr22:30008511	30008511	C	T	GCG		22:30008511:T					5	22	19	1	NA	NA	NA	NA	NA	NA	NA	NA	NA	NA	NA	NA	NA	NA	NA	NA	NA	NA	NA	SNP	NA	1.23e-07	0						NA	INTERGENIC			NA	NA
12	chr12:23057124	23057124	A	G	TAA	ENSDART00000130327	12:23057124:G					23	22	52	2	NA	NA	NA	NA	NA	NA	NA	NA	NA	NA	NA	NA	NA	NA	NA	NA	NA	NA	NA	SNP	NA	1.24e-07	0		ENSDARG00000091093	BX510316.4	protein_coding		NA	INTRON			NA	NA
12	chr12:3119541	3119541	C	T	ACA	ENSDART00000125871	12:3119541:T					63	27	100	3	NA	NA	NA	NA	NA	NA	NA	NA	NA	NA	NA	NA	NA	NA	NA	NA	NA	NA	NA	SNP	NA	1.25e-07	0		ENSDARG00000089841	BX000477.3	protein_coding		NA	INTRON			NA	NA
22	chr22:21551316	21551316	G	A	CGC		22:21551316:A					1320	1	605	16	NA	NA	NA	NA	NA	NA	NA	NA	NA	NA	NA	NA	NA	NA	NA	NA	NA	NA	NA	SNP	NA	1.25e-07	0						NA	INTERGENIC			NA	NA
Zv9_NA755	chrZv9_NA755:7192	7192	C	G	#N/A		Zv9_NA755:7192:G					119	28	128	1	NA	NA	NA	NA	NA	NA	NA	NA	NA	NA	NA	NA	NA	NA	NA	NA	NA	NA	NA	SNP	NA	1.25e-07	0						NA	INTERGENIC			NA	NA
4	chr4:18413199	18413199	G	A	CGC	ENSDART00000040405;ENSDART00000090972	4:18413199:A	8	17	35	0	18	18	38	0	SNP	Hom	64.2575	0		ENSDARG00000006766	snd1	protein_coding		NA	INTRON			NA	NA	2742;2736	NA	NA	NA	SNP	NA	1.25e-07	0		ENSDARG00000006766	snd1	protein_coding		NA	INTRON			NA	NA
3	chr3:50995603	50995603	A	T	AAA		3:50995603:T					137	44	120	4	NA	NA	NA	NA	NA	NA	NA	NA	NA	NA	NA	NA	NA	NA	NA	NA	NA	NA	NA	SNP	NA	1.26e-07	0						NA	INTERGENIC			NA	NA
15	chr15:7260177	7260177	A	C	CAG		15:7260177:C					19	14	55	0	NA	NA	NA	NA	NA	NA	NA	NA	NA	NA	NA	NA	NA	NA	NA	NA	NA	NA	NA	SNP	NA	1.27e-07	0						NA	INTERGENIC			NA	NA
21	chr21:31625761	31625761	G	A	TGG		21:31625761:A					197	43	217	7	NA	NA	NA	NA	NA	NA	NA	NA	NA	NA	NA	NA	NA	NA	NA	NA	NA	NA	NA	SNP	NA	1.27e-07	0						NA	INTERGENIC			NA	NA
24	chr24:31332678	31332678	T	A	ATT	ENSDART00000057999	24:31332678:A					60	30	64	1	NA	NA	NA	NA	NA	NA	NA	NA	NA	NA	NA	NA	NA	NA	NA	NA	NA	NA	NA	SNP	NA	1.27e-07	0		ENSDARG00000039671	alg14	protein_coding		NA	INTRON			NA	NA
Zv9_scaffold3491	chrZv9_scaffold3491:256063	256063	T	A	#N/A		Zv9_scaffold3491:256063:A					32	26	55	2	NA	NA	NA	NA	NA	NA	NA	NA	NA	NA	NA	NA	NA	NA	NA	NA	NA	NA	NA	SNP	NA	1.27e-07	0						NA	INTERGENIC			NA	NA
2	chr2:7248404	7248404	A	T	AAC		2:7248404:T					127	24	262	5	NA	NA	NA	NA	NA	NA	NA	NA	NA	NA	NA	NA	NA	NA	NA	NA	NA	NA	NA	SNP	NA	1.28e-07	0						NA	INTERGENIC			NA	NA
7	chr7:9563293	9563293	G	A	TGT	ENSDART00000102567	7:9563293:A					44	27	66	2	NA	NA	NA	NA	NA	NA	NA	NA	NA	NA	NA	NA	NA	NA	NA	NA	NA	NA	NA	SNP	NA	1.28e-07	0		ENSDARG00000017504	CR457462.1	protein_coding		NA	INTRON			NA	NA
8	chr8:35659489	35659489	T	C	GTT		8:35659489:C					15	19	39	1	NA	NA	NA	NA	NA	NA	NA	NA	NA	NA	NA	NA	NA	NA	NA	NA	NA	NA	NA	SNP	NA	1.28e-07	0						NA	INTERGENIC			NA	NA
1	chr1:28226675	28226675	A	T	AAT	ENSDART00000112106	1:28226675:T					214	36	249	5	NA	NA	NA	NA	NA	NA	NA	NA	NA	NA	NA	NA	NA	NA	NA	NA	NA	NA	NA	SNP	NA	1.3e-07	0		ENSDARG00000075858	fam155a	protein_coding		NA	INTRON			NA	NA
4	chr4:29904967	29904967	A	C	GAT	;ENSDART00000115451;ENSDART00000118418	4:29904967:C					553	31	996	9	NA	NA	NA	NA	NA	NA	NA	NA	NA	NA	NA	NA	NA	NA	NA	NA	NA	NA	NA	SNP	NA	1.31e-07	0		;ENSDARG00000080314;ENSDARG00000080271	;U1	;snRNA		NA	INTERGENIC;DOWNSTREAM: 3018 bases;DOWNSTREAM: 1713 bases			NA	NA
4	chr4:33012096	33012096	A	T	AAG	;ENSDART00000143640	4:33012096:T					18	26	31	1	NA	NA	NA	NA	NA	NA	NA	NA	NA	NA	NA	NA	NA	NA	NA	NA	NA	NA	NA	SNP	NA	1.32e-07	0		;ENSDARG00000095423	;ZNF519 (2 of 4)	;protein_coding		NA	INTERGENIC;UPSTREAM: 1261 bases			NA	NA
14	chr14:31963672	31963672	C	T	ACG	ENSDART00000026569	14:31963672:T					23	18	45	0	NA	NA	NA	NA	NA	NA	NA	NA	NA	NA	NA	NA	NA	NA	NA	NA	NA	NA	NA	SNP	NA	1.32e-07	0		ENSDARG00000015472	gpc4	protein_coding		NA	INTRON			NA	NA
2	chr2:22835003	22835003	A	C	GAG	;ENSDART00000020136	2:22835003:C					71	20	98	0	NA	NA	NA	NA	NA	NA	NA	NA	NA	NA	NA	NA	NA	NA	NA	NA	NA	NA	NA	SNP	NA	1.33e-07	0		;ENSDARG00000013946	;ivns1abpb	;protein_coding		NA	INTERGENIC;DOWNSTREAM: 2430 bases			NA	NA
5	chr5:54413	54413	C	T	TCT	ENSDART00000126752	5:54413:T					2	10	34	1	NA	NA	NA	NA	NA	NA	NA	NA	NA	NA	NA	NA	NA	NA	NA	NA	NA	NA	NA	SNP	NA	1.33e-07	0		ENSDARG00000090360	ENSDARG00000090360	protein_coding		NA	INTRON			NA	NA
Zv9_scaffold3545	chrZv9_scaffold3545:157355	157355	C	G	#N/A	ENSDART00000111352	Zv9_scaffold3545:157355:G					38	22	66	1	NA	NA	NA	NA	NA	NA	NA	NA	NA	NA	NA	NA	NA	NA	NA	NA	NA	NA	NA	SNP	NA	1.33e-07	0		ENSDARG00000078110	BX649303.1	protein_coding		NA	INTRON			NA	NA
Zv9_NA81	chrZv9_NA81:12627	12627	T	C	#N/A		Zv9_NA81:12627:C					42	19	67	0	NA	NA	NA	NA	NA	NA	NA	NA	NA	NA	NA	NA	NA	NA	NA	NA	NA	NA	NA	SNP	NA	1.35e-07	0						NA	INTERGENIC			NA	NA
4	chr4:40209440	40209440	A	T	TAA		4:40209440:T	30	5	83	0	46	17	84	0	SNP	Hom	15.3522	0						NA	INTERGENIC			NA	NA	NA	NA	NA	NA	SNP	NA	1.35e-07	0						NA	INTERGENIC			NA	NA
16	chr16:16627413	16627413	T	A	TTT		16:16627413:A					1719	69	1289	12	NA	NA	NA	NA	NA	NA	NA	NA	NA	NA	NA	NA	NA	NA	NA	NA	NA	NA	NA	SNP	NA	1.36e-07	0						NA	INTERGENIC			NA	NA
14	chr14:18685214	18685214	G	T	CGG		14:18685214:T	30	24	38	0	32	24	41	0	SNP	Hom	86.5414	0						NA	INTERGENIC			NA	NA	NA	NA	NA	NA	SNP	NA	1.37e-07	0						NA	INTERGENIC			NA	NA
Zv9_NA190	chrZv9_NA190:1210	1210	T	G	#N/A		Zv9_NA190:1210:G					1	10	28	1	NA	NA	NA	NA	NA	NA	NA	NA	NA	NA	NA	NA	NA	NA	NA	NA	NA	NA	NA	SNP	NA	1.38e-07	0						NA	INTERGENIC			NA	NA
8	chr8:19625109	19625109	A	G	TAC		8:19625109:G					505	79	306	10	NA	NA	NA	NA	NA	NA	NA	NA	NA	NA	NA	NA	NA	NA	NA	NA	NA	NA	NA	SNP	NA	1.39e-07	0						NA	INTERGENIC			NA	NA
19	chr19:32563362	32563362	G	A	GGG		19:32563362:A					1829	31	1781	2	NA	NA	NA	NA	NA	NA	NA	NA	NA	NA	NA	NA	NA	NA	NA	NA	NA	NA	NA	SNP	NA	1.39e-07	0						NA	INTERGENIC			NA	NA
22	chr22:25382647	25382647	C	A	TCC	ENSDART00000105296	22:25382647:A					47	35	51	2	NA	NA	NA	NA	NA	NA	NA	NA	NA	NA	NA	NA	NA	NA	NA	NA	NA	NA	NA	SNP	NA	1.39e-07	0		ENSDARG00000071279	si:dkey-4c23.5	protein_coding		NA	INTRON			NA	NA
4	chr4:31761357	31761357	C	A	GCT	ENSDART00000129627	4:31761357:A					393	40	599	12	NA	NA	NA	NA	NA	NA	NA	NA	NA	NA	NA	NA	NA	NA	NA	NA	NA	NA	NA	SNP	NA	1.4e-07	0		ENSDARG00000089814	zgc:173703	protein_coding		NA	INTRON			NA	NA
8	chr8:19625088	19625088	G	A	TGA		8:19625088:A					448	64	275	6	NA	NA	NA	NA	NA	NA	NA	NA	NA	NA	NA	NA	NA	NA	NA	NA	NA	NA	NA	SNP	NA	1.4e-07	0						NA	INTERGENIC			NA	NA
10	chr10:20044372	20044372	A	G	GAT		10:20044372:G	41	18	64	1	49	26	66	1	SNP	Hom	62.4442	0						NA	INTERGENIC			NA	NA	NA	NA	NA	NA	SNP	NA	1.4e-07	0						NA	INTERGENIC			NA	NA
15	chr15:19680515	19680515	A	T	TAT	ENSDART00000114464	15:19680515:T					83	40	79	3	NA	NA	NA	NA	NA	NA	NA	NA	NA	NA	NA	NA	NA	NA	NA	NA	NA	NA	NA	SNP	NA	1.41e-07	0		ENSDARG00000073872	tpst1	protein_coding		NA	INTRON			NA	NA
9	chr9:49435162	49435162	T	C	GTG		9:49435162:C					0	11	19	1	NA	NA	NA	NA	NA	NA	NA	NA	NA	NA	NA	NA	NA	NA	NA	NA	NA	NA	NA	SNP	NA	1.42e-07	0						NA	INTERGENIC			NA	NA
10	chr10:38207989	38207989	G	T	AGT	ENSDART00000110765	10:38207989:T					79	40	75	3	NA	NA	NA	NA	NA	NA	NA	NA	NA	NA	NA	NA	NA	NA	NA	NA	NA	NA	NA	SNP	NA	1.42e-07	0		ENSDARG00000076220	sez6a	protein_coding		NA	INTRON			NA	NA
8	chr8:19625089	19625089	A	T	GAG		8:19625089:T					453	64	279	6	NA	NA	NA	NA	NA	NA	NA	NA	NA	NA	NA	NA	NA	NA	NA	NA	NA	NA	NA	SNP	NA	1.43e-07	0						NA	INTERGENIC			NA	NA
15	chr15:13197480	13197480	T	G	TTA		15:13197480:G					36	24	55	1	NA	NA	NA	NA	NA	NA	NA	NA	NA	NA	NA	NA	NA	NA	NA	NA	NA	NA	NA	SNP	NA	1.44e-07	0						NA	INTERGENIC			NA	NA
7	chr7:6388682	6388682	A	T	CAC	ENSDART00000129200;ENSDART00000144876	7:6388682:T					47	23	59	0	NA	NA	NA	NA	NA	NA	NA	NA	NA	NA	NA	NA	NA	NA	NA	NA	NA	NA	NA	SNP	NA	1.45e-07	0		ENSDARG00000090099	si:ch211-165f21.6	protein_coding		NA	INTRON			NA	NA
15	chr15:27975312	27975312	A	G	TAT		15:27975312:G					23	16	52	0	NA	NA	NA	NA	NA	NA	NA	NA	NA	NA	NA	NA	NA	NA	NA	NA	NA	NA	NA	SNP	NA	1.45e-07	0						NA	INTERGENIC			NA	NA
Zv9_NA491	chrZv9_NA491:1219	1219	C	T	#N/A		Zv9_NA491:1219:T					44	27	65	2	NA	NA	NA	NA	NA	NA	NA	NA	NA	NA	NA	NA	NA	NA	NA	NA	NA	NA	NA	SNP	NA	1.45e-07	0						NA	INTERGENIC			NA	NA
Zv9_NA632	chrZv9_NA632:6409	6409	G	T	#N/A		Zv9_NA632:6409:T					20	19	55	2	NA	NA	NA	NA	NA	NA	NA	NA	NA	NA	NA	NA	NA	NA	NA	NA	NA	NA	NA	SNP	NA	1.46e-07	0						NA	INTERGENIC			NA	NA
3	chr3:22588224	22588224	G	A	CGG		3:22588224:A					25	17	51	0	NA	NA	NA	NA	NA	NA	NA	NA	NA	NA	NA	NA	NA	NA	NA	NA	NA	NA	NA	SNP	NA	1.48e-07	0						NA	INTERGENIC			NA	NA
25	chr25:7058961	7058961	T	A	TTA		25:7058961:A					53	25	58	0	NA	NA	NA	NA	NA	NA	NA	NA	NA	NA	NA	NA	NA	NA	NA	NA	NA	NA	NA	SNP	NA	1.48e-07	0						NA	INTERGENIC			NA	NA
2	chr2:57674701	57674701	A	G	CAA	ENSDART00000097691	2:57674701:G					12	23	23	0	NA	NA	NA	NA	NA	NA	NA	NA	NA	NA	NA	NA	NA	NA	NA	NA	NA	NA	NA	SNP	NA	1.49e-07	0		ENSDARG00000067820	ncana	protein_coding		NA	INTRON			NA	NA
13	chr13:44053968	44053968	G	A	CGT		13:44053968:A					8	16	26	0	NA	NA	NA	NA	NA	NA	NA	NA	NA	NA	NA	NA	NA	NA	NA	NA	NA	NA	NA	SNP	NA	1.49e-07	0						NA	INTERGENIC			NA	NA
22	chr22:36312938	36312938	C	T	TCC		22:36312938:T	9	23	21	0	16	29	21	0	SNP	Hom	90.1106	0						NA	INTERGENIC			NA	NA	NA	NA	NA	NA	SNP	NA	1.49e-07	0						NA	INTERGENIC			NA	NA
4	chr4:52484308	52484308	G	A	AGT		4:52484308:A					368	46	510	14	NA	NA	NA	NA	NA	NA	NA	NA	NA	NA	NA	NA	NA	NA	NA	NA	NA	NA	NA	SNP	NA	1.5e-07	0						NA	INTERGENIC			NA	NA
4	chr4:46016911	46016911	G	C	TGC		4:46016911:C					81	16	149	0	NA	NA	NA	NA	NA	NA	NA	NA	NA	NA	NA	NA	NA	NA	NA	NA	NA	NA	NA	SNP	NA	1.52e-07	0						NA	INTERGENIC			NA	NA
7	chr7:6563920	6563920	T	C	CTG		7:6563920:C					127	36	128	3	NA	NA	NA	NA	NA	NA	NA	NA	NA	NA	NA	NA	NA	NA	NA	NA	NA	NA	NA	SNP	NA	1.52e-07	0						NA	INTERGENIC			NA	NA
4	chr4:51668066	51668066	C	T	ACC	ENSDART00000141376;ENSDART00000142991	4:51668066:T					71	22	106	1	NA	NA	NA	NA	NA	NA	NA	NA	NA	NA	NA	NA	NA	NA	NA	NA	NA	NA	NA	SNP	NA	1.53e-07	0		ENSDARG00000095356;ENSDARG00000094834	si:dkey-193i10.6;si:dkey-193i10.4	processed_transcript;protein_coding		NA	UPSTREAM: 1571 bases;INTRON			NA	NA
24	chr24:12454737	12454737	A	T	CAA		24:12454737:T					566	80	382	13	NA	NA	NA	NA	NA	NA	NA	NA	NA	NA	NA	NA	NA	NA	NA	NA	NA	NA	NA	SNP	NA	1.53e-07	0						NA	INTERGENIC			NA	NA
4	chr4:33060737	33060737	G	T	AGT	;ENSDART00000150371	4:33060737:T					25	16	55	0	NA	NA	NA	NA	NA	NA	NA	NA	NA	NA	NA	NA	NA	NA	NA	NA	NA	NA	NA	SNP	NA	1.56e-07	0		;ENSDARG00000087788	;si:ch211-22k7.9	;protein_coding		NA	INTERGENIC;DOWNSTREAM: 4928 bases			NA	NA
9	chr9:50733171	50733171	C	T	ACA		9:50733171:T					50	26	65	1	NA	NA	NA	NA	NA	NA	NA	NA	NA	NA	NA	NA	NA	NA	NA	NA	NA	NA	NA	SNP	NA	1.6e-07	0						NA	INTERGENIC			NA	NA
13	chr13:44053896	44053896	T	G	TTT		13:44053896:G					7	17	24	0	NA	NA	NA	NA	NA	NA	NA	NA	NA	NA	NA	NA	NA	NA	NA	NA	NA	NA	NA	SNP	NA	1.63e-07	0						NA	INTERGENIC			NA	NA
16	chr16:40611628	40611628	C	T	TCT	;ENSDART00000113188;ENSDART00000126898;ENSDART00000142104;ENSDART00000148801	16:40611628:T					38	21	54	0	NA	NA	NA	NA	NA	NA	NA	NA	NA	NA	NA	NA	NA	NA	NA	NA	NA	NA	NA	SNP	NA	1.63e-07	0		;ENSDARG00000074763;ENSDARG00000087369	;mrap2a;si:ch211-198c19.2	;protein_coding		NA	INTERGENIC;DOWNSTREAM: 1900 bases;DOWNSTREAM: 2146 bases;DOWNSTREAM: 1980 bases;DOWNSTREAM: 882 bases			NA	NA
Zv9_NA52	chrZv9_NA52:16546	16546	T	G	#N/A		Zv9_NA52:16546:G					11	13	62	2	NA	NA	NA	NA	NA	NA	NA	NA	NA	NA	NA	NA	NA	NA	NA	NA	NA	NA	NA	SNP	NA	1.63e-07	0						NA	INTERGENIC			NA	NA
3	chr3:22588226	22588226	T	C	GTC		3:22588226:C					26	17	52	0	NA	NA	NA	NA	NA	NA	NA	NA	NA	NA	NA	NA	NA	NA	NA	NA	NA	NA	NA	SNP	NA	1.64e-07	0						NA	INTERGENIC			NA	NA
4	chr4:26175749	26175749	A	C	AAA		4:26175749:C					894	64	800	14	NA	NA	NA	NA	NA	NA	NA	NA	NA	NA	NA	NA	NA	NA	NA	NA	NA	NA	NA	SNP	NA	1.64e-07	0						NA	INTERGENIC			NA	NA
15	chr15:43378679	43378679	T	C	CTC	;ENSDART00000042083;ENSDART00000054599	15:43378679:C					19	20	34	0	NA	NA	NA	NA	NA	NA	NA	NA	NA	NA	NA	NA	NA	NA	NA	NA	NA	NA	NA	SNP	NA	1.64e-07	0		;ENSDARG00000037496	;gria4a	;protein_coding		NA	INTERGENIC;DOWNSTREAM: 2964 bases;DOWNSTREAM: 2150 bases			NA	NA
Zv9_NA771	chrZv9_NA771:100849	100849	G	A	#N/A	ENSDART00000130124	Zv9_NA771:100849:A					17	20	41	1	NA	NA	NA	NA	NA	NA	NA	NA	NA	NA	NA	NA	NA	NA	NA	NA	NA	NA	NA	SNP	NA	1.64e-07	0		ENSDARG00000089380	RASAL1 (2 of 2)	protein_coding		NA	UPSTREAM: 863 bases			NA	NA
Zv9_scaffold3455	chrZv9_scaffold3455:181616	181616	A	G	#N/A		Zv9_scaffold3455:181616:G					80	22	117	1	NA	NA	NA	NA	NA	NA	NA	NA	NA	NA	NA	NA	NA	NA	NA	NA	NA	NA	NA	SNP	NA	1.64e-07	0						NA	INTERGENIC			NA	NA
Zv9_scaffold3517	chrZv9_scaffold3517:127239	127239	G	A	#N/A	ENSDART00000123690	Zv9_scaffold3517:127239:A					87	29	119	3	NA	NA	NA	NA	NA	NA	NA	NA	NA	NA	NA	NA	NA	NA	NA	NA	NA	NA	NA	SNP	NA	1.64e-07	0		ENSDARG00000089173	BX004873.2	protein_coding		NA	INTRON			NA	NA
Zv9_scaffold3526	chrZv9_scaffold3526:82157	82157	A	C	#N/A		Zv9_scaffold3526:82157:C					605	72	517	16	NA	NA	NA	NA	NA	NA	NA	NA	NA	NA	NA	NA	NA	NA	NA	NA	NA	NA	NA	SNP	NA	1.64e-07	0						NA	INTERGENIC			NA	NA
12	chr12:35923649	35923649	C	T	ACT	ENSDART00000105518;ENSDART00000146109	12:35923649:T					27	28	38	1	NA	NA	NA	NA	NA	NA	NA	NA	NA	NA	NA	NA	NA	NA	NA	NA	NA	NA	NA	SNP	NA	1.65e-07	0		ENSDARG00000071395	camk2g1	protein_coding;retained_intron		NA	INTRON			NA	NA
22	chr22:19709219	19709219	A	C	GAA		22:19709219:C					4	12	26	0	NA	NA	NA	NA	NA	NA	NA	NA	NA	NA	NA	NA	NA	NA	NA	NA	NA	NA	NA	SNP	NA	1.65e-07	0						NA	INTERGENIC			NA	NA
24	chr24:12396981	12396981	G	T	TGT		24:12396981:T					989	91	631	16	NA	NA	NA	NA	NA	NA	NA	NA	NA	NA	NA	NA	NA	NA	NA	NA	NA	NA	NA	SNP	NA	1.65e-07	0						NA	INTERGENIC			NA	NA
3	chr3:20011774	20011774	C	T	CCG	;ENSDART00000055745;ENSDART00000139902	3:20011774:T					21	19	48	1	NA	NA	NA	NA	NA	NA	NA	NA	NA	NA	NA	NA	NA	NA	NA	NA	NA	NA	NA	SNP	NA	1.66e-07	0		;ENSDARG00000038228	;sepw2a	;protein_coding		NA	INTERGENIC;UPSTREAM: 4176 bases;UPSTREAM: 4147 bases			NA	NA
Zv9_NA491	chrZv9_NA491:1215	1215	A	T	#N/A		Zv9_NA491:1215:T					44	28	63	2	NA	NA	NA	NA	NA	NA	NA	NA	NA	NA	NA	NA	NA	NA	NA	NA	NA	NA	NA	SNP	NA	1.66e-07	0						NA	INTERGENIC			NA	NA
8	chr8:41355458	41355458	A	G	CAG		8:41355458:G					621	32	593	2	NA	NA	NA	NA	NA	NA	NA	NA	NA	NA	NA	NA	NA	NA	NA	NA	NA	NA	NA	SNP	NA	1.68e-07	0						NA	INTERGENIC			NA	NA
4	chr4:55320141	55320141	C	A	TCG	;ENSDART00000127914	4:55320141:A					53	21	102	2	NA	NA	NA	NA	NA	NA	NA	NA	NA	NA	NA	NA	NA	NA	NA	NA	NA	NA	NA	SNP	NA	1.69e-07	0		;ENSDARG00000088915	;si:ch211-241n15.3	;protein_coding		NA	INTERGENIC;DOWNSTREAM: 2054 bases			NA	NA
16	chr16:20268606	20268606	T	A	GTT		16:20268606:A					1179	58	978	10	NA	NA	NA	NA	NA	NA	NA	NA	NA	NA	NA	NA	NA	NA	NA	NA	NA	NA	NA	SNP	NA	1.7e-07	0						NA	INTERGENIC			NA	NA
Zv9_NA551	chrZv9_NA551:3027	3027	A	T	#N/A	;ENSDART00000127111	Zv9_NA551:3027:T					193	38	176	3	NA	NA	NA	NA	NA	NA	NA	NA	NA	NA	NA	NA	NA	NA	NA	NA	NA	NA	NA	SNP	NA	1.7e-07	0		;ENSDARG00000089256	;CABZ01073388.1	;protein_coding		NA	INTERGENIC;UPSTREAM: 4693 bases			NA	NA
5	chr5:1413119	1413119	T	G	TTC	;ENSDART00000046781	5:1413119:G					0	10	21	1	NA	NA	NA	NA	NA	NA	NA	NA	NA	NA	NA	NA	NA	NA	NA	NA	NA	NA	NA	SNP	NA	1.71e-07	0		;ENSDARG00000032997	;RNF185	;protein_coding		NA	INTERGENIC;DOWNSTREAM: 375 bases			NA	NA
5	chr5:1495800	1495800	T	C	TTG		5:1495800:C					0	10	21	1	NA	NA	NA	NA	NA	NA	NA	NA	NA	NA	NA	NA	NA	NA	NA	NA	NA	NA	NA	SNP	NA	1.71e-07	0						NA	INTERGENIC			NA	NA
2	chr2:46250895	46250895	A	T	TAA		2:46250895:T					22	21	37	0	NA	NA	NA	NA	NA	NA	NA	NA	NA	NA	NA	NA	NA	NA	NA	NA	NA	NA	NA	SNP	NA	1.73e-07	0						NA	INTERGENIC			NA	NA
3	chr3:44076454	44076454	T	C	TTG		3:44076454:C					503	49	521	10	NA	NA	NA	NA	NA	NA	NA	NA	NA	NA	NA	NA	NA	NA	NA	NA	NA	NA	NA	SNP	NA	1.73e-07	0						NA	INTERGENIC			NA	NA
15	chr15:6418747	6418747	G	A	TGT	ENSDART00000002922;ENSDART00000086173	15:6418747:A					64	17	109	0	NA	NA	NA	NA	NA	NA	NA	NA	NA	NA	NA	NA	NA	NA	NA	NA	NA	NA	NA	SNP	NA	1.74e-07	0		ENSDARG00000002385	atm	protein_coding		NA	INTRON			NA	NA
22	chr22:24822479	24822479	C	T	CCG	;ENSDART00000121379	22:24822479:T					3	14	24	1	NA	NA	NA	NA	NA	NA	NA	NA	NA	NA	NA	NA	NA	NA	NA	NA	NA	NA	NA	SNP	NA	1.74e-07	0		;ENSDARG00000085979	;5S_rRNA	;rRNA		NA	INTERGENIC;DOWNSTREAM: 184 bases			NA	NA
22	chr22:26893039	26893039	C	T	CCG	ENSDART00000105099	22:26893039:T					3	14	24	1	NA	NA	NA	NA	NA	NA	NA	NA	NA	NA	NA	NA	NA	NA	NA	NA	NA	NA	NA	SNP	NA	1.74e-07	0		ENSDARG00000052748	si:dkeyp-101g1.3	protein_coding		NA	INTRON			NA	NA
Zv9_scaffold3554	chrZv9_scaffold3554:299698	299698	C	T	#N/A	ENSDART00000127446	Zv9_scaffold3554:299698:T					26	18	60	1	NA	NA	NA	NA	NA	NA	NA	NA	NA	NA	NA	NA	NA	NA	NA	NA	NA	NA	NA	SNP	NA	1.75e-07	0		ENSDARG00000089311	ENSDARG00000089311	protein_coding		NA	INTRON			NA	NA
4	chr4:32016472	32016472	T	A	TTT	ENSDART00000121924	4:32016472:A					11	32	19	1	NA	NA	NA	NA	NA	NA	NA	NA	NA	NA	NA	NA	NA	NA	NA	NA	NA	NA	NA	SNP	NA	1.78e-07	0		ENSDARG00000090220	ENSDARG00000090220	protein_coding		NA	INTRON			NA	NA
9	chr9:50733177	50733177	C	T	TCA		9:50733177:T					50	26	64	1	NA	NA	NA	NA	NA	NA	NA	NA	NA	NA	NA	NA	NA	NA	NA	NA	NA	NA	NA	SNP	NA	1.78e-07	0						NA	INTERGENIC			NA	NA
15	chr15:16187351	16187351	A	T	TAA	ENSDART00000080523;ENSDART00000101718;ENSDART00000110111	15:16187351:T					27	21	52	1	NA	NA	NA	NA	NA	NA	NA	NA	NA	NA	NA	NA	NA	NA	NA	NA	NA	NA	NA	SNP	NA	1.78e-07	0		ENSDARG00000057787;ENSDARG00000069742	ITGAE;cul5a	protein_coding		NA	DOWNSTREAM: 1854 bases;INTRON			NA	NA
5	chr5:3512981	3512981	G	T	TGT		5:3512981:T					23	10	226	4	NA	NA	NA	NA	NA	NA	NA	NA	NA	NA	NA	NA	NA	NA	NA	NA	NA	NA	NA	SNP	NA	1.79e-07	0						NA	INTERGENIC			NA	NA
14	chr14:47196139	47196139	T	C	GTT		14:47196139:C					1115	53	874	7	NA	NA	NA	NA	NA	NA	NA	NA	NA	NA	NA	NA	NA	NA	NA	NA	NA	NA	NA	SNP	NA	1.79e-07	0						NA	INTERGENIC			NA	NA
15	chr15:8916738	8916738	C	A	GCT	ENSDART00000033871	15:8916738:A					185	35	185	3	NA	NA	NA	NA	NA	NA	NA	NA	NA	NA	NA	NA	NA	NA	NA	NA	NA	NA	NA	SNP	NA	1.8e-07	0		ENSDARG00000026967	AP2S1	protein_coding		NA	INTRON			NA	NA
15	chr15:30557115	30557115	A	G	GAC	ENSDART00000086592	15:30557115:G					20	19	54	2	NA	NA	NA	NA	NA	NA	NA	NA	NA	NA	NA	NA	NA	NA	NA	NA	NA	NA	NA	SNP	NA	1.8e-07	0		ENSDARG00000061030	vezf1b	protein_coding		NA	INTRON			NA	NA
Zv9_scaffold3517	chrZv9_scaffold3517:127221	127221	C	G	#N/A	ENSDART00000123690	Zv9_scaffold3517:127221:G					89	29	120	3	NA	NA	NA	NA	NA	NA	NA	NA	NA	NA	NA	NA	NA	NA	NA	NA	NA	NA	NA	SNP	NA	1.8e-07	0		ENSDARG00000089173	BX004873.2	protein_coding		NA	INTRON			NA	NA
1	chr1:959842	959842	G	T	CGG		1:959842:T					359	37	352	4	NA	NA	NA	NA	NA	NA	NA	NA	NA	NA	NA	NA	NA	NA	NA	NA	NA	NA	NA	SNP	NA	1.81e-07	0						NA	INTERGENIC			NA	NA
2	chr2:12555724	12555724	C	T	TCT		2:12555724:T					42	18	70	0	NA	NA	NA	NA	NA	NA	NA	NA	NA	NA	NA	NA	NA	NA	NA	NA	NA	NA	NA	SNP	NA	1.81e-07	0						NA	INTERGENIC			NA	NA
4	chr4:33588174	33588174	T	A	TTG		4:33588174:A					7	22	21	1	NA	NA	NA	NA	NA	NA	NA	NA	NA	NA	NA	NA	NA	NA	NA	NA	NA	NA	NA	SNP	NA	1.81e-07	0						NA	INTERGENIC			NA	NA
22	chr22:38084298	38084298	C	G	TCT	;ENSDART00000104687	22:38084298:G					4	9	52	1	NA	NA	NA	NA	NA	NA	NA	NA	NA	NA	NA	NA	NA	NA	NA	NA	NA	NA	NA	SNP	NA	1.81e-07	0		;ENSDARG00000003952	;pfn2	;protein_coding		NA	INTERGENIC;UPSTREAM: 4592 bases			NA	NA
Zv9_NA872	chrZv9_NA872:641	641	G	A	#N/A		Zv9_NA872:641:A					4	3	17	0	NA	NA	NA	NA	NA	NA	NA	NA	NA	NA	NA	NA	NA	NA	NA	NA	NA	NA	NA	SNP	NA	1.81e-07	0						NA	INTERGENIC			NA	NA
Zv9_NA872	chrZv9_NA872:643	643	A	C	#N/A		Zv9_NA872:643:C					4	3	17	0	NA	NA	NA	NA	NA	NA	NA	NA	NA	NA	NA	NA	NA	NA	NA	NA	NA	NA	NA	SNP	NA	1.81e-07	0						NA	INTERGENIC			NA	NA
1	chr1:9089088	9089088	G	A	GGT		1:9089088:A					1511	59	1366	12	NA	NA	NA	NA	NA	NA	NA	NA	NA	NA	NA	NA	NA	NA	NA	NA	NA	NA	NA	SNP	NA	1.82e-07	0						NA	INTERGENIC			NA	NA
3	chr3:22588249	22588249	A	C	GAA		3:22588249:C					27	17	53	0	NA	NA	NA	NA	NA	NA	NA	NA	NA	NA	NA	NA	NA	NA	NA	NA	NA	NA	NA	SNP	NA	1.82e-07	0						NA	INTERGENIC			NA	NA
4	chr4:41187869	41187869	A	G	GAA	ENSDART00000129529;ENSDART00000134507;ENSDART00000139011	4:41187869:G	21	11	49	1	26	21	50	1	SNP	Hom	35.0238	0		ENSDARG00000089822;ENSDARG00000093259;ENSDARG00000094945	BX649341.3;si:dkey-199k11.6;si:dkey-199k11.8	protein_coding;processed_transcript		NA	UPSTREAM: 791 bases;NON_SYNONYMOUS_CODING;UPSTREAM: 2723 bases	;E/G	;gAa/gGa	NA;411	NA;1	378;1679;NA	NA	NA	NA	SNP	NA	1.82e-07	0		ENSDARG00000089822;ENSDARG00000093259;ENSDARG00000094945	BX649341.3;si:dkey-199k11.6;si:dkey-199k11.8	protein_coding;processed_transcript		NA	UPSTREAM: 791 bases;NON_SYNONYMOUS_CODING;UPSTREAM: 2723 bases	;E/G	;gAa/gGa	NA;411	NA;1
Zv9_scaffold3503	chrZv9_scaffold3503:199089	199089	C	G	#N/A		Zv9_scaffold3503:199089:G					48	23	71	1	NA	NA	NA	NA	NA	NA	NA	NA	NA	NA	NA	NA	NA	NA	NA	NA	NA	NA	NA	SNP	NA	1.83e-07	0						NA	INTERGENIC			NA	NA
1	chr1:29513900	29513900	T	C	ATT	ENSDART00000088170	1:29513900:C					119	42	91	2	NA	NA	NA	NA	NA	NA	NA	NA	NA	NA	NA	NA	NA	NA	NA	NA	NA	NA	NA	SNP	NA	1.84e-07	0		ENSDARG00000061661	igf2bp2b	protein_coding		NA	INTRON			NA	NA
2	chr2:22432819	22432819	G	A	GGA	ENSDART00000099735;ENSDART00000125049;ENSDART00000143925	2:22432819:A					127	36	115	2	NA	NA	NA	NA	NA	NA	NA	NA	NA	NA	NA	NA	NA	NA	NA	NA	NA	NA	NA	SNP	NA	1.84e-07	0		ENSDARG00000031709	MLLT1 (1 of 2)	protein_coding;retained_intron		NA	INTRON;DOWNSTREAM: 4757 bases			NA	NA
22	chr22:17892186	17892186	T	A	ATA	ENSDART00000012336;ENSDART00000128397;ENSDART00000137995;ENSDART00000147070	22:17892186:A					1	10	27	1	NA	NA	NA	NA	NA	NA	NA	NA	NA	NA	NA	NA	NA	NA	NA	NA	NA	NA	NA	SNP	NA	1.84e-07	0		ENSDARG00000002909	tjp3	protein_coding		NA	INTRON;DOWNSTREAM: 892 bases			NA	NA
12	chr12:24583704	24583704	C	G	ACT	ENSDART00000077914;ENSDART00000077915	12:24583704:G					108	24	136	1	NA	NA	NA	NA	NA	NA	NA	NA	NA	NA	NA	NA	NA	NA	NA	NA	NA	NA	NA	SNP	NA	1.85e-07	0		ENSDARG00000008366	mpp7	protein_coding		NA	INTRON			NA	NA
24	chr24:24715203	24715203	A	G	TAA	ENSDART00000024606;ENSDART00000130038;ENSDART00000144664;ENSDART00000146736	24:24715203:G	46	15	70	1	57	26	73	1	SNP	Hom	49.3813	0		ENSDARG00000001829	zgc:112982	protein_coding;retained_intron;processed_transcript		NA	INTRON;DOWNSTREAM: 3967 bases			NA	NA	816;2340;NA	NA	NA	NA	SNP	NA	1.85e-07	0		ENSDARG00000001829	zgc:112982	protein_coding;retained_intron;processed_transcript		NA	INTRON;DOWNSTREAM: 3967 bases			NA	NA
4	chr4:33398409	33398409	C	T	ACC	ENSDART00000111816	4:33398409:T					28	23	47	1	NA	NA	NA	NA	NA	NA	NA	NA	NA	NA	NA	NA	NA	NA	NA	NA	NA	NA	NA	SNP	NA	1.86e-07	0		ENSDARG00000034095	CR792418.1	protein_coding		NA	INTRON			NA	NA
25	chr25:17631882	17631882	T	C	TTA	ENSDART00000050379;ENSDART00000104197	25:17631882:C					30	23	50	1	NA	NA	NA	NA	NA	NA	NA	NA	NA	NA	NA	NA	NA	NA	NA	NA	NA	NA	NA	SNP	NA	1.86e-07	0		ENSDARG00000018559;ENSDARG00000043997	JHDM1D (2 of 2);cyp2x8	protein_coding		NA	INTRON;DOWNSTREAM: 4702 bases			NA	NA
Zv9_scaffold3530	chrZv9_scaffold3530:1402974	1402974	G	A	#N/A		Zv9_scaffold3530:1402974:A					15	11	64	0	NA	NA	NA	NA	NA	NA	NA	NA	NA	NA	NA	NA	NA	NA	NA	NA	NA	NA	NA	SNP	NA	1.86e-07	0						NA	INTERGENIC			NA	NA
1	chr1:43811695	43811695	G	A	AGA		1:43811695:A					531	24	495	0	NA	NA	NA	NA	NA	NA	NA	NA	NA	NA	NA	NA	NA	NA	NA	NA	NA	NA	NA	SNP	NA	1.89e-07	0						NA	INTERGENIC			NA	NA
3	chr3:5111340	5111340	G	T	CGG	ENSDART00000043148	3:5111340:T					92	40	84	3	NA	NA	NA	NA	NA	NA	NA	NA	NA	NA	NA	NA	NA	NA	NA	NA	NA	NA	NA	SNP	NA	1.89e-07	0		ENSDARG00000076106	ftr43	protein_coding		NA	INTRON			NA	NA
12	chr12:3119492	3119492	G	A	AGC	ENSDART00000125871	12:3119492:A					105	31	153	5	NA	NA	NA	NA	NA	NA	NA	NA	NA	NA	NA	NA	NA	NA	NA	NA	NA	NA	NA	SNP	NA	1.89e-07	0		ENSDARG00000089841	BX000477.3	protein_coding		NA	SYNONYMOUS_CODING	C/C	tgC/tgT	726	2
15	chr15:29350535	29350535	T	G	TTT		15:29350535:G					43	37	39	1	NA	NA	NA	NA	NA	NA	NA	NA	NA	NA	NA	NA	NA	NA	NA	NA	NA	NA	NA	SNP	NA	1.89e-07	0						NA	INTERGENIC			NA	NA
1	chr1:34688915	34688915	T	A	TTG		1:34688915:A					74	30	99	3	NA	NA	NA	NA	NA	NA	NA	NA	NA	NA	NA	NA	NA	NA	NA	NA	NA	NA	NA	SNP	NA	1.9e-07	0						NA	INTERGENIC			NA	NA
3	chr3:48100299	48100299	A	T	CAT		3:48100299:T					1602	68	983	8	NA	NA	NA	NA	NA	NA	NA	NA	NA	NA	NA	NA	NA	NA	NA	NA	NA	NA	NA	SNP	NA	1.9e-07	0						NA	INTERGENIC			NA	NA
9	chr9:48021939	48021939	A	G	GAG		9:48021939:G					74	37	76	3	NA	NA	NA	NA	NA	NA	NA	NA	NA	NA	NA	NA	NA	NA	NA	NA	NA	NA	NA	SNP	NA	1.91e-07	0						NA	INTERGENIC			NA	NA
Zv9_scaffold3515	chrZv9_scaffold3515:34252	34252	T	C	#N/A	ENSDART00000091728	Zv9_scaffold3515:34252:C					119	36	142	5	NA	NA	NA	NA	NA	NA	NA	NA	NA	NA	NA	NA	NA	NA	NA	NA	NA	NA	NA	SNP	NA	1.91e-07	0		ENSDARG00000063035	NTRK3 (1 of 2)	protein_coding		NA	INTRON			NA	NA
7	chr7:23646773	23646773	C	T	CCA	ENSDART00000101530;ENSDART00000137535;ENSDART00000144375	7:23646773:T					69	34	81	3	NA	NA	NA	NA	NA	NA	NA	NA	NA	NA	NA	NA	NA	NA	NA	NA	NA	NA	NA	SNP	NA	1.92e-07	0		ENSDARG00000069662	fgf11a	protein_coding		NA	INTRON			NA	NA
4	chr4:26130527	26130527	G	A	GGT		4:26130527:A					38	21	53	0	NA	NA	NA	NA	NA	NA	NA	NA	NA	NA	NA	NA	NA	NA	NA	NA	NA	NA	NA	SNP	NA	1.93e-07	0						NA	INTERGENIC			NA	NA
9	chr9:49435183	49435183	T	A	CTG		9:49435183:A					1	12	21	1	NA	NA	NA	NA	NA	NA	NA	NA	NA	NA	NA	NA	NA	NA	NA	NA	NA	NA	NA	SNP	NA	1.94e-07	0						NA	INTERGENIC			NA	NA
9	chr9:49435185	49435185	C	T	GCA		9:49435185:T					1	12	21	1	NA	NA	NA	NA	NA	NA	NA	NA	NA	NA	NA	NA	NA	NA	NA	NA	NA	NA	NA	SNP	NA	1.94e-07	0						NA	INTERGENIC			NA	NA
Zv9_scaffold3494	chrZv9_scaffold3494:4645	4645	G	A	#N/A		Zv9_scaffold3494:4645:A					33	24	61	2	NA	NA	NA	NA	NA	NA	NA	NA	NA	NA	NA	NA	NA	NA	NA	NA	NA	NA	NA	SNP	NA	1.94e-07	0						NA	INTERGENIC			NA	NA
16	chr16:19918400	19918400	A	T	GAG		16:19918400:T					31	20	49	0	NA	NA	NA	NA	NA	NA	NA	NA	NA	NA	NA	NA	NA	NA	NA	NA	NA	NA	NA	SNP	NA	1.97e-07	0						NA	INTERGENIC			NA	NA
1	chr1:20873840	20873840	A	G	AAT	ENSDART00000054388;ENSDART00000141317	1:20873840:G					1991	54	2053	13	NA	NA	NA	NA	NA	NA	NA	NA	NA	NA	NA	NA	NA	NA	NA	NA	NA	NA	NA	SNP	NA	1.98e-07	0		ENSDARG00000000606	dnah7l	protein_coding		NA	INTRON			NA	NA
Zv9_NA52	chrZv9_NA52:9400	9400	G	A	#N/A		Zv9_NA52:9400:A					26	15	118	4	NA	NA	NA	NA	NA	NA	NA	NA	NA	NA	NA	NA	NA	NA	NA	NA	NA	NA	NA	SNP	NA	1.98e-07	0						NA	INTERGENIC			NA	NA
15	chr15:16187355	16187355	T	A	CTT	ENSDART00000080523;ENSDART00000101718;ENSDART00000110111	15:16187355:A					27	21	51	1	NA	NA	NA	NA	NA	NA	NA	NA	NA	NA	NA	NA	NA	NA	NA	NA	NA	NA	NA	SNP	NA	1.99e-07	0		ENSDARG00000057787;ENSDARG00000069742	ITGAE;cul5a	protein_coding		NA	DOWNSTREAM: 1850 bases;INTRON			NA	NA
Zv9_scaffold3494	chrZv9_scaffold3494:8186	8186	G	A	#N/A		Zv9_scaffold3494:8186:A					32	19	87	3	NA	NA	NA	NA	NA	NA	NA	NA	NA	NA	NA	NA	NA	NA	NA	NA	NA	NA	NA	SNP	NA	1.99e-07	0						NA	INTERGENIC			NA	NA
11	chr11:21712957	21712957	C	T	GCC		11:21712957:T					24	25	44	2	NA	NA	NA	NA	NA	NA	NA	NA	NA	NA	NA	NA	NA	NA	NA	NA	NA	NA	NA	SNP	NA	2e-07	0						NA	INTERGENIC			NA	NA
Zv9_NA648	chrZv9_NA648:2336	2336	G	A	#N/A		Zv9_NA648:2336:A					943	0	517	15	NA	NA	NA	NA	NA	NA	NA	NA	NA	NA	NA	NA	NA	NA	NA	NA	NA	NA	NA	SNP	NA	2e-07	0						NA	INTERGENIC			NA	NA
22	chr22:37921556	37921556	C	T	TCC	ENSDART00000045227	22:37921556:T	46	26	48	0	50	27	50	0	SNP	Hom	88.6682	0		ENSDARG00000030790	C22H10orf76 (2 of 2)	protein_coding		NA	INTRON			NA	NA	1971	NA	NA	NA	SNP	NA	2e-07	0		ENSDARG00000030790	C22H10orf76 (2 of 2)	protein_coding		NA	INTRON			NA	NA
5	chr5:3513024	3513024	C	T	TCG		5:3513024:T					49	9	326	1	NA	NA	NA	NA	NA	NA	NA	NA	NA	NA	NA	NA	NA	NA	NA	NA	NA	NA	NA	SNP	NA	2.02e-07	0						NA	INTERGENIC			NA	NA
5	chr5:4543524	4543524	A	T	TAA	;ENSDART00000067596	5:4543524:T					1	13	19	1	NA	NA	NA	NA	NA	NA	NA	NA	NA	NA	NA	NA	NA	NA	NA	NA	NA	NA	NA	SNP	NA	2.02e-07	0		;ENSDARG00000045982	;PLA2G4C (3 of 5)	;protein_coding		NA	INTERGENIC;DOWNSTREAM: 2871 bases			NA	NA
Zv9_NA299	chrZv9_NA299:8620	8620	G	T	#N/A		Zv9_NA299:8620:T					32	17	89	2	NA	NA	NA	NA	NA	NA	NA	NA	NA	NA	NA	NA	NA	NA	NA	NA	NA	NA	NA	SNP	NA	2.02e-07	0						NA	INTERGENIC			NA	NA
1	chr1:59214857	59214857	G	A	CGT	;ENSDART00000110808	1:59214857:A					82	23	113	1	NA	NA	NA	NA	NA	NA	NA	NA	NA	NA	NA	NA	NA	NA	NA	NA	NA	NA	NA	SNP	NA	2.03e-07	0		;ENSDARG00000075089	;ENSDARG00000075089	;protein_coding		NA	INTERGENIC;UPSTREAM: 665 bases			NA	NA
Zv9_NA38	chrZv9_NA38:9479	9479	A	G	#N/A		Zv9_NA38:9479:G					331	50	287	7	NA	NA	NA	NA	NA	NA	NA	NA	NA	NA	NA	NA	NA	NA	NA	NA	NA	NA	NA	SNP	NA	2.03e-07	0						NA	INTERGENIC			NA	NA
2	chr2:46688228	46688228	C	T	GCA	ENSDART00000128457;ENSDART00000145347	2:46688228:T					78	25	97	1	NA	NA	NA	NA	NA	NA	NA	NA	NA	NA	NA	NA	NA	NA	NA	NA	NA	NA	NA	SNP	NA	2.04e-07	0		ENSDARG00000076757	EPHB1	protein_coding		NA	INTRON			NA	NA
Zv9_NA636	chrZv9_NA636:20545	20545	G	A	#N/A		Zv9_NA636:20545:A					117	26	131	1	NA	NA	NA	NA	NA	NA	NA	NA	NA	NA	NA	NA	NA	NA	NA	NA	NA	NA	NA	SNP	NA	2.04e-07	0						NA	INTERGENIC			NA	NA
4	chr4:26177239	26177239	A	C	AAA		4:26177239:C					509	34	542	4	NA	NA	NA	NA	NA	NA	NA	NA	NA	NA	NA	NA	NA	NA	NA	NA	NA	NA	NA	SNP	NA	2.05e-07	0						NA	INTERGENIC			NA	NA
4	chr4:51644769	51644769	A	G	CAT	ENSDART00000133634;ENSDART00000137650	4:51644769:G					112	35	127	4	NA	NA	NA	NA	NA	NA	NA	NA	NA	NA	NA	NA	NA	NA	NA	NA	NA	NA	NA	SNP	NA	2.05e-07	0		ENSDARG00000092505;ENSDARG00000092794	si:dkeyp-80d11.1;si:dkeyp-80d11.10	processed_transcript;protein_coding		NA	UPSTREAM: 2521 bases;INTRON			NA	NA
22	chr22:31011765	31011765	G	A	TGG		22:31011765:A	12	13	37	0	12	13	42	0	SNP	Hom	48.0836	0						NA	INTERGENIC			NA	NA	NA	NA	NA	NA	SNP	NA	2.05e-07	0						NA	INTERGENIC			NA	NA
Zv9_scaffold3530	chrZv9_scaffold3530:244405	244405	G	T	#N/A		Zv9_scaffold3530:244405:T					78	27	115	3	NA	NA	NA	NA	NA	NA	NA	NA	NA	NA	NA	NA	NA	NA	NA	NA	NA	NA	NA	SNP	NA	2.08e-07	0						NA	INTERGENIC			NA	NA
4	chr4:33394867	33394867	A	G	TAT	;ENSDART00000111816	4:33394867:G	13	13	21	0	25	32	25	0	SNP	Hom	48.6742	0		;ENSDARG00000034095	;CR792418.1	;protein_coding		NA	INTERGENIC;UPSTREAM: 500 bases			NA	NA	NA;921	NA	NA	NA	SNP	NA	2.08e-07	0		;ENSDARG00000034095	;CR792418.1	;protein_coding		NA	INTERGENIC;UPSTREAM: 500 bases			NA	NA
8	chr8:56138519	56138519	G	A	TGT		8:56138519:A					22	23	46	2	NA	NA	NA	NA	NA	NA	NA	NA	NA	NA	NA	NA	NA	NA	NA	NA	NA	NA	NA	SNP	NA	2.1e-07	0						NA	INTERGENIC			NA	NA
4	chr4:4494876	4494876	T	C	ATG	ENSDART00000093005	4:4494876:C	14	5	43	0	15	14	44	0	SNP	Hom	16.6301	0		ENSDARG00000063578	DGKI	protein_coding		NA	INTRON			NA	NA	2907	NA	NA	NA	SNP	NA	2.1e-07	0		ENSDARG00000063578	DGKI	protein_coding		NA	INTRON			NA	NA
16	chr16:20239534	20239534	C	G	ACT		16:20239534:G					724	29	533	0	NA	NA	NA	NA	NA	NA	NA	NA	NA	NA	NA	NA	NA	NA	NA	NA	NA	NA	NA	SNP	NA	2.11e-07	0						NA	INTERGENIC			NA	NA
Zv9_NA414	chrZv9_NA414:24012	24012	A	G	#N/A		Zv9_NA414:24012:G					10	25	18	0	NA	NA	NA	NA	NA	NA	NA	NA	NA	NA	NA	NA	NA	NA	NA	NA	NA	NA	NA	SNP	NA	2.11e-07	0						NA	INTERGENIC			NA	NA
12	chr12:16726506	16726506	G	A	CGT		12:16726506:A	10	12	45	0	12	12	47	0	SNP	Hom	45.5422	0						NA	INTERGENIC			NA	NA	NA	NA	NA	NA	SNP	NA	2.11e-07	0						NA	INTERGENIC			NA	NA
7	chr7:69631401	69631401	T	A	TTT	ENSDART00000091052	7:69631401:A					49	32	57	2	NA	NA	NA	NA	NA	NA	NA	NA	NA	NA	NA	NA	NA	NA	NA	NA	NA	NA	NA	SNP	NA	2.13e-07	0		ENSDARG00000037084	CPNE7	protein_coding		NA	INTRON			NA	NA
25	chr25:22560548	22560548	C	A	ACG	ENSDART00000089642	25:22560548:A					30	27	47	2	NA	NA	NA	NA	NA	NA	NA	NA	NA	NA	NA	NA	NA	NA	NA	NA	NA	NA	NA	SNP	NA	2.13e-07	0		ENSDARG00000062195	FBXO31	protein_coding		NA	INTRON			NA	NA
Zv9_scaffold3465	chrZv9_scaffold3465:269363	269363	T	C	#N/A	ENSDART00000126412	Zv9_scaffold3465:269363:C					41	15	87	0	NA	NA	NA	NA	NA	NA	NA	NA	NA	NA	NA	NA	NA	NA	NA	NA	NA	NA	NA	SNP	NA	2.13e-07	0		ENSDARG00000091199	FP245465.3	protein_coding		NA	INTRON			NA	NA
14	chr14:11955950	11955950	A	G	AAG		14:11955950:G					240	39	265	6	NA	NA	NA	NA	NA	NA	NA	NA	NA	NA	NA	NA	NA	NA	NA	NA	NA	NA	NA	SNP	NA	2.14e-07	0						NA	INTERGENIC			NA	NA
22	chr22:21286875	21286875	A	C	AAA	ENSDART00000064902;ENSDART00000116832;ENSDART00000133982	22:21286875:C					4	11	44	2	NA	NA	NA	NA	NA	NA	NA	NA	NA	NA	NA	NA	NA	NA	NA	NA	NA	NA	NA	SNP	NA	2.18e-07	0		ENSDARG00000056483;ENSDARG00000080071	ssbp4;AL773593.1	protein_coding;miRNA		NA	INTRON;UPSTREAM: 3479 bases			NA	NA
21	chr21:32359015	32359015	A	G	TAG		21:32359015:G	29	22	62	0	55	23	64	0	SNP	Hom	75.9511	0						NA	INTERGENIC			NA	NA	NA	NA	NA	NA	SNP	NA	2.19e-07	0						NA	INTERGENIC			NA	NA
4	chr4:36279049	36279049	T	C	TTG		4:36279049:C					43	24	61	1	NA	NA	NA	NA	NA	NA	NA	NA	NA	NA	NA	NA	NA	NA	NA	NA	NA	NA	NA	SNP	NA	2.2e-07	0						NA	INTERGENIC			NA	NA
13	chr13:44053969	44053969	T	G	GTG		13:44053969:G					8	16	25	0	NA	NA	NA	NA	NA	NA	NA	NA	NA	NA	NA	NA	NA	NA	NA	NA	NA	NA	NA	SNP	NA	2.2e-07	0						NA	INTERGENIC			NA	NA
7	chr7:23498981	23498981	A	T	TAA		7:23498981:T					219	29	242	2	NA	NA	NA	NA	NA	NA	NA	NA	NA	NA	NA	NA	NA	NA	NA	NA	NA	NA	NA	SNP	NA	2.21e-07	0						NA	INTERGENIC			NA	NA
Zv9_NA349	chrZv9_NA349:53800	53800	C	A	#N/A		Zv9_NA349:53800:A					31	12	267	7	NA	NA	NA	NA	NA	NA	NA	NA	NA	NA	NA	NA	NA	NA	NA	NA	NA	NA	NA	SNP	NA	2.22e-07	0						NA	INTERGENIC			NA	NA
11	chr11:24438994	24438994	T	A	CTA		11:24438994:A					37	22	60	1	NA	NA	NA	NA	NA	NA	NA	NA	NA	NA	NA	NA	NA	NA	NA	NA	NA	NA	NA	SNP	NA	2.23e-07	0						NA	INTERGENIC			NA	NA
7	chr7:3967859	3967859	T	C	TTA	;ENSDART00000060333;ENSDART00000146304	7:3967859:C					68	28	60	0	NA	NA	NA	NA	NA	NA	NA	NA	NA	NA	NA	NA	NA	NA	NA	NA	NA	NA	NA	SNP	NA	2.26e-07	0		;ENSDARG00000025505	;si:ch73-335d12.2	;protein_coding		NA	INTERGENIC;UPSTREAM: 1510 bases			NA	NA
9	chr9:24397852	24397852	A	G	GAT	ENSDART00000101685;ENSDART00000135081;ENSDART00000135195;ENSDART00000135948;ENSDART00000138771;ENSDART00000139718;ENSDART00000144130	9:24397852:G					179	40	194	6	NA	NA	NA	NA	NA	NA	NA	NA	NA	NA	NA	NA	NA	NA	NA	NA	NA	NA	NA	SNP	NA	2.28e-07	0		ENSDARG00000030104;ENSDARG00000094734	SH3BP4 (2 of 2);si:dkey-57b6.4	protein_coding;retained_intron;processed_transcript	;exon_9_24397587_24397999	NA;1	DOWNSTREAM: 4787 bases;UPSTREAM: 104 bases;UPSTREAM: 109 bases;UPSTREAM: 439 bases;EXON: exon_9_24397587_24397999;UPSTREAM: 75 bases;DOWNSTREAM: 4915 bases			NA	NA
10	chr10:12015760	12015760	C	A	TCC		10:12015760:A					1603	192	413	14	NA	NA	NA	NA	NA	NA	NA	NA	NA	NA	NA	NA	NA	NA	NA	NA	NA	NA	NA	SNP	NA	2.29e-07	0						NA	INTERGENIC			NA	NA
Zv9_scaffold3549	chrZv9_scaffold3549:68478	68478	T	A	#N/A		Zv9_scaffold3549:68478:A					615	50	707	13	NA	NA	NA	NA	NA	NA	NA	NA	NA	NA	NA	NA	NA	NA	NA	NA	NA	NA	NA	SNP	NA	2.29e-07	0						NA	INTERGENIC			NA	NA
22	chr22:3994651	3994651	A	C	TAG	;ENSDART00000008681	22:3994651:C					134	32	132	2	NA	NA	NA	NA	NA	NA	NA	NA	NA	NA	NA	NA	NA	NA	NA	NA	NA	NA	NA	SNP	NA	2.31e-07	0		;ENSDARG00000016744	;fbn2b	;protein_coding		NA	INTERGENIC;UPSTREAM: 3728 bases			NA	NA
22	chr22:24242677	24242677	G	C	GGC	ENSDART00000079311;ENSDART00000105633;ENSDART00000133313;ENSDART00000150021	22:24242677:C					1	11	23	1	NA	NA	NA	NA	NA	NA	NA	NA	NA	NA	NA	NA	NA	NA	NA	NA	NA	NA	NA	SNP	NA	2.31e-07	0		ENSDARG00000075761	cfh	protein_coding		NA	INTRON			NA	NA
22	chr22:24242682	24242682	A	T	TAT	ENSDART00000079311;ENSDART00000105633;ENSDART00000133313;ENSDART00000150021	22:24242682:T					1	11	23	1	NA	NA	NA	NA	NA	NA	NA	NA	NA	NA	NA	NA	NA	NA	NA	NA	NA	NA	NA	SNP	NA	2.31e-07	0		ENSDARG00000075761	cfh	protein_coding		NA	INTRON			NA	NA
22	chr22:24242685	24242685	A	G	TAT	ENSDART00000079311;ENSDART00000105633;ENSDART00000133313;ENSDART00000150021	22:24242685:G					1	11	23	1	NA	NA	NA	NA	NA	NA	NA	NA	NA	NA	NA	NA	NA	NA	NA	NA	NA	NA	NA	SNP	NA	2.31e-07	0		ENSDARG00000075761	cfh	protein_coding		NA	INTRON			NA	NA
22	chr22:24242689	24242689	T	A	ATA	ENSDART00000079311;ENSDART00000105633;ENSDART00000133313;ENSDART00000150021	22:24242689:A					1	11	23	1	NA	NA	NA	NA	NA	NA	NA	NA	NA	NA	NA	NA	NA	NA	NA	NA	NA	NA	NA	SNP	NA	2.31e-07	0		ENSDARG00000075761	cfh	protein_coding		NA	INTRON			NA	NA
17	chr17:35752363	35752363	G	A	CGA		17:35752363:A					114	40	110	4	NA	NA	NA	NA	NA	NA	NA	NA	NA	NA	NA	NA	NA	NA	NA	NA	NA	NA	NA	SNP	NA	2.33e-07	0						NA	INTERGENIC			NA	NA
10	chr10:38208006	38208006	A	T	TAG	ENSDART00000110765	10:38208006:T					76	39	73	3	NA	NA	NA	NA	NA	NA	NA	NA	NA	NA	NA	NA	NA	NA	NA	NA	NA	NA	NA	SNP	NA	2.34e-07	0		ENSDARG00000076220	sez6a	protein_coding		NA	INTRON			NA	NA
22	chr22:37458221	37458221	G	A	TGA	ENSDART00000051258;ENSDART00000051259;ENSDART00000127908	22:37458221:A					59	31	76	3	NA	NA	NA	NA	NA	NA	NA	NA	NA	NA	NA	NA	NA	NA	NA	NA	NA	NA	NA	SNP	NA	2.34e-07	0		ENSDARG00000035379	TERF2IP	protein_coding		NA	INTRON			NA	NA
2	chr2:40292655	40292655	T	A	TTT		2:40292655:A					107	30	103	1	NA	NA	NA	NA	NA	NA	NA	NA	NA	NA	NA	NA	NA	NA	NA	NA	NA	NA	NA	SNP	NA	2.35e-07	0						NA	INTERGENIC			NA	NA
12	chr12:15208875	15208875	C	T	GCA	ENSDART00000078033	12:15208875:T					18	17	48	1	NA	NA	NA	NA	NA	NA	NA	NA	NA	NA	NA	NA	NA	NA	NA	NA	NA	NA	NA	SNP	NA	2.39e-07	0		ENSDARG00000055642	GPT (1 of 2)	protein_coding		NA	INTRON			NA	NA
1	chr1:37441160	37441160	C	T	TCC	ENSDART00000139818;ENSDART00000144472	1:37441160:T					76	24	114	2	NA	NA	NA	NA	NA	NA	NA	NA	NA	NA	NA	NA	NA	NA	NA	NA	NA	NA	NA	SNP	NA	2.41e-07	0		ENSDARG00000094245	si:dkey-27n6.11	protein_coding		NA	INTRON			NA	NA
10	chr10:12014699	12014699	G	T	TGT		10:12014699:T					8454	82	5876	16	NA	NA	NA	NA	NA	NA	NA	NA	NA	NA	NA	NA	NA	NA	NA	NA	NA	NA	NA	SNP	NA	2.41e-07	0						NA	INTERGENIC			NA	NA
17	chr17:14816060	14816060	C	T	ACT	ENSDART00000066604	17:14816060:T					42	26	64	2	NA	NA	NA	NA	NA	NA	NA	NA	NA	NA	NA	NA	NA	NA	NA	NA	NA	NA	NA	SNP	NA	2.42e-07	0		ENSDARG00000045289	gpr137c	protein_coding		NA	INTRON			NA	NA
4	chr4:40320348	40320348	G	A	TGA		4:40320348:A					20	17	61	2	NA	NA	NA	NA	NA	NA	NA	NA	NA	NA	NA	NA	NA	NA	NA	NA	NA	NA	NA	SNP	NA	2.43e-07	0						NA	INTERGENIC			NA	NA
15	chr15:5546944	5546944	A	G	GAA	ENSDART00000099520	15:5546944:G					21	20	51	2	NA	NA	NA	NA	NA	NA	NA	NA	NA	NA	NA	NA	NA	NA	NA	NA	NA	NA	NA	SNP	NA	2.44e-07	0		ENSDARG00000043238	ATG16L2 (1 of 2)	protein_coding		NA	INTRON			NA	NA
4	chr4:37329994	37329994	A	G	AAG	;ENSDART00000131542;ENSDART00000150329	4:37329994:G					148	26	237	4	NA	NA	NA	NA	NA	NA	NA	NA	NA	NA	NA	NA	NA	NA	NA	NA	NA	NA	NA	SNP	NA	2.46e-07	0		;ENSDARG00000093500	;si:ch211-120c15.2	;protein_coding		NA	INTERGENIC;UPSTREAM: 4045 bases;UPSTREAM: 3416 bases			NA	NA
5	chr5:7296931	7296931	T	A	TTG		5:7296931:A					179	36	169	3	NA	NA	NA	NA	NA	NA	NA	NA	NA	NA	NA	NA	NA	NA	NA	NA	NA	NA	NA	SNP	NA	2.46e-07	0						NA	INTERGENIC			NA	NA
5	chr5:1414535	1414535	C	T	ACG	ENSDART00000046781	5:1414535:T					0	10	20	1	NA	NA	NA	NA	NA	NA	NA	NA	NA	NA	NA	NA	NA	NA	NA	NA	NA	NA	NA	SNP	NA	2.48e-07	0		ENSDARG00000032997	RNF185	protein_coding		NA	INTRON			NA	NA
7	chr7:67047540	67047540	C	T	CCT	;ENSDART00000111341;ENSDART00000114562	7:67047540:T					47	28	63	2	NA	NA	NA	NA	NA	NA	NA	NA	NA	NA	NA	NA	NA	NA	NA	NA	NA	NA	NA	SNP	NA	2.48e-07	0		;ENSDARG00000090210;ENSDARG00000074116	;CU658147.2;CU658147.1	;protein_coding		NA	INTERGENIC;DOWNSTREAM: 3639 bases;UPSTREAM: 1266 bases			NA	NA
9	chr9:48418847	48418847	C	T	GCG		9:48418847:T					0	10	20	1	NA	NA	NA	NA	NA	NA	NA	NA	NA	NA	NA	NA	NA	NA	NA	NA	NA	NA	NA	SNP	NA	2.48e-07	0						NA	INTERGENIC			NA	NA
16	chr16:1970649	1970649	T	G	TTG	ENSDART00000111733	16:1970649:G					91	19	183	2	NA	NA	NA	NA	NA	NA	NA	NA	NA	NA	NA	NA	NA	NA	NA	NA	NA	NA	NA	SNP	NA	2.49e-07	0		ENSDARG00000075760	CR385054.1	protein_coding		NA	INTRON			NA	NA
12	chr12:20648485	20648485	C	G	GCT	ENSDART00000114248	12:20648485:G					25	18	45	0	NA	NA	NA	NA	NA	NA	NA	NA	NA	NA	NA	NA	NA	NA	NA	NA	NA	NA	NA	SNP	NA	2.52e-07	0		ENSDARG00000077317	SNX29	protein_coding		NA	INTRON			NA	NA
4	chr4:55462197	55462197	C	G	ACG	;ENSDART00000150576	4:55462197:G	38	23	55	1	42	24	59	1	SNP	Hom	79.0175	0		;ENSDARG00000096026	;si:dkey-4e4.1	;protein_coding		NA	INTERGENIC;DOWNSTREAM: 1655 bases			NA	NA	NA;549	NA	NA	NA	SNP	NA	2.52e-07	0		;ENSDARG00000096026	;si:dkey-4e4.1	;protein_coding		NA	INTERGENIC;DOWNSTREAM: 1655 bases			NA	NA
7	chr7:73405380	73405380	C	A	CCA		7:73405380:A					37	26	51	1	NA	NA	NA	NA	NA	NA	NA	NA	NA	NA	NA	NA	NA	NA	NA	NA	NA	NA	NA	SNP	NA	2.55e-07	0						NA	INTERGENIC			NA	NA
15	chr15:16187344	16187344	C	T	CCG	ENSDART00000080523;ENSDART00000101718;ENSDART00000110111	15:16187344:T					26	21	48	1	NA	NA	NA	NA	NA	NA	NA	NA	NA	NA	NA	NA	NA	NA	NA	NA	NA	NA	NA	SNP	NA	2.55e-07	0		ENSDARG00000057787;ENSDARG00000069742	ITGAE;cul5a	protein_coding		NA	DOWNSTREAM: 1861 bases;INTRON			NA	NA
16	chr16:19918386	19918386	A	G	TAT		16:19918386:G					31	20	47	0	NA	NA	NA	NA	NA	NA	NA	NA	NA	NA	NA	NA	NA	NA	NA	NA	NA	NA	NA	SNP	NA	2.55e-07	0						NA	INTERGENIC			NA	NA
Zv9_NA551	chrZv9_NA551:2968	2968	T	A	#N/A	;ENSDART00000127111	Zv9_NA551:2968:A					194	31	191	2	NA	NA	NA	NA	NA	NA	NA	NA	NA	NA	NA	NA	NA	NA	NA	NA	NA	NA	NA	SNP	NA	2.55e-07	0		;ENSDARG00000089256	;CABZ01073388.1	;protein_coding		NA	INTERGENIC;UPSTREAM: 4752 bases			NA	NA
5	chr5:44928529	44928529	A	T	CAT		5:44928529:T					206	43	247	9	NA	NA	NA	NA	NA	NA	NA	NA	NA	NA	NA	NA	NA	NA	NA	NA	NA	NA	NA	SNP	NA	2.56e-07	0						NA	INTERGENIC			NA	NA
7	chr7:73405381	73405381	A	G	CAG		7:73405381:G					37	26	50	1	NA	NA	NA	NA	NA	NA	NA	NA	NA	NA	NA	NA	NA	NA	NA	NA	NA	NA	NA	SNP	NA	2.56e-07	0						NA	INTERGENIC			NA	NA
Zv9_scaffold3550	chrZv9_scaffold3550:39510	39510	T	C	#N/A		Zv9_scaffold3550:39510:C					73	24	127	3	NA	NA	NA	NA	NA	NA	NA	NA	NA	NA	NA	NA	NA	NA	NA	NA	NA	NA	NA	SNP	NA	2.56e-07	0						NA	INTERGENIC			NA	NA
1	chr1:49035808	49035808	C	G	GCA	ENSDART00000110573	1:49035808:G					19	18	46	1	NA	NA	NA	NA	NA	NA	NA	NA	NA	NA	NA	NA	NA	NA	NA	NA	NA	NA	NA	SNP	NA	2.57e-07	0		ENSDARG00000075865	SORCS3 (1 of 2)	protein_coding		NA	INTRON			NA	NA
1	chr1:49825445	49825445	A	G	AAT		1:49825445:G					36	23	64	2	NA	NA	NA	NA	NA	NA	NA	NA	NA	NA	NA	NA	NA	NA	NA	NA	NA	NA	NA	SNP	NA	2.57e-07	0						NA	INTERGENIC			NA	NA
Zv9_scaffold3515	chrZv9_scaffold3515:34237	34237	A	T	#N/A	ENSDART00000091728	Zv9_scaffold3515:34237:T					104	31	140	4	NA	NA	NA	NA	NA	NA	NA	NA	NA	NA	NA	NA	NA	NA	NA	NA	NA	NA	NA	SNP	NA	2.58e-07	0		ENSDARG00000063035	NTRK3 (1 of 2)	protein_coding		NA	INTRON			NA	NA
5	chr5:3023967	3023967	A	T	TAG		5:3023967:T					75	30	96	3	NA	NA	NA	NA	NA	NA	NA	NA	NA	NA	NA	NA	NA	NA	NA	NA	NA	NA	NA	SNP	NA	2.59e-07	0						NA	INTERGENIC			NA	NA
12	chr12:9405438	9405438	A	C	CAA	ENSDART00000113148	12:9405438:C					132	22	145	0	NA	NA	NA	NA	NA	NA	NA	NA	NA	NA	NA	NA	NA	NA	NA	NA	NA	NA	NA	SNP	NA	2.59e-07	0		ENSDARG00000079939	JMJD1C (1 of 2)	protein_coding		NA	INTRON			NA	NA
15	chr15:33675335	33675335	C	T	ACA	ENSDART00000034746;ENSDART00000139934;ENSDART00000147582	15:33675335:T					18	14	49	0	NA	NA	NA	NA	NA	NA	NA	NA	NA	NA	NA	NA	NA	NA	NA	NA	NA	NA	NA	SNP	NA	2.59e-07	0		ENSDARG00000025595	agmo	protein_coding		NA	INTRON			NA	NA
Zv9_NA679	chrZv9_NA679:21670	21670	C	G	#N/A		Zv9_NA679:21670:G					70	27	115	4	NA	NA	NA	NA	NA	NA	NA	NA	NA	NA	NA	NA	NA	NA	NA	NA	NA	NA	NA	SNP	NA	2.59e-07	0						NA	INTERGENIC			NA	NA
Zv9_scaffold3491	chrZv9_scaffold3491:117402	117402	G	T	#N/A	;ENSDART00000133741	Zv9_scaffold3491:117402:T					27	20	42	0	NA	NA	NA	NA	NA	NA	NA	NA	NA	NA	NA	NA	NA	NA	NA	NA	NA	NA	NA	SNP	NA	2.59e-07	0		;ENSDARG00000093184	;CT737182.3	;protein_coding		NA	INTERGENIC;DOWNSTREAM: 3798 bases			NA	NA
2	chr2:59843190	59843190	A	T	AAC	;ENSDART00000122795	2:59843190:T					6	19	22	1	NA	NA	NA	NA	NA	NA	NA	NA	NA	NA	NA	NA	NA	NA	NA	NA	NA	NA	NA	SNP	NA	2.6e-07	0		;ENSDARG00000089172	;ENSDARG00000089172	;protein_coding		NA	INTERGENIC;UPSTREAM: 4914 bases			NA	NA
16	chr16:16605708	16605708	G	C	AGA		16:16605708:C					2178	79	1465	14	NA	NA	NA	NA	NA	NA	NA	NA	NA	NA	NA	NA	NA	NA	NA	NA	NA	NA	NA	SNP	NA	2.6e-07	0						NA	INTERGENIC			NA	NA
Zv9_scaffold3536	chrZv9_scaffold3536:339541	339541	G	A	#N/A		Zv9_scaffold3536:339541:A	15	12	47	0	23	16	49	0	SNP	Hom	41.8892	0						NA	INTERGENIC			NA	NA	NA	NA	NA	NA	SNP	NA	2.6e-07	0						NA	INTERGENIC			NA	NA
Zv9_scaffold3470	chrZv9_scaffold3470:98278	98278	T	C	#N/A	;ENSDART00000134108	Zv9_scaffold3470:98278:C	32	15	66	1	35	18	73	1	SNP	Hom	42.073	0		;ENSDARG00000092785	;ENSDARG00000092785	;protein_coding		NA	INTERGENIC;DOWNSTREAM: 1225 bases			NA	NA	NA;1167	NA	NA	NA	SNP	NA	2.62e-07	0		;ENSDARG00000092785	;ENSDARG00000092785	;protein_coding		NA	INTERGENIC;DOWNSTREAM: 1225 bases			NA	NA
4	chr4:40065321	40065321	C	T	CCT		4:40065321:T					186	25	286	3	NA	NA	NA	NA	NA	NA	NA	NA	NA	NA	NA	NA	NA	NA	NA	NA	NA	NA	NA	SNP	NA	2.63e-07	0						NA	INTERGENIC			NA	NA
4	chr4:33942141	33942141	T	C	TTG	;ENSDART00000143244	4:33942141:C					119	28	223	7	NA	NA	NA	NA	NA	NA	NA	NA	NA	NA	NA	NA	NA	NA	NA	NA	NA	NA	NA	SNP	NA	2.64e-07	0		;ENSDARG00000092938	;ENSDARG00000092938	;protein_coding		NA	INTERGENIC;DOWNSTREAM: 2183 bases			NA	NA
16	chr16:16642896	16642896	G	T	TGT		16:16642896:T					2906	58	2496	11	NA	NA	NA	NA	NA	NA	NA	NA	NA	NA	NA	NA	NA	NA	NA	NA	NA	NA	NA	SNP	NA	2.64e-07	0						NA	INTERGENIC			NA	NA
7	chr7:41460686	41460686	T	G	CTA	ENSDART00000083719	7:41460686:G					37	22	48	0	NA	NA	NA	NA	NA	NA	NA	NA	NA	NA	NA	NA	NA	NA	NA	NA	NA	NA	NA	SNP	NA	2.66e-07	0		ENSDARG00000059871	shrprbck1r	protein_coding		NA	INTRON			NA	NA
16	chr16:1970690	1970690	T	G	TTC	ENSDART00000111733	16:1970690:G					104	20	218	3	NA	NA	NA	NA	NA	NA	NA	NA	NA	NA	NA	NA	NA	NA	NA	NA	NA	NA	NA	SNP	NA	2.67e-07	0		ENSDARG00000075760	CR385054.1	protein_coding		NA	INTRON			NA	NA
22	chr22:29587886	29587886	C	T	TCC	;ENSDART00000129877	22:29587886:T					63	19	111	1	NA	NA	NA	NA	NA	NA	NA	NA	NA	NA	NA	NA	NA	NA	NA	NA	NA	NA	NA	SNP	NA	2.67e-07	0		;ENSDARG00000088033	;si:dkey-190j3.4	;protein_coding		NA	INTERGENIC;DOWNSTREAM: 2028 bases			NA	NA
4	chr4:45768286	45768286	A	G	CAT	;ENSDART00000126686;ENSDART00000127551;ENSDART00000129440;ENSDART00000148192	4:45768286:G					56	22	110	3	NA	NA	NA	NA	NA	NA	NA	NA	NA	NA	NA	NA	NA	NA	NA	NA	NA	NA	NA	SNP	NA	2.68e-07	0		;ENSDARG00000088256;ENSDARG00000088873;ENSDARG00000089826;ENSDARG00000094638	;U6;si:ch211-249c2.1	;snRNA;protein_coding		NA	INTERGENIC;DOWNSTREAM: 4987 bases;DOWNSTREAM: 4460 bases;DOWNSTREAM: 3930 bases;UPSTREAM: 4 bases			NA	NA
Zv9_scaffold3524	chrZv9_scaffold3524:93360	93360	T	A	#N/A		Zv9_scaffold3524:93360:A					353	25	379	1	NA	NA	NA	NA	NA	NA	NA	NA	NA	NA	NA	NA	NA	NA	NA	NA	NA	NA	NA	SNP	NA	2.68e-07	0						NA	INTERGENIC			NA	NA
2	chr2:18824790	18824790	A	G	TAT	ENSDART00000125531	2:18824790:G					13	13	55	1	NA	NA	NA	NA	NA	NA	NA	NA	NA	NA	NA	NA	NA	NA	NA	NA	NA	NA	NA	SNP	NA	2.69e-07	0		ENSDARG00000057209	si:dkey-108c13.2	protein_coding		NA	INTRON			NA	NA
1	chr1:26933482	26933482	A	T	CAC		1:26933482:T					59	29	83	3	NA	NA	NA	NA	NA	NA	NA	NA	NA	NA	NA	NA	NA	NA	NA	NA	NA	NA	NA	SNP	NA	2.71e-07	0						NA	INTERGENIC			NA	NA
4	chr4:48767640	48767640	G	A	AGC	ENSDART00000111061;ENSDART00000126569	4:48767640:A					46	20	93	2	NA	NA	NA	NA	NA	NA	NA	NA	NA	NA	NA	NA	NA	NA	NA	NA	NA	NA	NA	SNP	NA	2.71e-07	0		ENSDARG00000090640;ENSDARG00000077485	BX571813.4;si:dkey-14o6.6	protein_coding		NA	UPSTREAM: 242 bases;INTRON			NA	NA
4	chr4:48767740	48767740	A	T	CAC	ENSDART00000111061;ENSDART00000126569	4:48767740:T					35	21	62	1	NA	NA	NA	NA	NA	NA	NA	NA	NA	NA	NA	NA	NA	NA	NA	NA	NA	NA	NA	SNP	NA	2.71e-07	0		ENSDARG00000090640;ENSDARG00000077485	BX571813.4;si:dkey-14o6.6	protein_coding		NA	UPSTREAM: 342 bases;INTRON			NA	NA
7	chr7:4770724	4770724	C	T	TCA	;ENSDART00000105079	7:4770724:T					262	45	260	7	NA	NA	NA	NA	NA	NA	NA	NA	NA	NA	NA	NA	NA	NA	NA	NA	NA	NA	NA	SNP	NA	2.71e-07	0		ENSDARG00000093909;ENSDARG00000078012	si:dkey-83f18.15;si:dkey-83f18.1	non-coding;protein_coding		NA	INTRAGENIC: ENSDARG00000093909;INTRON			NA	NA
23	chr23:16622043	16622043	G	T	TGT	ENSDART00000112436	23:16622043:T					72	41	58	2	NA	NA	NA	NA	NA	NA	NA	NA	NA	NA	NA	NA	NA	NA	NA	NA	NA	NA	NA	SNP	NA	2.71e-07	0		ENSDARG00000077577	NTSR1	protein_coding		NA	INTRON			NA	NA
Zv9_NA378	chrZv9_NA378:21389	21389	C	T	#N/A		Zv9_NA378:21389:T					67	21	120	2	NA	NA	NA	NA	NA	NA	NA	NA	NA	NA	NA	NA	NA	NA	NA	NA	NA	NA	NA	SNP	NA	2.71e-07	0						NA	INTERGENIC			NA	NA
Zv9_scaffold3536	chrZv9_scaffold3536:311605	311605	C	T	#N/A	;ENSDART00000125144;ENSDART00000132403	Zv9_scaffold3536:311605:T					60	32	74	3	NA	NA	NA	NA	NA	NA	NA	NA	NA	NA	NA	NA	NA	NA	NA	NA	NA	NA	NA	SNP	NA	2.71e-07	0		;ENSDARG00000086610;ENSDARG00000092969	;CABZ01060490.1;CABZ01060490.3	;protein_coding		NA	INTERGENIC;DOWNSTREAM: 1134 bases;DOWNSTREAM: 3292 bases			NA	NA
7	chr7:30742797	30742797	G	A	AGA		7:30742797:A	91	24	88	0	92	24	92	0	SNP	Hom	72.7819	0						NA	INTERGENIC			NA	NA	NA	NA	NA	NA	SNP	NA	2.71e-07	0						NA	INTERGENIC			NA	NA
9	chr9:51851479	51851479	A	G	AAC		9:51851479:G					4	10	50	2	NA	NA	NA	NA	NA	NA	NA	NA	NA	NA	NA	NA	NA	NA	NA	NA	NA	NA	NA	SNP	NA	2.73e-07	0						NA	INTERGENIC			NA	NA
4	chr4:26184820	26184820	G	A	AGA		4:26184820:A					251	39	270	6	NA	NA	NA	NA	NA	NA	NA	NA	NA	NA	NA	NA	NA	NA	NA	NA	NA	NA	NA	SNP	NA	2.74e-07	0						NA	INTERGENIC			NA	NA
10	chr10:38207992	38207992	G	A	AGT	ENSDART00000110765	10:38207992:A					80	39	75	3	NA	NA	NA	NA	NA	NA	NA	NA	NA	NA	NA	NA	NA	NA	NA	NA	NA	NA	NA	SNP	NA	2.75e-07	0		ENSDARG00000076220	sez6a	protein_coding		NA	INTRON			NA	NA
22	chr22:24706168	24706168	C	T	ACT	ENSDART00000105607	22:24706168:T					2	10	31	1	NA	NA	NA	NA	NA	NA	NA	NA	NA	NA	NA	NA	NA	NA	NA	NA	NA	NA	NA	SNP	NA	2.77e-07	0		ENSDARG00000071437	ptprc	protein_coding		NA	INTRON			NA	NA
2	chr2:13878116	13878116	C	T	TCT		2:13878116:T					58	31	66	2	NA	NA	NA	NA	NA	NA	NA	NA	NA	NA	NA	NA	NA	NA	NA	NA	NA	NA	NA	SNP	NA	2.79e-07	0						NA	INTERGENIC			NA	NA
1	chr1:36124847	36124847	T	A	TTC		1:36124847:A					455	55	465	13	NA	NA	NA	NA	NA	NA	NA	NA	NA	NA	NA	NA	NA	NA	NA	NA	NA	NA	NA	SNP	NA	2.8e-07	0						NA	INTERGENIC			NA	NA
6	chr6:54311813	54311813	C	T	TCC		6:54311813:T					97	37	95	3	NA	NA	NA	NA	NA	NA	NA	NA	NA	NA	NA	NA	NA	NA	NA	NA	NA	NA	NA	SNP	NA	2.82e-07	0						NA	INTERGENIC			NA	NA
1	chr1:3160152	3160152	C	A	ACG		1:3160152:A					481	46	442	7	NA	NA	NA	NA	NA	NA	NA	NA	NA	NA	NA	NA	NA	NA	NA	NA	NA	NA	NA	SNP	NA	2.83e-07	0						NA	INTERGENIC			NA	NA
7	chr7:66280594	66280594	A	C	AAC		7:66280594:C					671	83	477	16	NA	NA	NA	NA	NA	NA	NA	NA	NA	NA	NA	NA	NA	NA	NA	NA	NA	NA	NA	SNP	NA	2.84e-07	0						NA	INTERGENIC			NA	NA
9	chr9:50733156	50733156	C	A	ACA		9:50733156:A					46	28	61	2	NA	NA	NA	NA	NA	NA	NA	NA	NA	NA	NA	NA	NA	NA	NA	NA	NA	NA	NA	SNP	NA	2.85e-07	0						NA	INTERGENIC			NA	NA
Zv9_NA39	chrZv9_NA39:5370	5370	A	G	#N/A		Zv9_NA39:5370:G					14	23	23	0	NA	NA	NA	NA	NA	NA	NA	NA	NA	NA	NA	NA	NA	NA	NA	NA	NA	NA	NA	SNP	NA	2.87e-07	0						NA	INTERGENIC			NA	NA
10	chr10:13014391	13014391	A	T	AAT		10:13014391:T					9752	51	9591	11	NA	NA	NA	NA	NA	NA	NA	NA	NA	NA	NA	NA	NA	NA	NA	NA	NA	NA	NA	SNP	NA	2.89e-07	0						NA	INTERGENIC			NA	NA
15	chr15:16580919	16580919	C	A	CCA		15:16580919:A					9	10	65	1	NA	NA	NA	NA	NA	NA	NA	NA	NA	NA	NA	NA	NA	NA	NA	NA	NA	NA	NA	SNP	NA	2.89e-07	0						NA	INTERGENIC			NA	NA
22	chr22:37102545	37102545	A	G	TAT		22:37102545:G					8	12	54	2	NA	NA	NA	NA	NA	NA	NA	NA	NA	NA	NA	NA	NA	NA	NA	NA	NA	NA	NA	SNP	NA	2.89e-07	0						NA	INTERGENIC			NA	NA
24	chr24:16664463	16664463	A	T	AAA	;ENSDART00000101465	24:16664463:T					89	22	144	2	NA	NA	NA	NA	NA	NA	NA	NA	NA	NA	NA	NA	NA	NA	NA	NA	NA	NA	NA	SNP	NA	2.89e-07	0		;ENSDARG00000069625	;CR382337.1	;protein_coding		NA	INTERGENIC;UPSTREAM: 1947 bases			NA	NA
4	chr4:27727840	27727840	T	G	TTA	;ENSDART00000111603	4:27727840:G					23	15	67	1	NA	NA	NA	NA	NA	NA	NA	NA	NA	NA	NA	NA	NA	NA	NA	NA	NA	NA	NA	SNP	NA	2.91e-07	0		;ENSDARG00000076272	;si:ch73-289h5.2	;protein_coding		NA	INTERGENIC;UPSTREAM: 1424 bases			NA	NA
22	chr22:28132290	28132290	T	C	TTG		22:28132290:C					5	10	35	0	NA	NA	NA	NA	NA	NA	NA	NA	NA	NA	NA	NA	NA	NA	NA	NA	NA	NA	NA	SNP	NA	2.92e-07	0						NA	INTERGENIC			NA	NA
2	chr2:45185398	45185398	C	T	ACC	ENSDART00000123916	2:45185398:T					183	30	240	4	NA	NA	NA	NA	NA	NA	NA	NA	NA	NA	NA	NA	NA	NA	NA	NA	NA	NA	NA	SNP	NA	2.93e-07	0		ENSDARG00000038585	eif4e2	protein_coding		NA	INTRON			NA	NA
4	chr4:40619018	40619018	A	G	AAC		4:40619018:G					149	24	211	2	NA	NA	NA	NA	NA	NA	NA	NA	NA	NA	NA	NA	NA	NA	NA	NA	NA	NA	NA	SNP	NA	2.93e-07	0						NA	INTERGENIC			NA	NA
4	chr4:54236861	54236861	G	A	TGA		4:54236861:A					255	52	227	8	NA	NA	NA	NA	NA	NA	NA	NA	NA	NA	NA	NA	NA	NA	NA	NA	NA	NA	NA	SNP	NA	2.93e-07	0						NA	INTERGENIC			NA	NA
22	chr22:35499429	35499429	T	C	TTA		22:35499429:C					21	19	37	0	NA	NA	NA	NA	NA	NA	NA	NA	NA	NA	NA	NA	NA	NA	NA	NA	NA	NA	NA	SNP	NA	2.93e-07	0						NA	INTERGENIC			NA	NA
16	chr16:19918382	19918382	G	A	CGC		16:19918382:A					30	20	45	0	NA	NA	NA	NA	NA	NA	NA	NA	NA	NA	NA	NA	NA	NA	NA	NA	NA	NA	NA	SNP	NA	2.94e-07	0						NA	INTERGENIC			NA	NA
5	chr5:4543510	4543510	G	C	TGT	;ENSDART00000067596	5:4543510:C					1	12	20	1	NA	NA	NA	NA	NA	NA	NA	NA	NA	NA	NA	NA	NA	NA	NA	NA	NA	NA	NA	SNP	NA	2.95e-07	0		;ENSDARG00000045982	;PLA2G4C (3 of 5)	;protein_coding		NA	INTERGENIC;DOWNSTREAM: 2857 bases			NA	NA
22	chr22:15464823	15464823	A	T	AAC	ENSDART00000105739;ENSDART00000105752;ENSDART00000105755;ENSDART00000105758;ENSDART00000141249;ENSDART00000142416	22:15464823:T					1	12	20	1	NA	NA	NA	NA	NA	NA	NA	NA	NA	NA	NA	NA	NA	NA	NA	NA	NA	NA	NA	SNP	NA	2.95e-07	0		ENSDARG00000042920;ENSDARG00000071495	sult3st3;si:dkey-236e20.3	protein_coding		NA	DOWNSTREAM: 1006 bases;UPSTREAM: 4838 bases;INTRON;DOWNSTREAM: 935 bases;UPSTREAM: 4715 bases			NA	NA
22	chr22:22899493	22899493	G	A	AGA	ENSDART00000124721;ENSDART00000134774	22:22899493:A					1	12	20	1	NA	NA	NA	NA	NA	NA	NA	NA	NA	NA	NA	NA	NA	NA	NA	NA	NA	NA	NA	SNP	NA	2.95e-07	0		ENSDARG00000089471;ENSDARG00000092686	si:ch211-200o1.1;si:dkey-39e8.5	processed_transcript		NA	INTRON;UPSTREAM: 1644 bases			NA	NA
20	chr20:21276773	21276773	T	C	ATA		20:21276773:C					63	23	102	2	NA	NA	NA	NA	NA	NA	NA	NA	NA	NA	NA	NA	NA	NA	NA	NA	NA	NA	NA	SNP	NA	2.96e-07	0						NA	INTERGENIC			NA	NA
1	chr1:49035839	49035839	C	A	ACT	ENSDART00000110573	1:49035839:A					17	18	42	1	NA	NA	NA	NA	NA	NA	NA	NA	NA	NA	NA	NA	NA	NA	NA	NA	NA	NA	NA	SNP	NA	2.97e-07	0		ENSDARG00000075865	SORCS3 (1 of 2)	protein_coding		NA	INTRON			NA	NA
24	chr24:3660080	3660080	G	T	CGG	ENSDART00000106513;ENSDART00000139596	24:3660080:T					66	30	53	0	NA	NA	NA	NA	NA	NA	NA	NA	NA	NA	NA	NA	NA	NA	NA	NA	NA	NA	NA	SNP	NA	2.97e-07	0		ENSDARG00000071823	ADARB2	protein_coding		NA	INTRON			NA	NA
4	chr4:25231011	25231011	A	G	AAG		4:25231011:G					284	33	350	5	NA	NA	NA	NA	NA	NA	NA	NA	NA	NA	NA	NA	NA	NA	NA	NA	NA	NA	NA	SNP	NA	2.98e-07	0						NA	INTERGENIC			NA	NA
4	chr4:34188354	34188354	G	T	TGA	ENSDART00000144513;ENSDART00000146015;ENSDART00000150835	4:34188354:T					22	16	59	1	NA	NA	NA	NA	NA	NA	NA	NA	NA	NA	NA	NA	NA	NA	NA	NA	NA	NA	NA	SNP	NA	2.98e-07	0		ENSDARG00000093846;ENSDARG00000094867	si:dkey-57c22.1;BX901907.2	protein_coding		NA	INTRON;DOWNSTREAM: 3175 bases;DOWNSTREAM: 497 bases			NA	NA
16	chr16:16620065	16620065	T	C	TTA		16:16620065:C					931	49	677	5	NA	NA	NA	NA	NA	NA	NA	NA	NA	NA	NA	NA	NA	NA	NA	NA	NA	NA	NA	SNP	NA	2.98e-07	0						NA	INTERGENIC			NA	NA
24	chr24:12341113	12341113	G	A	TGA		24:12341113:A					655	57	743	17	NA	NA	NA	NA	NA	NA	NA	NA	NA	NA	NA	NA	NA	NA	NA	NA	NA	NA	NA	SNP	NA	2.98e-07	0						NA	INTERGENIC			NA	NA
Zv9_NA698	chrZv9_NA698:46356	46356	A	G	#N/A	ENSDART00000017567	Zv9_NA698:46356:G					249	28	234	1	NA	NA	NA	NA	NA	NA	NA	NA	NA	NA	NA	NA	NA	NA	NA	NA	NA	NA	NA	SNP	NA	2.99e-07	0		ENSDARG00000003323	dcp1a	protein_coding		NA	INTRON			NA	NA
7	chr7:23646812	23646812	C	A	ACA	ENSDART00000101530;ENSDART00000137535;ENSDART00000144375	7:23646812:A					84	33	86	2	NA	NA	NA	NA	NA	NA	NA	NA	NA	NA	NA	NA	NA	NA	NA	NA	NA	NA	NA	SNP	NA	3e-07	0		ENSDARG00000069662	fgf11a	protein_coding		NA	INTRON			NA	NA
4	chr4:55676814	55676814	A	C	AAA		4:55676814:C					31	13	82	0	NA	NA	NA	NA	NA	NA	NA	NA	NA	NA	NA	NA	NA	NA	NA	NA	NA	NA	NA	SNP	NA	3.04e-07	0						NA	INTERGENIC			NA	NA
16	chr16:19918385	19918385	T	C	TTA		16:19918385:C					31	20	46	0	NA	NA	NA	NA	NA	NA	NA	NA	NA	NA	NA	NA	NA	NA	NA	NA	NA	NA	NA	SNP	NA	3.05e-07	0						NA	INTERGENIC			NA	NA
22	chr22:28163778	28163778	C	T	GCG		22:28163778:T					9	18	30	1	NA	NA	NA	NA	NA	NA	NA	NA	NA	NA	NA	NA	NA	NA	NA	NA	NA	NA	NA	SNP	NA	3.05e-07	0						NA	INTERGENIC			NA	NA
1	chr1:34594724	34594724	G	A	CGA		1:34594724:A					212	41	184	4	NA	NA	NA	NA	NA	NA	NA	NA	NA	NA	NA	NA	NA	NA	NA	NA	NA	NA	NA	SNP	NA	3.06e-07	0						NA	INTERGENIC			NA	NA
25	chr25:27275653	27275653	A	G	AAT		25:27275653:G					78	35	84	3	NA	NA	NA	NA	NA	NA	NA	NA	NA	NA	NA	NA	NA	NA	NA	NA	NA	NA	NA	SNP	NA	3.06e-07	0						NA	INTERGENIC			NA	NA
6	chr6:11314909	11314909	A	G	AAT	ENSDART00000114260;ENSDART00000151548	6:11314909:G					54	31	53	1	NA	NA	NA	NA	NA	NA	NA	NA	NA	NA	NA	NA	NA	NA	NA	NA	NA	NA	NA	SNP	NA	3.07e-07	0		ENSDARG00000073837	SENP2	protein_coding;nonsense_mediated_decay		NA	INTRON			NA	NA
12	chr12:2139916	2139916	G	A	TGC		12:2139916:A					33	21	57	1	NA	NA	NA	NA	NA	NA	NA	NA	NA	NA	NA	NA	NA	NA	NA	NA	NA	NA	NA	SNP	NA	3.09e-07	0						NA	INTERGENIC			NA	NA
12	chr12:2139918	2139918	T	G	CTT		12:2139918:G					33	21	57	1	NA	NA	NA	NA	NA	NA	NA	NA	NA	NA	NA	NA	NA	NA	NA	NA	NA	NA	NA	SNP	NA	3.09e-07	0						NA	INTERGENIC			NA	NA
17	chr17:41172771	41172771	T	C	ATT	ENSDART00000030622	17:41172771:C					33	21	57	1	NA	NA	NA	NA	NA	NA	NA	NA	NA	NA	NA	NA	NA	NA	NA	NA	NA	NA	NA	SNP	NA	3.09e-07	0		ENSDARG00000019877	rbks	protein_coding		NA	INTRON			NA	NA
Zv9_NA126	chrZv9_NA126:1873	1873	G	C	#N/A		Zv9_NA126:1873:C					297	26	619	8	NA	NA	NA	NA	NA	NA	NA	NA	NA	NA	NA	NA	NA	NA	NA	NA	NA	NA	NA	SNP	NA	3.09e-07	0						NA	INTERGENIC			NA	NA
Zv9_scaffold3540	chrZv9_scaffold3540:223256	223256	A	G	#N/A	ENSDART00000077966	Zv9_scaffold3540:223256:G					263	39	217	3	NA	NA	NA	NA	NA	NA	NA	NA	NA	NA	NA	NA	NA	NA	NA	NA	NA	NA	NA	SNP	NA	3.11e-07	0		ENSDARG00000055581	MIB1 (1 of 2)	protein_coding		NA	INTRON			NA	NA
4	chr4:54833011	54833011	G	A	CGT	ENSDART00000150259;ENSDART00000150834	4:54833011:A	48	15	71	0	52	19	74	0	SNP	Hom	47.9402	0		ENSDARG00000089934;ENSDARG00000096127	si:ch211-64i20.3;si:dkey-149m13.1	protein_coding;antisense		NA	UPSTREAM: 3528 bases;INTRON			NA	NA	1665;NA	NA	NA	NA	SNP	NA	3.11e-07	0		ENSDARG00000089934;ENSDARG00000096127	si:ch211-64i20.3;si:dkey-149m13.1	protein_coding;antisense		NA	UPSTREAM: 3528 bases;INTRON			NA	NA
1	chr1:49035854	49035854	T	C	ATC	ENSDART00000110573	1:49035854:C					13	18	35	1	NA	NA	NA	NA	NA	NA	NA	NA	NA	NA	NA	NA	NA	NA	NA	NA	NA	NA	NA	SNP	NA	3.13e-07	0		ENSDARG00000075865	SORCS3 (1 of 2)	protein_coding		NA	INTRON			NA	NA
2	chr2:46688246	46688246	C	G	TCG	ENSDART00000128457;ENSDART00000145347	2:46688246:G					84	21	105	0	NA	NA	NA	NA	NA	NA	NA	NA	NA	NA	NA	NA	NA	NA	NA	NA	NA	NA	NA	SNP	NA	3.14e-07	0		ENSDARG00000076757	EPHB1	protein_coding		NA	INTRON			NA	NA
12	chr12:7771855	7771855	G	A	AGT		12:7771855:A					63	22	92	1	NA	NA	NA	NA	NA	NA	NA	NA	NA	NA	NA	NA	NA	NA	NA	NA	NA	NA	NA	SNP	NA	3.14e-07	0						NA	INTERGENIC			NA	NA
9	chr9:55678901	55678901	A	C	AAA		9:55678901:C					195	29	428	11	NA	NA	NA	NA	NA	NA	NA	NA	NA	NA	NA	NA	NA	NA	NA	NA	NA	NA	NA	SNP	NA	3.17e-07	0						NA	INTERGENIC			NA	NA
22	chr22:28163782	28163782	A	G	GAC		22:28163782:G					9	17	30	1	NA	NA	NA	NA	NA	NA	NA	NA	NA	NA	NA	NA	NA	NA	NA	NA	NA	NA	NA	SNP	NA	3.17e-07	0						NA	INTERGENIC			NA	NA
Zv9_scaffold3530	chrZv9_scaffold3530:583322	583322	A	G	#N/A	ENSDART00000133975	Zv9_scaffold3530:583322:G					71	18	104	0	NA	NA	NA	NA	NA	NA	NA	NA	NA	NA	NA	NA	NA	NA	NA	NA	NA	NA	NA	SNP	NA	3.19e-07	0		ENSDARG00000092268	CT573263.2	protein_coding		NA	INTRON			NA	NA
4	chr4:33018455	33018455	G	T	TGG	;ENSDART00000143640	4:33018455:T					41	21	89	3	NA	NA	NA	NA	NA	NA	NA	NA	NA	NA	NA	NA	NA	NA	NA	NA	NA	NA	NA	SNP	NA	3.2e-07	0		;ENSDARG00000095423	;ZNF519 (2 of 4)	;protein_coding		NA	INTERGENIC;DOWNSTREAM: 4205 bases			NA	NA
4	chr4:44101199	44101199	C	A	ACA	;ENSDART00000150248	4:44101199:A					34	18	70	1	NA	NA	NA	NA	NA	NA	NA	NA	NA	NA	NA	NA	NA	NA	NA	NA	NA	NA	NA	SNP	NA	3.2e-07	0		;ENSDARG00000096076	;si:dkey-77p23.2	;protein_coding		NA	INTERGENIC;UPSTREAM: 2392 bases			NA	NA
21	chr21:26941520	26941520	T	C	TTG	ENSDART00000065420	21:26941520:C					57	31	64	2	NA	NA	NA	NA	NA	NA	NA	NA	NA	NA	NA	NA	NA	NA	NA	NA	NA	NA	NA	SNP	NA	3.2e-07	0		ENSDARG00000044556	pacs1	protein_coding		NA	INTRON			NA	NA
Zv9_NA697	chrZv9_NA697:1465	1465	T	C	#N/A		Zv9_NA697:1465:C					98	29	140	4	NA	NA	NA	NA	NA	NA	NA	NA	NA	NA	NA	NA	NA	NA	NA	NA	NA	NA	NA	SNP	NA	3.2e-07	0						NA	INTERGENIC			NA	NA
1	chr1:24714625	24714625	A	G	CAT	ENSDART00000109714	1:24714625:G					22	21	49	2	NA	NA	NA	NA	NA	NA	NA	NA	NA	NA	NA	NA	NA	NA	NA	NA	NA	NA	NA	SNP	NA	3.22e-07	0		ENSDARG00000076499	usp53b	protein_coding		NA	INTRON			NA	NA
Zv9_scaffold3545	chrZv9_scaffold3545:318425	318425	T	G	#N/A		Zv9_scaffold3545:318425:G					9	25	20	1	NA	NA	NA	NA	NA	NA	NA	NA	NA	NA	NA	NA	NA	NA	NA	NA	NA	NA	NA	SNP	NA	3.22e-07	0						NA	INTERGENIC			NA	NA
11	chr11:31988212	31988212	C	A	TCA		11:31988212:A	37	16	66	1	39	20	68	1	SNP	Hom	55.8387	0						NA	INTERGENIC			NA	NA	NA	NA	NA	NA	SNP	NA	3.22e-07	0						NA	INTERGENIC			NA	NA
4	chr4:39549310	39549310	A	C	AAA	;ENSDART00000124393;ENSDART00000141339	4:39549310:C					107	30	133	3	NA	NA	NA	NA	NA	NA	NA	NA	NA	NA	NA	NA	NA	NA	NA	NA	NA	NA	NA	SNP	NA	3.23e-07	0		;ENSDARG00000088836	;si:dkey-16p6.1	;protein_coding		NA	INTERGENIC;DOWNSTREAM: 3081 bases;DOWNSTREAM: 3038 bases			NA	NA
5	chr5:44807825	44807825	T	A	ATG	;ENSDART00000121860;ENSDART00000122880;ENSDART00000124694;ENSDART00000125091;ENSDART00000127457;ENSDART00000127747;ENSDART00000129727	5:44807825:A					224	26	343	4	NA	NA	NA	NA	NA	NA	NA	NA	NA	NA	NA	NA	NA	NA	NA	NA	NA	NA	NA	SNP	NA	3.24e-07	0		;ENSDARG00000087138;ENSDARG00000086280;ENSDARG00000088349;ENSDARG00000089337;ENSDARG00000091183;ENSDARG00000091290;ENSDARG00000086473	;U5	;snRNA		NA	INTERGENIC;UPSTREAM: 2359 bases;UPSTREAM: 3582 bases;DOWNSTREAM: 1221 bases;DOWNSTREAM: 3667 bases;UPSTREAM: 4805 bases;DOWNSTREAM: 4891 bases;DOWNSTREAM: 2444 bases			NA	NA
7	chr7:61321685	61321685	T	C	CTG		7:61321685:C					58	25	84	2	NA	NA	NA	NA	NA	NA	NA	NA	NA	NA	NA	NA	NA	NA	NA	NA	NA	NA	NA	SNP	NA	3.29e-07	0						NA	INTERGENIC			NA	NA
Zv9_scaffold3526	chrZv9_scaffold3526:7273	7273	C	T	#N/A		Zv9_scaffold3526:7273:T					1434	58	1042	8	NA	NA	NA	NA	NA	NA	NA	NA	NA	NA	NA	NA	NA	NA	NA	NA	NA	NA	NA	SNP	NA	3.3e-07	0						NA	INTERGENIC			NA	NA
4	chr4:52197865	52197865	A	T	CAT		4:52197865:T					83	27	131	4	NA	NA	NA	NA	NA	NA	NA	NA	NA	NA	NA	NA	NA	NA	NA	NA	NA	NA	NA	SNP	NA	3.31e-07	0		ENSDARG00000096157	si:dkey-40n15.1	non-coding		NA	INTRAGENIC: ENSDARG00000096157			NA	NA
Zv9_NA299	chrZv9_NA299:47596	47596	G	A	#N/A		Zv9_NA299:47596:A					23	14	114	4	NA	NA	NA	NA	NA	NA	NA	NA	NA	NA	NA	NA	NA	NA	NA	NA	NA	NA	NA	SNP	NA	3.31e-07	0						NA	INTERGENIC			NA	NA
22	chr22:19646744	19646744	G	T	AGT		22:19646744:T	29	19	45	1	44	30	47	1	SNP	Hom	52.0563	0						NA	INTERGENIC			NA	NA	NA	NA	NA	NA	SNP	NA	3.31e-07	0						NA	INTERGENIC			NA	NA
14	chr14:8735356	8735356	A	T	TAT		14:8735356:T					87	32	76	1	NA	NA	NA	NA	NA	NA	NA	NA	NA	NA	NA	NA	NA	NA	NA	NA	NA	NA	NA	SNP	NA	3.32e-07	0						NA	INTERGENIC			NA	NA
9	chr9:48825155	48825155	G	A	CGC	;ENSDART00000015159	9:48825155:A					5	17	18	0	NA	NA	NA	NA	NA	NA	NA	NA	NA	NA	NA	NA	NA	NA	NA	NA	NA	NA	NA	SNP	NA	3.35e-07	0		;ENSDARG00000020845	;TNS1 (1 of 2)	;protein_coding		NA	INTERGENIC;UPSTREAM: 2146 bases			NA	NA
4	chr4:48767771	48767771	T	C	ATA	ENSDART00000111061;ENSDART00000126569	4:48767771:C					62	25	89	2	NA	NA	NA	NA	NA	NA	NA	NA	NA	NA	NA	NA	NA	NA	NA	NA	NA	NA	NA	SNP	NA	3.36e-07	0		ENSDARG00000090640;ENSDARG00000077485	BX571813.4;si:dkey-14o6.6	protein_coding		NA	UPSTREAM: 373 bases;INTRON			NA	NA
9	chr9:55655872	55655872	T	A	CTA	;ENSDART00000126314	9:55655872:A					1	10	25	1	NA	NA	NA	NA	NA	NA	NA	NA	NA	NA	NA	NA	NA	NA	NA	NA	NA	NA	NA	SNP	NA	3.36e-07	0		;ENSDARG00000006467	;pcdh8	;protein_coding		NA	INTERGENIC;DOWNSTREAM: 444 bases			NA	NA
22	chr22:40089081	40089081	T	A	GTT		22:40089081:A					1	10	25	1	NA	NA	NA	NA	NA	NA	NA	NA	NA	NA	NA	NA	NA	NA	NA	NA	NA	NA	NA	SNP	NA	3.36e-07	0						NA	INTERGENIC			NA	NA
24	chr24:31332686	31332686	G	T	TGA	ENSDART00000057999	24:31332686:T					59	24	63	0	NA	NA	NA	NA	NA	NA	NA	NA	NA	NA	NA	NA	NA	NA	NA	NA	NA	NA	NA	SNP	NA	3.37e-07	0		ENSDARG00000039671	alg14	protein_coding		NA	INTRON			NA	NA
15	chr15:16187371	16187371	T	C	ATT	ENSDART00000080523;ENSDART00000101718;ENSDART00000110111	15:16187371:C					23	15	52	0	NA	NA	NA	NA	NA	NA	NA	NA	NA	NA	NA	NA	NA	NA	NA	NA	NA	NA	NA	SNP	NA	3.38e-07	0		ENSDARG00000057787;ENSDARG00000069742	ITGAE;cul5a	protein_coding		NA	DOWNSTREAM: 1834 bases;INTRON			NA	NA
25	chr25:35119560	35119560	A	G	TAT		25:35119560:G					249	45	288	10	NA	NA	NA	NA	NA	NA	NA	NA	NA	NA	NA	NA	NA	NA	NA	NA	NA	NA	NA	SNP	NA	3.38e-07	0						NA	INTERGENIC			NA	NA
9	chr9:29316582	29316582	A	T	CAA		9:29316582:T	17	12	55	0	17	12	57	0	SNP	Hom	42.2861	0						NA	INTERGENIC			NA	NA	NA	NA	NA	NA	SNP	NA	3.39e-07	0						NA	INTERGENIC			NA	NA
22	chr22:24378430	24378430	A	T	TAT	ENSDART00000089774;ENSDART00000141006	22:24378430:T					4	19	18	1	NA	NA	NA	NA	NA	NA	NA	NA	NA	NA	NA	NA	NA	NA	NA	NA	NA	NA	NA	SNP	NA	3.4e-07	0		ENSDARG00000062245	crb1	protein_coding		NA	INTRON			NA	NA
25	chr25:1258689	1258689	T	A	TTA		25:1258689:A	20	17	45	0	26	18	45	0	SNP	Hom	60.9254	0						NA	INTERGENIC			NA	NA	NA	NA	NA	NA	SNP	NA	3.4e-07	0						NA	INTERGENIC			NA	NA
Zv9_NA679	chrZv9_NA679:21790	21790	T	A	#N/A		Zv9_NA679:21790:A					62	21	110	2	NA	NA	NA	NA	NA	NA	NA	NA	NA	NA	NA	NA	NA	NA	NA	NA	NA	NA	NA	SNP	NA	3.42e-07	0						NA	INTERGENIC			NA	NA
11	chr11:4513952	4513952	A	C	AAC		11:4513952:C					27	22	53	2	NA	NA	NA	NA	NA	NA	NA	NA	NA	NA	NA	NA	NA	NA	NA	NA	NA	NA	NA	SNP	NA	3.43e-07	0						NA	INTERGENIC			NA	NA
25	chr25:19564063	19564063	A	T	TAA	ENSDART00000027465	25:19564063:T					66	21	80	0	NA	NA	NA	NA	NA	NA	NA	NA	NA	NA	NA	NA	NA	NA	NA	NA	NA	NA	NA	SNP	NA	3.43e-07	0		ENSDARG00000023886	cacna2d4b	protein_coding		NA	INTRON			NA	NA
11	chr11:4039533	4039533	T	A	ATG	ENSDART00000058735	11:4039533:A					29	15	79	1	NA	NA	NA	NA	NA	NA	NA	NA	NA	NA	NA	NA	NA	NA	NA	NA	NA	NA	NA	SNP	NA	3.46e-07	0		ENSDARG00000040157	glt8d1	protein_coding		NA	INTRON			NA	NA
1	chr1:21383081	21383081	C	G	ACG		1:21383081:G					677	43	663	7	NA	NA	NA	NA	NA	NA	NA	NA	NA	NA	NA	NA	NA	NA	NA	NA	NA	NA	NA	SNP	NA	3.47e-07	0						NA	INTERGENIC			NA	NA
22	chr22:15462508	15462508	C	A	ACT	ENSDART00000105739;ENSDART00000105755;ENSDART00000105758;ENSDART00000141249	22:15462508:A					1	11	17	0	NA	NA	NA	NA	NA	NA	NA	NA	NA	NA	NA	NA	NA	NA	NA	NA	NA	NA	NA	SNP	NA	3.47e-07	0		ENSDARG00000042920	sult3st3	protein_coding		NA	INTRON			NA	NA
1	chr1:20024211	20024211	G	T	AGT	;ENSDART00000054444;ENSDART00000142109	1:20024211:T					22	16	46	0	NA	NA	NA	NA	NA	NA	NA	NA	NA	NA	NA	NA	NA	NA	NA	NA	NA	NA	NA	SNP	NA	3.48e-07	0		;ENSDARG00000037411	;npy1r	;protein_coding		NA	INTERGENIC;DOWNSTREAM: 1271 bases			NA	NA
Zv9_scaffold3494	chrZv9_scaffold3494:135580	135580	G	A	#N/A		Zv9_scaffold3494:135580:A	102	10	135	1	109	23	138	1	SNP	Hom	24.6406	0						NA	INTERGENIC			NA	NA	NA	NA	NA	NA	SNP	NA	3.48e-07	0						NA	INTERGENIC			NA	NA
4	chr4:40255732	40255732	A	T	CAG		4:40255732:T					38	18	76	1	NA	NA	NA	NA	NA	NA	NA	NA	NA	NA	NA	NA	NA	NA	NA	NA	NA	NA	NA	SNP	NA	3.49e-07	0						NA	INTERGENIC			NA	NA
1	chr1:27350093	27350093	T	G	CTG		1:27350093:G					98	30	119	3	NA	NA	NA	NA	NA	NA	NA	NA	NA	NA	NA	NA	NA	NA	NA	NA	NA	NA	NA	SNP	NA	3.52e-07	0						NA	INTERGENIC			NA	NA
3	chr3:22588244	22588244	T	C	GTT		3:22588244:C					28	17	51	0	NA	NA	NA	NA	NA	NA	NA	NA	NA	NA	NA	NA	NA	NA	NA	NA	NA	NA	NA	SNP	NA	3.54e-07	0						NA	INTERGENIC			NA	NA
Zv9_NA390	chrZv9_NA390:3395	3395	C	A	#N/A		Zv9_NA390:3395:A	35	14	37	1	41	34	39	1	SNP	Hom	41.3403	0						NA	INTERGENIC			NA	NA	NA	NA	NA	NA	SNP	NA	3.54e-07	0						NA	INTERGENIC			NA	NA
4	chr4:33588173	33588173	T	A	ATT		4:33588173:A					7	22	20	1	NA	NA	NA	NA	NA	NA	NA	NA	NA	NA	NA	NA	NA	NA	NA	NA	NA	NA	NA	SNP	NA	3.55e-07	0						NA	INTERGENIC			NA	NA
4	chr4:48906319	48906319	T	C	GTA		4:48906319:C	4	9	29	0	6	12	29	0	SNP	Hom	31.4098	0						NA	INTERGENIC			NA	NA	NA	NA	NA	NA	SNP	NA	3.55e-07	0						NA	INTERGENIC			NA	NA
22	chr22:24706166	24706166	A	C	AAA	ENSDART00000105607	22:24706166:C					2	10	30	1	NA	NA	NA	NA	NA	NA	NA	NA	NA	NA	NA	NA	NA	NA	NA	NA	NA	NA	NA	SNP	NA	3.58e-07	0		ENSDARG00000071437	ptprc	protein_coding		NA	INTRON			NA	NA
10	chr10:17287672	17287672	T	A	GTA	ENSDART00000064747	10:17287672:A					21	24	28	0	NA	NA	NA	NA	NA	NA	NA	NA	NA	NA	NA	NA	NA	NA	NA	NA	NA	NA	NA	SNP	NA	3.59e-07	0		ENSDARG00000044097	STOML2	protein_coding		NA	INTRON			NA	NA
10	chr10:22753782	22753782	G	A	TGC	ENSDART00000079514;ENSDART00000146040	10:22753782:A					12	4	58	0	NA	NA	NA	NA	NA	NA	NA	NA	NA	NA	NA	NA	NA	NA	NA	NA	NA	NA	NA	SNP	NA	3.6e-07	0		ENSDARG00000044029	efnb3a	protein_coding		NA	INTRON			NA	NA
13	chr13:54016771	54016771	T	G	TTG		13:54016771:G					10	23	23	1	NA	NA	NA	NA	NA	NA	NA	NA	NA	NA	NA	NA	NA	NA	NA	NA	NA	NA	NA	SNP	NA	3.6e-07	0						NA	INTERGENIC			NA	NA
Zv9_scaffold3465	chrZv9_scaffold3465:441471	441471	G	T	#N/A		Zv9_scaffold3465:441471:T					13	16	40	1	NA	NA	NA	NA	NA	NA	NA	NA	NA	NA	NA	NA	NA	NA	NA	NA	NA	NA	NA	SNP	NA	3.6e-07	0						NA	INTERGENIC			NA	NA
Zv9_scaffold3530	chrZv9_scaffold3530:1391939	1391939	T	C	#N/A	;ENSDART00000116318;ENSDART00000116544;ENSDART00000118767	Zv9_scaffold3530:1391939:C					92	25	176	5	NA	NA	NA	NA	NA	NA	NA	NA	NA	NA	NA	NA	NA	NA	NA	NA	NA	NA	NA	SNP	NA	3.62e-07	0		;ENSDARG00000082136;ENSDARG00000082848;ENSDARG00000080703	;U1	;snRNA		NA	INTERGENIC;DOWNSTREAM: 349 bases;UPSTREAM: 2816 bases;UPSTREAM: 787 bases			NA	NA
3	chr3:46950490	46950490	A	G	TAA		3:46950490:G					13400	80	7959	12	NA	NA	NA	NA	NA	NA	NA	NA	NA	NA	NA	NA	NA	NA	NA	NA	NA	NA	NA	SNP	NA	3.64e-07	0						NA	INTERGENIC			NA	NA
7	chr7:16512322	16512322	C	A	ACA	ENSDART00000109942	7:16512322:A					73	32	55	0	NA	NA	NA	NA	NA	NA	NA	NA	NA	NA	NA	NA	NA	NA	NA	NA	NA	NA	NA	SNP	NA	3.64e-07	0		ENSDARG00000073970	MCTP2 (1 of 2)	protein_coding		NA	INTRON			NA	NA
12	chr12:16919288	16919288	T	C	TTA		12:16919288:C					1980	38	1784	4	NA	NA	NA	NA	NA	NA	NA	NA	NA	NA	NA	NA	NA	NA	NA	NA	NA	NA	NA	SNP	NA	3.65e-07	0						NA	INTERGENIC			NA	NA
9	chr9:49435157	49435157	T	C	GTA		9:49435157:C					0	10	19	1	NA	NA	NA	NA	NA	NA	NA	NA	NA	NA	NA	NA	NA	NA	NA	NA	NA	NA	NA	SNP	NA	3.66e-07	0						NA	INTERGENIC			NA	NA
9	chr9:51140725	51140725	A	G	CAG	ENSDART00000058892;ENSDART00000142931	9:51140725:G					0	10	19	1	NA	NA	NA	NA	NA	NA	NA	NA	NA	NA	NA	NA	NA	NA	NA	NA	NA	NA	NA	SNP	NA	3.66e-07	0		ENSDARG00000040257	SLC38A11 (2 of 2)	protein_coding		NA	SYNONYMOUS_CODING	A/A	gcT/gcC	213;227	4
22	chr22:16220350	16220350	A	G	AAC		22:16220350:G					1	10	19	0	NA	NA	NA	NA	NA	NA	NA	NA	NA	NA	NA	NA	NA	NA	NA	NA	NA	NA	NA	SNP	NA	3.66e-07	0						NA	INTERGENIC			NA	NA
2	chr2:13724716	13724716	G	A	TGA		2:13724716:A					317	38	316	5	NA	NA	NA	NA	NA	NA	NA	NA	NA	NA	NA	NA	NA	NA	NA	NA	NA	NA	NA	SNP	NA	3.71e-07	0						NA	INTERGENIC			NA	NA
21	chr21:40882501	40882501	G	A	TGG	ENSDART00000092821	21:40882501:A					54	27	61	1	NA	NA	NA	NA	NA	NA	NA	NA	NA	NA	NA	NA	NA	NA	NA	NA	NA	NA	NA	SNP	NA	3.72e-07	0		ENSDARG00000053665	GABRG2 (1 of 2)	protein_coding	exon_21_40879877_40884038	9	UTR_3_PRIME: 2343 bases from CDS			NA	NA
22	chr22:28282344	28282344	G	T	TGT		22:28282344:T					6	13	26	0	NA	NA	NA	NA	NA	NA	NA	NA	NA	NA	NA	NA	NA	NA	NA	NA	NA	NA	NA	SNP	NA	3.72e-07	0						NA	INTERGENIC			NA	NA
Zv9_scaffold3476	chrZv9_scaffold3476:45067	45067	T	A	#N/A		Zv9_scaffold3476:45067:A					862	55	536	5	NA	NA	NA	NA	NA	NA	NA	NA	NA	NA	NA	NA	NA	NA	NA	NA	NA	NA	NA	SNP	NA	3.73e-07	0						NA	INTERGENIC			NA	NA
8	chr8:19625119	19625119	C	T	CCT		8:19625119:T					525	79	316	11	NA	NA	NA	NA	NA	NA	NA	NA	NA	NA	NA	NA	NA	NA	NA	NA	NA	NA	NA	SNP	NA	3.74e-07	0						NA	INTERGENIC			NA	NA
12	chr12:16828614	16828614	T	C	ATG		12:16828614:C					19	17	38	0	NA	NA	NA	NA	NA	NA	NA	NA	NA	NA	NA	NA	NA	NA	NA	NA	NA	NA	NA	SNP	NA	3.75e-07	0						NA	INTERGENIC			NA	NA
16	chr16:20244953	20244953	T	C	ATG		16:20244953:C					3236	69	2418	13	NA	NA	NA	NA	NA	NA	NA	NA	NA	NA	NA	NA	NA	NA	NA	NA	NA	NA	NA	SNP	NA	3.75e-07	0						NA	INTERGENIC			NA	NA
Zv9_NA636	chrZv9_NA636:20393	20393	T	A	#N/A		Zv9_NA636:20393:A					42	23	61	1	NA	NA	NA	NA	NA	NA	NA	NA	NA	NA	NA	NA	NA	NA	NA	NA	NA	NA	NA	SNP	NA	3.76e-07	0						NA	INTERGENIC			NA	NA
3	chr3:3154194	3154194	G	A	TGG	;ENSDART00000141464	3:3154194:A	19	22	42	1	29	24	43	1	SNP	Hom	80.9249	0		;ENSDARG00000079471	;si:dkey-88j15.4	;protein_coding		NA	INTERGENIC;UPSTREAM: 3703 bases			NA	NA	NA;1752	NA	NA	NA	SNP	NA	3.76e-07	0		;ENSDARG00000079471	;si:dkey-88j15.4	;protein_coding		NA	INTERGENIC;UPSTREAM: 3703 bases			NA	NA
Zv9_scaffold3494	chrZv9_scaffold3494:8024	8024	C	T	#N/A		Zv9_scaffold3494:8024:T					64	22	120	3	NA	NA	NA	NA	NA	NA	NA	NA	NA	NA	NA	NA	NA	NA	NA	NA	NA	NA	NA	SNP	NA	3.78e-07	0						NA	INTERGENIC			NA	NA
22	chr22:24767777	24767777	A	G	CAG	ENSDART00000105607;ENSDART00000137873	22:24767777:G					2	11	26	1	NA	NA	NA	NA	NA	NA	NA	NA	NA	NA	NA	NA	NA	NA	NA	NA	NA	NA	NA	SNP	NA	3.79e-07	0		ENSDARG00000071437	ptprc	protein_coding		NA	INTRON			NA	NA
22	chr22:24767778	24767778	G	A	AGT	ENSDART00000105607;ENSDART00000137873	22:24767778:A					2	11	26	1	NA	NA	NA	NA	NA	NA	NA	NA	NA	NA	NA	NA	NA	NA	NA	NA	NA	NA	NA	SNP	NA	3.79e-07	0		ENSDARG00000071437	ptprc	protein_coding		NA	INTRON			NA	NA
22	chr22:28163774	28163774	T	C	ATG		22:28163774:C					8	19	26	1	NA	NA	NA	NA	NA	NA	NA	NA	NA	NA	NA	NA	NA	NA	NA	NA	NA	NA	NA	SNP	NA	3.79e-07	0						NA	INTERGENIC			NA	NA
Zv9_NA126	chrZv9_NA126:1560	1560	C	A	#N/A		Zv9_NA126:1560:A					476	34	712	9	NA	NA	NA	NA	NA	NA	NA	NA	NA	NA	NA	NA	NA	NA	NA	NA	NA	NA	NA	SNP	NA	3.79e-07	0						NA	INTERGENIC			NA	NA
3	chr3:30244044	30244044	A	C	AAA	ENSDART00000109953	3:30244044:C	11	13	52	1	13	13	53	1	SNP	Hom	47.9145	0		ENSDARG00000077053	PPFIA3	protein_coding		NA	INTRON			NA	NA	3192	NA	NA	NA	SNP	NA	3.79e-07	0		ENSDARG00000077053	PPFIA3	protein_coding		NA	INTRON			NA	NA
2	chr2:49150993	49150993	A	G	CAT	ENSDART00000128236	2:49150993:G					705	57	643	12	NA	NA	NA	NA	NA	NA	NA	NA	NA	NA	NA	NA	NA	NA	NA	NA	NA	NA	NA	SNP	NA	3.8e-07	0		ENSDARG00000089211	BX005223.5	protein_coding		NA	INTRON			NA	NA
16	chr16:16628940	16628940	A	C	TAC		16:16628940:C					2305	37	2656	7	NA	NA	NA	NA	NA	NA	NA	NA	NA	NA	NA	NA	NA	NA	NA	NA	NA	NA	NA	SNP	NA	3.8e-07	0						NA	INTERGENIC			NA	NA
1	chr1:58608760	58608760	A	G	CAG		1:58608760:G					328	42	413	10	NA	NA	NA	NA	NA	NA	NA	NA	NA	NA	NA	NA	NA	NA	NA	NA	NA	NA	NA	SNP	NA	3.81e-07	0						NA	INTERGENIC			NA	NA
4	chr4:56158531	56158531	G	A	GGG		4:56158531:A					34	30	45	2	NA	NA	NA	NA	NA	NA	NA	NA	NA	NA	NA	NA	NA	NA	NA	NA	NA	NA	NA	SNP	NA	3.81e-07	0						NA	INTERGENIC			NA	NA
7	chr7:66223929	66223929	A	G	GAA		7:66223929:G					973	99	512	14	NA	NA	NA	NA	NA	NA	NA	NA	NA	NA	NA	NA	NA	NA	NA	NA	NA	NA	NA	SNP	NA	3.83e-07	0						NA	INTERGENIC			NA	NA
15	chr15:7260156	7260156	A	T	TAT		15:7260156:T					21	12	66	0	NA	NA	NA	NA	NA	NA	NA	NA	NA	NA	NA	NA	NA	NA	NA	NA	NA	NA	NA	SNP	NA	3.84e-07	0						NA	INTERGENIC			NA	NA
7	chr7:6388685	6388685	C	A	CCA	ENSDART00000129200;ENSDART00000144876	7:6388685:A					53	22	65	0	NA	NA	NA	NA	NA	NA	NA	NA	NA	NA	NA	NA	NA	NA	NA	NA	NA	NA	NA	SNP	NA	3.85e-07	0		ENSDARG00000090099	si:ch211-165f21.6	protein_coding		NA	INTRON			NA	NA
9	chr9:50733184	50733184	T	C	CTA		9:50733184:C					49	25	62	1	NA	NA	NA	NA	NA	NA	NA	NA	NA	NA	NA	NA	NA	NA	NA	NA	NA	NA	NA	SNP	NA	3.85e-07	0						NA	INTERGENIC			NA	NA
8	chr8:34156778	34156778	C	G	TCA	ENSDART00000076420;ENSDART00000098825;ENSDART00000127460	8:34156778:G	30	21	45	0	32	21	46	0	SNP	Hom	72.1127	0		ENSDARG00000068365	lmx1b.1	protein_coding		NA	INTRON			NA	NA	1128;504	NA	NA	NA	SNP	NA	3.86e-07	0		ENSDARG00000068365	lmx1b.1	protein_coding		NA	INTRON			NA	NA
4	chr4:39301152	39301152	G	A	CGG	ENSDART00000110313	4:39301152:A					120	19	192	1	NA	NA	NA	NA	NA	NA	NA	NA	NA	NA	NA	NA	NA	NA	NA	NA	NA	NA	NA	SNP	NA	3.87e-07	0		ENSDARG00000074193	si:dkeyp-85d8.5	protein_coding		NA	INTRON			NA	NA
7	chr7:70471275	70471275	G	C	AGT		7:70471275:C					38	28	52	2	NA	NA	NA	NA	NA	NA	NA	NA	NA	NA	NA	NA	NA	NA	NA	NA	NA	NA	NA	SNP	NA	3.88e-07	0						NA	INTERGENIC			NA	NA
9	chr9:37238589	37238589	C	T	GCG		9:37238589:T	17	15	65	0	38	16	70	0	SNP	Hom	51.1487	0						NA	INTERGENIC			NA	NA	NA	NA	NA	NA	SNP	NA	3.88e-07	0						NA	INTERGENIC			NA	NA
24	chr24:34385486	34385486	G	A	AGA		24:34385486:A					45	23	65	1	NA	NA	NA	NA	NA	NA	NA	NA	NA	NA	NA	NA	NA	NA	NA	NA	NA	NA	NA	SNP	NA	3.89e-07	0						NA	INTERGENIC			NA	NA
1	chr1:20024213	20024213	T	A	TTA	;ENSDART00000054444;ENSDART00000142109	1:20024213:A					23	16	47	0	NA	NA	NA	NA	NA	NA	NA	NA	NA	NA	NA	NA	NA	NA	NA	NA	NA	NA	NA	SNP	NA	3.9e-07	0		;ENSDARG00000037411	;npy1r	;protein_coding		NA	INTERGENIC;DOWNSTREAM: 1269 bases			NA	NA
1	chr1:19766046	19766046	C	T	GCC	ENSDART00000140314;ENSDART00000141644;ENSDART00000142207	1:19766046:T					65	26	112	4	NA	NA	NA	NA	NA	NA	NA	NA	NA	NA	NA	NA	NA	NA	NA	NA	NA	NA	NA	SNP	NA	3.91e-07	0		ENSDARG00000095709	si:ch211-287c11.5	processed_transcript		NA	UPSTREAM: 1242 bases;INTRON;UPSTREAM: 1614 bases			NA	NA
25	chr25:27173179	27173179	G	C	AGT		25:27173179:C					487	59	355	8	NA	NA	NA	NA	NA	NA	NA	NA	NA	NA	NA	NA	NA	NA	NA	NA	NA	NA	NA	SNP	NA	3.92e-07	0						NA	INTERGENIC			NA	NA
2	chr2:25355872	25355872	T	A	ATG		2:25355872:A					26	17	60	1	NA	NA	NA	NA	NA	NA	NA	NA	NA	NA	NA	NA	NA	NA	NA	NA	NA	NA	NA	SNP	NA	3.96e-07	0						NA	INTERGENIC			NA	NA
3	chr3:22588267	22588267	G	C	AGC		3:22588267:C					25	16	50	0	NA	NA	NA	NA	NA	NA	NA	NA	NA	NA	NA	NA	NA	NA	NA	NA	NA	NA	NA	SNP	NA	3.96e-07	0						NA	INTERGENIC			NA	NA
Zv9_NA653	chrZv9_NA653:2547	2547	C	T	#N/A		Zv9_NA653:2547:T					9	10	89	3	NA	NA	NA	NA	NA	NA	NA	NA	NA	NA	NA	NA	NA	NA	NA	NA	NA	NA	NA	SNP	NA	3.97e-07	0						NA	INTERGENIC			NA	NA
Zv9_scaffold3526	chrZv9_scaffold3526:73363	73363	T	A	#N/A		Zv9_scaffold3526:73363:A					586	63	386	8	NA	NA	NA	NA	NA	NA	NA	NA	NA	NA	NA	NA	NA	NA	NA	NA	NA	NA	NA	SNP	NA	3.97e-07	0						NA	INTERGENIC			NA	NA
Zv9_NA332	chrZv9_NA332:267	267	C	A	#N/A		Zv9_NA332:267:A					3059	43	3299	9	NA	NA	NA	NA	NA	NA	NA	NA	NA	NA	NA	NA	NA	NA	NA	NA	NA	NA	NA	SNP	NA	4.02e-07	0						NA	INTERGENIC			NA	NA
4	chr4:57978264	57978264	T	C	CTG	ENSDART00000130303;ENSDART00000150342;ENSDART00000150626	4:57978264:C	12	21	23	0	12	21	23	0	SNP	Hom	71.5244	0		ENSDARG00000087118	si:dkey-202n8.1	protein_coding		NA	SYNONYMOUS_CODING;DOWNSTREAM: 671 bases	T/T;	acT/acC;	280;NA;329	4;NA	1917;316;1263	NA	NA	NA	SNP	NA	4.03e-07	0		ENSDARG00000087118	si:dkey-202n8.1	protein_coding		NA	SYNONYMOUS_CODING;DOWNSTREAM: 671 bases	T/T;	acT/acC;	280;NA;329	4;NA
Zv9_scaffold3552	chrZv9_scaffold3552:79206	79206	T	C	#N/A	ENSDART00000128432;ENSDART00000130889	Zv9_scaffold3552:79206:C					57	26	80	2	NA	NA	NA	NA	NA	NA	NA	NA	NA	NA	NA	NA	NA	NA	NA	NA	NA	NA	NA	SNP	NA	4.05e-07	0		ENSDARG00000090296;ENSDARG00000091505	BX005448.1;BX005448.2	protein_coding		NA	UPSTREAM: 2808 bases;INTRON			NA	NA
3	chr3:39198716	39198716	G	A	AGC	ENSDART00000125730	3:39198716:A					76	29	102	3	NA	NA	NA	NA	NA	NA	NA	NA	NA	NA	NA	NA	NA	NA	NA	NA	NA	NA	NA	SNP	NA	4.06e-07	0		ENSDARG00000089377	BX936386.2	protein_coding		NA	INTRON			NA	NA
1	chr1:37646296	37646296	G	T	GGC	ENSDART00000139992;ENSDART00000146198	1:37646296:T					50	22	89	2	NA	NA	NA	NA	NA	NA	NA	NA	NA	NA	NA	NA	NA	NA	NA	NA	NA	NA	NA	SNP	NA	4.07e-07	0		ENSDARG00000092565	si:ch211-76m11.5	protein_coding		NA	NON_SYNONYMOUS_CODING	G/V	gGc/gTc	611;678	1
11	chr11:20243037	20243037	C	T	CCG	ENSDART00000029680	11:20243037:T					285	42	352	10	NA	NA	NA	NA	NA	NA	NA	NA	NA	NA	NA	NA	NA	NA	NA	NA	NA	NA	NA	SNP	NA	4.07e-07	0		ENSDARG00000043661	cadpsa	protein_coding		NA	INTRON			NA	NA
Zv9_NA203	chrZv9_NA203:29438	29438	A	C	#N/A	ENSDART00000015507	Zv9_NA203:29438:C					48	20	79	1	NA	NA	NA	NA	NA	NA	NA	NA	NA	NA	NA	NA	NA	NA	NA	NA	NA	NA	NA	SNP	NA	4.07e-07	0		ENSDARG00000017554	SLC44A2 (1 of 2)	protein_coding		NA	INTRON			NA	NA
Zv9_scaffold3540	chrZv9_scaffold3540:223278	223278	C	A	#N/A	ENSDART00000077966	Zv9_scaffold3540:223278:A					306	41	260	4	NA	NA	NA	NA	NA	NA	NA	NA	NA	NA	NA	NA	NA	NA	NA	NA	NA	NA	NA	SNP	NA	4.07e-07	0		ENSDARG00000055581	MIB1 (1 of 2)	protein_coding		NA	INTRON			NA	NA
6	chr6:33091715	33091715	C	G	GCG		6:33091715:G					42	26	52	1	NA	NA	NA	NA	NA	NA	NA	NA	NA	NA	NA	NA	NA	NA	NA	NA	NA	NA	NA	SNP	NA	4.1e-07	0						NA	INTERGENIC			NA	NA
1	chr1:24714635	24714635	A	G	TAA	ENSDART00000109714	1:24714635:G					24	21	51	2	NA	NA	NA	NA	NA	NA	NA	NA	NA	NA	NA	NA	NA	NA	NA	NA	NA	NA	NA	SNP	NA	4.11e-07	0		ENSDARG00000076499	usp53b	protein_coding		NA	INTRON			NA	NA
11	chr11:41924119	41924119	C	A	ACG	ENSDART00000102750	11:41924119:A					24	21	51	2	NA	NA	NA	NA	NA	NA	NA	NA	NA	NA	NA	NA	NA	NA	NA	NA	NA	NA	NA	SNP	NA	4.11e-07	0		ENSDARG00000070165	ENSDARG00000070165	protein_coding		NA	INTRON			NA	NA
Zv9_NA126	chrZv9_NA126:4796	4796	T	G	#N/A		Zv9_NA126:4796:G					6	7	166	4	NA	NA	NA	NA	NA	NA	NA	NA	NA	NA	NA	NA	NA	NA	NA	NA	NA	NA	NA	SNP	NA	4.13e-07	0						NA	INTERGENIC			NA	NA
4	chr4:26177217	26177217	G	A	AGA		4:26177217:A					468	43	489	8	NA	NA	NA	NA	NA	NA	NA	NA	NA	NA	NA	NA	NA	NA	NA	NA	NA	NA	NA	SNP	NA	4.14e-07	0						NA	INTERGENIC			NA	NA
12	chr12:15691855	15691855	G	A	CGA		12:15691855:A					49	24	77	2	NA	NA	NA	NA	NA	NA	NA	NA	NA	NA	NA	NA	NA	NA	NA	NA	NA	NA	NA	SNP	NA	4.17e-07	0						NA	INTERGENIC			NA	NA
25	chr25:22560536	22560536	G	T	TGA	ENSDART00000089642	25:22560536:T					29	27	45	2	NA	NA	NA	NA	NA	NA	NA	NA	NA	NA	NA	NA	NA	NA	NA	NA	NA	NA	NA	SNP	NA	4.18e-07	0		ENSDARG00000062195	FBXO31	protein_coding		NA	INTRON			NA	NA
20	chr20:42849353	42849353	G	A	AGA	ENSDART00000113203;ENSDART00000113625;ENSDART00000133221;ENSDART00000138582;ENSDART00000140407	20:42849353:A	159	14	214	1	199	25	222	1	SNP	Hom	37.1759	0		ENSDARG00000078816;ENSDARG00000093808;ENSDARG00000095270	si:ch211-215m21.11;si:ch211-215m21.10;si:ch211-215m21.29	protein_coding;processed_transcript		NA	INTRON;UPSTREAM: 2328 bases;UPSTREAM: 4709 bases;UPSTREAM: 674 bases			NA	NA	1848;1635;756;482;NA	NA	NA	NA	SNP	NA	4.18e-07	0		ENSDARG00000078816;ENSDARG00000093808;ENSDARG00000095270	si:ch211-215m21.11;si:ch211-215m21.10;si:ch211-215m21.29	protein_coding;processed_transcript		NA	INTRON;UPSTREAM: 2328 bases;UPSTREAM: 4709 bases;UPSTREAM: 674 bases			NA	NA
4	chr4:52439155	52439155	C	T	TCA		4:52439155:T					25	19	59	2	NA	NA	NA	NA	NA	NA	NA	NA	NA	NA	NA	NA	NA	NA	NA	NA	NA	NA	NA	SNP	NA	4.21e-07	0						NA	INTERGENIC			NA	NA
Zv9_NA126	chrZv9_NA126:5264	5264	T	G	#N/A		Zv9_NA126:5264:G					42	10	385	5	NA	NA	NA	NA	NA	NA	NA	NA	NA	NA	NA	NA	NA	NA	NA	NA	NA	NA	NA	SNP	NA	4.22e-07	0						NA	INTERGENIC			NA	NA
12	chr12:15208859	15208859	A	T	CAG	ENSDART00000078033	12:15208859:T					20	17	49	1	NA	NA	NA	NA	NA	NA	NA	NA	NA	NA	NA	NA	NA	NA	NA	NA	NA	NA	NA	SNP	NA	4.23e-07	0		ENSDARG00000055642	GPT (1 of 2)	protein_coding		NA	INTRON			NA	NA
Zv9_scaffold3554	chrZv9_scaffold3554:280552	280552	G	A	#N/A	ENSDART00000109212	Zv9_scaffold3554:280552:A					68	33	77	3	NA	NA	NA	NA	NA	NA	NA	NA	NA	NA	NA	NA	NA	NA	NA	NA	NA	NA	NA	SNP	NA	4.23e-07	0		ENSDARG00000074780	zgc:174698	protein_coding		NA	INTRON			NA	NA
5	chr5:1267321	1267321	T	G	GTA		5:1267321:G					3	11	23	0	NA	NA	NA	NA	NA	NA	NA	NA	NA	NA	NA	NA	NA	NA	NA	NA	NA	NA	NA	SNP	NA	4.26e-07	0						NA	INTERGENIC			NA	NA
10	chr10:27495186	27495186	T	C	TTG	ENSDART00000100298	10:27495186:C					393	40	332	4	NA	NA	NA	NA	NA	NA	NA	NA	NA	NA	NA	NA	NA	NA	NA	NA	NA	NA	NA	SNP	NA	4.27e-07	0		ENSDARG00000069106	fam89b	protein_coding		NA	INTRON			NA	NA
3	chr3:8351895	8351895	C	T	CCC		3:8351895:T					32	23	59	2	NA	NA	NA	NA	NA	NA	NA	NA	NA	NA	NA	NA	NA	NA	NA	NA	NA	NA	NA	SNP	NA	4.28e-07	0						NA	INTERGENIC			NA	NA
24	chr24:16869052	16869052	T	C	TTG		24:16869052:C					54	43	37	1	NA	NA	NA	NA	NA	NA	NA	NA	NA	NA	NA	NA	NA	NA	NA	NA	NA	NA	NA	SNP	NA	4.29e-07	0						NA	INTERGENIC			NA	NA
1	chr1:8049713	8049713	T	A	TTT	;ENSDART00000133496	1:8049713:A					5	11	29	0	NA	NA	NA	NA	NA	NA	NA	NA	NA	NA	NA	NA	NA	NA	NA	NA	NA	NA	NA	SNP	NA	4.3e-07	0		;ENSDARG00000093438	;si:ch73-191k20.4	;processed_transcript		NA	INTERGENIC;DOWNSTREAM: 871 bases			NA	NA
1	chr1:8049716	8049716	T	G	TTT	;ENSDART00000133496	1:8049716:G					5	11	29	0	NA	NA	NA	NA	NA	NA	NA	NA	NA	NA	NA	NA	NA	NA	NA	NA	NA	NA	NA	SNP	NA	4.3e-07	0		;ENSDARG00000093438	;si:ch73-191k20.4	;processed_transcript		NA	INTERGENIC;DOWNSTREAM: 868 bases			NA	NA
16	chr16:32407706	32407706	T	C	TTC		16:32407706:C	28	16	49	0	28	17	50	0	SNP	Hom	55.4112	0						NA	INTERGENIC			NA	NA	NA	NA	NA	NA	SNP	NA	4.3e-07	0						NA	INTERGENIC			NA	NA
4	chr4:31146750	31146750	A	C	AAA	ENSDART00000124912;ENSDART00000150439	4:31146750:C					115	16	185	0	NA	NA	NA	NA	NA	NA	NA	NA	NA	NA	NA	NA	NA	NA	NA	NA	NA	NA	NA	SNP	NA	4.31e-07	0		ENSDARG00000091013	si:dkey-84h14.2	protein_coding		NA	INTRON			NA	NA
Zv9_scaffold3561	chrZv9_scaffold3561:197770	197770	A	T	#N/A		Zv9_scaffold3561:197770:T					46	23	65	1	NA	NA	NA	NA	NA	NA	NA	NA	NA	NA	NA	NA	NA	NA	NA	NA	NA	NA	NA	SNP	NA	4.32e-07	0						NA	INTERGENIC			NA	NA
2	chr2:56660398	56660398	G	A	AGA		2:56660398:A					25	23	33	0	NA	NA	NA	NA	NA	NA	NA	NA	NA	NA	NA	NA	NA	NA	NA	NA	NA	NA	NA	SNP	NA	4.33e-07	0						NA	INTERGENIC			NA	NA
Zv9_scaffold3530	chrZv9_scaffold3530:1391771	1391771	C	T	#N/A	;ENSDART00000116318;ENSDART00000116544;ENSDART00000118767	Zv9_scaffold3530:1391771:T					78	24	144	4	NA	NA	NA	NA	NA	NA	NA	NA	NA	NA	NA	NA	NA	NA	NA	NA	NA	NA	NA	SNP	NA	4.35e-07	0		;ENSDARG00000082136;ENSDARG00000082848;ENSDARG00000080703	;U1	;snRNA		NA	INTERGENIC;DOWNSTREAM: 181 bases;UPSTREAM: 2984 bases;UPSTREAM: 955 bases			NA	NA
3	chr3:22588268	22588268	C	T	GCT		3:22588268:T					26	16	51	0	NA	NA	NA	NA	NA	NA	NA	NA	NA	NA	NA	NA	NA	NA	NA	NA	NA	NA	NA	SNP	NA	4.37e-07	0						NA	INTERGENIC			NA	NA
3	chr3:22588270	22588270	G	T	TGT		3:22588270:T					26	16	51	0	NA	NA	NA	NA	NA	NA	NA	NA	NA	NA	NA	NA	NA	NA	NA	NA	NA	NA	NA	SNP	NA	4.37e-07	0						NA	INTERGENIC			NA	NA
4	chr4:40209500	40209500	G	T	AGA		4:40209500:T					107	23	163	2	NA	NA	NA	NA	NA	NA	NA	NA	NA	NA	NA	NA	NA	NA	NA	NA	NA	NA	NA	SNP	NA	4.37e-07	0						NA	INTERGENIC			NA	NA
2	chr2:14132358	14132358	A	T	AAG		2:14132358:T					6637	75	5152	17	NA	NA	NA	NA	NA	NA	NA	NA	NA	NA	NA	NA	NA	NA	NA	NA	NA	NA	NA	SNP	NA	4.39e-07	0						NA	INTERGENIC			NA	NA
Zv9_NA737	chrZv9_NA737:11466	11466	T	C	#N/A		Zv9_NA737:11466:C					60	34	60	2	NA	NA	NA	NA	NA	NA	NA	NA	NA	NA	NA	NA	NA	NA	NA	NA	NA	NA	NA	SNP	NA	4.4e-07	0						NA	INTERGENIC			NA	NA
1	chr1:54085880	54085880	T	A	TTT		1:54085880:A					292	36	310	5	NA	NA	NA	NA	NA	NA	NA	NA	NA	NA	NA	NA	NA	NA	NA	NA	NA	NA	NA	SNP	NA	4.41e-07	0		ENSDARG00000095360	si:ch211-213b8.4	non-coding		NA	INTRAGENIC: ENSDARG00000095360			NA	NA
1	chr1:5929521	5929521	C	T	TCG		1:5929521:T					503	52	439	9	NA	NA	NA	NA	NA	NA	NA	NA	NA	NA	NA	NA	NA	NA	NA	NA	NA	NA	NA	SNP	NA	4.43e-07	0						NA	INTERGENIC			NA	NA
25	chr25:26057651	26057651	T	C	CTT		25:26057651:C					39	27	54	2	NA	NA	NA	NA	NA	NA	NA	NA	NA	NA	NA	NA	NA	NA	NA	NA	NA	NA	NA	SNP	NA	4.44e-07	0						NA	INTERGENIC			NA	NA
22	chr22:3994658	3994658	T	G	ATA	;ENSDART00000008681	22:3994658:G					158	37	157	4	NA	NA	NA	NA	NA	NA	NA	NA	NA	NA	NA	NA	NA	NA	NA	NA	NA	NA	NA	SNP	NA	4.45e-07	0		;ENSDARG00000016744	;fbn2b	;protein_coding		NA	INTERGENIC;UPSTREAM: 3721 bases			NA	NA
4	chr4:48768221	48768221	T	C	TTC	ENSDART00000111061;ENSDART00000126569	4:48768221:C					40	19	85	2	NA	NA	NA	NA	NA	NA	NA	NA	NA	NA	NA	NA	NA	NA	NA	NA	NA	NA	NA	SNP	NA	4.48e-07	0		ENSDARG00000090640;ENSDARG00000077485	BX571813.4;si:dkey-14o6.6	protein_coding		NA	UPSTREAM: 823 bases;INTRON			NA	NA
4	chr4:40325103	40325103	C	T	TCA		4:40325103:T					39	25	62	2	NA	NA	NA	NA	NA	NA	NA	NA	NA	NA	NA	NA	NA	NA	NA	NA	NA	NA	NA	SNP	NA	4.51e-07	0						NA	INTERGENIC			NA	NA
4	chr4:50423552	50423552	T	C	CTG	ENSDART00000122707;ENSDART00000124506	4:50423552:C					19	19	48	2	NA	NA	NA	NA	NA	NA	NA	NA	NA	NA	NA	NA	NA	NA	NA	NA	NA	NA	NA	SNP	NA	4.52e-07	0		ENSDARG00000090840;ENSDARG00000091808	si:ch211-209p16.2;ENSDARG00000091808	protein_coding		NA	INTRON;SYNONYMOUS_CODING	;T/T	;acT/acC	NA;329	NA;4
2	chr2:14444716	14444716	G	A	TGG		2:14444716:A					171	32	180	3	NA	NA	NA	NA	NA	NA	NA	NA	NA	NA	NA	NA	NA	NA	NA	NA	NA	NA	NA	SNP	NA	4.53e-07	0						NA	INTERGENIC			NA	NA
Zv9_scaffold3526	chrZv9_scaffold3526:68352	68352	A	T	#N/A		Zv9_scaffold3526:68352:T					2199	76	1444	13	NA	NA	NA	NA	NA	NA	NA	NA	NA	NA	NA	NA	NA	NA	NA	NA	NA	NA	NA	SNP	NA	4.56e-07	0						NA	INTERGENIC			NA	NA
3	chr3:48102274	48102274	T	G	GTA		3:48102274:G					11452	86	7590	17	NA	NA	NA	NA	NA	NA	NA	NA	NA	NA	NA	NA	NA	NA	NA	NA	NA	NA	NA	SNP	NA	4.57e-07	0						NA	INTERGENIC			NA	NA
5	chr5:31105849	31105849	G	A	TGG	ENSDART00000047719;ENSDART00000141154	5:31105849:A					107	26	117	1	NA	NA	NA	NA	NA	NA	NA	NA	NA	NA	NA	NA	NA	NA	NA	NA	NA	NA	NA	SNP	NA	4.57e-07	0		ENSDARG00000021735	cacna1ba	protein_coding		NA	INTRON			NA	NA
4	chr4:42522133	42522133	C	A	ACG		4:42522133:A					329	27	548	6	NA	NA	NA	NA	NA	NA	NA	NA	NA	NA	NA	NA	NA	NA	NA	NA	NA	NA	NA	SNP	NA	4.58e-07	0						NA	INTERGENIC			NA	NA
9	chr9:50226401	50226401	T	A	TTG		9:50226401:A					1	9	28	1	NA	NA	NA	NA	NA	NA	NA	NA	NA	NA	NA	NA	NA	NA	NA	NA	NA	NA	NA	SNP	NA	4.58e-07	0						NA	INTERGENIC			NA	NA
1	chr1:26677461	26677461	T	A	CTT		1:26677461:A					45	21	71	1	NA	NA	NA	NA	NA	NA	NA	NA	NA	NA	NA	NA	NA	NA	NA	NA	NA	NA	NA	SNP	NA	4.62e-07	0						NA	INTERGENIC			NA	NA
3	chr3:22588260	22588260	G	A	CGA		3:22588260:A					29	17	51	0	NA	NA	NA	NA	NA	NA	NA	NA	NA	NA	NA	NA	NA	NA	NA	NA	NA	NA	NA	SNP	NA	4.63e-07	0						NA	INTERGENIC			NA	NA
15	chr15:7580197	7580197	A	G	GAA	;ENSDART00000150771	15:7580197:G					11	18	32	1	NA	NA	NA	NA	NA	NA	NA	NA	NA	NA	NA	NA	NA	NA	NA	NA	NA	NA	NA	SNP	NA	4.63e-07	0		;ENSDARG00000074969	;GBE1 (2 of 2)	;protein_coding		NA	INTERGENIC;UPSTREAM: 960 bases			NA	NA
20	chr20:9289836	9289836	T	C	CTA	ENSDART00000044655;ENSDART00000125133	20:9289836:C					14	27	23	1	NA	NA	NA	NA	NA	NA	NA	NA	NA	NA	NA	NA	NA	NA	NA	NA	NA	NA	NA	SNP	NA	4.63e-07	0		ENSDARG00000034693	mysm1	protein_coding		NA	INTRON			NA	NA
22	chr22:31540504	31540504	A	C	CAT		22:31540504:C					3	9	40	1	NA	NA	NA	NA	NA	NA	NA	NA	NA	NA	NA	NA	NA	NA	NA	NA	NA	NA	NA	SNP	NA	4.66e-07	0						NA	INTERGENIC			NA	NA
12	chr12:15208867	15208867	T	C	ATA	ENSDART00000078033	12:15208867:C					18	17	45	1	NA	NA	NA	NA	NA	NA	NA	NA	NA	NA	NA	NA	NA	NA	NA	NA	NA	NA	NA	SNP	NA	4.67e-07	0		ENSDARG00000055642	GPT (1 of 2)	protein_coding		NA	INTRON			NA	NA
1	chr1:23195861	23195861	T	G	TTC	ENSDART00000126950;ENSDART00000140197	1:23195861:G					211	24	277	2	NA	NA	NA	NA	NA	NA	NA	NA	NA	NA	NA	NA	NA	NA	NA	NA	NA	NA	NA	SNP	NA	4.7e-07	0		ENSDARG00000088202	sh3d19	protein_coding		NA	INTRON			NA	NA
7	chr7:27333376	27333376	T	C	ATT		7:27333376:C					41	23	47	0	NA	NA	NA	NA	NA	NA	NA	NA	NA	NA	NA	NA	NA	NA	NA	NA	NA	NA	NA	SNP	NA	4.71e-07	0						NA	INTERGENIC			NA	NA
1	chr1:36124845	36124845	G	A	AGT		1:36124845:A					464	57	464	14	NA	NA	NA	NA	NA	NA	NA	NA	NA	NA	NA	NA	NA	NA	NA	NA	NA	NA	NA	SNP	NA	4.72e-07	0						NA	INTERGENIC			NA	NA
1	chr1:5929522	5929522	G	C	CGC		1:5929522:C					506	53	438	9	NA	NA	NA	NA	NA	NA	NA	NA	NA	NA	NA	NA	NA	NA	NA	NA	NA	NA	NA	SNP	NA	4.75e-07	0						NA	INTERGENIC			NA	NA
9	chr9:17537318	17537318	T	C	TTC		9:17537318:C					271	45	323	11	NA	NA	NA	NA	NA	NA	NA	NA	NA	NA	NA	NA	NA	NA	NA	NA	NA	NA	NA	SNP	NA	4.75e-07	0						NA	INTERGENIC			NA	NA
17	chr17:41172777	41172777	A	C	GAA	ENSDART00000030622	17:41172777:C					32	22	52	1	NA	NA	NA	NA	NA	NA	NA	NA	NA	NA	NA	NA	NA	NA	NA	NA	NA	NA	NA	SNP	NA	4.75e-07	0		ENSDARG00000019877	rbks	protein_coding		NA	INTRON			NA	NA
25	chr25:27170911	27170911	G	C	TGA		25:27170911:C					656	37	408	1	NA	NA	NA	NA	NA	NA	NA	NA	NA	NA	NA	NA	NA	NA	NA	NA	NA	NA	NA	SNP	NA	4.75e-07	0						NA	INTERGENIC			NA	NA
2	chr2:57059258	57059258	C	T	CCA	ENSDART00000126056	2:57059258:T					10	18	29	1	NA	NA	NA	NA	NA	NA	NA	NA	NA	NA	NA	NA	NA	NA	NA	NA	NA	NA	NA	SNP	NA	4.81e-07	0		ENSDARG00000090528	ENSDARG00000090528	protein_coding		NA	INTRON			NA	NA
Zv9_scaffold3554	chrZv9_scaffold3554:299706	299706	C	T	#N/A	ENSDART00000127446	Zv9_scaffold3554:299706:T					30	18	61	1	NA	NA	NA	NA	NA	NA	NA	NA	NA	NA	NA	NA	NA	NA	NA	NA	NA	NA	NA	SNP	NA	4.81e-07	0		ENSDARG00000089311	ENSDARG00000089311	protein_coding		NA	INTRON			NA	NA
4	chr4:29125047	29125047	A	T	TAA		4:29125047:T					25	18	53	1	NA	NA	NA	NA	NA	NA	NA	NA	NA	NA	NA	NA	NA	NA	NA	NA	NA	NA	NA	SNP	NA	4.82e-07	0						NA	INTERGENIC			NA	NA
4	chr4:38772953	38772953	T	C	ATA		4:38772953:C					108	24	169	3	NA	NA	NA	NA	NA	NA	NA	NA	NA	NA	NA	NA	NA	NA	NA	NA	NA	NA	NA	SNP	NA	4.82e-07	0						NA	INTERGENIC			NA	NA
3	chr3:14803664	14803664	C	A	TCT	ENSDART00000037906	3:14803664:A					41	21	86	3	NA	NA	NA	NA	NA	NA	NA	NA	NA	NA	NA	NA	NA	NA	NA	NA	NA	NA	NA	SNP	NA	4.83e-07	0		ENSDARG00000027749	hirip3	protein_coding		NA	INTRON			NA	NA
15	chr15:976017	976017	T	C	ATA	;ENSDART00000063264;ENSDART00000140870	15:976017:C					27	23	49	2	NA	NA	NA	NA	NA	NA	NA	NA	NA	NA	NA	NA	NA	NA	NA	NA	NA	NA	NA	SNP	NA	4.83e-07	0		;ENSDARG00000043089	;ALOX5 (4 of 4)	;protein_coding		NA	INTERGENIC;DOWNSTREAM: 771 bases;DOWNSTREAM: 770 bases			NA	NA
2	chr2:58277137	58277137	C	A	ACT		2:58277137:A					129	29	173	4	NA	NA	NA	NA	NA	NA	NA	NA	NA	NA	NA	NA	NA	NA	NA	NA	NA	NA	NA	SNP	NA	4.84e-07	0						NA	INTERGENIC			NA	NA
25	chr25:7068081	7068081	A	C	TAT		25:7068081:C					37	30	48	2	NA	NA	NA	NA	NA	NA	NA	NA	NA	NA	NA	NA	NA	NA	NA	NA	NA	NA	NA	SNP	NA	4.87e-07	0						NA	INTERGENIC			NA	NA
12	chr12:24410048	24410048	G	A	TGT	ENSDART00000077453	12:24410048:A					8	22	21	1	NA	NA	NA	NA	NA	NA	NA	NA	NA	NA	NA	NA	NA	NA	NA	NA	NA	NA	NA	SNP	NA	4.93e-07	0		ENSDARG00000055128	ARMC4	protein_coding		NA	INTRON			NA	NA
4	chr4:61667615	61667615	C	A	CCC	ENSDART00000111357;ENSDART00000128805	4:61667615:A					89	18	154	1	NA	NA	NA	NA	NA	NA	NA	NA	NA	NA	NA	NA	NA	NA	NA	NA	NA	NA	NA	SNP	NA	4.96e-07	0		ENSDARG00000086379;ENSDARG00000086767	si:ch211-232d10.3;BX957252.1	protein_coding		NA	INTRON;UPSTREAM: 3501 bases			NA	NA
1	chr1:49035838	49035838	A	G	TAC	ENSDART00000110573	1:49035838:G					17	18	40	1	NA	NA	NA	NA	NA	NA	NA	NA	NA	NA	NA	NA	NA	NA	NA	NA	NA	NA	NA	SNP	NA	4.97e-07	0		ENSDARG00000075865	SORCS3 (1 of 2)	protein_coding		NA	INTRON			NA	NA
1	chr1:49035840	49035840	T	A	CTA	ENSDART00000110573	1:49035840:A					17	18	40	1	NA	NA	NA	NA	NA	NA	NA	NA	NA	NA	NA	NA	NA	NA	NA	NA	NA	NA	NA	SNP	NA	4.97e-07	0		ENSDARG00000075865	SORCS3 (1 of 2)	protein_coding		NA	INTRON			NA	NA
3	chr3:22588257	22588257	A	G	TAG		3:22588257:G					30	17	52	0	NA	NA	NA	NA	NA	NA	NA	NA	NA	NA	NA	NA	NA	NA	NA	NA	NA	NA	NA	SNP	NA	4.97e-07	0						NA	INTERGENIC			NA	NA
1	chr1:11990691	11990691	G	A	CGC		1:11990691:A					1191	57	1208	15	NA	NA	NA	NA	NA	NA	NA	NA	NA	NA	NA	NA	NA	NA	NA	NA	NA	NA	NA	SNP	NA	4.98e-07	0						NA	INTERGENIC			NA	NA
15	chr15:7260157	7260157	T	A	ATG		15:7260157:A					21	12	64	0	NA	NA	NA	NA	NA	NA	NA	NA	NA	NA	NA	NA	NA	NA	NA	NA	NA	NA	NA	SNP	NA	4.98e-07	0						NA	INTERGENIC			NA	NA
9	chr9:56797323	56797323	T	C	TTA	ENSDART00000085693;ENSDART00000123319;ENSDART00000130963;ENSDART00000137214	9:56797323:C					10	14	39	1	NA	NA	NA	NA	NA	NA	NA	NA	NA	NA	NA	NA	NA	NA	NA	NA	NA	NA	NA	SNP	NA	5e-07	0		ENSDARG00000001676	gpm6bb	protein_coding		NA	INTRON			NA	NA
4	chr4:15504170	15504170	G	T	GGA		4:15504170:T					22	18	48	1	NA	NA	NA	NA	NA	NA	NA	NA	NA	NA	NA	NA	NA	NA	NA	NA	NA	NA	NA	SNP	NA	5.02e-07	0						NA	INTERGENIC			NA	NA
12	chr12:20523319	20523319	A	G	AAG	ENSDART00000114248	12:20523319:G					22	17	41	0	NA	NA	NA	NA	NA	NA	NA	NA	NA	NA	NA	NA	NA	NA	NA	NA	NA	NA	NA	SNP	NA	5.03e-07	0		ENSDARG00000077317	SNX29	protein_coding		NA	INTRON			NA	NA
15	chr15:3483976	3483976	C	A	GCA		15:3483976:A					33	19	61	1	NA	NA	NA	NA	NA	NA	NA	NA	NA	NA	NA	NA	NA	NA	NA	NA	NA	NA	NA	SNP	NA	5.06e-07	0						NA	INTERGENIC			NA	NA
Zv9_NA750	chrZv9_NA750:4247	4247	T	C	#N/A		Zv9_NA750:4247:C					7	9	62	1	NA	NA	NA	NA	NA	NA	NA	NA	NA	NA	NA	NA	NA	NA	NA	NA	NA	NA	NA	SNP	NA	5.06e-07	0						NA	INTERGENIC			NA	NA
Zv9_scaffold3539	chrZv9_scaffold3539:183861	183861	G	A	#N/A	ENSDART00000049863	Zv9_scaffold3539:183861:A	17	11	45	0	37	21	49	0	SNP	Hom	37.4006	0		ENSDARG00000008423	tfec	protein_coding		NA	DOWNSTREAM: 3081 bases			NA	NA	1191	NA	NA	NA	SNP	NA	5.07e-07	0		ENSDARG00000008423	tfec	protein_coding		NA	DOWNSTREAM: 3081 bases			NA	NA
16	chr16:40611694	40611694	G	A	TGG	;ENSDART00000113188;ENSDART00000126898;ENSDART00000142104;ENSDART00000148801	16:40611694:A					34	30	37	1	NA	NA	NA	NA	NA	NA	NA	NA	NA	NA	NA	NA	NA	NA	NA	NA	NA	NA	NA	SNP	NA	5.08e-07	0		;ENSDARG00000074763;ENSDARG00000087369	;mrap2a;si:ch211-198c19.2	;protein_coding		NA	INTERGENIC;DOWNSTREAM: 1834 bases;DOWNSTREAM: 2212 bases;DOWNSTREAM: 2046 bases;DOWNSTREAM: 816 bases			NA	NA
12	chr12:15208837	15208837	A	T	GAG	ENSDART00000078033	12:15208837:T					21	19	51	2	NA	NA	NA	NA	NA	NA	NA	NA	NA	NA	NA	NA	NA	NA	NA	NA	NA	NA	NA	SNP	NA	5.09e-07	0		ENSDARG00000055642	GPT (1 of 2)	protein_coding		NA	INTRON			NA	NA
Zv9_NA538	chrZv9_NA538:5795	5795	C	A	#N/A		Zv9_NA538:5795:A					3199	40	2079	2	NA	NA	NA	NA	NA	NA	NA	NA	NA	NA	NA	NA	NA	NA	NA	NA	NA	NA	NA	SNP	NA	5.09e-07	0						NA	INTERGENIC			NA	NA
12	chr12:23639942	23639942	A	T	GAG	ENSDART00000131175	12:23639942:T					32	23	56	2	NA	NA	NA	NA	NA	NA	NA	NA	NA	NA	NA	NA	NA	NA	NA	NA	NA	NA	NA	SNP	NA	5.1e-07	0		ENSDARG00000038990	wnt3	protein_coding		NA	INTRON			NA	NA
9	chr9:23021907	23021907	G	A	CGG	;ENSDART00000059693;ENSDART00000133515;ENSDART00000135032;ENSDART00000135734;ENSDART00000138712;ENSDART00000139189;ENSDART00000145297;ENSDART00000146829	9:23021907:A					48	31	54	2	NA	NA	NA	NA	NA	NA	NA	NA	NA	NA	NA	NA	NA	NA	NA	NA	NA	NA	NA	SNP	NA	5.12e-07	0		;ENSDARG00000040736;ENSDARG00000092345;ENSDARG00000092651;ENSDARG00000093594	;crygm7;si:dkey-57a22.13;SGOL1 (1 of 2);si:dkey-57a22.12	;protein_coding;processed_transcript;retained_intron		NA	INTERGENIC;UPSTREAM: 4530 bases;UPSTREAM: 1533 bases;DOWNSTREAM: 4903 bases;DOWNSTREAM: 2566 bases;UPSTREAM: 1496 bases;UPSTREAM: 4566 bases;UPSTREAM: 4626 bases			NA	NA
4	chr4:48767438	48767438	G	A	GGC	ENSDART00000111061;ENSDART00000126569	4:48767438:A					30	15	78	1	NA	NA	NA	NA	NA	NA	NA	NA	NA	NA	NA	NA	NA	NA	NA	NA	NA	NA	NA	SNP	NA	5.13e-07	0		ENSDARG00000090640;ENSDARG00000077485	BX571813.4;si:dkey-14o6.6	protein_coding		NA	UPSTREAM: 40 bases;INTRON			NA	NA
22	chr22:1762021	1762021	G	T	CGG	ENSDART00000106329;ENSDART00000106406;ENSDART00000106425;ENSDART00000115348	22:1762021:T					47	31	53	2	NA	NA	NA	NA	NA	NA	NA	NA	NA	NA	NA	NA	NA	NA	NA	NA	NA	NA	NA	SNP	NA	5.13e-07	0		ENSDARG00000077078	si:ch73-92e7.2	protein_coding		NA	INTRON			NA	NA
4	chr4:34125678	34125678	G	A	TGT	ENSDART00000146377	4:34125678:A	43	11	117	0	60	14	122	0	SNP	Hom	37.294	0		ENSDARG00000092215	BX901907.1	protein_coding		NA	INTRON			NA	NA	2529	NA	NA	NA	SNP	NA	5.18e-07	0		ENSDARG00000092215	BX901907.1	protein_coding		NA	INTRON			NA	NA
7	chr7:6388686	6388686	A	C	CAT	ENSDART00000129200;ENSDART00000144876	7:6388686:C					51	25	62	1	NA	NA	NA	NA	NA	NA	NA	NA	NA	NA	NA	NA	NA	NA	NA	NA	NA	NA	NA	SNP	NA	5.2e-07	0		ENSDARG00000090099	si:ch211-165f21.6	protein_coding		NA	INTRON			NA	NA
13	chr13:2714008	2714008	C	T	ACC		13:2714008:T					841	45	1008	12	NA	NA	NA	NA	NA	NA	NA	NA	NA	NA	NA	NA	NA	NA	NA	NA	NA	NA	NA	SNP	NA	5.22e-07	0						NA	INTERGENIC			NA	NA
22	chr22:23128496	23128496	A	T	TAT		22:23128496:T					4	10	29	0	NA	NA	NA	NA	NA	NA	NA	NA	NA	NA	NA	NA	NA	NA	NA	NA	NA	NA	NA	SNP	NA	5.22e-07	0						NA	INTERGENIC			NA	NA
22	chr22:23962553	23962553	T	C	TTC		22:23962553:C					2	11	25	1	NA	NA	NA	NA	NA	NA	NA	NA	NA	NA	NA	NA	NA	NA	NA	NA	NA	NA	NA	SNP	NA	5.22e-07	0						NA	INTERGENIC			NA	NA
22	chr22:24767781	24767781	G	A	GGA	ENSDART00000105607;ENSDART00000137873	22:24767781:A					2	11	25	1	NA	NA	NA	NA	NA	NA	NA	NA	NA	NA	NA	NA	NA	NA	NA	NA	NA	NA	NA	SNP	NA	5.22e-07	0		ENSDARG00000071437	ptprc	protein_coding		NA	INTRON			NA	NA
3	chr3:20011959	20011959	G	T	GGT	;ENSDART00000055745;ENSDART00000139902	3:20011959:T					28	24	49	2	NA	NA	NA	NA	NA	NA	NA	NA	NA	NA	NA	NA	NA	NA	NA	NA	NA	NA	NA	SNP	NA	5.24e-07	0		;ENSDARG00000038228	;sepw2a	;protein_coding		NA	INTERGENIC;UPSTREAM: 4361 bases;UPSTREAM: 4332 bases			NA	NA
Zv9_scaffold3526	chrZv9_scaffold3526:82263	82263	G	A	#N/A		Zv9_scaffold3526:82263:A					1008	99	585	17	NA	NA	NA	NA	NA	NA	NA	NA	NA	NA	NA	NA	NA	NA	NA	NA	NA	NA	NA	SNP	NA	5.26e-07	0						NA	INTERGENIC			NA	NA
3	chr3:22588275	22588275	T	A	TTA		3:22588275:A					26	16	50	0	NA	NA	NA	NA	NA	NA	NA	NA	NA	NA	NA	NA	NA	NA	NA	NA	NA	NA	NA	SNP	NA	5.28e-07	0						NA	INTERGENIC			NA	NA
2	chr2:46688080	46688080	C	T	TCA	ENSDART00000128457;ENSDART00000145347	2:46688080:T					88	31	91	2	NA	NA	NA	NA	NA	NA	NA	NA	NA	NA	NA	NA	NA	NA	NA	NA	NA	NA	NA	SNP	NA	5.3e-07	0		ENSDARG00000076757	EPHB1	protein_coding		NA	INTRON			NA	NA
11	chr11:11876725	11876725	G	A	GGA	ENSDART00000003891;ENSDART00000081018;ENSDART00000130644	11:11876725:A					140	30	193	5	NA	NA	NA	NA	NA	NA	NA	NA	NA	NA	NA	NA	NA	NA	NA	NA	NA	NA	NA	SNP	NA	5.3e-07	0		ENSDARG00000070787	jup	protein_coding		NA	INTRON			NA	NA
4	chr4:48768485	48768485	G	A	AGA	ENSDART00000111061;ENSDART00000126569	4:48768485:A	12	15	29	0	13	15	33	0	SNP	Hom	58.1017	0		ENSDARG00000090640;ENSDARG00000077485	BX571813.4;si:dkey-14o6.6	protein_coding		NA	UPSTREAM: 1087 bases;INTRON			NA	NA	378;3087	NA	NA	NA	SNP	NA	5.31e-07	0		ENSDARG00000090640;ENSDARG00000077485	BX571813.4;si:dkey-14o6.6	protein_coding		NA	UPSTREAM: 1087 bases;INTRON			NA	NA
12	chr12:23639929	23639929	A	G	TAC	ENSDART00000131175	12:23639929:G					34	22	55	1	NA	NA	NA	NA	NA	NA	NA	NA	NA	NA	NA	NA	NA	NA	NA	NA	NA	NA	NA	SNP	NA	5.32e-07	0		ENSDARG00000038990	wnt3	protein_coding		NA	INTRON			NA	NA
7	chr7:10365348	10365348	T	A	ATA	ENSDART00000127974	7:10365348:A					12	21	27	1	NA	NA	NA	NA	NA	NA	NA	NA	NA	NA	NA	NA	NA	NA	NA	NA	NA	NA	NA	SNP	NA	5.33e-07	0		ENSDARG00000089483	LRRK1 (2 of 2)	protein_coding		NA	INTRON			NA	NA
10	chr10:12015817	12015817	A	T	AAT		10:12015817:T					1662	2	661	15	NA	NA	NA	NA	NA	NA	NA	NA	NA	NA	NA	NA	NA	NA	NA	NA	NA	NA	NA	SNP	NA	5.33e-07	0						NA	INTERGENIC			NA	NA
4	chr4:45752112	45752112	G	T	CGC		4:45752112:T					61	22	138	5	NA	NA	NA	NA	NA	NA	NA	NA	NA	NA	NA	NA	NA	NA	NA	NA	NA	NA	NA	SNP	NA	5.34e-07	0						NA	INTERGENIC			NA	NA
Zv9_NA299	chrZv9_NA299:7576	7576	G	T	#N/A		Zv9_NA299:7576:T					26	14	106	3	NA	NA	NA	NA	NA	NA	NA	NA	NA	NA	NA	NA	NA	NA	NA	NA	NA	NA	NA	SNP	NA	5.34e-07	0						NA	INTERGENIC			NA	NA
10	chr10:13016191	13016191	A	T	CAG		10:13016191:T					1459	72	1153	16	NA	NA	NA	NA	NA	NA	NA	NA	NA	NA	NA	NA	NA	NA	NA	NA	NA	NA	NA	SNP	NA	5.35e-07	0						NA	INTERGENIC			NA	NA
Zv9_scaffold3554	chrZv9_scaffold3554:40380	40380	T	A	#N/A		Zv9_scaffold3554:40380:A					90	44	62	2	NA	NA	NA	NA	NA	NA	NA	NA	NA	NA	NA	NA	NA	NA	NA	NA	NA	NA	NA	SNP	NA	5.35e-07	0						NA	INTERGENIC			NA	NA
7	chr7:61321733	61321733	A	C	CAG		7:61321733:C	62	25	91	1	68	26	91	2	SNP	Hom	81.167	0						NA	INTERGENIC			NA	NA	NA	NA	NA	NA	SNP	NA	5.35e-07	0						NA	INTERGENIC			NA	NA
4	chr4:40324885	40324885	C	T	CCC		4:40324885:T					16	13	46	0	NA	NA	NA	NA	NA	NA	NA	NA	NA	NA	NA	NA	NA	NA	NA	NA	NA	NA	NA	SNP	NA	5.36e-07	0						NA	INTERGENIC			NA	NA
4	chr4:48770991	48770991	A	G	AAT	ENSDART00000111061;ENSDART00000126569	4:48770991:G					38	15	74	0	NA	NA	NA	NA	NA	NA	NA	NA	NA	NA	NA	NA	NA	NA	NA	NA	NA	NA	NA	SNP	NA	5.36e-07	0		ENSDARG00000090640;ENSDARG00000077485	BX571813.4;si:dkey-14o6.6	protein_coding		NA	UPSTREAM: 3593 bases;INTRON			NA	NA
Zv9_NA247	chrZv9_NA247:8973	8973	C	T	#N/A		Zv9_NA247:8973:T					20	19	49	2	NA	NA	NA	NA	NA	NA	NA	NA	NA	NA	NA	NA	NA	NA	NA	NA	NA	NA	NA	SNP	NA	5.38e-07	0						NA	INTERGENIC			NA	NA
1	chr1:15853181	15853181	A	T	AAG		1:15853181:T					213	30	259	4	NA	NA	NA	NA	NA	NA	NA	NA	NA	NA	NA	NA	NA	NA	NA	NA	NA	NA	NA	SNP	NA	5.4e-07	0						NA	INTERGENIC			NA	NA
8	chr8:28890850	28890850	G	A	AGT		8:28890850:A					43	34	32	0	NA	NA	NA	NA	NA	NA	NA	NA	NA	NA	NA	NA	NA	NA	NA	NA	NA	NA	NA	SNP	NA	5.43e-07	0						NA	INTERGENIC			NA	NA
1	chr1:8683605	8683605	G	A	TGA		1:8683605:A					1243	29	1194	2	NA	NA	NA	NA	NA	NA	NA	NA	NA	NA	NA	NA	NA	NA	NA	NA	NA	NA	NA	SNP	NA	5.44e-07	0						NA	INTERGENIC			NA	NA
Zv9_NA128	chrZv9_NA128:11106	11106	C	G	#N/A		Zv9_NA128:11106:G					3202	1	1875	17	NA	NA	NA	NA	NA	NA	NA	NA	NA	NA	NA	NA	NA	NA	NA	NA	NA	NA	NA	SNP	NA	5.44e-07	0						NA	INTERGENIC			NA	NA
Zv9_NA371	chrZv9_NA371:4562	4562	A	T	#N/A		Zv9_NA371:4562:T					1183	0	800	16	NA	NA	NA	NA	NA	NA	NA	NA	NA	NA	NA	NA	NA	NA	NA	NA	NA	NA	NA	SNP	NA	5.44e-07	0						NA	INTERGENIC			NA	NA
19	chr19:9292804	9292804	T	C	TTA		19:9292804:C	27	11	39	0	29	21	39	0	SNP	Hom	35.4188	0						NA	INTERGENIC			NA	NA	NA	NA	NA	NA	SNP	NA	5.44e-07	0						NA	INTERGENIC			NA	NA
22	chr22:3994691	3994691	A	C	TAG	;ENSDART00000008681	22:3994691:C					240	33	205	2	NA	NA	NA	NA	NA	NA	NA	NA	NA	NA	NA	NA	NA	NA	NA	NA	NA	NA	NA	SNP	NA	5.47e-07	0		;ENSDARG00000016744	;fbn2b	;protein_coding		NA	INTERGENIC;UPSTREAM: 3688 bases			NA	NA
1	chr1:13162768	13162768	G	A	TGA	;ENSDART00000079359	1:13162768:A					39	21	51	0	NA	NA	NA	NA	NA	NA	NA	NA	NA	NA	NA	NA	NA	NA	NA	NA	NA	NA	NA	SNP	NA	5.49e-07	0		;ENSDARG00000056806	;PDE5A (2 of 2)	;protein_coding		NA	INTERGENIC;UPSTREAM: 1131 bases			NA	NA
4	chr4:60782430	60782430	T	A	CTC	ENSDART00000075602;ENSDART00000075605;ENSDART00000097323	4:60782430:A					41	24	74	3	NA	NA	NA	NA	NA	NA	NA	NA	NA	NA	NA	NA	NA	NA	NA	NA	NA	NA	NA	SNP	NA	5.5e-07	0		ENSDARG00000007018;ENSDARG00000014024	ms4a17a.6;ms4a17a.4	protein_coding		NA	INTRON			NA	NA
25	chr25:22560576	22560576	G	A	GGA	ENSDART00000089642	25:22560576:A					48	27	63	2	NA	NA	NA	NA	NA	NA	NA	NA	NA	NA	NA	NA	NA	NA	NA	NA	NA	NA	NA	SNP	NA	5.5e-07	0		ENSDARG00000062195	FBXO31	protein_coding		NA	INTRON			NA	NA
11	chr11:38801050	38801050	A	T	TAC	;ENSDART00000003211;ENSDART00000131782;ENSDART00000140502;ENSDART00000141234;ENSDART00000148024	11:38801050:T					40	15	77	0	NA	NA	NA	NA	NA	NA	NA	NA	NA	NA	NA	NA	NA	NA	NA	NA	NA	NA	NA	SNP	NA	5.52e-07	0		;ENSDARG00000014324	;sh2d5	;nonsense_mediated_decay;protein_coding;processed_transcript		NA	INTERGENIC;UPSTREAM: 3708 bases;UPSTREAM: 3706 bases;UPSTREAM: 3752 bases;UPSTREAM: 3965 bases			NA	NA
4	chr4:53221046	53221046	A	G	AAC	ENSDART00000110827	4:53221046:G					42	24	77	3	NA	NA	NA	NA	NA	NA	NA	NA	NA	NA	NA	NA	NA	NA	NA	NA	NA	NA	NA	SNP	NA	5.53e-07	0		ENSDARG00000091062	CR356227.1	protein_coding		NA	INTRON			NA	NA
12	chr12:15208869	15208869	C	T	ACT	ENSDART00000078033	12:15208869:T					19	17	46	1	NA	NA	NA	NA	NA	NA	NA	NA	NA	NA	NA	NA	NA	NA	NA	NA	NA	NA	NA	SNP	NA	5.53e-07	0		ENSDARG00000055642	GPT (1 of 2)	protein_coding		NA	INTRON			NA	NA
12	chr12:15208871	15208871	A	G	TAG	ENSDART00000078033	12:15208871:G					19	17	46	1	NA	NA	NA	NA	NA	NA	NA	NA	NA	NA	NA	NA	NA	NA	NA	NA	NA	NA	NA	SNP	NA	5.53e-07	0		ENSDARG00000055642	GPT (1 of 2)	protein_coding		NA	INTRON			NA	NA
5	chr5:6372667	6372667	C	T	ACA		5:6372667:T					10	12	48	1	NA	NA	NA	NA	NA	NA	NA	NA	NA	NA	NA	NA	NA	NA	NA	NA	NA	NA	NA	SNP	NA	5.54e-07	0						NA	INTERGENIC			NA	NA
Zv9_scaffold3560	chrZv9_scaffold3560:55404	55404	G	A	#N/A	ENSDART00000130315	Zv9_scaffold3560:55404:A					63	21	107	2	NA	NA	NA	NA	NA	NA	NA	NA	NA	NA	NA	NA	NA	NA	NA	NA	NA	NA	NA	SNP	NA	5.56e-07	0		ENSDARG00000087658	BX510909.3	protein_coding		NA	INTRON			NA	NA
5	chr5:1237749	1237749	T	C	TTG		5:1237749:C					1	11	16	0	NA	NA	NA	NA	NA	NA	NA	NA	NA	NA	NA	NA	NA	NA	NA	NA	NA	NA	NA	SNP	NA	5.59e-07	0						NA	INTERGENIC			NA	NA
4	chr4:29125291	29125291	T	C	CTA		4:29125291:C					20	13	54	0	NA	NA	NA	NA	NA	NA	NA	NA	NA	NA	NA	NA	NA	NA	NA	NA	NA	NA	NA	SNP	NA	5.6e-07	0						NA	INTERGENIC			NA	NA
17	chr17:18747475	18747475	G	A	AGA		17:18747475:A					36	25	48	1	NA	NA	NA	NA	NA	NA	NA	NA	NA	NA	NA	NA	NA	NA	NA	NA	NA	NA	NA	SNP	NA	5.6e-07	0						NA	INTERGENIC			NA	NA
15	chr15:739131	739131	C	A	TCT		15:739131:A	54	9	94	0	74	18	102	0	SNP	Hom	25.6747	0						NA	INTERGENIC			NA	NA	NA	NA	NA	NA	SNP	NA	5.6e-07	0						NA	INTERGENIC			NA	NA
9	chr9:20096464	20096464	T	C	GTT		9:20096464:C					53	28	74	3	NA	NA	NA	NA	NA	NA	NA	NA	NA	NA	NA	NA	NA	NA	NA	NA	NA	NA	NA	SNP	NA	5.63e-07	0						NA	INTERGENIC			NA	NA
22	chr22:24091891	24091891	T	C	GTA		22:24091891:C					3	10	33	1	NA	NA	NA	NA	NA	NA	NA	NA	NA	NA	NA	NA	NA	NA	NA	NA	NA	NA	NA	SNP	NA	5.63e-07	0						NA	INTERGENIC			NA	NA
5	chr5:5848531	5848531	G	A	TGC		5:5848531:A					4	13	26	1	NA	NA	NA	NA	NA	NA	NA	NA	NA	NA	NA	NA	NA	NA	NA	NA	NA	NA	NA	SNP	NA	5.65e-07	0						NA	INTERGENIC			NA	NA
Zv9_scaffold3560	chrZv9_scaffold3560:154778	154778	A	T	#N/A		Zv9_scaffold3560:154778:T					536	35	809	10	NA	NA	NA	NA	NA	NA	NA	NA	NA	NA	NA	NA	NA	NA	NA	NA	NA	NA	NA	SNP	NA	5.65e-07	0						NA	INTERGENIC			NA	NA
4	chr4:50817347	50817347	T	C	TTT	ENSDART00000148253;ENSDART00000150373	4:50817347:C					18	22	33	1	NA	NA	NA	NA	NA	NA	NA	NA	NA	NA	NA	NA	NA	NA	NA	NA	NA	NA	NA	SNP	NA	5.69e-07	0		ENSDARG00000096078;ENSDARG00000096155	si:dkey-51d8.10;si:ch211-162i8.1	lincRNA;antisense		NA	UPSTREAM: 1759 bases;INTRON			NA	NA
6	chr6:17772605	17772605	T	C	TTA		6:17772605:C					227	31	273	4	NA	NA	NA	NA	NA	NA	NA	NA	NA	NA	NA	NA	NA	NA	NA	NA	NA	NA	NA	SNP	NA	5.69e-07	0						NA	INTERGENIC			NA	NA
1	chr1:49355801	49355801	A	T	CAT		1:49355801:T					5	10	42	1	NA	NA	NA	NA	NA	NA	NA	NA	NA	NA	NA	NA	NA	NA	NA	NA	NA	NA	NA	SNP	NA	5.73e-07	0						NA	INTERGENIC			NA	NA
Zv9_scaffold3540	chrZv9_scaffold3540:256475	256475	G	A	#N/A	ENSDART00000077966	Zv9_scaffold3540:256475:A					91	27	96	1	NA	NA	NA	NA	NA	NA	NA	NA	NA	NA	NA	NA	NA	NA	NA	NA	NA	NA	NA	SNP	NA	5.74e-07	0		ENSDARG00000055581	MIB1 (1 of 2)	protein_coding		NA	INTRON			NA	NA
10	chr10:34850574	34850574	G	C	CGC	ENSDART00000050328;ENSDART00000147775	10:34850574:C	123	22	164	1	145	23	171	1	SNP	Hom	67.6032	0		ENSDARG00000032820	rxfp2	protein_coding		NA	INTRON			NA	NA	1530;2172	NA	NA	NA	SNP	NA	5.74e-07	0		ENSDARG00000032820	rxfp2	protein_coding		NA	INTRON			NA	NA
11	chr11:8430153	8430153	G	T	CGT		11:8430153:T					26	15	54	0	NA	NA	NA	NA	NA	NA	NA	NA	NA	NA	NA	NA	NA	NA	NA	NA	NA	NA	NA	SNP	NA	5.75e-07	0						NA	INTERGENIC			NA	NA
4	chr4:47651138	47651138	G	A	AGT		4:47651138:A	17	15	47	1	22	17	51	1	SNP	Hom	51.0497	0						NA	INTERGENIC			NA	NA	NA	NA	NA	NA	SNP	NA	5.75e-07	0						NA	INTERGENIC			NA	NA
25	chr25:26057646	26057646	T	C	CTT		25:26057646:C					37	26	55	2	NA	NA	NA	NA	NA	NA	NA	NA	NA	NA	NA	NA	NA	NA	NA	NA	NA	NA	NA	SNP	NA	5.77e-07	0						NA	INTERGENIC			NA	NA
3	chr3:22588269	22588269	T	A	CTG		3:22588269:A					27	16	51	0	NA	NA	NA	NA	NA	NA	NA	NA	NA	NA	NA	NA	NA	NA	NA	NA	NA	NA	NA	SNP	NA	5.78e-07	0						NA	INTERGENIC			NA	NA
22	chr22:36819099	36819099	C	A	CCT		22:36819099:A					11	14	32	0	NA	NA	NA	NA	NA	NA	NA	NA	NA	NA	NA	NA	NA	NA	NA	NA	NA	NA	NA	SNP	NA	5.79e-07	0						NA	INTERGENIC			NA	NA
12	chr12:12570065	12570065	G	T	AGG		12:12570065:T					16	17	48	2	NA	NA	NA	NA	NA	NA	NA	NA	NA	NA	NA	NA	NA	NA	NA	NA	NA	NA	NA	SNP	NA	5.8e-07	0						NA	INTERGENIC			NA	NA
22	chr22:3994679	3994679	A	C	TAG	;ENSDART00000008681	22:3994679:C					227	33	193	2	NA	NA	NA	NA	NA	NA	NA	NA	NA	NA	NA	NA	NA	NA	NA	NA	NA	NA	NA	SNP	NA	5.8e-07	0		;ENSDARG00000016744	;fbn2b	;protein_coding		NA	INTERGENIC;UPSTREAM: 3700 bases			NA	NA
1	chr1:49035836	49035836	T	C	ATT	ENSDART00000110573	1:49035836:C					18	18	41	1	NA	NA	NA	NA	NA	NA	NA	NA	NA	NA	NA	NA	NA	NA	NA	NA	NA	NA	NA	SNP	NA	5.81e-07	0		ENSDARG00000075865	SORCS3 (1 of 2)	protein_coding		NA	INTRON			NA	NA
12	chr12:15456274	15456274	T	C	CTG		12:15456274:C					757	57	587	9	NA	NA	NA	NA	NA	NA	NA	NA	NA	NA	NA	NA	NA	NA	NA	NA	NA	NA	NA	SNP	NA	5.81e-07	0						NA	INTERGENIC			NA	NA
4	chr4:52439783	52439783	C	T	CCT		4:52439783:T					22	20	51	2	NA	NA	NA	NA	NA	NA	NA	NA	NA	NA	NA	NA	NA	NA	NA	NA	NA	NA	NA	SNP	NA	5.83e-07	0						NA	INTERGENIC			NA	NA
Zv9_scaffold3536	chrZv9_scaffold3536:309633	309633	T	A	#N/A	;ENSDART00000125144;ENSDART00000132403	Zv9_scaffold3536:309633:A					54	16	115	1	NA	NA	NA	NA	NA	NA	NA	NA	NA	NA	NA	NA	NA	NA	NA	NA	NA	NA	NA	SNP	NA	5.85e-07	0		;ENSDARG00000086610;ENSDARG00000092969	;CABZ01060490.1;CABZ01060490.3	;protein_coding		NA	INTERGENIC;DOWNSTREAM: 3106 bases;DOWNSTREAM: 1320 bases			NA	NA
22	chr22:15811649	15811649	G	A	TGA	ENSDART00000080286	22:15811649:A					2	9	33	1	NA	NA	NA	NA	NA	NA	NA	NA	NA	NA	NA	NA	NA	NA	NA	NA	NA	NA	NA	SNP	NA	5.9e-07	0		ENSDARG00000057590	si:ch1073-396h14.1	protein_coding		NA	INTRON			NA	NA
11	chr11:33729546	33729546	C	T	GCG		11:33729546:T	21	13	49	0	22	14	52	0	SNP	Hom	43.9801	0						NA	INTERGENIC			NA	NA	NA	NA	NA	NA	SNP	NA	5.9e-07	0						NA	INTERGENIC			NA	NA
22	chr22:37022676	37022676	A	G	GAC		22:37022676:G	3	7	24	0	4	11	25	0	SNP	Hom	25.0793	0						NA	INTERGENIC			NA	NA	NA	NA	NA	NA	SNP	NA	5.9e-07	0						NA	INTERGENIC			NA	NA
15	chr15:7243300	7243300	G	A	CGC	ENSDART00000034376	15:7243300:A	15	12	49	0	16	12	51	0	SNP	Hom	40.4698	0		ENSDARG00000041874	SLC7A1 (1 of 2)	protein_coding		NA	INTRON			NA	NA	1911	NA	NA	NA	SNP	NA	5.94e-07	0		ENSDARG00000041874	SLC7A1 (1 of 2)	protein_coding		NA	INTRON			NA	NA
10	chr10:42411574	42411574	A	T	AAA	ENSDART00000114966	10:42411574:T					43	22	73	2	NA	NA	NA	NA	NA	NA	NA	NA	NA	NA	NA	NA	NA	NA	NA	NA	NA	NA	NA	SNP	NA	5.95e-07	0		ENSDARG00000074075	ANTXR1 (2 of 2)	protein_coding		NA	INTRON			NA	NA
1	chr1:10949463	10949463	A	C	CAA		1:10949463:C					319	48	309	9	NA	NA	NA	NA	NA	NA	NA	NA	NA	NA	NA	NA	NA	NA	NA	NA	NA	NA	NA	SNP	NA	5.97e-07	0						NA	INTERGENIC			NA	NA
3	chr3:22588242	22588242	G	T	CGG		3:22588242:T					30	17	51	0	NA	NA	NA	NA	NA	NA	NA	NA	NA	NA	NA	NA	NA	NA	NA	NA	NA	NA	NA	SNP	NA	6e-07	0						NA	INTERGENIC			NA	NA
14	chr14:47121074	47121074	T	C	CTT		14:47121074:C					155	28	193	3	NA	NA	NA	NA	NA	NA	NA	NA	NA	NA	NA	NA	NA	NA	NA	NA	NA	NA	NA	SNP	NA	6e-07	0						NA	INTERGENIC			NA	NA
5	chr5:53893	53893	G	A	TGT	ENSDART00000126752	5:53893:A					22	22	44	2	NA	NA	NA	NA	NA	NA	NA	NA	NA	NA	NA	NA	NA	NA	NA	NA	NA	NA	NA	SNP	NA	6.01e-07	0		ENSDARG00000090360	ENSDARG00000090360	protein_coding		NA	INTRON			NA	NA
1	chr1:10492672	10492672	C	A	CCT	ENSDART00000091205	1:10492672:A					2404	54	2270	12	NA	NA	NA	NA	NA	NA	NA	NA	NA	NA	NA	NA	NA	NA	NA	NA	NA	NA	NA	SNP	NA	6.03e-07	0		ENSDARG00000062854	SDK1 (1 of 2)	protein_coding		NA	INTRON			NA	NA
Zv9_scaffold3491	chrZv9_scaffold3491:262599	262599	C	T	#N/A		Zv9_scaffold3491:262599:T					10	14	30	0	NA	NA	NA	NA	NA	NA	NA	NA	NA	NA	NA	NA	NA	NA	NA	NA	NA	NA	NA	SNP	NA	6.04e-07	0						NA	INTERGENIC			NA	NA
17	chr17:45317611	45317611	T	C	ATC	;ENSDART00000036442;ENSDART00000062109;ENSDART00000062111;ENSDART00000074235	17:45317611:C	24	18	39	0	26	19	40	0	SNP	Hom	62.72	0		;ENSDARG00000027538;ENSDARG00000052390	;NOXRED1;TMED8	;protein_coding		NA	INTERGENIC;DOWNSTREAM: 4200 bases;DOWNSTREAM: 4191 bases;DOWNSTREAM: 4212 bases;UPSTREAM: 243 bases			NA	NA	NA;1020;996;1005;795	NA	NA	NA	SNP	NA	6.04e-07	0		;ENSDARG00000027538;ENSDARG00000052390	;NOXRED1;TMED8	;protein_coding		NA	INTERGENIC;DOWNSTREAM: 4200 bases;DOWNSTREAM: 4191 bases;DOWNSTREAM: 4212 bases;UPSTREAM: 243 bases			NA	NA
Zv9_scaffold3531	chrZv9_scaffold3531:97114	97114	G	A	#N/A		Zv9_scaffold3531:97114:A					20	22	29	0	NA	NA	NA	NA	NA	NA	NA	NA	NA	NA	NA	NA	NA	NA	NA	NA	NA	NA	NA	SNP	NA	6.05e-07	0						NA	INTERGENIC			NA	NA
Zv9_scaffold3544	chrZv9_scaffold3544:44508	44508	T	C	#N/A	ENSDART00000123465;ENSDART00000128854	Zv9_scaffold3544:44508:C					2	11	19	0	NA	NA	NA	NA	NA	NA	NA	NA	NA	NA	NA	NA	NA	NA	NA	NA	NA	NA	NA	SNP	NA	6.05e-07	0		ENSDARG00000086174;ENSDARG00000086809	CLCC1;CU693480.1	protein_coding		NA	UPSTREAM: 2275 bases;INTRON			NA	NA
5	chr5:4947987	4947987	A	G	TAT		5:4947987:G					3	11	22	0	NA	NA	NA	NA	NA	NA	NA	NA	NA	NA	NA	NA	NA	NA	NA	NA	NA	NA	NA	SNP	NA	6.06e-07	0						NA	INTERGENIC			NA	NA
4	chr4:29905154	29905154	G	A	CGA	;ENSDART00000115451;ENSDART00000118418	4:29905154:A					646	41	1093	17	NA	NA	NA	NA	NA	NA	NA	NA	NA	NA	NA	NA	NA	NA	NA	NA	NA	NA	NA	SNP	NA	6.09e-07	0		;ENSDARG00000080314;ENSDARG00000080271	;U1	;snRNA		NA	INTERGENIC;DOWNSTREAM: 3205 bases;DOWNSTREAM: 1900 bases			NA	NA
8	chr8:28890848	28890848	G	A	TGA		8:28890848:A					44	34	32	0	NA	NA	NA	NA	NA	NA	NA	NA	NA	NA	NA	NA	NA	NA	NA	NA	NA	NA	NA	SNP	NA	6.12e-07	0						NA	INTERGENIC			NA	NA
Zv9_NA551	chrZv9_NA551:2996	2996	A	C	#N/A	;ENSDART00000127111	Zv9_NA551:2996:C					192	36	172	3	NA	NA	NA	NA	NA	NA	NA	NA	NA	NA	NA	NA	NA	NA	NA	NA	NA	NA	NA	SNP	NA	6.12e-07	0		;ENSDARG00000089256	;CABZ01073388.1	;protein_coding		NA	INTERGENIC;UPSTREAM: 4724 bases			NA	NA
3	chr3:46346063	46346063	A	T	TAA	ENSDART00000113531	3:46346063:T					54	27	49	0	NA	NA	NA	NA	NA	NA	NA	NA	NA	NA	NA	NA	NA	NA	NA	NA	NA	NA	NA	SNP	NA	6.14e-07	0		ENSDARG00000076867	MKL2 (1 of 3)	protein_coding		NA	INTRON			NA	NA
10	chr10:42411576	42411576	T	A	ATC	ENSDART00000114966	10:42411576:A					42	24	74	3	NA	NA	NA	NA	NA	NA	NA	NA	NA	NA	NA	NA	NA	NA	NA	NA	NA	NA	NA	SNP	NA	6.2e-07	0		ENSDARG00000074075	ANTXR1 (2 of 2)	protein_coding		NA	INTRON			NA	NA
4	chr4:27727835	27727835	A	C	TAA	;ENSDART00000111603	4:27727835:C					23	15	62	1	NA	NA	NA	NA	NA	NA	NA	NA	NA	NA	NA	NA	NA	NA	NA	NA	NA	NA	NA	SNP	NA	6.23e-07	0		;ENSDARG00000076272	;si:ch73-289h5.2	;protein_coding		NA	INTERGENIC;UPSTREAM: 1429 bases			NA	NA
6	chr6:22180496	22180496	T	C	TTA		6:22180496:C					100	27	83	0	NA	NA	NA	NA	NA	NA	NA	NA	NA	NA	NA	NA	NA	NA	NA	NA	NA	NA	NA	SNP	NA	6.26e-07	0						NA	INTERGENIC			NA	NA
Zv9_NA441	chrZv9_NA441:2128	2128	G	A	#N/A		Zv9_NA441:2128:A					117	40	97	3	NA	NA	NA	NA	NA	NA	NA	NA	NA	NA	NA	NA	NA	NA	NA	NA	NA	NA	NA	SNP	NA	6.27e-07	0						NA	INTERGENIC			NA	NA
Zv9_NA382	chrZv9_NA382:53234	53234	C	T	#N/A	ENSDART00000129879	Zv9_NA382:53234:T					28	21	55	2	NA	NA	NA	NA	NA	NA	NA	NA	NA	NA	NA	NA	NA	NA	NA	NA	NA	NA	NA	SNP	NA	6.28e-07	0		ENSDARG00000088547	CABZ01015815.1	protein_coding		NA	INTRON			NA	NA
2	chr2:33426389	33426389	C	T	GCA		2:33426389:T					188	41	187	6	NA	NA	NA	NA	NA	NA	NA	NA	NA	NA	NA	NA	NA	NA	NA	NA	NA	NA	NA	SNP	NA	6.34e-07	0						NA	INTERGENIC			NA	NA
5	chr5:72203810	72203810	C	T	TCC		5:72203810:T					96	26	133	3	NA	NA	NA	NA	NA	NA	NA	NA	NA	NA	NA	NA	NA	NA	NA	NA	NA	NA	NA	SNP	NA	6.35e-07	0						NA	INTERGENIC			NA	NA
22	chr22:24309673	24309673	A	G	CAT	;ENSDART00000137510	22:24309673:G					10	14	38	1	NA	NA	NA	NA	NA	NA	NA	NA	NA	NA	NA	NA	NA	NA	NA	NA	NA	NA	NA	SNP	NA	6.37e-07	0		ENSDARG00000091868;ENSDARG00000092192	si:dkey-114d20.3;si:dkey-114d20.2	non-coding;processed_transcript		NA	INTRAGENIC: ENSDARG00000091868;DOWNSTREAM: 3422 bases			NA	NA
25	chr25:22560572	22560572	G	T	AGA	ENSDART00000089642	25:22560572:T					36	26	52	2	NA	NA	NA	NA	NA	NA	NA	NA	NA	NA	NA	NA	NA	NA	NA	NA	NA	NA	NA	SNP	NA	6.38e-07	0		ENSDARG00000062195	FBXO31	protein_coding		NA	INTRON			NA	NA
7	chr7:27333363	27333363	A	T	CAC		7:27333363:T					43	21	55	0	NA	NA	NA	NA	NA	NA	NA	NA	NA	NA	NA	NA	NA	NA	NA	NA	NA	NA	NA	SNP	NA	6.42e-07	0						NA	INTERGENIC			NA	NA
4	chr4:47908252	47908252	C	G	GCT		4:47908252:G					24	18	50	1	NA	NA	NA	NA	NA	NA	NA	NA	NA	NA	NA	NA	NA	NA	NA	NA	NA	NA	NA	SNP	NA	6.43e-07	0						NA	INTERGENIC			NA	NA
1	chr1:37645724	37645724	C	T	ACA	ENSDART00000139992;ENSDART00000146198	1:37645724:T					222	25	341	4	NA	NA	NA	NA	NA	NA	NA	NA	NA	NA	NA	NA	NA	NA	NA	NA	NA	NA	NA	SNP	NA	6.45e-07	0		ENSDARG00000092565	si:ch211-76m11.5	protein_coding		NA	INTRON			NA	NA
12	chr12:14743113	14743113	A	C	AAG	ENSDART00000077952;ENSDART00000124364;ENSDART00000124638	12:14743113:C					31	19	67	2	NA	NA	NA	NA	NA	NA	NA	NA	NA	NA	NA	NA	NA	NA	NA	NA	NA	NA	NA	SNP	NA	6.45e-07	0		ENSDARG00000055588	stat5.2	nonsense_mediated_decay;protein_coding		NA	INTRON			NA	NA
18	chr18:28844451	28844451	G	C	TGT		18:28844451:C					34	26	43	1	NA	NA	NA	NA	NA	NA	NA	NA	NA	NA	NA	NA	NA	NA	NA	NA	NA	NA	NA	SNP	NA	6.46e-07	0						NA	INTERGENIC			NA	NA
Zv9_NA349	chrZv9_NA349:53901	53901	G	T	#N/A		Zv9_NA349:53901:T					50	12	202	2	NA	NA	NA	NA	NA	NA	NA	NA	NA	NA	NA	NA	NA	NA	NA	NA	NA	NA	NA	SNP	NA	6.46e-07	0						NA	INTERGENIC			NA	NA
19	chr19:24088286	24088286	A	T	GAA		19:24088286:T					121	29	87	0	NA	NA	NA	NA	NA	NA	NA	NA	NA	NA	NA	NA	NA	NA	NA	NA	NA	NA	NA	SNP	NA	6.5e-07	0						NA	INTERGENIC			NA	NA
4	chr4:61667611	61667611	C	T	ACG	ENSDART00000111357;ENSDART00000128805	4:61667611:T					87	18	147	1	NA	NA	NA	NA	NA	NA	NA	NA	NA	NA	NA	NA	NA	NA	NA	NA	NA	NA	NA	SNP	NA	6.52e-07	0		ENSDARG00000086379;ENSDARG00000086767	si:ch211-232d10.3;BX957252.1	protein_coding		NA	INTRON;UPSTREAM: 3497 bases			NA	NA
6	chr6:31181357	31181357	G	A	CGC	ENSDART00000111837	6:31181357:A					649	25	669	1	NA	NA	NA	NA	NA	NA	NA	NA	NA	NA	NA	NA	NA	NA	NA	NA	NA	NA	NA	SNP	NA	6.54e-07	0		ENSDARG00000075034	raver2	protein_coding		NA	INTRON			NA	NA
8	chr8:2099985	2099985	A	C	AAG		8:2099985:C					44	20	83	2	NA	NA	NA	NA	NA	NA	NA	NA	NA	NA	NA	NA	NA	NA	NA	NA	NA	NA	NA	SNP	NA	6.54e-07	0						NA	INTERGENIC			NA	NA
2	chr2:56660401	56660401	C	T	CCT		2:56660401:T					26	23	32	0	NA	NA	NA	NA	NA	NA	NA	NA	NA	NA	NA	NA	NA	NA	NA	NA	NA	NA	NA	SNP	NA	6.57e-07	0						NA	INTERGENIC			NA	NA
4	chr4:46178842	46178842	G	A	GGT		4:46178842:A					48	18	87	1	NA	NA	NA	NA	NA	NA	NA	NA	NA	NA	NA	NA	NA	NA	NA	NA	NA	NA	NA	SNP	NA	6.57e-07	0						NA	INTERGENIC			NA	NA
1	chr1:49035851	49035851	T	A	GTT	ENSDART00000110573	1:49035851:A					13	18	34	1	NA	NA	NA	NA	NA	NA	NA	NA	NA	NA	NA	NA	NA	NA	NA	NA	NA	NA	NA	SNP	NA	6.6e-07	0		ENSDARG00000075865	SORCS3 (1 of 2)	protein_coding		NA	INTRON			NA	NA
4	chr4:55247596	55247596	G	C	CGC	ENSDART00000102369	4:55247596:C					85	17	156	1	NA	NA	NA	NA	NA	NA	NA	NA	NA	NA	NA	NA	NA	NA	NA	NA	NA	NA	NA	SNP	NA	6.61e-07	0		ENSDARG00000076255	si:ch211-241n15.1	protein_coding		NA	INTRON			NA	NA
4	chr4:47651137	47651137	A	G	TAG		4:47651137:G	17	15	48	1	23	17	52	1	SNP	Hom	46.4205	0						NA	INTERGENIC			NA	NA	NA	NA	NA	NA	SNP	NA	6.61e-07	0						NA	INTERGENIC			NA	NA
1	chr1:19763735	19763735	C	T	TCG	ENSDART00000140314;ENSDART00000141644;ENSDART00000142207	1:19763735:T					63	15	112	0	NA	NA	NA	NA	NA	NA	NA	NA	NA	NA	NA	NA	NA	NA	NA	NA	NA	NA	NA	SNP	NA	6.63e-07	0		ENSDARG00000095709	si:ch211-287c11.5	processed_transcript		NA	INTRON			NA	NA
18	chr18:21914632	21914632	C	T	TCC		18:21914632:T					40	31	47	2	NA	NA	NA	NA	NA	NA	NA	NA	NA	NA	NA	NA	NA	NA	NA	NA	NA	NA	NA	SNP	NA	6.63e-07	0						NA	INTERGENIC			NA	NA
Zv9_scaffold3470	chrZv9_scaffold3470:157711	157711	G	T	#N/A	ENSDART00000122771;ENSDART00000128015	Zv9_scaffold3470:157711:T					46	20	86	2	NA	NA	NA	NA	NA	NA	NA	NA	NA	NA	NA	NA	NA	NA	NA	NA	NA	NA	NA	SNP	NA	6.66e-07	0		ENSDARG00000090420;ENSDARG00000091491	BX511078.1;BX511078.2	protein_coding		NA	INTRON			NA	NA
15	chr15:14715858	14715858	A	T	TAT		15:14715858:T					18	16	47	1	NA	NA	NA	NA	NA	NA	NA	NA	NA	NA	NA	NA	NA	NA	NA	NA	NA	NA	NA	SNP	NA	6.67e-07	0						NA	INTERGENIC			NA	NA
12	chr12:38333469	38333469	G	A	AGG		12:38333469:A					243	41	251	7	NA	NA	NA	NA	NA	NA	NA	NA	NA	NA	NA	NA	NA	NA	NA	NA	NA	NA	NA	SNP	NA	6.69e-07	0						NA	INTERGENIC			NA	NA
13	chr13:54016774	54016774	T	C	GTT		13:54016774:C					12	23	24	1	NA	NA	NA	NA	NA	NA	NA	NA	NA	NA	NA	NA	NA	NA	NA	NA	NA	NA	NA	SNP	NA	6.7e-07	0						NA	INTERGENIC			NA	NA
13	chr13:54016776	54016776	G	A	TGT		13:54016776:A					12	23	24	1	NA	NA	NA	NA	NA	NA	NA	NA	NA	NA	NA	NA	NA	NA	NA	NA	NA	NA	NA	SNP	NA	6.7e-07	0						NA	INTERGENIC			NA	NA
15	chr15:2901491	2901491	T	A	CTG	ENSDART00000004840	15:2901491:A					15	13	55	1	NA	NA	NA	NA	NA	NA	NA	NA	NA	NA	NA	NA	NA	NA	NA	NA	NA	NA	NA	SNP	NA	6.73e-07	0		ENSDARG00000006394	mre11a	protein_coding		NA	INTRON			NA	NA
Zv9_scaffold3555	chrZv9_scaffold3555:154912	154912	T	G	#N/A	ENSDART00000127369;ENSDART00000130738	Zv9_scaffold3555:154912:G					135	28	219	6	NA	NA	NA	NA	NA	NA	NA	NA	NA	NA	NA	NA	NA	NA	NA	NA	NA	NA	NA	SNP	NA	6.73e-07	0		ENSDARG00000087230;ENSDARG00000090672	BX465848.1;BX465848.3	protein_coding		NA	INTRON			NA	NA
11	chr11:28610068	28610068	C	A	CCT	ENSDART00000021949	11:28610068:A					45	24	78	3	NA	NA	NA	NA	NA	NA	NA	NA	NA	NA	NA	NA	NA	NA	NA	NA	NA	NA	NA	SNP	NA	6.74e-07	0		ENSDARG00000075021	FAM120A	protein_coding		NA	INTRON			NA	NA
Zv9_scaffold3466	chrZv9_scaffold3466:135644	135644	T	A	#N/A		Zv9_scaffold3466:135644:A					7	20	17	0	NA	NA	NA	NA	NA	NA	NA	NA	NA	NA	NA	NA	NA	NA	NA	NA	NA	NA	NA	SNP	NA	6.75e-07	0						NA	INTERGENIC			NA	NA
Zv9_scaffold3530	chrZv9_scaffold3530:1402994	1402994	A	G	#N/A		Zv9_scaffold3530:1402994:G					22	12	83	1	NA	NA	NA	NA	NA	NA	NA	NA	NA	NA	NA	NA	NA	NA	NA	NA	NA	NA	NA	SNP	NA	6.75e-07	0						NA	INTERGENIC			NA	NA
4	chr4:47908266	47908266	A	G	GAC		4:47908266:G					24	20	54	2	NA	NA	NA	NA	NA	NA	NA	NA	NA	NA	NA	NA	NA	NA	NA	NA	NA	NA	NA	SNP	NA	6.78e-07	0						NA	INTERGENIC			NA	NA
9	chr9:56265886	56265886	A	G	TAT		9:56265886:G					11	9	151	5	NA	NA	NA	NA	NA	NA	NA	NA	NA	NA	NA	NA	NA	NA	NA	NA	NA	NA	NA	SNP	NA	6.81e-07	0						NA	INTERGENIC			NA	NA
5	chr5:31105816	31105816	T	A	GTA	ENSDART00000047719;ENSDART00000141154	5:31105816:A	83	13	122	0	135	23	127	0	SNP	Hom	39.2917	0		ENSDARG00000021735	cacna1ba	protein_coding		NA	INTRON			NA	NA	6939;6813	NA	NA	NA	SNP	NA	6.82e-07	0		ENSDARG00000021735	cacna1ba	protein_coding		NA	INTRON			NA	NA
Zv9_scaffold3463	chrZv9_scaffold3463:269655	269655	G	A	#N/A		Zv9_scaffold3463:269655:A					17	14	54	1	NA	NA	NA	NA	NA	NA	NA	NA	NA	NA	NA	NA	NA	NA	NA	NA	NA	NA	NA	SNP	NA	6.83e-07	0						NA	INTERGENIC			NA	NA
Zv9_scaffold3463	chrZv9_scaffold3463:269656	269656	C	A	#N/A		Zv9_scaffold3463:269656:A					17	14	54	1	NA	NA	NA	NA	NA	NA	NA	NA	NA	NA	NA	NA	NA	NA	NA	NA	NA	NA	NA	SNP	NA	6.83e-07	0						NA	INTERGENIC			NA	NA
Zv9_NA299	chrZv9_NA299:10405	10405	A	T	#N/A		Zv9_NA299:10405:T					20	12	108	3	NA	NA	NA	NA	NA	NA	NA	NA	NA	NA	NA	NA	NA	NA	NA	NA	NA	NA	NA	SNP	NA	6.84e-07	0						NA	INTERGENIC			NA	NA
22	chr22:22931787	22931787	G	A	TGT	ENSDART00000124721;ENSDART00000148223	22:22931787:A					12	13	47	1	NA	NA	NA	NA	NA	NA	NA	NA	NA	NA	NA	NA	NA	NA	NA	NA	NA	NA	NA	SNP	NA	6.87e-07	0		ENSDARG00000089471	si:ch211-200o1.1	processed_transcript		NA	INTRON			NA	NA
Zv9_scaffold3534	chrZv9_scaffold3534:81082	81082	A	G	#N/A		Zv9_scaffold3534:81082:G					566	34	515	3	NA	NA	NA	NA	NA	NA	NA	NA	NA	NA	NA	NA	NA	NA	NA	NA	NA	NA	NA	SNP	NA	6.87e-07	0						NA	INTERGENIC			NA	NA
13	chr13:1016389	1016389	T	C	TTG	ENSDART00000007231;ENSDART00000054318	13:1016389:C					240	49	190	6	NA	NA	NA	NA	NA	NA	NA	NA	NA	NA	NA	NA	NA	NA	NA	NA	NA	NA	NA	SNP	NA	6.9e-07	0		ENSDARG00000009640;ENSDARG00000037334	psmb1;wdr92	protein_coding		NA	INTRON;DOWNSTREAM: 3317 bases			NA	NA
2	chr2:53599936	53599936	C	T	TCG	ENSDART00000058426;ENSDART00000126635	2:53599936:T	52	19	53	1	63	29	61	1	SNP	Hom	58.655	0		ENSDARG00000039945	sirt6	protein_coding		NA	INTRON			NA	NA	1065	NA	NA	NA	SNP	NA	6.9e-07	0		ENSDARG00000039945	sirt6	protein_coding		NA	INTRON			NA	NA
4	chr4:55657653	55657653	C	T	CCG		4:55657653:T					133	34	128	3	NA	NA	NA	NA	NA	NA	NA	NA	NA	NA	NA	NA	NA	NA	NA	NA	NA	NA	NA	SNP	NA	6.91e-07	0						NA	INTERGENIC			NA	NA
Zv9_NA126	chrZv9_NA126:5686	5686	C	A	#N/A		Zv9_NA126:5686:A					54	17	177	5	NA	NA	NA	NA	NA	NA	NA	NA	NA	NA	NA	NA	NA	NA	NA	NA	NA	NA	NA	SNP	NA	6.92e-07	0						NA	INTERGENIC			NA	NA
14	chr14:11426427	11426427	A	T	GAA		14:11426427:T					42	19	72	1	NA	NA	NA	NA	NA	NA	NA	NA	NA	NA	NA	NA	NA	NA	NA	NA	NA	NA	NA	SNP	NA	6.93e-07	0						NA	INTERGENIC			NA	NA
Zv9_NA382	chrZv9_NA382:53226	53226	G	C	#N/A	ENSDART00000129879	Zv9_NA382:53226:C					23	19	53	2	NA	NA	NA	NA	NA	NA	NA	NA	NA	NA	NA	NA	NA	NA	NA	NA	NA	NA	NA	SNP	NA	6.93e-07	0		ENSDARG00000088547	CABZ01015815.1	protein_coding		NA	INTRON			NA	NA
6	chr6:44917776	44917776	A	C	TAG	;ENSDART00000111855	6:44917776:C					80	18	107	0	NA	NA	NA	NA	NA	NA	NA	NA	NA	NA	NA	NA	NA	NA	NA	NA	NA	NA	NA	SNP	NA	6.95e-07	0		;ENSDARG00000076233	;CHL1 (2 of 2)	;protein_coding		NA	INTERGENIC;DOWNSTREAM: 1138 bases			NA	NA
3	chr3:22588274	22588274	T	A	TTT		3:22588274:A					27	16	50	0	NA	NA	NA	NA	NA	NA	NA	NA	NA	NA	NA	NA	NA	NA	NA	NA	NA	NA	NA	SNP	NA	6.96e-07	0						NA	INTERGENIC			NA	NA
12	chr12:29049468	29049468	G	A	GGG		12:29049468:A					116	41	94	3	NA	NA	NA	NA	NA	NA	NA	NA	NA	NA	NA	NA	NA	NA	NA	NA	NA	NA	NA	SNP	NA	6.99e-07	0						NA	INTERGENIC			NA	NA
15	chr15:3628138	3628138	C	T	ACG	ENSDART00000112698	15:3628138:T					22	19	46	1	NA	NA	NA	NA	NA	NA	NA	NA	NA	NA	NA	NA	NA	NA	NA	NA	NA	NA	NA	SNP	NA	7e-07	0		ENSDARG00000078683	RNF14 (4 of 5)	protein_coding		NA	INTRON			NA	NA
Zv9_NA695	chrZv9_NA695:29689	29689	G	A	#N/A		Zv9_NA695:29689:A					6	9	54	1	NA	NA	NA	NA	NA	NA	NA	NA	NA	NA	NA	NA	NA	NA	NA	NA	NA	NA	NA	SNP	NA	7.01e-07	0						NA	INTERGENIC			NA	NA
Zv9_scaffold3526	chrZv9_scaffold3526:161060	161060	A	T	#N/A		Zv9_scaffold3526:161060:T					448	59	355	10	NA	NA	NA	NA	NA	NA	NA	NA	NA	NA	NA	NA	NA	NA	NA	NA	NA	NA	NA	SNP	NA	7.03e-07	0						NA	INTERGENIC			NA	NA
Zv9_NA473	chrZv9_NA473:9758	9758	T	C	#N/A		Zv9_NA473:9758:C					10	10	89	3	NA	NA	NA	NA	NA	NA	NA	NA	NA	NA	NA	NA	NA	NA	NA	NA	NA	NA	NA	SNP	NA	7.04e-07	0						NA	INTERGENIC			NA	NA
Zv9_scaffold3540	chrZv9_scaffold3540:223295	223295	C	A	#N/A	ENSDART00000077966	Zv9_scaffold3540:223295:A					349	40	312	5	NA	NA	NA	NA	NA	NA	NA	NA	NA	NA	NA	NA	NA	NA	NA	NA	NA	NA	NA	SNP	NA	7.06e-07	0		ENSDARG00000055581	MIB1 (1 of 2)	protein_coding		NA	INTRON			NA	NA
22	chr22:23503855	23503855	T	A	ATA	;ENSDART00000089932;ENSDART00000150347	22:23503855:A					1	11	20	1	NA	NA	NA	NA	NA	NA	NA	NA	NA	NA	NA	NA	NA	NA	NA	NA	NA	NA	NA	SNP	NA	7.13e-07	0		;ENSDARG00000062303	;GP5	;protein_coding		NA	INTERGENIC;DOWNSTREAM: 1580 bases			NA	NA
22	chr22:26450866	26450866	T	A	TTA	ENSDART00000113785	22:26450866:A					3	10	32	1	NA	NA	NA	NA	NA	NA	NA	NA	NA	NA	NA	NA	NA	NA	NA	NA	NA	NA	NA	SNP	NA	7.13e-07	0		ENSDARG00000076215	vasn	protein_coding		NA	INTRON			NA	NA
Zv9_scaffold3483	chrZv9_scaffold3483:81703	81703	G	T	#N/A		Zv9_scaffold3483:81703:T					55	32	57	2	NA	NA	NA	NA	NA	NA	NA	NA	NA	NA	NA	NA	NA	NA	NA	NA	NA	NA	NA	SNP	NA	7.22e-07	0						NA	INTERGENIC			NA	NA
16	chr16:1970564	1970564	T	A	TTA	ENSDART00000111733	16:1970564:A					79	23	131	3	NA	NA	NA	NA	NA	NA	NA	NA	NA	NA	NA	NA	NA	NA	NA	NA	NA	NA	NA	SNP	NA	7.23e-07	0		ENSDARG00000075760	CR385054.1	protein_coding		NA	INTRON			NA	NA
12	chr12:2632107	2632107	A	T	TAA	ENSDART00000061860	12:2632107:T	9	9	44	0	9	10	44	0	SNP	Hom	29.9747	0		ENSDARG00000042197	CABZ01016549.1	protein_coding		NA	INTRON			NA	NA	1038	NA	NA	NA	SNP	NA	7.23e-07	0		ENSDARG00000042197	CABZ01016549.1	protein_coding		NA	INTRON			NA	NA
15	chr15:43378674	43378674	T	G	TTT	;ENSDART00000042083;ENSDART00000054599	15:43378674:G					18	22	32	1	NA	NA	NA	NA	NA	NA	NA	NA	NA	NA	NA	NA	NA	NA	NA	NA	NA	NA	NA	SNP	NA	7.24e-07	0		;ENSDARG00000037496	;gria4a	;protein_coding		NA	INTERGENIC;DOWNSTREAM: 2969 bases;DOWNSTREAM: 2155 bases			NA	NA
Zv9_NA679	chrZv9_NA679:21785	21785	T	G	#N/A		Zv9_NA679:21785:G					61	18	106	1	NA	NA	NA	NA	NA	NA	NA	NA	NA	NA	NA	NA	NA	NA	NA	NA	NA	NA	NA	SNP	NA	7.24e-07	0						NA	INTERGENIC			NA	NA
22	chr22:40089071	40089071	A	G	TAG		22:40089071:G					2	11	24	1	NA	NA	NA	NA	NA	NA	NA	NA	NA	NA	NA	NA	NA	NA	NA	NA	NA	NA	NA	SNP	NA	7.25e-07	0						NA	INTERGENIC			NA	NA
Zv9_scaffold3463	chrZv9_scaffold3463:533832	533832	T	G	#N/A		Zv9_scaffold3463:533832:G					2	11	24	1	NA	NA	NA	NA	NA	NA	NA	NA	NA	NA	NA	NA	NA	NA	NA	NA	NA	NA	NA	SNP	NA	7.25e-07	0						NA	INTERGENIC			NA	NA
Zv9_scaffold3463	chrZv9_scaffold3463:533837	533837	G	C	#N/A		Zv9_scaffold3463:533837:C					2	11	24	1	NA	NA	NA	NA	NA	NA	NA	NA	NA	NA	NA	NA	NA	NA	NA	NA	NA	NA	NA	SNP	NA	7.25e-07	0						NA	INTERGENIC			NA	NA
Zv9_NA299	chrZv9_NA299:9313	9313	A	G	#N/A		Zv9_NA299:9313:G					7	9	59	1	NA	NA	NA	NA	NA	NA	NA	NA	NA	NA	NA	NA	NA	NA	NA	NA	NA	NA	NA	SNP	NA	7.27e-07	0						NA	INTERGENIC			NA	NA
1	chr1:20024215	20024215	G	A	AGG	;ENSDART00000054444;ENSDART00000142109	1:20024215:A					23	16	44	0	NA	NA	NA	NA	NA	NA	NA	NA	NA	NA	NA	NA	NA	NA	NA	NA	NA	NA	NA	SNP	NA	7.29e-07	0		;ENSDARG00000037411	;npy1r	;protein_coding		NA	INTERGENIC;DOWNSTREAM: 1267 bases			NA	NA
15	chr15:32614204	32614204	A	G	TAA	ENSDART00000041157	15:32614204:G					21	22	29	0	NA	NA	NA	NA	NA	NA	NA	NA	NA	NA	NA	NA	NA	NA	NA	NA	NA	NA	NA	SNP	NA	7.3e-07	0		ENSDARG00000010158	NBEA (1 of 2)	protein_coding		NA	INTRON			NA	NA
Zv9_scaffold3550	chrZv9_scaffold3550:192112	192112	T	C	#N/A		Zv9_scaffold3550:192112:C					1109	32	1162	4	NA	NA	NA	NA	NA	NA	NA	NA	NA	NA	NA	NA	NA	NA	NA	NA	NA	NA	NA	SNP	NA	7.3e-07	0						NA	INTERGENIC			NA	NA
22	chr22:21859206	21859206	C	A	ACA	ENSDART00000105550;ENSDART00000136374	22:21859206:A					4	12	28	1	NA	NA	NA	NA	NA	NA	NA	NA	NA	NA	NA	NA	NA	NA	NA	NA	NA	NA	NA	SNP	NA	7.31e-07	0		ENSDARG00000071413	mier2	protein_coding		NA	INTRON			NA	NA
2	chr2:6387622	6387622	C	T	ACG		2:6387622:T					57	29	76	3	NA	NA	NA	NA	NA	NA	NA	NA	NA	NA	NA	NA	NA	NA	NA	NA	NA	NA	NA	SNP	NA	7.32e-07	0						NA	INTERGENIC			NA	NA
7	chr7:42595348	42595348	A	C	AAA		7:42595348:C					125	32	143	4	NA	NA	NA	NA	NA	NA	NA	NA	NA	NA	NA	NA	NA	NA	NA	NA	NA	NA	NA	SNP	NA	7.35e-07	0						NA	INTERGENIC			NA	NA
22	chr22:22795363	22795363	G	C	AGA	;ENSDART00000105600;ENSDART00000123083;ENSDART00000128290	22:22795363:C					2	9	32	1	NA	NA	NA	NA	NA	NA	NA	NA	NA	NA	NA	NA	NA	NA	NA	NA	NA	NA	NA	SNP	NA	7.36e-07	0		;ENSDARG00000022177	;ddx59	;protein_coding		NA	INTERGENIC;DOWNSTREAM: 4109 bases;DOWNSTREAM: 4152 bases;DOWNSTREAM: 3418 bases			NA	NA
22	chr22:24693688	24693688	G	T	TGT		22:24693688:T					2	9	32	1	NA	NA	NA	NA	NA	NA	NA	NA	NA	NA	NA	NA	NA	NA	NA	NA	NA	NA	NA	SNP	NA	7.36e-07	0						NA	INTERGENIC			NA	NA
22	chr22:24693690	24693690	A	G	TAA		22:24693690:G					2	9	32	1	NA	NA	NA	NA	NA	NA	NA	NA	NA	NA	NA	NA	NA	NA	NA	NA	NA	NA	NA	SNP	NA	7.36e-07	0						NA	INTERGENIC			NA	NA
22	chr22:24693691	24693691	A	T	AAA		22:24693691:T					2	9	32	1	NA	NA	NA	NA	NA	NA	NA	NA	NA	NA	NA	NA	NA	NA	NA	NA	NA	NA	NA	SNP	NA	7.36e-07	0						NA	INTERGENIC			NA	NA
Zv9_scaffold3466	chrZv9_scaffold3466:135637	135637	T	A	#N/A		Zv9_scaffold3466:135637:A					10	19	21	0	NA	NA	NA	NA	NA	NA	NA	NA	NA	NA	NA	NA	NA	NA	NA	NA	NA	NA	NA	SNP	NA	7.4e-07	0						NA	INTERGENIC			NA	NA
3	chr3:8225890	8225890	T	A	GTA	ENSDART00000074147	3:8225890:A					33	20	56	1	NA	NA	NA	NA	NA	NA	NA	NA	NA	NA	NA	NA	NA	NA	NA	NA	NA	NA	NA	SNP	NA	7.43e-07	0		ENSDARG00000052315	UBN2 (1 of 2)	protein_coding		NA	INTRON			NA	NA
3	chr3:24379754	24379754	A	C	CAA	ENSDART00000030825;ENSDART00000103982;ENSDART00000124133	3:24379754:C					194	46	166	6	NA	NA	NA	NA	NA	NA	NA	NA	NA	NA	NA	NA	NA	NA	NA	NA	NA	NA	NA	SNP	NA	7.43e-07	0		ENSDARG00000030616	nfe2l1	protein_coding		NA	INTRON;UPSTREAM: 4816 bases			NA	NA
12	chr12:32990665	32990665	T	C	TTA	ENSDART00000066256	12:32990665:C					6	19	20	1	NA	NA	NA	NA	NA	NA	NA	NA	NA	NA	NA	NA	NA	NA	NA	NA	NA	NA	NA	SNP	NA	7.45e-07	0		ENSDARG00000045065	vti1a	protein_coding		NA	INTRON			NA	NA
12	chr12:24583628	24583628	T	C	ATT	ENSDART00000077914;ENSDART00000077915	12:24583628:C					115	22	144	1	NA	NA	NA	NA	NA	NA	NA	NA	NA	NA	NA	NA	NA	NA	NA	NA	NA	NA	NA	SNP	NA	7.46e-07	0		ENSDARG00000008366	mpp7	protein_coding		NA	INTRON			NA	NA
12	chr12:30382318	30382318	T	A	TTA	ENSDART00000066304;ENSDART00000133703	12:30382318:A					29	12	79	0	NA	NA	NA	NA	NA	NA	NA	NA	NA	NA	NA	NA	NA	NA	NA	NA	NA	NA	NA	SNP	NA	7.49e-07	0		ENSDARG00000045092	cdkrap3	protein_coding		NA	INTRON			NA	NA
15	chr15:3483981	3483981	T	A	CTG		15:3483981:A					36	19	63	1	NA	NA	NA	NA	NA	NA	NA	NA	NA	NA	NA	NA	NA	NA	NA	NA	NA	NA	NA	SNP	NA	7.52e-07	0						NA	INTERGENIC			NA	NA
Zv9_scaffold3515	chrZv9_scaffold3515:34036	34036	A	T	#N/A	ENSDART00000091728	Zv9_scaffold3515:34036:T					119	31	128	3	NA	NA	NA	NA	NA	NA	NA	NA	NA	NA	NA	NA	NA	NA	NA	NA	NA	NA	NA	SNP	NA	7.52e-07	0		ENSDARG00000063035	NTRK3 (1 of 2)	protein_coding		NA	INTRON			NA	NA
4	chr4:48767439	48767439	C	T	GCT	ENSDART00000111061;ENSDART00000126569	4:48767439:T					31	15	77	1	NA	NA	NA	NA	NA	NA	NA	NA	NA	NA	NA	NA	NA	NA	NA	NA	NA	NA	NA	SNP	NA	7.53e-07	0		ENSDARG00000090640;ENSDARG00000077485	BX571813.4;si:dkey-14o6.6	protein_coding		NA	UPSTREAM: 41 bases;INTRON			NA	NA
5	chr5:5104117	5104117	C	T	ACA	ENSDART00000126544	5:5104117:T					4	14	23	1	NA	NA	NA	NA	NA	NA	NA	NA	NA	NA	NA	NA	NA	NA	NA	NA	NA	NA	NA	SNP	NA	7.53e-07	0		ENSDARG00000019306	lmx1b.2	protein_coding		NA	INTRON			NA	NA
12	chr12:7991137	7991137	T	A	ATG		12:7991137:A					14	16	39	1	NA	NA	NA	NA	NA	NA	NA	NA	NA	NA	NA	NA	NA	NA	NA	NA	NA	NA	NA	SNP	NA	7.54e-07	0						NA	INTERGENIC			NA	NA
12	chr12:7991138	7991138	G	A	TGT		12:7991138:A					14	16	39	1	NA	NA	NA	NA	NA	NA	NA	NA	NA	NA	NA	NA	NA	NA	NA	NA	NA	NA	NA	SNP	NA	7.54e-07	0						NA	INTERGENIC			NA	NA
3	chr3:22588271	22588271	T	C	GTC		3:22588271:C					28	16	51	0	NA	NA	NA	NA	NA	NA	NA	NA	NA	NA	NA	NA	NA	NA	NA	NA	NA	NA	NA	SNP	NA	7.55e-07	0						NA	INTERGENIC			NA	NA
Zv9_scaffold3524	chrZv9_scaffold3524:93357	93357	C	T	#N/A		Zv9_scaffold3524:93357:T					339	29	370	3	NA	NA	NA	NA	NA	NA	NA	NA	NA	NA	NA	NA	NA	NA	NA	NA	NA	NA	NA	SNP	NA	7.57e-07	0						NA	INTERGENIC			NA	NA
16	chr16:19918314	19918314	G	T	TGA		16:19918314:T					35	22	42	0	NA	NA	NA	NA	NA	NA	NA	NA	NA	NA	NA	NA	NA	NA	NA	NA	NA	NA	NA	SNP	NA	7.59e-07	0						NA	INTERGENIC			NA	NA
3	chr3:46952054	46952054	G	A	TGG		3:46952054:A					3968	57	2730	8	NA	NA	NA	NA	NA	NA	NA	NA	NA	NA	NA	NA	NA	NA	NA	NA	NA	NA	NA	SNP	NA	7.61e-07	0						NA	INTERGENIC			NA	NA
22	chr22:3994670	3994670	T	A	ATA	;ENSDART00000008681	22:3994670:A					207	32	184	2	NA	NA	NA	NA	NA	NA	NA	NA	NA	NA	NA	NA	NA	NA	NA	NA	NA	NA	NA	SNP	NA	7.61e-07	0		;ENSDARG00000016744	;fbn2b	;protein_coding		NA	INTERGENIC;UPSTREAM: 3709 bases			NA	NA
1	chr1:3116171	3116171	C	A	CCC		1:3116171:A					20	14	47	0	NA	NA	NA	NA	NA	NA	NA	NA	NA	NA	NA	NA	NA	NA	NA	NA	NA	NA	NA	SNP	NA	7.63e-07	0						NA	INTERGENIC			NA	NA
1	chr1:7644942	7644942	G	C	AGA	;ENSDART00000114613	1:7644942:C					474	52	411	9	NA	NA	NA	NA	NA	NA	NA	NA	NA	NA	NA	NA	NA	NA	NA	NA	NA	NA	NA	SNP	NA	7.65e-07	0		;ENSDARG00000076176	;ptcd1	;protein_coding		NA	INTERGENIC;UPSTREAM: 2399 bases			NA	NA
4	chr4:47908267	47908267	C	T	ACA		4:47908267:T					24	20	52	2	NA	NA	NA	NA	NA	NA	NA	NA	NA	NA	NA	NA	NA	NA	NA	NA	NA	NA	NA	SNP	NA	7.67e-07	0						NA	INTERGENIC			NA	NA
15	chr15:13197504	13197504	A	T	TAG		15:13197504:T					42	21	63	1	NA	NA	NA	NA	NA	NA	NA	NA	NA	NA	NA	NA	NA	NA	NA	NA	NA	NA	NA	SNP	NA	7.67e-07	0						NA	INTERGENIC			NA	NA
20	chr20:21276781	21276781	G	A	CGT		20:21276781:A					58	22	92	2	NA	NA	NA	NA	NA	NA	NA	NA	NA	NA	NA	NA	NA	NA	NA	NA	NA	NA	NA	SNP	NA	7.7e-07	0						NA	INTERGENIC			NA	NA
Zv9_scaffold3515	chrZv9_scaffold3515:34037	34037	G	A	#N/A	ENSDART00000091728	Zv9_scaffold3515:34037:A					115	32	121	3	NA	NA	NA	NA	NA	NA	NA	NA	NA	NA	NA	NA	NA	NA	NA	NA	NA	NA	NA	SNP	NA	7.7e-07	0		ENSDARG00000063035	NTRK3 (1 of 2)	protein_coding		NA	INTRON			NA	NA
12	chr12:16199610	16199610	C	T	TCC		12:16199610:T					116	30	145	4	NA	NA	NA	NA	NA	NA	NA	NA	NA	NA	NA	NA	NA	NA	NA	NA	NA	NA	NA	SNP	NA	7.71e-07	0						NA	INTERGENIC			NA	NA
Zv9_scaffold3545	chrZv9_scaffold3545:291587	291587	C	T	#N/A	ENSDART00000144437	Zv9_scaffold3545:291587:T					40	22	77	3	NA	NA	NA	NA	NA	NA	NA	NA	NA	NA	NA	NA	NA	NA	NA	NA	NA	NA	NA	SNP	NA	7.72e-07	0		ENSDARG00000092019	BX901894.1	protein_coding		NA	DOWNSTREAM: 4549 bases			NA	NA
2	chr2:52766868	52766868	C	G	GCC		2:52766868:G					26	16	48	0	NA	NA	NA	NA	NA	NA	NA	NA	NA	NA	NA	NA	NA	NA	NA	NA	NA	NA	NA	SNP	NA	7.76e-07	0						NA	INTERGENIC			NA	NA
14	chr14:11426413	11426413	A	G	TAT		14:11426413:G					43	23	69	2	NA	NA	NA	NA	NA	NA	NA	NA	NA	NA	NA	NA	NA	NA	NA	NA	NA	NA	NA	SNP	NA	7.77e-07	0						NA	INTERGENIC			NA	NA
5	chr5:1543412	1543412	T	A	ATA	ENSDART00000054070;ENSDART00000129490	5:1543412:A					1	9	26	1	NA	NA	NA	NA	NA	NA	NA	NA	NA	NA	NA	NA	NA	NA	NA	NA	NA	NA	NA	SNP	NA	7.78e-07	0		ENSDARG00000037182;ENSDARG00000086753	SURF2;C5H9orf16	protein_coding		NA	UPSTREAM: 3228 bases;INTRON			NA	NA
5	chr5:5035620	5035620	T	G	ATA	ENSDART00000126544	5:5035620:G					1	9	26	1	NA	NA	NA	NA	NA	NA	NA	NA	NA	NA	NA	NA	NA	NA	NA	NA	NA	NA	NA	SNP	NA	7.78e-07	0		ENSDARG00000019306	lmx1b.2	protein_coding		NA	INTRON			NA	NA
8	chr8:40251595	40251595	A	G	AAA		8:40251595:G					408	33	331	2	NA	NA	NA	NA	NA	NA	NA	NA	NA	NA	NA	NA	NA	NA	NA	NA	NA	NA	NA	SNP	NA	7.79e-07	0						NA	INTERGENIC			NA	NA
15	chr15:805293	805293	G	T	TGA	;ENSDART00000123282	15:805293:T					48	29	57	2	NA	NA	NA	NA	NA	NA	NA	NA	NA	NA	NA	NA	NA	NA	NA	NA	NA	NA	NA	SNP	NA	7.88e-07	0		;ENSDARG00000086897	;si:dkey-7i4.1	;protein_coding		NA	INTERGENIC;DOWNSTREAM: 1372 bases			NA	NA
Zv9_NA264	chrZv9_NA264:2255	2255	A	T	#N/A		Zv9_NA264:2255:T					22	13	72	1	NA	NA	NA	NA	NA	NA	NA	NA	NA	NA	NA	NA	NA	NA	NA	NA	NA	NA	NA	SNP	NA	7.88e-07	0						NA	INTERGENIC			NA	NA
3	chr3:28065264	28065264	G	A	GGC	ENSDART00000115370;ENSDART00000125330	3:28065264:A	12	12	35	0	12	13	36	0	SNP	Hom	42.604	0		ENSDARG00000077863	METTL22	protein_coding		NA	INTRON			NA	NA	1074;1209	NA	NA	NA	SNP	NA	7.92e-07	0		ENSDARG00000077863	METTL22	protein_coding		NA	INTRON			NA	NA
21	chr21:35675454	35675454	A	T	TAG		21:35675454:T					64	38	53	2	NA	NA	NA	NA	NA	NA	NA	NA	NA	NA	NA	NA	NA	NA	NA	NA	NA	NA	NA	SNP	NA	7.93e-07	0						NA	INTERGENIC			NA	NA
2	chr2:57059259	57059259	A	G	CAA	ENSDART00000126056	2:57059259:G					11	18	29	1	NA	NA	NA	NA	NA	NA	NA	NA	NA	NA	NA	NA	NA	NA	NA	NA	NA	NA	NA	SNP	NA	7.96e-07	0		ENSDARG00000090528	ENSDARG00000090528	protein_coding		NA	INTRON			NA	NA
23	chr23:16401864	16401864	A	T	TAT		23:16401864:T					19	16	48	1	NA	NA	NA	NA	NA	NA	NA	NA	NA	NA	NA	NA	NA	NA	NA	NA	NA	NA	NA	SNP	NA	7.96e-07	0						NA	INTERGENIC			NA	NA
15	chr15:30557096	30557096	G	T	TGC	ENSDART00000086592	15:30557096:T					24	19	54	2	NA	NA	NA	NA	NA	NA	NA	NA	NA	NA	NA	NA	NA	NA	NA	NA	NA	NA	NA	SNP	NA	7.98e-07	0		ENSDARG00000061030	vezf1b	protein_coding		NA	INTRON			NA	NA
16	chr16:19918407	19918407	A	G	CAA		16:19918407:G					34	19	48	0	NA	NA	NA	NA	NA	NA	NA	NA	NA	NA	NA	NA	NA	NA	NA	NA	NA	NA	NA	SNP	NA	8.01e-07	0						NA	INTERGENIC			NA	NA
9	chr9:54221324	54221324	G	A	CGA	;ENSDART00000114805	9:54221324:A					7	18	24	1	NA	NA	NA	NA	NA	NA	NA	NA	NA	NA	NA	NA	NA	NA	NA	NA	NA	NA	NA	SNP	NA	8.02e-07	0		;ENSDARG00000078762	;TMEM169 (1 of 2)	;protein_coding		NA	INTERGENIC;DOWNSTREAM: 4048 bases			NA	NA
4	chr4:33060704	33060704	T	G	CTT	;ENSDART00000150371	4:33060704:G					29	24	42	1	NA	NA	NA	NA	NA	NA	NA	NA	NA	NA	NA	NA	NA	NA	NA	NA	NA	NA	NA	SNP	NA	8.04e-07	0		;ENSDARG00000087788	;si:ch211-22k7.9	;protein_coding		NA	INTERGENIC;DOWNSTREAM: 4895 bases			NA	NA
24	chr24:10436849	10436849	A	G	AAA		24:10436849:G	41	16	62	0	42	17	65	0	SNP	Hom	54.8424	0						NA	INTERGENIC			NA	NA	NA	NA	NA	NA	SNP	NA	8.04e-07	0						NA	INTERGENIC			NA	NA
9	chr9:56223675	56223675	G	A	CGT		9:56223675:A					2	10	27	1	NA	NA	NA	NA	NA	NA	NA	NA	NA	NA	NA	NA	NA	NA	NA	NA	NA	NA	NA	SNP	NA	8.05e-07	0						NA	INTERGENIC			NA	NA
22	chr22:15886522	15886522	C	T	ACG		22:15886522:T					8	17	26	1	NA	NA	NA	NA	NA	NA	NA	NA	NA	NA	NA	NA	NA	NA	NA	NA	NA	NA	NA	SNP	NA	8.05e-07	0						NA	INTERGENIC			NA	NA
15	chr15:976006	976006	A	C	GAT	;ENSDART00000063264;ENSDART00000140870	15:976006:C					23	23	44	2	NA	NA	NA	NA	NA	NA	NA	NA	NA	NA	NA	NA	NA	NA	NA	NA	NA	NA	NA	SNP	NA	8.09e-07	0		;ENSDARG00000043089	;ALOX5 (4 of 4)	;protein_coding		NA	INTERGENIC;DOWNSTREAM: 760 bases;DOWNSTREAM: 759 bases			NA	NA
Zv9_NA299	chrZv9_NA299:503	503	G	T	#N/A		Zv9_NA299:503:T					8	11	55	2	NA	NA	NA	NA	NA	NA	NA	NA	NA	NA	NA	NA	NA	NA	NA	NA	NA	NA	NA	SNP	NA	8.09e-07	0						NA	INTERGENIC			NA	NA
5	chr5:1285674	1285674	A	T	TAG		5:1285674:T					7	13	33	1	NA	NA	NA	NA	NA	NA	NA	NA	NA	NA	NA	NA	NA	NA	NA	NA	NA	NA	NA	SNP	NA	8.24e-07	0						NA	INTERGENIC			NA	NA
5	chr5:37723673	37723673	C	A	TCA		5:37723673:A					448	32	433	3	NA	NA	NA	NA	NA	NA	NA	NA	NA	NA	NA	NA	NA	NA	NA	NA	NA	NA	NA	SNP	NA	8.25e-07	0						NA	INTERGENIC			NA	NA
4	chr4:48767742	48767742	A	G	CAG	ENSDART00000111061;ENSDART00000126569	4:48767742:G					37	20	61	1	NA	NA	NA	NA	NA	NA	NA	NA	NA	NA	NA	NA	NA	NA	NA	NA	NA	NA	NA	SNP	NA	8.26e-07	0		ENSDARG00000090640;ENSDARG00000077485	BX571813.4;si:dkey-14o6.6	protein_coding		NA	UPSTREAM: 344 bases;INTRON			NA	NA
13	chr13:4421207	4421207	C	T	TCG	ENSDART00000058621;ENSDART00000130884	13:4421207:T	33	22	33	0	38	29	34	0	SNP	Hom	79.3207	0		ENSDARG00000026804	MCU	protein_coding		NA	INTRON			NA	NA	1131	NA	NA	NA	SNP	NA	8.3e-07	0		ENSDARG00000026804	MCU	protein_coding		NA	INTRON			NA	NA
4	chr4:54695891	54695891	A	C	CAC		4:54695891:C					196	27	215	2	NA	NA	NA	NA	NA	NA	NA	NA	NA	NA	NA	NA	NA	NA	NA	NA	NA	NA	NA	SNP	NA	8.31e-07	0						NA	INTERGENIC			NA	NA
5	chr5:58466501	58466501	T	C	CTT	ENSDART00000143309	5:58466501:C					88	28	84	1	NA	NA	NA	NA	NA	NA	NA	NA	NA	NA	NA	NA	NA	NA	NA	NA	NA	NA	NA	SNP	NA	8.31e-07	0		ENSDARG00000059669	man2a1	protein_coding		NA	INTRON			NA	NA
15	chr15:1802905	1802905	C	A	GCA	ENSDART00000082026	15:1802905:A					27	8	251	2	NA	NA	NA	NA	NA	NA	NA	NA	NA	NA	NA	NA	NA	NA	NA	NA	NA	NA	NA	SNP	NA	8.32e-07	0		ENSDARG00000059029	CU633910.1	protein_coding		NA	INTRON			NA	NA
10	chr10:13015361	13015361	A	C	GAC		10:13015361:C					2607	54	2505	13	NA	NA	NA	NA	NA	NA	NA	NA	NA	NA	NA	NA	NA	NA	NA	NA	NA	NA	NA	SNP	NA	8.38e-07	0						NA	INTERGENIC			NA	NA
14	chr14:13538954	13538954	C	T	TCA		14:13538954:T	54	11	96	1	56	18	97	1	SNP	Hom	32.0233	0						NA	INTERGENIC			NA	NA	NA	NA	NA	NA	SNP	NA	8.39e-07	0						NA	INTERGENIC			NA	NA
12	chr12:15208834	15208834	A	G	CAG	ENSDART00000078033	12:15208834:G					22	18	54	2	NA	NA	NA	NA	NA	NA	NA	NA	NA	NA	NA	NA	NA	NA	NA	NA	NA	NA	NA	SNP	NA	8.42e-07	0		ENSDARG00000055642	GPT (1 of 2)	protein_coding		NA	INTRON			NA	NA
15	chr15:13197520	13197520	C	T	CCC		15:13197520:T					42	20	69	1	NA	NA	NA	NA	NA	NA	NA	NA	NA	NA	NA	NA	NA	NA	NA	NA	NA	NA	NA	SNP	NA	8.44e-07	0						NA	INTERGENIC			NA	NA
15	chr15:13425407	13425407	C	A	GCA		15:13425407:A					76	14	143	0	NA	NA	NA	NA	NA	NA	NA	NA	NA	NA	NA	NA	NA	NA	NA	NA	NA	NA	NA	SNP	NA	8.44e-07	0						NA	INTERGENIC			NA	NA
Zv9_NA470	chrZv9_NA470:5152	5152	T	A	#N/A	ENSDART00000109768	Zv9_NA470:5152:A					107	24	96	0	NA	NA	NA	NA	NA	NA	NA	NA	NA	NA	NA	NA	NA	NA	NA	NA	NA	NA	NA	SNP	NA	8.44e-07	0		ENSDARG00000079061	ENSDARG00000079061	protein_coding		NA	INTRON			NA	NA
Zv9_scaffold3530	chrZv9_scaffold3530:583309	583309	G	A	#N/A	ENSDART00000133975	Zv9_scaffold3530:583309:A					45	21	80	2	NA	NA	NA	NA	NA	NA	NA	NA	NA	NA	NA	NA	NA	NA	NA	NA	NA	NA	NA	SNP	NA	8.45e-07	0		ENSDARG00000092268	CT573263.2	protein_coding		NA	INTRON			NA	NA
Zv9_scaffold3461	chrZv9_scaffold3461:288600	288600	A	G	#N/A		Zv9_scaffold3461:288600:G	23	12	57	0	30	15	58	0	SNP	Hom	41.5609	0						NA	INTERGENIC			NA	NA	NA	NA	NA	NA	SNP	NA	8.45e-07	0						NA	INTERGENIC			NA	NA
12	chr12:14743105	14743105	G	A	TGG	ENSDART00000077952;ENSDART00000124364;ENSDART00000124638	12:14743105:A					35	19	72	2	NA	NA	NA	NA	NA	NA	NA	NA	NA	NA	NA	NA	NA	NA	NA	NA	NA	NA	NA	SNP	NA	8.46e-07	0		ENSDARG00000055588	stat5.2	nonsense_mediated_decay;protein_coding		NA	INTRON			NA	NA
1	chr1:26223335	26223335	C	A	CCT		1:26223335:A					412	40	456	8	NA	NA	NA	NA	NA	NA	NA	NA	NA	NA	NA	NA	NA	NA	NA	NA	NA	NA	NA	SNP	NA	8.49e-07	0						NA	INTERGENIC			NA	NA
1	chr1:9602857	9602857	G	C	GGA	ENSDART00000046283;ENSDART00000103531;ENSDART00000103535;ENSDART00000132076	1:9602857:C					21	16	61	2	NA	NA	NA	NA	NA	NA	NA	NA	NA	NA	NA	NA	NA	NA	NA	NA	NA	NA	NA	SNP	NA	8.53e-07	0		ENSDARG00000034785	dachb	protein_coding		NA	INTRON			NA	NA
15	chr15:31912470	31912470	T	A	TTA	ENSDART00000015967;ENSDART00000110805;ENSDART00000122561;ENSDART00000134275;ENSDART00000142074;ENSDART00000142682;ENSDART00000146902	15:31912470:A					29	14	62	0	NA	NA	NA	NA	NA	NA	NA	NA	NA	NA	NA	NA	NA	NA	NA	NA	NA	NA	NA	SNP	NA	8.54e-07	0		ENSDARG00000010025;ENSDARG00000026821	lsr;tmem106ba	protein_coding;retained_intron		NA	INTRON;UPSTREAM: 4715 bases;UPSTREAM: 4683 bases			NA	NA
8	chr8:5682304	5682304	T	G	TTT		8:5682304:G	10	9	60	1	27	15	68	1	SNP	Hom	27.7952	0						NA	INTERGENIC			NA	NA	NA	NA	NA	NA	SNP	NA	8.55e-07	0						NA	INTERGENIC			NA	NA
14	chr14:18014085	18014085	T	C	ATC		14:18014085:C	39	18	38	0	43	25	42	0	SNP	Hom	54.9495	0						NA	INTERGENIC			NA	NA	NA	NA	NA	NA	SNP	NA	8.56e-07	0						NA	INTERGENIC			NA	NA
9	chr9:54995392	54995392	A	C	CAA		9:54995392:C					9	12	33	0	NA	NA	NA	NA	NA	NA	NA	NA	NA	NA	NA	NA	NA	NA	NA	NA	NA	NA	NA	SNP	NA	8.57e-07	0						NA	INTERGENIC			NA	NA
22	chr22:20242194	20242194	T	A	ATT	ENSDART00000093310;ENSDART00000093312	22:20242194:A					3	13	22	1	NA	NA	NA	NA	NA	NA	NA	NA	NA	NA	NA	NA	NA	NA	NA	NA	NA	NA	NA	SNP	NA	8.62e-07	0		ENSDARG00000071375	celf5	protein_coding		NA	INTRON			NA	NA
14	chr14:1131183	1131183	T	C	CTG	ENSDART00000106708	14:1131183:C					81	31	93	3	NA	NA	NA	NA	NA	NA	NA	NA	NA	NA	NA	NA	NA	NA	NA	NA	NA	NA	NA	SNP	NA	8.66e-07	0		ENSDARG00000071906	SEC24B	protein_coding		NA	INTRON			NA	NA
Zv9_NA695	chrZv9_NA695:47064	47064	G	A	#N/A		Zv9_NA695:47064:A					915	32	642	1	NA	NA	NA	NA	NA	NA	NA	NA	NA	NA	NA	NA	NA	NA	NA	NA	NA	NA	NA	SNP	NA	8.69e-07	0						NA	INTERGENIC			NA	NA
22	chr22:24748363	24748363	A	C	GAT	ENSDART00000105607;ENSDART00000137873	22:24748363:C					2	12	21	1	NA	NA	NA	NA	NA	NA	NA	NA	NA	NA	NA	NA	NA	NA	NA	NA	NA	NA	NA	SNP	NA	8.72e-07	0		ENSDARG00000071437	ptprc	protein_coding		NA	INTRON			NA	NA
4	chr4:41651426	41651426	T	C	TTT		4:41651426:C	23	15	48	0	25	15	50	0	SNP	Hom	48.381	0						NA	INTERGENIC			NA	NA	NA	NA	NA	NA	SNP	NA	8.78e-07	0						NA	INTERGENIC			NA	NA
10	chr10:17287627	17287627	G	C	AGG	ENSDART00000064747	10:17287627:C					28	21	47	1	NA	NA	NA	NA	NA	NA	NA	NA	NA	NA	NA	NA	NA	NA	NA	NA	NA	NA	NA	SNP	NA	8.83e-07	0		ENSDARG00000044097	STOML2	protein_coding		NA	INTRON			NA	NA
16	chr16:1945739	1945739	T	G	TTG	ENSDART00000111733	16:1945739:G					196	32	333	10	NA	NA	NA	NA	NA	NA	NA	NA	NA	NA	NA	NA	NA	NA	NA	NA	NA	NA	NA	SNP	NA	8.85e-07	0		ENSDARG00000075760	CR385054.1	protein_coding		NA	INTRON			NA	NA
14	chr14:28010556	28010556	C	T	TCA		14:28010556:T					49	29	57	2	NA	NA	NA	NA	NA	NA	NA	NA	NA	NA	NA	NA	NA	NA	NA	NA	NA	NA	NA	SNP	NA	8.88e-07	0						NA	INTERGENIC			NA	NA
1	chr1:5144329	5144329	T	C	TTT		1:5144329:C					136	23	217	3	NA	NA	NA	NA	NA	NA	NA	NA	NA	NA	NA	NA	NA	NA	NA	NA	NA	NA	NA	SNP	NA	8.89e-07	0						NA	INTERGENIC			NA	NA
22	chr22:22747541	22747541	C	T	ACG	ENSDART00000089569;ENSDART00000142947	22:22747541:T					9	19	24	1	NA	NA	NA	NA	NA	NA	NA	NA	NA	NA	NA	NA	NA	NA	NA	NA	NA	NA	NA	SNP	NA	8.93e-07	0		ENSDARG00000062173	camsap2	protein_coding		NA	INTRON			NA	NA
22	chr22:28511988	28511988	A	T	GAA		22:28511988:T					227	46	190	6	NA	NA	NA	NA	NA	NA	NA	NA	NA	NA	NA	NA	NA	NA	NA	NA	NA	NA	NA	SNP	NA	8.97e-07	0						NA	INTERGENIC			NA	NA
4	chr4:44404213	44404213	G	A	CGG		4:44404213:A					18	20	37	1	NA	NA	NA	NA	NA	NA	NA	NA	NA	NA	NA	NA	NA	NA	NA	NA	NA	NA	NA	SNP	NA	8.98e-07	0						NA	INTERGENIC			NA	NA
12	chr12:16828602	16828602	G	A	CGG		12:16828602:A					18	20	37	1	NA	NA	NA	NA	NA	NA	NA	NA	NA	NA	NA	NA	NA	NA	NA	NA	NA	NA	NA	SNP	NA	8.98e-07	0						NA	INTERGENIC			NA	NA
1	chr1:27308700	27308700	C	A	CCT		1:27308700:A					34	20	56	1	NA	NA	NA	NA	NA	NA	NA	NA	NA	NA	NA	NA	NA	NA	NA	NA	NA	NA	NA	SNP	NA	9.03e-07	0						NA	INTERGENIC			NA	NA
4	chr4:34638786	34638786	A	G	CAA		4:34638786:G					31	16	69	1	NA	NA	NA	NA	NA	NA	NA	NA	NA	NA	NA	NA	NA	NA	NA	NA	NA	NA	NA	SNP	NA	9.03e-07	0						NA	INTERGENIC			NA	NA
5	chr5:18486522	18486522	T	A	CTG		5:18486522:A					413	47	374	8	NA	NA	NA	NA	NA	NA	NA	NA	NA	NA	NA	NA	NA	NA	NA	NA	NA	NA	NA	SNP	NA	9.04e-07	0						NA	INTERGENIC			NA	NA
16	chr16:19918337	19918337	T	G	TTA		16:19918337:G					27	18	44	0	NA	NA	NA	NA	NA	NA	NA	NA	NA	NA	NA	NA	NA	NA	NA	NA	NA	NA	NA	SNP	NA	9.06e-07	0						NA	INTERGENIC			NA	NA
17	chr17:35498568	35498568	G	A	AGA		17:35498568:A					54	28	56	1	NA	NA	NA	NA	NA	NA	NA	NA	NA	NA	NA	NA	NA	NA	NA	NA	NA	NA	NA	SNP	NA	9.07e-07	0						NA	INTERGENIC			NA	NA
Zv9_scaffold3539	chrZv9_scaffold3539:251422	251422	T	C	#N/A		Zv9_scaffold3539:251422:C					260	39	241	5	NA	NA	NA	NA	NA	NA	NA	NA	NA	NA	NA	NA	NA	NA	NA	NA	NA	NA	NA	SNP	NA	9.09e-07	0						NA	INTERGENIC			NA	NA
2	chr2:23121314	23121314	T	A	GTG	ENSDART00000089357;ENSDART00000131763	2:23121314:A					22	19	43	1	NA	NA	NA	NA	NA	NA	NA	NA	NA	NA	NA	NA	NA	NA	NA	NA	NA	NA	NA	SNP	NA	9.11e-07	0		ENSDARG00000006705	pkn2	protein_coding		NA	UPSTREAM: 2047 bases;INTRON			NA	NA
2	chr2:56012828	56012828	G	A	GGG	;ENSDART00000097874	2:56012828:A					96	29	103	2	NA	NA	NA	NA	NA	NA	NA	NA	NA	NA	NA	NA	NA	NA	NA	NA	NA	NA	NA	SNP	NA	9.11e-07	0		;ENSDARG00000019128	;tpm4b	;protein_coding		NA	INTERGENIC;UPSTREAM: 236 bases			NA	NA
12	chr12:15208847	15208847	G	A	GGG	ENSDART00000078033	12:15208847:A					24	17	52	1	NA	NA	NA	NA	NA	NA	NA	NA	NA	NA	NA	NA	NA	NA	NA	NA	NA	NA	NA	SNP	NA	9.14e-07	0		ENSDARG00000055642	GPT (1 of 2)	protein_coding		NA	INTRON			NA	NA
Zv9_scaffold3506	chrZv9_scaffold3506:35435	35435	G	A	#N/A		Zv9_scaffold3506:35435:A					13	17	27	0	NA	NA	NA	NA	NA	NA	NA	NA	NA	NA	NA	NA	NA	NA	NA	NA	NA	NA	NA	SNP	NA	9.18e-07	0						NA	INTERGENIC			NA	NA
22	chr22:22931789	22931789	C	T	TCT	ENSDART00000124721;ENSDART00000148223	22:22931789:T					13	13	48	1	NA	NA	NA	NA	NA	NA	NA	NA	NA	NA	NA	NA	NA	NA	NA	NA	NA	NA	NA	SNP	NA	9.26e-07	0		ENSDARG00000089471	si:ch211-200o1.1	processed_transcript		NA	INTRON			NA	NA
1	chr1:34850994	34850994	C	G	ACG		1:34850994:G					21	17	47	1	NA	NA	NA	NA	NA	NA	NA	NA	NA	NA	NA	NA	NA	NA	NA	NA	NA	NA	NA	SNP	NA	9.27e-07	0						NA	INTERGENIC			NA	NA
4	chr4:35407597	35407597	C	A	ACA	;ENSDART00000122988	4:35407597:A					16	17	32	0	NA	NA	NA	NA	NA	NA	NA	NA	NA	NA	NA	NA	NA	NA	NA	NA	NA	NA	NA	SNP	NA	9.28e-07	0		;ENSDARG00000090328	;CABZ01038376.2	;protein_coding		NA	INTERGENIC;UPSTREAM: 3875 bases			NA	NA
Zv9_NA52	chrZv9_NA52:30694	30694	C	G	#N/A		Zv9_NA52:30694:G					3	11	27	1	NA	NA	NA	NA	NA	NA	NA	NA	NA	NA	NA	NA	NA	NA	NA	NA	NA	NA	NA	SNP	NA	9.3e-07	0						NA	INTERGENIC			NA	NA
4	chr4:54959475	54959475	C	T	CCC	;ENSDART00000145557;ENSDART00000146157	4:54959475:T					35	21	75	3	NA	NA	NA	NA	NA	NA	NA	NA	NA	NA	NA	NA	NA	NA	NA	NA	NA	NA	NA	SNP	NA	9.31e-07	0		;ENSDARG00000092760;ENSDARG00000093792	;BX469910.1;BX469910.2	;protein_coding		NA	INTERGENIC;UPSTREAM: 3692 bases;UPSTREAM: 518 bases			NA	NA
22	chr22:28117766	28117766	T	C	CTA		22:28117766:C					3	14	20	1	NA	NA	NA	NA	NA	NA	NA	NA	NA	NA	NA	NA	NA	NA	NA	NA	NA	NA	NA	SNP	NA	9.32e-07	0						NA	INTERGENIC			NA	NA
4	chr4:27727809	27727809	T	C	GTC	;ENSDART00000111603	4:27727809:C					25	16	58	1	NA	NA	NA	NA	NA	NA	NA	NA	NA	NA	NA	NA	NA	NA	NA	NA	NA	NA	NA	SNP	NA	9.37e-07	0		;ENSDARG00000076272	;si:ch73-289h5.2	;protein_coding		NA	INTERGENIC;UPSTREAM: 1455 bases			NA	NA
7	chr7:59224075	59224075	C	T	TCA	ENSDART00000147287	7:59224075:T					479	29	508	3	NA	NA	NA	NA	NA	NA	NA	NA	NA	NA	NA	NA	NA	NA	NA	NA	NA	NA	NA	SNP	NA	9.38e-07	0		ENSDARG00000043313	ank2	protein_coding		NA	INTRON			NA	NA
Zv9_NA299	chrZv9_NA299:32575	32575	T	G	#N/A		Zv9_NA299:32575:G					81	30	85	2	NA	NA	NA	NA	NA	NA	NA	NA	NA	NA	NA	NA	NA	NA	NA	NA	NA	NA	NA	SNP	NA	9.4e-07	0						NA	INTERGENIC			NA	NA
4	chr4:40209537	40209537	G	A	AGA		4:40209537:A	89	10	130	1	95	21	130	1	SNP	Hom	31.0005	0						NA	INTERGENIC			NA	NA	NA	NA	NA	NA	SNP	NA	9.41e-07	0						NA	INTERGENIC			NA	NA
22	chr22:37102549	37102549	A	T	TAT		22:37102549:T					8	11	54	2	NA	NA	NA	NA	NA	NA	NA	NA	NA	NA	NA	NA	NA	NA	NA	NA	NA	NA	NA	SNP	NA	9.42e-07	0						NA	INTERGENIC			NA	NA
14	chr14:27971922	27971922	T	C	ATG		14:27971922:C					26	3	40	1	NA	NA	NA	NA	NA	NA	NA	NA	NA	NA	NA	NA	NA	NA	NA	NA	NA	NA	NA	SNP	NA	9.44e-07	0						NA	INTERGENIC			NA	NA
Zv9_scaffold3530	chrZv9_scaffold3530:1010713	1010713	A	C	#N/A		Zv9_scaffold3530:1010713:C					16	22	24	0	NA	NA	NA	NA	NA	NA	NA	NA	NA	NA	NA	NA	NA	NA	NA	NA	NA	NA	NA	SNP	NA	9.48e-07	0						NA	INTERGENIC			NA	NA
Zv9_NA513	chrZv9_NA513:951	951	A	G	#N/A		Zv9_NA513:951:G					78	25	113	3	NA	NA	NA	NA	NA	NA	NA	NA	NA	NA	NA	NA	NA	NA	NA	NA	NA	NA	NA	SNP	NA	9.49e-07	0						NA	INTERGENIC			NA	NA
16	chr16:16616881	16616881	C	A	ACA		16:16616881:A					651	39	782	9	NA	NA	NA	NA	NA	NA	NA	NA	NA	NA	NA	NA	NA	NA	NA	NA	NA	NA	NA	SNP	NA	9.52e-07	0						NA	INTERGENIC			NA	NA
7	chr7:70986329	70986329	T	C	CTG		7:70986329:C					2267	39	1976	5	NA	NA	NA	NA	NA	NA	NA	NA	NA	NA	NA	NA	NA	NA	NA	NA	NA	NA	NA	SNP	NA	9.55e-07	0						NA	INTERGENIC			NA	NA
5	chr5:20328907	20328907	G	A	TGT		5:20328907:A	40	18	53	0	41	19	55	0	SNP	Hom	62.7871	0						NA	INTERGENIC			NA	NA	NA	NA	NA	NA	SNP	NA	9.59e-07	0						NA	INTERGENIC			NA	NA
4	chr4:48771023	48771023	C	G	TCC	ENSDART00000111061;ENSDART00000126569	4:48771023:G					33	14	68	0	NA	NA	NA	NA	NA	NA	NA	NA	NA	NA	NA	NA	NA	NA	NA	NA	NA	NA	NA	SNP	NA	9.6e-07	0		ENSDARG00000090640;ENSDARG00000077485	BX571813.4;si:dkey-14o6.6	protein_coding		NA	UPSTREAM: 3625 bases;INTRON			NA	NA
8	chr8:41357676	41357676	A	G	CAT		8:41357676:G					14350	63	12442	15	NA	NA	NA	NA	NA	NA	NA	NA	NA	NA	NA	NA	NA	NA	NA	NA	NA	NA	NA	SNP	NA	9.61e-07	0						NA	INTERGENIC			NA	NA
12	chr12:16919380	16919380	T	G	ATG		12:16919380:G					1270	28	1226	2	NA	NA	NA	NA	NA	NA	NA	NA	NA	NA	NA	NA	NA	NA	NA	NA	NA	NA	NA	SNP	NA	9.64e-07	0						NA	INTERGENIC			NA	NA
3	chr3:46346264	46346264	G	A	CGT	ENSDART00000113531	3:46346264:A					65	18	86	0	NA	NA	NA	NA	NA	NA	NA	NA	NA	NA	NA	NA	NA	NA	NA	NA	NA	NA	NA	SNP	NA	9.67e-07	0		ENSDARG00000076867	MKL2 (1 of 3)	protein_coding		NA	INTRON			NA	NA
2	chr2:40292677	40292677	G	A	GGG		2:40292677:A					110	38	94	3	NA	NA	NA	NA	NA	NA	NA	NA	NA	NA	NA	NA	NA	NA	NA	NA	NA	NA	NA	SNP	NA	9.68e-07	0						NA	INTERGENIC			NA	NA
8	chr8:2080248	2080248	T	A	ATA	ENSDART00000081563;ENSDART00000147408	8:2080248:A					26	20	36	0	NA	NA	NA	NA	NA	NA	NA	NA	NA	NA	NA	NA	NA	NA	NA	NA	NA	NA	NA	SNP	NA	9.68e-07	0		ENSDARG00000058658	si:dkey-178e17.3	protein_coding		NA	INTRON			NA	NA
2	chr2:7079568	7079568	A	C	AAT		2:7079568:C					50	25	68	2	NA	NA	NA	NA	NA	NA	NA	NA	NA	NA	NA	NA	NA	NA	NA	NA	NA	NA	NA	SNP	NA	9.7e-07	0						NA	INTERGENIC			NA	NA
14	chr14:28010558	28010558	T	C	ATA		14:28010558:C					49	30	55	2	NA	NA	NA	NA	NA	NA	NA	NA	NA	NA	NA	NA	NA	NA	NA	NA	NA	NA	NA	SNP	NA	9.7e-07	0						NA	INTERGENIC			NA	NA
15	chr15:44038304	44038304	G	C	CGA	ENSDART00000125822	15:44038304:C	9	12	78	0	39	14	78	0	SNP	Hom	43.6968	0		ENSDARG00000086671	ENSDARG00000086671	protein_coding		NA	INTRON			NA	NA	3231	NA	NA	NA	SNP	NA	9.82e-07	0		ENSDARG00000086671	ENSDARG00000086671	protein_coding		NA	INTRON			NA	NA
13	chr13:48479409	48479409	G	A	AGC		13:48479409:A					20	32	23	1	NA	NA	NA	NA	NA	NA	NA	NA	NA	NA	NA	NA	NA	NA	NA	NA	NA	NA	NA	SNP	NA	9.84e-07	0						NA	INTERGENIC			NA	NA
7	chr7:16512318	16512318	C	A	ACA	ENSDART00000109942	7:16512318:A					59	29	46	0	NA	NA	NA	NA	NA	NA	NA	NA	NA	NA	NA	NA	NA	NA	NA	NA	NA	NA	NA	SNP	NA	9.89e-07	0		ENSDARG00000073970	MCTP2 (1 of 2)	protein_coding		NA	INTRON			NA	NA
1	chr1:16555494	16555494	T	G	ATT		1:16555494:G					660	48	537	7	NA	NA	NA	NA	NA	NA	NA	NA	NA	NA	NA	NA	NA	NA	NA	NA	NA	NA	NA	SNP	NA	9.96e-07	0						NA	INTERGENIC			NA	NA
22	chr22:36285497	36285497	T	C	CTA		22:36285497:C					41	20	65	1	NA	NA	NA	NA	NA	NA	NA	NA	NA	NA	NA	NA	NA	NA	NA	NA	NA	NA	NA	SNP	NA	9.97e-07	0						NA	INTERGENIC			NA	NA
4	chr4:26766919	26766919	T	A	ATT		4:26766919:A					22	14	49	0	NA	NA	NA	NA	NA	NA	NA	NA	NA	NA	NA	NA	NA	NA	NA	NA	NA	NA	NA	SNP	NA	9.99e-07	0						NA	INTERGENIC			NA	NA
22	chr22:21217715	21217715	C	A	CCA	ENSDART00000032770;ENSDART00000100642	22:21217715:A					3	9	36	1	NA	NA	NA	NA	NA	NA	NA	NA	NA	NA	NA	NA	NA	NA	NA	NA	NA	NA	NA	SNP	NA	9.99e-07	0		ENSDARG00000000568	ell	protein_coding		NA	INTRON			NA	NA
1	chr1:27592286	27592286	T	A	CTG		1:27592286:A					39	27	51	2	NA	NA	NA	NA	NA	NA	NA	NA	NA	NA	NA	NA	NA	NA	NA	NA	NA	NA	NA	SNP	NA	1e-06	0						NA	INTERGENIC			NA	NA
1	chr1:49035846	49035846	T	G	TTA	ENSDART00000110573	1:49035846:G					15	18	35	1	NA	NA	NA	NA	NA	NA	NA	NA	NA	NA	NA	NA	NA	NA	NA	NA	NA	NA	NA	SNP	NA	1.01e-06	0		ENSDARG00000075865	SORCS3 (1 of 2)	protein_coding		NA	INTRON			NA	NA
4	chr4:26177223	26177223	A	G	CAA		4:26177223:G					474	37	504	6	NA	NA	NA	NA	NA	NA	NA	NA	NA	NA	NA	NA	NA	NA	NA	NA	NA	NA	NA	SNP	NA	1.01e-06	0						NA	INTERGENIC			NA	NA
4	chr4:34638435	34638435	G	A	GGA		4:34638435:A					12	13	35	0	NA	NA	NA	NA	NA	NA	NA	NA	NA	NA	NA	NA	NA	NA	NA	NA	NA	NA	NA	SNP	NA	1.01e-06	0						NA	INTERGENIC			NA	NA
14	chr14:11955870	11955870	G	T	AGA		14:11955870:T					238	29	288	4	NA	NA	NA	NA	NA	NA	NA	NA	NA	NA	NA	NA	NA	NA	NA	NA	NA	NA	NA	SNP	NA	1.01e-06	0						NA	INTERGENIC			NA	NA
20	chr20:3428075	3428075	A	G	GAC	ENSDART00000092264	20:3428075:G					328	26	315	1	NA	NA	NA	NA	NA	NA	NA	NA	NA	NA	NA	NA	NA	NA	NA	NA	NA	NA	NA	SNP	NA	1.01e-06	0		ENSDARG00000058801	rev3l	protein_coding		NA	INTRON			NA	NA
7	chr7:27333364	27333364	C	A	ACA		7:27333364:A					44	21	51	0	NA	NA	NA	NA	NA	NA	NA	NA	NA	NA	NA	NA	NA	NA	NA	NA	NA	NA	NA	SNP	NA	1.02e-06	0						NA	INTERGENIC			NA	NA
8	chr8:51234979	51234979	G	A	TGA	ENSDART00000008058;ENSDART00000132508	8:51234979:A					39	24	61	2	NA	NA	NA	NA	NA	NA	NA	NA	NA	NA	NA	NA	NA	NA	NA	NA	NA	NA	NA	SNP	NA	1.02e-06	0		ENSDARG00000011855	AAK1 (2 of 2)	protein_coding;retained_intron		NA	INTRON			NA	NA
10	chr10:12012982	12012982	G	A	AGC		10:12012982:A					882	34	917	5	NA	NA	NA	NA	NA	NA	NA	NA	NA	NA	NA	NA	NA	NA	NA	NA	NA	NA	NA	SNP	NA	1.02e-06	0						NA	INTERGENIC			NA	NA
15	chr15:2901492	2901492	G	A	TGG	ENSDART00000004840	15:2901492:A					16	13	55	1	NA	NA	NA	NA	NA	NA	NA	NA	NA	NA	NA	NA	NA	NA	NA	NA	NA	NA	NA	SNP	NA	1.02e-06	0		ENSDARG00000006394	mre11a	protein_coding		NA	INTRON			NA	NA
16	chr16:1945734	1945734	T	G	CTC	ENSDART00000111733	16:1945734:G					191	33	314	10	NA	NA	NA	NA	NA	NA	NA	NA	NA	NA	NA	NA	NA	NA	NA	NA	NA	NA	NA	SNP	NA	1.02e-06	0		ENSDARG00000075760	CR385054.1	protein_coding		NA	INTRON			NA	NA
9	chr9:51023428	51023428	T	A	TTC	ENSDART00000044270	9:51023428:A					1	9	25	1	NA	NA	NA	NA	NA	NA	NA	NA	NA	NA	NA	NA	NA	NA	NA	NA	NA	NA	NA	SNP	NA	1.03e-06	0		ENSDARG00000012368	ttc21b	protein_coding		NA	INTRON			NA	NA
1	chr1:37380419	37380419	T	A	GTG		1:37380419:A					15	15	43	1	NA	NA	NA	NA	NA	NA	NA	NA	NA	NA	NA	NA	NA	NA	NA	NA	NA	NA	NA	SNP	NA	1.04e-06	0						NA	INTERGENIC			NA	NA
22	chr22:3994678	3994678	T	G	ATA	;ENSDART00000008681	22:3994678:G					223	33	189	2	NA	NA	NA	NA	NA	NA	NA	NA	NA	NA	NA	NA	NA	NA	NA	NA	NA	NA	NA	SNP	NA	1.04e-06	0		;ENSDARG00000016744	;fbn2b	;protein_coding		NA	INTERGENIC;UPSTREAM: 3701 bases			NA	NA
22	chr22:26990840	26990840	A	T	AAA		22:26990840:T					12	9	81	1	NA	NA	NA	NA	NA	NA	NA	NA	NA	NA	NA	NA	NA	NA	NA	NA	NA	NA	NA	SNP	NA	1.04e-06	0						NA	INTERGENIC			NA	NA
Zv9_NA126	chrZv9_NA126:3390	3390	G	A	#N/A		Zv9_NA126:3390:A					30	14	126	4	NA	NA	NA	NA	NA	NA	NA	NA	NA	NA	NA	NA	NA	NA	NA	NA	NA	NA	NA	SNP	NA	1.04e-06	0						NA	INTERGENIC			NA	NA
Zv9_NA403	chrZv9_NA403:41779	41779	C	A	#N/A	;ENSDART00000122237	Zv9_NA403:41779:A					68	31	68	2	NA	NA	NA	NA	NA	NA	NA	NA	NA	NA	NA	NA	NA	NA	NA	NA	NA	NA	NA	SNP	NA	1.04e-06	0		;ENSDARG00000086156	;SYNPO	;protein_coding		NA	INTERGENIC;DOWNSTREAM: 2590 bases			NA	NA
2	chr2:57059253	57059253	C	T	GCT	ENSDART00000126056	2:57059253:T					9	17	27	1	NA	NA	NA	NA	NA	NA	NA	NA	NA	NA	NA	NA	NA	NA	NA	NA	NA	NA	NA	SNP	NA	1.05e-06	0		ENSDARG00000090528	ENSDARG00000090528	protein_coding		NA	INTRON			NA	NA
5	chr5:58466504	58466504	A	T	TAA	ENSDART00000143309	5:58466504:T					90	28	83	1	NA	NA	NA	NA	NA	NA	NA	NA	NA	NA	NA	NA	NA	NA	NA	NA	NA	NA	NA	SNP	NA	1.05e-06	0		ENSDARG00000059669	man2a1	protein_coding		NA	INTRON			NA	NA
1	chr1:24714618	24714618	C	G	ACT	ENSDART00000109714	1:24714618:G					21	21	44	2	NA	NA	NA	NA	NA	NA	NA	NA	NA	NA	NA	NA	NA	NA	NA	NA	NA	NA	NA	SNP	NA	1.06e-06	0		ENSDARG00000076499	usp53b	protein_coding		NA	INTRON			NA	NA
1	chr1:24714619	24714619	T	A	CTT	ENSDART00000109714	1:24714619:A					21	21	44	2	NA	NA	NA	NA	NA	NA	NA	NA	NA	NA	NA	NA	NA	NA	NA	NA	NA	NA	NA	SNP	NA	1.06e-06	0		ENSDARG00000076499	usp53b	protein_coding		NA	INTRON			NA	NA
4	chr4:26175736	26175736	T	A	TTC		4:26175736:A					520	58	492	14	NA	NA	NA	NA	NA	NA	NA	NA	NA	NA	NA	NA	NA	NA	NA	NA	NA	NA	NA	SNP	NA	1.06e-06	0						NA	INTERGENIC			NA	NA
4	chr4:40261310	40261310	T	A	ATA		4:40261310:A					31	21	51	1	NA	NA	NA	NA	NA	NA	NA	NA	NA	NA	NA	NA	NA	NA	NA	NA	NA	NA	NA	SNP	NA	1.06e-06	0						NA	INTERGENIC			NA	NA
4	chr4:59539931	59539931	A	G	TAA	ENSDART00000127299	4:59539931:G					27	15	52	0	NA	NA	NA	NA	NA	NA	NA	NA	NA	NA	NA	NA	NA	NA	NA	NA	NA	NA	NA	SNP	NA	1.06e-06	0		ENSDARG00000076624	ptprb	protein_coding		NA	INTRON			NA	NA
1	chr1:28867727	28867727	G	T	TGG	ENSDART00000034097	1:28867727:T					295	38	304	6	NA	NA	NA	NA	NA	NA	NA	NA	NA	NA	NA	NA	NA	NA	NA	NA	NA	NA	NA	SNP	NA	1.07e-06	0		ENSDARG00000028982	pcca	protein_coding		NA	INTRON			NA	NA
2	chr2:60110583	60110583	T	G	TTG	ENSDART00000041399;ENSDART00000100987;ENSDART00000124702;ENSDART00000131880	2:60110583:G					206	30	193	2	NA	NA	NA	NA	NA	NA	NA	NA	NA	NA	NA	NA	NA	NA	NA	NA	NA	NA	NA	SNP	NA	1.07e-06	0		ENSDARG00000087057;ENSDARG00000089388	ftr34;ftr37	protein_coding		NA	NON_SYNONYMOUS_CODING;INTRON	K/Q;	Aaa/Caa;	76;NA;140	1;NA
12	chr12:9405455	9405455	C	A	ACA	ENSDART00000113148	12:9405455:A					154	28	162	2	NA	NA	NA	NA	NA	NA	NA	NA	NA	NA	NA	NA	NA	NA	NA	NA	NA	NA	NA	SNP	NA	1.07e-06	0		ENSDARG00000079939	JMJD1C (1 of 2)	protein_coding		NA	INTRON			NA	NA
Zv9_NA279	chrZv9_NA279:664	664	G	A	#N/A	;ENSDART00000125530	Zv9_NA279:664:A					326	45	273	6	NA	NA	NA	NA	NA	NA	NA	NA	NA	NA	NA	NA	NA	NA	NA	NA	NA	NA	NA	SNP	NA	1.07e-06	0		;ENSDARG00000087850	;CABZ01080397.1	;protein_coding		NA	INTERGENIC;DOWNSTREAM: 721 bases			NA	NA
Zv9_NA636	chrZv9_NA636:20392	20392	C	A	#N/A		Zv9_NA636:20392:A					46	22	63	1	NA	NA	NA	NA	NA	NA	NA	NA	NA	NA	NA	NA	NA	NA	NA	NA	NA	NA	NA	SNP	NA	1.07e-06	0						NA	INTERGENIC			NA	NA
4	chr4:26177226	26177226	T	A	TTC		4:26177226:A					501	37	522	6	NA	NA	NA	NA	NA	NA	NA	NA	NA	NA	NA	NA	NA	NA	NA	NA	NA	NA	NA	SNP	NA	1.08e-06	0						NA	INTERGENIC			NA	NA
4	chr4:41150110	41150110	G	T	AGT	;ENSDART00000130149	4:41150110:T					8	18	24	1	NA	NA	NA	NA	NA	NA	NA	NA	NA	NA	NA	NA	NA	NA	NA	NA	NA	NA	NA	SNP	NA	1.08e-06	0		;ENSDARG00000091035	;BX649341.5	;protein_coding		NA	INTERGENIC;DOWNSTREAM: 1148 bases			NA	NA
11	chr11:34853161	34853161	T	G	GTT	ENSDART00000110608	11:34853161:G					15	14	47	1	NA	NA	NA	NA	NA	NA	NA	NA	NA	NA	NA	NA	NA	NA	NA	NA	NA	NA	NA	SNP	NA	1.08e-06	0		ENSDARG00000074908	col6a1	protein_coding		NA	INTRON			NA	NA
11	chr11:34853162	34853162	T	C	TTG	ENSDART00000110608	11:34853162:C					15	14	47	1	NA	NA	NA	NA	NA	NA	NA	NA	NA	NA	NA	NA	NA	NA	NA	NA	NA	NA	NA	SNP	NA	1.08e-06	0		ENSDARG00000074908	col6a1	protein_coding		NA	INTRON			NA	NA
11	chr11:34853164	34853164	G	A	GGG	ENSDART00000110608	11:34853164:A					15	14	47	1	NA	NA	NA	NA	NA	NA	NA	NA	NA	NA	NA	NA	NA	NA	NA	NA	NA	NA	NA	SNP	NA	1.08e-06	0		ENSDARG00000074908	col6a1	protein_coding		NA	INTRON			NA	NA
Zv9_NA446	chrZv9_NA446:18153	18153	C	A	#N/A		Zv9_NA446:18153:A					7578	48	6399	8	NA	NA	NA	NA	NA	NA	NA	NA	NA	NA	NA	NA	NA	NA	NA	NA	NA	NA	NA	SNP	NA	1.08e-06	0						NA	INTERGENIC			NA	NA
Zv9_scaffold3485	chrZv9_scaffold3485:132730	132730	A	C	#N/A	ENSDART00000119689;ENSDART00000126956	Zv9_scaffold3485:132730:C					40	19	53	0	NA	NA	NA	NA	NA	NA	NA	NA	NA	NA	NA	NA	NA	NA	NA	NA	NA	NA	NA	SNP	NA	1.08e-06	0		ENSDARG00000084289;ENSDARG00000002502	5S_rRNA;vat1l	rRNA;protein_coding		NA	DOWNSTREAM: 4281 bases;INTRON			NA	NA
Zv9_scaffold3542	chrZv9_scaffold3542:132702	132702	T	C	#N/A		Zv9_scaffold3542:132702:C					39	15	70	0	NA	NA	NA	NA	NA	NA	NA	NA	NA	NA	NA	NA	NA	NA	NA	NA	NA	NA	NA	SNP	NA	1.08e-06	0						NA	INTERGENIC			NA	NA
1	chr1:20024190	20024190	C	A	ACC	;ENSDART00000054444;ENSDART00000142109	1:20024190:A					28	16	49	0	NA	NA	NA	NA	NA	NA	NA	NA	NA	NA	NA	NA	NA	NA	NA	NA	NA	NA	NA	SNP	NA	1.09e-06	0		;ENSDARG00000037411	;npy1r	;protein_coding		NA	INTERGENIC;DOWNSTREAM: 1292 bases			NA	NA
1	chr1:20024191	20024191	C	T	CCA	;ENSDART00000054444;ENSDART00000142109	1:20024191:T					28	16	49	0	NA	NA	NA	NA	NA	NA	NA	NA	NA	NA	NA	NA	NA	NA	NA	NA	NA	NA	NA	SNP	NA	1.09e-06	0		;ENSDARG00000037411	;npy1r	;protein_coding		NA	INTERGENIC;DOWNSTREAM: 1291 bases			NA	NA
1	chr1:20024192	20024192	A	G	CAG	;ENSDART00000054444;ENSDART00000142109	1:20024192:G					28	16	49	0	NA	NA	NA	NA	NA	NA	NA	NA	NA	NA	NA	NA	NA	NA	NA	NA	NA	NA	NA	SNP	NA	1.09e-06	0		;ENSDARG00000037411	;npy1r	;protein_coding		NA	INTERGENIC;DOWNSTREAM: 1290 bases			NA	NA
3	chr3:14803653	14803653	G	A	TGT	ENSDART00000037906	3:14803653:A					39	21	81	3	NA	NA	NA	NA	NA	NA	NA	NA	NA	NA	NA	NA	NA	NA	NA	NA	NA	NA	NA	SNP	NA	1.09e-06	0		ENSDARG00000027749	hirip3	protein_coding		NA	INTRON			NA	NA
4	chr4:47908199	47908199	A	G	AAA		4:47908199:G					26	14	71	1	NA	NA	NA	NA	NA	NA	NA	NA	NA	NA	NA	NA	NA	NA	NA	NA	NA	NA	NA	SNP	NA	1.09e-06	0						NA	INTERGENIC			NA	NA
16	chr16:1968469	1968469	A	T	AAT	ENSDART00000111733	16:1968469:T					130	28	220	7	NA	NA	NA	NA	NA	NA	NA	NA	NA	NA	NA	NA	NA	NA	NA	NA	NA	NA	NA	SNP	NA	1.09e-06	0		ENSDARG00000075760	CR385054.1	protein_coding		NA	INTRON			NA	NA
Zv9_scaffold3554	chrZv9_scaffold3554:40379	40379	C	G	#N/A		Zv9_scaffold3554:40379:G					91	44	60	2	NA	NA	NA	NA	NA	NA	NA	NA	NA	NA	NA	NA	NA	NA	NA	NA	NA	NA	NA	SNP	NA	1.09e-06	0						NA	INTERGENIC			NA	NA
7	chr7:73405385	73405385	C	T	GCA		7:73405385:T					39	26	45	1	NA	NA	NA	NA	NA	NA	NA	NA	NA	NA	NA	NA	NA	NA	NA	NA	NA	NA	NA	SNP	NA	1.1e-06	0						NA	INTERGENIC			NA	NA
Zv9_NA588	chrZv9_NA588:5427	5427	G	T	#N/A		Zv9_NA588:5427:T					19	13	48	0	NA	NA	NA	NA	NA	NA	NA	NA	NA	NA	NA	NA	NA	NA	NA	NA	NA	NA	NA	SNP	NA	1.1e-06	0						NA	INTERGENIC			NA	NA
Zv9_scaffold3485	chrZv9_scaffold3485:132732	132732	A	G	#N/A	ENSDART00000119689;ENSDART00000126956	Zv9_scaffold3485:132732:G					41	19	54	0	NA	NA	NA	NA	NA	NA	NA	NA	NA	NA	NA	NA	NA	NA	NA	NA	NA	NA	NA	SNP	NA	1.1e-06	0		ENSDARG00000084289;ENSDARG00000002502	5S_rRNA;vat1l	rRNA;protein_coding		NA	DOWNSTREAM: 4283 bases;INTRON			NA	NA
2	chr2:15972725	15972725	A	G	TAG	ENSDART00000110059	2:15972725:G					50	24	60	1	NA	NA	NA	NA	NA	NA	NA	NA	NA	NA	NA	NA	NA	NA	NA	NA	NA	NA	NA	SNP	NA	1.11e-06	0		ENSDARG00000075962	VAV3 (3 of 3)	protein_coding		NA	INTRON			NA	NA
4	chr4:55002699	55002699	G	C	TGA		4:55002699:C					125	26	147	2	NA	NA	NA	NA	NA	NA	NA	NA	NA	NA	NA	NA	NA	NA	NA	NA	NA	NA	NA	SNP	NA	1.11e-06	0						NA	INTERGENIC			NA	NA
Zv9_scaffold3538	chrZv9_scaffold3538:176882	176882	A	G	#N/A		Zv9_scaffold3538:176882:G					44	17	83	1	NA	NA	NA	NA	NA	NA	NA	NA	NA	NA	NA	NA	NA	NA	NA	NA	NA	NA	NA	SNP	NA	1.11e-06	0						NA	INTERGENIC			NA	NA
3	chr3:36116531	36116531	A	G	TAA	;ENSDART00000058603;ENSDART00000123505;ENSDART00000130917;ENSDART00000151256;ENSDART00000151775	3:36116531:G					28	20	56	2	NA	NA	NA	NA	NA	NA	NA	NA	NA	NA	NA	NA	NA	NA	NA	NA	NA	NA	NA	SNP	NA	1.12e-06	0		;ENSDARG00000040070;ENSDARG00000090170	;coil;rab11fip4a	;protein_coding;retained_intron		NA	INTERGENIC;DOWNSTREAM: 2374 bases;UPSTREAM: 2153 bases;DOWNSTREAM: 2369 bases;UPSTREAM: 2122 bases;UPSTREAM: 2059 bases			NA	NA
22	chr22:16553097	16553097	T	C	ATA	ENSDART00000090468;ENSDART00000111318	22:16553097:C					4	14	22	1	NA	NA	NA	NA	NA	NA	NA	NA	NA	NA	NA	NA	NA	NA	NA	NA	NA	NA	NA	SNP	NA	1.12e-06	0		ENSDARG00000011281	osbpl1a	protein_coding		NA	INTRON			NA	NA
Zv9_scaffold3542	chrZv9_scaffold3542:1042	1042	C	A	#N/A		Zv9_scaffold3542:1042:A					29	16	64	1	NA	NA	NA	NA	NA	NA	NA	NA	NA	NA	NA	NA	NA	NA	NA	NA	NA	NA	NA	SNP	NA	1.12e-06	0						NA	INTERGENIC			NA	NA
[truncated: 13,916 more rows]
[truncated: 5 more columns]

## Sheet: mutect
Chromo	Locus	Position	Reference	Change	Transcript_ID	mutKey	TumorRef.mutect	TumorAlt.mutect	NormalRef.mutect	NormalAlt.mutect	TumorRef.shimmer	TumorAlt.shimmer	NormalRef.shimmer	NormalAlt.shimmer	Change_type.mutect	Homozygous.mutect	Quality.mutect	Coverage.mutect	Warnings.mutect	Gene_ID.mutect	Gene_name.mutect	Bio_type.mutect	Exon_ID.mutect	Exon_Rank.mutect	Effect.mutect	old_AA.new_AA.mutect	Old_codon.New_codon.mutect	Codon_Num.CDS..mutect	Codon_Degeneracy.mutect	CDS_size.mutect	Codons_around.mutect	AAs_around.mutect	Custom_interval_ID.mutect
[truncated: 13,811 more rows]

[truncated: 2 more sheets: shimmer, overlap mutect shimmer]
