# Supplementary material for: Melanoma genome evolution across species
Source: BMC Genomics. 2017 Feb 7;18:136. doi: 10.1186/s12864-017-3518-8 (PMC5297047; doi:10.1186/s12864-017-3518-8)
Supplement: Additional file 2: Table S2. — ZMEL1 validation primers for MiSeq run. This file contains all of the PCR primer sequences used to validate the subset of 384 called mutations that were validated in the ZMEL1 line via MiSeq. (XLSX 58 kb) [file 12864_2017_3518_MOESM2_ESM.xlsx]

## Sheet: zmel1.mutect_shimmer.validation
Plate	Well	Name	Chromosome	Mutation position	F primer position	R primer position	Ext_F	Ext_R	Int_F	Int_R
1	A1	1_1259276	1	1259276	1259201	1259351	GCTAGCAGCTGACCCGCATTATC	TGCAAAGTGGGAGGGGAGTTTGA	CCCTTCCTCCCCTACTCCTCCTT	CCCCTGCTGTAGCAAGTGAATGC
1	B1	1_13017663	1	13017663	13017588	13017738	CATGGCCTCCTAACCATCCCCAT	GGTTCTTGAGTGCTGTCGCGAAT	TCTGGCATAAAATGGCTGCCGTC	TAGTCAGTGGGACCAGATTGCCG
1	C1	1_16447876	1	16447876	16447801	16447951	ACCTCATCCAGAAACATTTCCAGCA	GTTTCGCTCTCCAACAGCCAGTC	TTCCAGCATAATTCTTTTGTCGTAAAG	CAAGTCCTCTCATGATCGCGTGC
1	D1	1_16795334	1	16795334	16795259	16795409	GGTTGGCACATTGACACCGAAGT	AACCACCAGACGAGTGATCAGCA	TCACCACTTCAACAATTCATTCAGTT	TGGAGGACCAAGGAAACACCAGA
1	E1	1_22970421	1	22970421	22970346	22970496	TCACTGTTTGTGTGTTTGCTGGAC	ATTGTAAAGTGTCCCGCATGCTT	AGTACATCAGAACGCAGCTAGGA	TTGCGATTGGTCTGTTTGCGTCT
1	F1	1_24714618	1	24714618	24714543	24714693	TGTTCATTGGTTGTTCATGTTGGT	TTTCATGGCACTACATGCTCGGG	TGTTCATGTTAACTCATGGGGCA	AGTGGGAACCCTGACATATGCTT
1	G1	1_26444334	1	26444334	26444259	26444409	GGAAATGCTTCTCGCGGTCCTTT	CTTGGTGGTCCTTAATGGTGCGG	GCGACCTAGCGGATTCCCAGA	ACAGATTCCCCTGCCTTGCTATT
1	H1	1_26677579	1	26677579	26677504	26677654	GCCTGCCTCACTGCTTTCACAAA	TGACAAATGGCAAACAGAAGGAACA	TTTGCCAGTGCACTCAGAGATGT	TGAGTGGTTAGTAAAGGAACACTAGCA
1	A2	1_27300972	1	27300972	27300897	27301047	TCTTGTGCTGTGGTCCAGATGGT	AGCTTAGGGCAAGAGATTGGGAA	ATGCAGTGTTAGTTGCTTGTTTCTGTC	CCTTCAGAAATAAGTTTAATGTGTCTGC
1	B2	1_27308700	1	27308700	27308625	27308775	EMPTY	EMPTY	EMPTY	EMPTY
1	C2	1_29999211	1	29999211	29999136	29999286	ACTTGCTCAGGGAATTGTGGATGT	AGCTAATTGCTGCATGGTTTGACA	CAGATTGAAACTTCAGGTTCTCCTGT	ACAGAGTTTGAGATTGCTCCAATG
1	D2	1_30865222	1	30865222	30865147	30865297	AGTGGTTAGGGTGGAGGAACACG	CTCCGACTGTGCGTTTCTGGATG	CAATGAAAGCCCACCCTCCGATG	CATTGCGATGCCATGACTGTTGC
1	E2	1_3116170	1	3116170	3116095	3116245	TGATTGAGGCTAGTGAGTTGAAGGT	CCGGGTATCCGCAGAGTCTCAAA	TTGCTCGTCGATGTCTTCTGCAT	GATGCCCAAAGTCGGGCAAAGTT
1	F2	1_3175599	1	3175599	3175524	3175674	TGTCTTCTTCATCTCGGGAGGCT	TGGCGCATGGTCTAAAAGGGTTG	AGCTTAGATTTGCCCACCTGTCA	TGAGCATTTCACAAGCAAACAGT
1	G2	1_37942420	1	37942420	37942345	37942495	AACTGTGTGCTGAGAGAGCTGGA	TCAGGGGTCCCAAAATCACCTCA	AAACTGGACACACTGAGGTCTGA	TCACTCCTGAATCCTGCAGCTCAT
1	H2	1_38628574	1	38628574	38628499	38628649	AACTGACGTTTCCGCACTTGACC	CTGCCTCTAGGGTCTGGGTGAAC	GGCGCGGCAGGTGCCTATAATAA	TACGCCCATCGATGCCTGATTGA
1	A3	1_4880877	1	4880877	4880802	4880952	TTGCACCTGACCTTTTGTGTTGA	GAAATGAGCCTACACACGCCACC	TGTAACTGCTGCCAATTAAGCCT	GCCACATCGCACTGCTATTCGAG
1	B3	1_54384259	1	54384259	54384184	54384334	ATGCAAATGCAGCAGGAACTGGT	GGTGTCCGAGAGAAGGCAGTGTA	ATGTGCCCATGGGGTCACTATGT	ACATGCCGATGTCTGCATATCTGG
1	C3	1_58325059	1	58325059	58324984	58325134	CCGATGCAATCAGTTTGTCCGCT	AAGCAGCATACGGGGCGTACTAT	CGTGGTCGAAATCGAAGACGAGG	CACATCAATTTCTCCGCGGGTGT
1	D3	1_5929522	1	5929522	5929447	5929597	CCCAGGTCATCCTCGCCTGTAAT	TCCCAAGGAAATCCTCACCGACC	AAATTTGACGTGCCCCACTCCTG	AGGGGTGTTGGATGTCGTCAGAG
1	E3	1_8979091	1	8979091	8979016	8979166	AACAATGCAGCCTACACAGCACA	AGCTGCTGTAACCTAGAGGCGAG	ACACACATATACGCACATACACACA	GGATGCTCCATCCATAGAAATGTGG
1	F3	1_8979103	1	8979103	8979028	8979178	AACAATGCAGCCTACACAGCACA	AGCTGCTGTAACCTAGAGGCGAG	ACACACATATACGCACATACACACA	GCATTATACTGGAAACACATGGATGC
1	G3	10_12202521	10	12202521	12202446	12202596	TCGCAGGGGAAAACATGCAACAA	GAAGGAGACGGGCCATTACAGGT	ATTGCACTTGCAGTTCTGCGCTA	CCGGAGAGCAAGCGACTTTCAAT
1	H3	10_20044372	10	20044372	20044297	20044447	GCCCAAAGTTCCTACCACTCCCT	GTTAGCGGAAAGGGAAGGCACAG	AGGCAGACCCAGCCCTTTCTTTA	CAAACCTAACGTAGTGGGCCAGC
1	A4	10_25736300	10	25736300	25736225	25736375	GGCCCTGTGGAACAGCTTCTTTT	TCTCAAATACGCACTGCTCACGC	TTGAAGAGTGAATAGTACAGTAGGCT	GCACTGCTCACGCACAAGTTTTC
1	B4	10_2958656	10	2958656	2958581	2958731	GCGCTATGTGAACGCAGAAGGAA	GTTCACACAGGCGAGGACGTTAC	AGCCAATCACAACAGTCAGACGC	GGCTGTTTCACTTCACAGGCACA
1	C4	10_30270601	10	30270601	30270526	30270676	TGTTGATCCCACGTGATCCCACT	TCCTCCCACCATCCAAATGTGCT	TGCACTTAGCCCCATAAAACGTATCG	TCTCCACTCACCCTGCAAAAGGG
1	D4	10_34850574	10	34850574	34850499	34850649	GGCACACGCAAAGCTTGAAGGTA	ATCACTGTCTCTTCACGCCACCA	TGAAGGTAAACAAACAACGGCTT	GCTGTGTGAACGCAGAAGGAAGA
1	E4	10_38207992	10	38207992	38207917	38208067	EMPTY	EMPTY	EMPTY	EMPTY
1	F4	10_4499053	10	4499053	4498978	4499128	AGGAAGAGGGAACACAAGACACA	TGACTGTGACCTCTCCAGGCTAC	TCATGCTCACTTTGTGCAGGACG	TGCAAGAAAGGATGACAGCCAGA
1	G4	10_45093632	10	45093632	45093557	45093707	GGTGCGGATCCAAGTGCAGATTT	TCAGTCGCCTATGGGAGAAATGACA	ATCGTGCAGAAACAGTGACAAAA	TCGTCGGCGGTGAATAAGGTCAA
1	H4	10_6224208	10	6224208	6224133	6224283	GAGCGGACTGCTGGAAAAGGATG	GCCTCCTAAAGGCTACGCTCAGA	GACCCCACGCTGGCTATTCTACT	TTATATTGGCCCCACGCTGGCTA
1	A5	10_6413850	10	6413850	6413775	6413925	GAGAGCATGGAAGGCTGTGAAGC	TCCCTTTCCTTCCTTTCTTGGGT	TGAACGGAACAGAGTGGCTCCAT	GCCGAATCTGCATCCGTCATGTT
1	B5	10_7269470	10	7269470	7269395	7269545	CTCACAGGCTGTTTCACAGGCAC	AGCCCCTTTCACACATACAGACCT	GGCACACGCAAAGCTTGAAGGTA	AGCCAATCACAACAGTCAGACGC
1	C5	10_8150182	10	8150182	8150107	8150257	GATCGTGCAGATTCGCACCCTAC	TGCCGTTCTGATGCAGTTAGGGA	CCCTCCGCTACTCATTCGTTTGC	GGAGTTCATTCCACCAACTGGGC
1	D5	11_10781935	11	10781935	10781860	10782010	TGTGATGTGGAGCAGACCAGGTT	GAAAAGTCACGCCAGCAGGTCAA	AGGGTGTAGGTCAGTTGATCGCA	GTTGTAAATACTCGCGCTCGCCT
1	E5	11_16844096	11	16844096	16844021	16844171	CAAAGCAGATGTCCTTCCAGCCG	TGCTTTGGAAGAGGCCACAATAGC	CAACCCAACACTGGGAAACATCCA	GCTTGTTTGTTAGTTTTAGTTGGTCGT
1	F5	11_28610068	11	28610068	28609993	28610143	GGCATGGGATAAGGGATGCAACG	ATACGGGGCAGAGCAGGATTCTC	TGCAGCAACTAAACTGTGCGCTA	GCGCTCTCTCCAAAATCACTCGG
1	G5	11_31988212	11	31988212	31988137	31988287	AAGGTGCAATGTTCAAAGCTGGA	AGCAAGAACCCCTGTGGTGCTAA	TGGTCTTTGCAGGAACAATGCAG	TGGATTCAGCACTGTAGGAGGCT
1	H5	11_33729546	11	33729546	33729471	33729621	GGCGTCGACAAACTTGGTTGGTA	AATGTATGCATGCGTCTGAGCCC	TGTGCACAATCAAAGAAAGGAGTCTGG	ACTGTTGGTTGGTTAATGATGGTTGC
1	A6	11_34853164	11	34853164	34853089	34853239	AATGTGCTCAGCCTGCTGGTTTG	GGAACCCGAGGACTCCAGAGATG	GCGCATCATGTAGTTTCCATCAACC	TTGTTCCGGCTCTGACTTCAGGT
1	B6	11_38801033	11	38801033	38800958	38801108	GAGGGGTCGCGGAACAATGAAG	GCGTCTGCTAAATCAGGGGTTCC	TGCAGCAGATTTTGTAACACCAGG	GGGGTTCCCAAACTTTTCAGCCC
1	C6	11_4039533	11	4039533	4039458	4039608	ACTCTCTCTTGACTTGTTCCAACAGC	TCAGAAGATGGAGACCGTGAGGC	ACTCTCTCTTGACTTGTTCCAACAGC	TGCCAGATTCTACATGCCAGCTT
1	D6	11_40949303	11	40949303	40949228	40949378	TGGCGTTTCTCTGTGGAGTTTGC	TGGTGAGTGATTGATGACAGAACTTCC	GCTGGGGCGACCCAAGATTAAAA	TGACAGAACTTCCACTATTTGAGAGCA
1	E6	11_40949314	11	40949314	40949239	40949389	GGTGCTCAGGTTTCCCTCACAAG	GGTGAGTGATTGATGACAGAACTTCCA	GCTGGGGCGACCCAAGATTAAAA	TGACAGAACTTCCACTATTTGAGAGCA
1	F6	12_11922182	12	11922182	11922107	11922257	AACCGCTGCAGTACTCTGGTCAT	GGCAGCACATCAGTCAGACATCG	TCCAATGATTCAACATACCACAATCT	TGATCCTCCTTAACGAGCGGCTT
1	G6	12_13004475	12	13004475	13004400	13004550	GCATTCTCCCTGCGTTTCCTCTG	GCGATTTACCACCACTGGCATGT	GCATTCTCCCTGCGTTTCCTCTG	GTGCTAACCACTGAGCCATCGTG
1	H6	12_14900928	12	14900928	14900853	14901003	AACGGCGGCCATCCAATTAAGAC	CGATTACTTTGGCGCGGAACAGA	GAGGGACGTCACAGCTACAGACA	CGCGGAACAGAGCGCGATT
1	A7	12_15831126	12	15831126	15831051	15831201	TGGCCTAATGACTGAACCTGCGT	GGAGGACACTGACTCTTTACATTCCA	TGCAAAATGTTCTCTTGCACACT	AAATTCCTTCAGGGTTGACATGAAA
1	B7	12_16726506	12	16726506	16726431	16726581	ACCAGCAGGAGAGTGGATCTGTG	ATCAGACCACGCCCCACTTACAC	AGCATAAACTTCTCAGCTTGGTG	ACAGTGCCAGAGACCTCACCATC
1	C7	12_23057124	12	23057124	23057049	23057199	TGCAATCTGCACCCCTGAAATGA	TCCTGGGGTCTGTTCTTCGTAGC	TAAAAGGGCCAATCATGCAGCCC	TCACTGCGTGTGTTGTGAAGGAC
1	D7	12_23639929	12	23639929	23639854	23640004	GCCGGTGTCCTGCATAGTTTAGC	TGACGTTCCGTGATGTCTGTGGT	TATGAAGGACACAGGCCCTCCAG	CACTGACTTGGTAGGTGCAGAGA
1	E7	12_2632107	12	2632107	2632032	2632182	TCCAGCATTCAGATGGACAGGCA	CTCGACTTGCAAACGGAAGGGAG	GGCACTTTTGGCCATGTGGTCTT	GGGCTCTCTCCTGGGACAAACAA
1	F7	12_3524313	12	3524313	3524238	3524388	TATCTGAAAGCAACACACCTTGC	GAGTTTGCATGTTCTCCCTGCGT	TGCAGAAAACTCTTCTTGTCGGCT	ACACATGCGGTGCAGGTGAATTG
1	G7	12_46426663	12	46426663	46426588	46426738	TGTGGTCTCTGTCGCCATCTTGT	GCCGAAATAAAACAAATGACTTCCTCC	ATACGCAAGGGTGAAGAGGCTGT	CCTTGTTCTGTTAAACATCATTTGGGA
1	H7	12_47385251	12	47385251	47385176	47385326	GAGTCAGTTGCGTCGCACTATGG	CTGATGACGTTTGACGGTTGCCA	GCTGCGTCCCAAATCGCATACTT	CATGTGCGTCTAATAGCTCCGCC
1	A8	12_48046179	12	48046179	48046104	48046254	TGTTTGGGTCACTTACACCGCAG	ACCTACTGGAACCTGCATGGACT	TTTTGGCACGAGACTTCCGGTCT	CCTTTGTAACGGTGGTCGCACAT
1	B8	13_17134271	13	17134271	17134196	17134346	TCAAACAGGAGCTATTCGGCACAG	TTGGCTGCTTGTGTGCTGATGAC	ATGCTGTTTCGAAAGATATCTGAAGT	ACTCATCTGCAAGGTTCGAGTGGA
1	C8	13_23493479	13	23493479	23493404	23493554	CAGCCATTTTGTTAGAGAGGGTGGT	GCAGTTCGTCACTTCCGCCAATA	TCATGAGCAACACATGTACAGCA	ACATCACCTCATACTTCCAATTCTCA
1	D8	13_33593513	13	33593513	33593438	33593588	ACAGTTGGTAAAGTAGTATTTTCTGCC	GCATTCGTTGGCACACACGTTTT	CTTGCTTTGTTTACCAAATAAGTGGATC	ACATACCTAAATATTATGGCCAGACAG
1	E8	13_4421207	13	4421207	4421132	4421282	GCAGCAGGGATGAAGTGAAGACG	ACAGACCTGCTTGCACAACACTG	CAGCACCCGCAGAATCAATGTCA	GGTGGCTTATAGGGCGAAAGTGC
1	F8	13_53047991	13	53047991	53047916	53048066	CAGATTTGTCGGCTGCACATCCA	CCAGACGGGCTGCTCTGAGTATT	TGCACATCCATGATGCCAATCT	ATGAGGCCAGAGGTCAGAGGAGA
1	G8	13_8870273	13	8870273	8870198	8870348	TCCGCTGCACCTGTCAATCATTC	TTTTACAGAGCGGCACACGTCAC	GCGTGTCACGTTCATGACAACAT	TCAGTGCGTTAAGGATCTGTCCA
1	H8	14_11955870	14	11955870	11955795	11955945	ACACTGCTCTATGGTGTAAATCGCA	CCGTAATGGAGTGAGGGGCTGAT	ACTCACAAACAGGCAACTGAAAGT	TCTGGAAGAAGGGCCTCATGCAA
1	A9	14_13387844	14	13387844	13387769	13387919	TGACTGTGACCTCTCCAGGCTAC	CGCAAGAAAACTTGTGCGTGAGC	TGGCAATGTGATGGCTCAAGACAA	GAGCTCGCAAGCAGTTTTGTCCA
1	B9	14_13538954	14	13538954	13538879	13539029	GGTTTGTGAGGACACTGTGGCTG	TTCACTGGGTACACCTCACCTGG	AAACCCACATCTGCTGGTCCTGT	CTGTCATCGATGGGAGAGCCTGT
1	C9	14_18685214	14	18685214	18685139	18685289	TGCAAGGTTGGTATAGGTGGGCA	TACCTTCAAGCCTCCTGCCTGTC	GTGTGGCTTTTCTGGTGGTCCTG	TTGGACCAGACAGGCTTGTGAAT
1	D9	14_284944	14	284944	284869	285019	TCTGCTCCAGTAGGAGACCCACA	ATACAACGATTGGCTGACGGCAC	ACTGACATTGTGGGGACCAGAGG	AGTCACGTACTGGAGCAGAGCAG
1	E9	14_2931972	14	2931972	2931897	2932047	CGCACCTACGGTGGGCTCTAAAA	TCACTTCTGCGCCATGGAAACAC	TCACATGTTTCAAGCAGGAAGGCT	GTCTGGTGCAATGCCAGCTCTTT
1	F9	14_47132312	14	47132312	47132237	47132387	TCACATTCTGCATTGGACGTTGA	GACCTCTGCTGGCTGAGTAAAGC	TGCATTTTAGTAGCTGGATCTGGT	TGCTTGTTTTGAACTCTGCTGGCT
1	G9	14_53176540	14	53176540	53176465	53176615	EMPTY	EMPTY	EMPTY	EMPTY
1	H9	14_8038699	14	8038699	8038624	8038774	AGTTGACAGAGCAGATGCCAACA	GTGCATTAGGTAGTGCTGTCGCC	AATGCAGCAGATGCTCTTCCAGC	CAGTTGGCGTTTCTGTGTGGAGT
1	A10	15_10403773	15	10403773	10403698	10403848	GAGCAGAGGAGCGCAGACATCTA	TGATTGTCTGCAGAATAAACTACCGT	TCGCTGCTCTTGACTGAAGGACT	TGTGCTGTCATTATAGCAAAGACAAA
1	B10	15_15691750	15	15691750	15691675	15691825	AGCTTGCTGTATTTGCATTGCTT	TGTAACCACGTACACCACATCCT	TCGTAAAACCTTTCAAATTTGCCCC	AGGATGCAAGACTGAACTTTGTGC
1	C10	15_16187352	15	16187352	16187277	16187427	ACATAGGGCTTCCCTTTGGCACA	CCTGAAGTTGCTTCGCCAAGAGT	AAAACTGGCAATCCTCTGCCCAT	CTGTCATTCCGACATGCCACACA
1	D10	15_18387593	15	18387593	18387518	18387668	ACCACACACAATCTTTACAGTGC	TGGGTCCTTAAAACACTGCACCAC	TGCACTGCTACTGCTCGTGTAAA	TGGGTCCTTAAAACACTGCACCAC
1	E10	15_30071511	15	30071511	30071436	30071586	AAATCTGCCACCCTGGAAGGACA	TCAAGCAGTGCCATAGCAACCAC	ATGAAGAGGGGAGCGAGAAAGGG	GAGAGGAGGAGAGAACAGCGAGT
1	F10	15_31912470	15	31912470	31912395	31912545	TGAGGTTGGTGGGCCAAAGCTAA	GGGGACATATGATGGGAAAGGCG	AGTGTTTTTAGCAATGTGTTTTAGCAA	GGGACATATGATGGGAAAGGCGAATCC
1	G10	15_44038304	15	44038304	44038229	44038379	AGTTTTCATCCTCAACAGCTTCATAGA	AACGGCAGGAAAGGGTCGAACTA	CAATGGAAACATTTTTGTGCATTTACG	GGTCGAACTACTTGCTCTACAAACAAA
1	H10	15_5414485	15	5414485	5414410	5414560	GTACGCGACGCTCGACAACAATA	TTCATGCCCCTCGCAACAAACAA	GCGGCTCTAGTTGCTGGTGATTG	AATGTTTGATACCGCACGGCGAA
1	A11	15_7243300	15	7243300	7243225	7243375	AGGCCATGTTCATGAGCGTACAA	AGGTCATTGGCTGGGCCATTCTA	TGCCATTGACTCGAAACTTTCCCT	ACCATTTGAGTTTCCTTGGCTGTGT
1	B11	15_739131	15	739131	739056	739206	CTGCATGACAGTACGCACACCAT	ATTCCCGCTGAATCCACCCTTCT	TGCCTAATTACCCTAACCTGCCT	ACGAAGAGCAGATTTCTTCAACACA
1	C11	16_16620861	16	16620861	16620786	16620936	GCTTGTTTTGACCTCTGCTGGCT	TCACATTCTGCATTGGACGTTGA	CCTCTGCTGGCTGAGAAAAGCTC	AGTGGCTGGATCTGGTTTTATCACA
1	D11	16_16627427	16	16627427	16627352	16627502	ACCAGATCCAGCTACGAAAATGC	AGTTGTTCTCAGCCAGCAGAGGT	TGTGATAAAACCAGATCCAGCCACA	AGCCAGCAGAGGTCAAAATAAGCA
1	E11	16_16628918	16	16628918	16628843	16628993	GCTTGTTTTGACCTCTGCTGGCT	TGCATTTTAGTGGCTGGATCTGGT	ACCAGATCCAGCAACTAAAATGC	GCTTTTCAGAGCCAGCAGAGGTC
1	F11	16_16634686	16	16634686	16634611	16634761	ACCTCTGCTGACTCTGAAAAGCTC	GCCAGCAGAGAGGTCAAATCACA	CCTCTGCTGGCTCTGAAAAGCTC	TGCATTTTAGTGGCTGGATCTGGT
1	G11	16_19918434	16	19918434	19918359	19918509	TCTCTGGAGAGCAACAGCACGAA	ACAAACTTTTCGCCCGCAAGACA	CGCGAGGAGTTTTGTCCACAGAG	TCTCCCTCTGGCTATGGGACCTT
1	H11	16_19918467	16	19918467	19918392	19918542	TCTCTGGAGAGCAACAGCACGAA	ACAAACTTTTCGCCCGCAAGACA	CGCGAGGAGTTTTGTCCACAGAG	TCTCCCTCTGGCTATGGGACCTT
1	A12	16_32407706	16	32407706	32407631	32407781	TGGTGTGTCTTTGTTCACACCCA	CAAACGCCTGTCCTAAGGCCATC	TGAGATTCTGGGGACATCAGAGACG	GGCCGCAGGCTTCACTAACTCTA
1	B12	16_32715427	16	32715427	32715352	32715502	AGCGCTGGTTTAGCATCAACAGG	AGAGTGCTGACTGACAGGTGCTT	GCAAATGTGTCTGTAGGCACGGG	GCATTAACGCCGCTCTGAAGGTC
1	C12	16_32715880	16	32715880	32715805	32715955	TGAAAGCACCTGTCAGTCAGCAC	AGATCTACGATCCTGTGTCGCGG	GGTTCAAACAGAAAGCGCACAGC	GAGCTCGCACGGAGCTCTTAGTA
1	D12	16_37613751	16	37613751	37613676	37613826	ACTGGAACAGTGTGGTTAAGGTT	GGATCCAAGACCAGCGACGAGAT	ACTGAGAGTTCAAACACTGAAGAGCA	CATGGGGAGTGGGGAACATGAGT
1	E12	16_37705270	16	37705270	37705195	37705345	CCATCATCCCTTGCGGTCTGTTG	GGCAGTTGTTATCGGCTCCGTTT	AAAATGAACTGCGTCCTGAGCCG	AACAACGAAGCCAGGGTGATGTG
1	F12	16_3998776	16	3998776	3998701	3998851	ACACACGGTTGCTCTTCTTCACT	CAAGATCCAGCAGATGGCGTAGC	ACAAGGGCAAGACCATTACAGACA	TGTGAAACCCAAACTTGAACTTGT
1	G12	16_40536120	16	40536120	40536045	40536195	TCTGTTGAGCATATGATTAATGGTTGA	TTTCATTTGGTCCATGGCGCTGT	AATACTGTTGTACTATTGGCGTGTT	TCCATGGCGCTGTATATTTTAGTTCT
1	H12	16_40611707	16	40611707	40611632	40611782	AATGGACGTCTTCAGTGGAGCGA	CTCGTCACACCCCTAGGCCTTTA	GGAAGCTCGTCCTTTATCCTCGC	TGGTGCAAAAGCACTAAAGGCGT
2	A1	16_41627758	16	41627758	41627683	41627833	CAGGGTCATTTCCCTGTGTGCAG	AACCTCTTCAACAGGCTCCCCTC	CCGGGTAAACACTTCCAAAAGGCA	GCGAAGCAGGGGATTAGGCATTC
2	B1	16_56724748	16	56724748	56724673	56724823	GCCTTAGCAACGGATTTGCGGAT	CGTTCTCCGTGACACTAGGCTGA	GTGTGCGGATGAAGCTAGTGGTG	GCGTAGAGCGAGCAGAACTGTTG
2	C1	17_14091837	17	14091837	14091762	14091912	AGTGCGTTGTAAACAGCCACCTG	GACGCCACCTTTCCTGGAGTCTA	GACGGTGGCTGATTAGAGACGGA	AGCAGAAGAGGAAAAGTGCAAAGCA
2	D1	17_14816060	17	14816060	14815985	14816135	GCCTTTTCGAGCACTAGTTTTGCC	CTGCCAACACTCAAAGCATGGGT	TGCCCATTTGTCAGCAGAATGTT	TAACCCGCCAACCAGGTATTGGA
2	E1	17_26257382	17	26257382	26257307	26257457	GCACCCGTAAAGCCTCTTTAGCC	GGGTTGCTGCAAATGAACAGCATT	TGCCGTGAAATGTTGTATAAACGCA	ACTGTACTGACTCTGGTGGAAAT
2	F1	17_33232441	17	33232441	33232366	33232516	AGGTTCCCAAGGGTTCTCAGCAG	TTCGTACGTCATGGCGAAACACC	TCGACATCTGGTCAACAGCACCT	TCAAGGCGACTCGATTGAAGCAC
2	G1	17_41172771	17	41172771	41172696	41172846	ATTCAGGTGTTCGAATCGCGTCC	CCAGTGGGACAGACGGTTGTTTG	GCTTTGCCAACTCATCCACCGTT	CTGCACAAACACGTACCTCCCAG
2	H1	17_45317611	17	45317611	45317536	45317686	ACCGGGGAAAGAAGAGACAGACA	TAGCGGACTTCCTGGGCGTTAAA	GCGTTCATGAGCTCAAAACCCTT	GCGGGTTTGTGCTTCGTCGTTTT
2	A2	17_46704209	17	46704209	46704134	46704284	GGTGGAGTGAGCGACGTATCAGA	CCCACAATAAACCATCAAGATCCTGGC	ATCAGAGTAGGGGCGAGAGGGTT	AAGCCAAAATACAGGAATTGCAGA
2	B2	17_46985343	17	46985343	46985268	46985418	ATGGAGTGGTAGGAACCTTGGGC	ATGTGTGTGGTGATGGGTGGGAA	CACATAGCCAGGCCAGAGTCTCA	CTTAAGTGACCTGCCAGCATCGG
2	C2	17_50543702	17	50543702	50543627	50543777	GGATGGTTGACAAACCAGAGGGC	TCCCGGACACCTAAACAGCAACT	ACCATCAATTGTGTTCAAGCCCC	AGGTAAAGTTATCAAAAGGTCAGTGC
2	D2	17_52480395	17	52480395	52480320	52480470	EMPTY	EMPTY	EMPTY	EMPTY
2	E2	17_8301524	17	8301524	8301449	8301599	CGGAGAGCAGATTTCTTCAACGCA	TGTTCATTTCGCTGTAGCGACCC	AGGCAGGTTAGGGTAATTAGGCA	ACAGAGCACGGAAATTTTCACAG
2	F2	17_9140671	17	9140671	9140596	9140746	AACAAAGAGCACTGGTCGCTCAC	TAGCCTGTATTCCAGCGTGCAGA	GCGTCGCGTACACTGTTAATCCA	CCAGCGTGCAGACTGGGC
2	G2	18_12419514	18	12419514	12419439	12419589	TCAGTCCTCTCTTATTCCAAGCAA	GTTGTCAGGAGCCAAACAGGCAG	TCAGTCCTCTCTTATTCCAAGCAA	ACAAGATGAACTGAGCTGACCCA
2	H2	18_1402377	18	1402377	1402302	1402452	AAGTGCTAGAGCAAGCCTGAGGA	AGTCCCTGGGCAGGAAGTAACAA	AGCTGGTCGCATACGAACATTACA	ACTGATTGTCCAAAAGCAGTTCTCT
2	A3	18_17624554	18	17624554	17624479	17624629	AGCTGTTTGGTTTGATTCGTGACT	CCCAACCATTGGGGTTGCATTGA	AAGTGCACAAATTTCATGTTTCTGTT	AGTCAACACCCCTAAAAGTGTGGGT
2	B3	18_26490415	18	26490415	26490340	26490490	TTGCGAAGTACAGCAACGAATGC	TGGAACCACTTAAGGGTGAGCAA	TGCTGCTTGAGGGTTGTAGCTTT	TGCAATAAGTGAGCTGGTAACTTGG
2	C3	18_27046720	18	27046720	27046645	27046795	TTGTTGTGAGCACACTTGAGCCG	ACCTTGCCTTTTCCAAACCACGA	TGGCTGTGAACGCTGCAATTTCT	AAAACGGTTATCGTCCCATGCCT
2	D3	18_28844481	18	28844481	28844406	28844556	TTCGATGTGGTCTACGGAGGTCG	GGTGCTCCTCAGGGATGTGTTCT	TGAAAGATGGTGGTGCCCAGGAA	TATCCCGAACGGTGACGAGTCTG
2	E3	18_30824011	18	30824011	30823936	30824086	AAGGCAAAACAAACAACCCCGAG	TCTCTACAGGATGAACTGCACGGA	AAGGCAAAACAAACAACCCCGAG	CTGGTCTAGTCCCTCCCTCCTGG
2	F3	18_31861820	18	31861820	31861745	31861895	AGTAGGTCAAACCTGATCGGGAGC	TGTTGGTAAAGGCGTCTGCAACT	TGCAATCTGCACCCTCGAAATGA	GGCGTCTGCAACTTTTGTGAAGC
2	G3	18_32887332	18	32887332	32887257	32887407	TCTCAGTGGTTTGGAATTCTCGGA	TCCACATGCTCTGTGTAGCACAAC	GGTGTGTGAGATAAAGCAAGACAGCA	TGTGTAGCACAACAGTTTGTAATGT
2	H3	18_35771979	18	35771979	35771904	35772054	TGAGGCCATTTTCTAGCCACGGT	CTGGTCTGATGCTGTTAGGCTGC	GGAGTGTCCACAAACTCTCATGTCC	GCTGTTAGGCTGCATTCTGTTGT
2	A4	18_5625870	18	5625870	5625795	5625945	GGACGCACTGATGCAGACTTGAG	CTCGGAAGAACGAACTCGGGAGA	TCATTGCGACTGGAGGTGGGAAG	ATGCTGCGTTCTTCCTGATGGTC
2	B4	18_9674876	18	9674876	9674801	9674951	ACAAGTCATAAAGCCCGCCTCCT	TAAGTCTCCGGCAGGCGAGAATC	CGCCTCCTCCGTGTTAATGAAGG	ACTTCAGTCTCCTGCCGAAGCTC
2	C4	19_13622204	19	13622204	13622129	13622279	TGAATCGACACAATTCTTGAGGCT	AGCCCTCCTAAGAAAATAGTGTGT	GTTCAGTCCACTTAAATTTGTAATAACG	TGAAACTCCTTGCTGATTTAACAACCT
2	D4	19_3393173	19	3393173	3393098	3393248	ACAGAGCAAGGAAATGTTCACAG	AGGCGACAGGACTTTTGTCAGGA	AGGTCAATATTATTAGCCCCTTTAAGC	CCCCTGTTTATTTTATTTCTCCCCAT
2	E4	19_9292804	19	9292804	9292729	9292879	TGATGTCATTACGCTGCTGTGCC	TTCACGGTTCGGTAATACCTCGG	AGCCAATCGCTGCATTGCTGAT	GCGAGGTATGAAGAATAGACCCCTGG
2	F4	2_13230866	2	13230866	13230791	13230941	AAACTTGGCACGCTCATGTCTGG	GAGTCTCTGTTACTGCGCTGTGC	TGCGACATCGCGCATAGGAGATA	TGCGCTGTGCAGAGATGTATAGT
2	G4	2_13732632	2	13732632	13732557	13732707	TATCAATCTGGGGTTGCCACGGT	TCTGCCTGCCACAAAACAGACAC	TATGTTTTACGCAGTGGCTGCCC	TTACATAGAAGGTTGCGCGGTGG
2	H4	2_14462554	2	14462554	14462479	14462629	TGACCTGTAGACATGAGCTGTCCT	TGCACTATACTCTCACCTGGGGT	ATTGCATGCTTATGCACCAGGGG	TTTCCTGCGATTTCTGCGCTTGT
2	A5	2_17461984	2	17461984	17461909	17462059	GAAGGGCAGAACGTGGCTTGAAA	ACAGTGGGTTTCTTTTGACCGCC	TGCAGTGAGCACATCCGGTCTTA	TCCGCCCTCAAAGCAGTTACTCA
2	B5	2_17461985	2	17461985	17461910	17462060	GAAGGGCAGAACGTGGCTTGAAA	ACAGTGGGTTTCTTTTGACCGCC	TGCAGTGAGCACATCCGGTCTTA	TCCGCCCTCAAAGCAGTTACTCA
2	C5	2_18397952	2	18397952	18397877	18398027	CACGGCATAGACTGTGAGTCTGC	ACGCGTGCGTTACAACAGACTTT	CAGTGTTGAGTGAACGCGAGGAG	TCTCCCTCTGGCTATGGGACCTT
2	D5	2_20150330	2	20150330	20150255	20150405	ACAAAAGCTGACCAGGCGAACTG	AGGAGCCCTTTGTCAGACGTGAG	CGAACTGGTTTCCCGGTGTTTGA	TGAAGGTGGGCAAGCTTGGTATG
2	E5	2_30133167	2	30133167	30133092	30133242	ATGGCATCGAGTCTGAGGCAGTT	GGGTTAATGACGATATGCCCCTCC	TACGGTGCTCTGTCATGGTGTCA	AACCATGCTTTTACCTGTAGGCT
2	F5	2_30133597	2	30133597	30133522	30133672	AATGCATGCGCTAATCATGAACT	AGGCGCACACTAATCATGAACAA	TCATGACTTTACTTGGAGGGGCA	TCAGGTGTAAATAACAGCTACCCCA
2	G5	2_30133604	2	30133604	30133529	30133679	AATGCATGCGCTAATCATGAACT	AGGCGCACACTAATCATGAACAA	TCATGACTTTACTTGGAGGGGCA	TCAGGTGTAAATAACAGCTACCCCA
2	H5	2_35073714	2	35073714	35073639	35073789	AGGCTTGACTCAATGTGCTCCTA	CAAACAGGGTCGAGGGAAGCCTA	TGCACAGACATCATCAACATGCAA	AGAGTCCAAAACTGCAGACCTGA
2	A6	2_37132633	2	37132633	37132558	37132708	TCAGTCAGAAACAATAACCGGGCA	TGGGTTAAAGGGCTACGACTTACGA	CAGATTCAGTTGCCTATGGGAGA	GGCTACGACTTACGAAAGAGTTGTG
2	B6	2_38101954	2	38101954	38101879	38102029	TGCAGGCTAATGAAGGCGTTTCC	CAAATCAGCTAAGACGTGCCGCT	TCGAACATATTGTTCAGCCTTTCCA	TGCCGCTCCTCGTCCCATT
2	C6	2_42069739	2	42069739	42069664	42069814	ATGTTCACCTGCCTGCTTGTCAG	AGGGAACAAAGGAACTGCCAGGA	CGTCCGGTTTTCCACTGTCATGT	CCCTCCCATACATAAGCATGCCAC
2	D6	2_46189550	2	46189550	46189475	46189625	CACCAGCAGAGGTCAAAATAAGCA	TCTGCTGGCTGAGAACAGCTCAT	TGCATTTTAGTGGCTGGATCTGGT	CCTCTGCTGGCTCTGAAAAGCTC
2	E6	2_53550204	2	53550204	53550129	53550279	TCAGCAGTGGACCAGTTATTTCCT	TGCTGACTGGTCAGTACTGCATTT	ACACCCACATCAACCCAGTACTTT	AGCATTGCATCTATTGTCATTTTACCA
2	F6	2_53599936	2	53599936	53599861	53600011	AGCCAATCACAACAGTCAGACGC	GTTCACACAGGCGAGGACGTTAC	GCGCGGTTTGTGAGGATAAAAGC	AATGAGCTTTAAACGGCTGCGCT
2	G6	2_55995256	2	55995256	55995181	55995331	TGTGGCATGGATGTTGATGCTCG	ACCACCAGCCTGAACCGTTGATA	CGCAAATGCCTTGTTGATGCCAG	TCAGACCAGGCAACGTTTCTCCA
2	H6	2_57695602	2	57695602	57695527	57695677	TCTATTCTGCCGCCCTAGACGTG	CGTCCCCAACACTACCCTCACTT	GTGAGAGGTGAGGGTAGTGTCGG	CGGCAGAATAGAGAGGGCGAGAT
2	A7	2_57725119	2	57725119	57725044	57725194	TGCTAAGCAGAAACCCCGGAAGT	TAGGTAGTGCTGTCGCCTCACAG	TCCGGGAATGAACCGCCAACTTA	CTTGGCGCAGTTGGGATTTCTGT
2	B7	2_58114686	2	58114686	58114611	58114761	AATGTTTGATACCGCACGGCGAA	GGCACAGTGTTTAGACGGCAGAG	TGCGGTGAAAATCCTACACGAGG	GTACGCGACGCTCGACAACAATA
2	C7	2_5939632	2	5939632	5939557	5939707	AGAACAGGGGTCACCAATCTCGG	CCTTCTAGTGGTACGCGGAGGAA	CGGCCCTTCAGGAACAAGTTTGA	AGATGTAGCTGCTTTACTGGGCCT
2	D7	2_60133711	2	60133711	60133636	60133786	CTCTAAACGGCTGCGCTTGTGTT	GATTGTGAGCAGCAGTGTAGGGC	CACGCGTCAGAGCTTGAAGGTAA	GAGGGAAGATTGCCGGAAAGAGC
2	E7	2_60220771	2	60220771	60220696	60220846	GCGGCATTCAGAGAAGTTCAGGG	TCGAATCCAGCGTCTGGTGAACT	ATGGCAGCTGTATGAGACGGGTT	CCCCGCTACATATCAGATTTTGCCT
2	F7	2_7079568	2	7079568	7079493	7079643	GGGCCGATACAGCAAAGGTGTTT	GCAGGGGAGAAGGAGGGGAGTAA	CGTCCAGATTACCAGCAGGGCTA	GCAGGGGAGAAGGAGGGGAGTAA
2	G7	20_12632046	20	12632046	12631971	12632121	AGTGTAGCTGGTGATGATGTTTGT	ACTCTCCTCCACAACGGTGACAG	TCAGCTTTGCTCCATGTTTCTTGA	AATCTACTGGCAGCTGTGGTTGC
2	H7	20_12847019	20	12847019	12846944	12847094	GCAGGGGCTTCAGCCATTTGTAA	GAAGCCATTGAGGGCATTACCCC	GTACGGATTTGGAACTAATGGAGCCC	AGGGCATTACCCCAGTATTTAAGGC
2	A8	20_17216340	20	17216340	17216265	17216415	TAAAACCCGCCTTGCAGTAACGG	TGTGCAATGTTTGGTGCAGAATGA	AATCCTGCGTTTCCTAGACGCGA	TGTTTGCATTTCTCATTTCAAACACTG
2	B8	20_3184417	20	3184417	3184342	3184492	TTTGAAAATCACCAGGCGACCCC	GGAGGGATCCAAACCAGGACGAA	CTTCATTGTCCCGCGACCCCTC	GAGAGAGGCACAGGAGCTCAGTC
2	C8	20_42849353	20	42849353	42849278	42849428	ATGGTGGGACGTTCGAGAGAGTG	AGTCGGGATTCGAACCCAAAACA	GAGATCCCGAAGCGCAAGTGTTT	GCACGGTCCACTAAGCCATACAA
2	D8	20_45455573	20	45455573	45455498	45455648	EMPTY	EMPTY	EMPTY	EMPTY
2	E8	20_5105629	20	5105629	5105554	5105704	ACGTGGGTGTCTGCTTCTCATCA	TTGAGGCCTATTGCAACGTGCTG	TGTGGTGGAGTCTATTCAAGCCT	TGCAACGTGCTGTAGAAATGCAA
2	F8	20_5105644	20	5105644	5105569	5105719	ACGTGGGTGTCTGCTTCTCATCA	TTGAGGCCTATTGCAACGTGCTG	TGCCATTTGCAGTACACACACAA	AGCATGTTTACACACGGTCACAGA
2	G8	20_9397371	20	9397371	9397296	9397446	GTGCTGACGTGAGATGTCTGCTT	CTGTTCACACAGGCAAGGACGTT	GTGCTGACGTGAGATGTCTGCTT	TCGCAGGATCACTTTCGCATGTC
2	H8	21_10284932	21	10284932	10284857	10285007	GCACAACACTGAGATGAAGGCGA	ACACAAATCATTCCCTGACCCCA	TGAAGGCGAAGTCACCATGAAAAGT	ACTCAGAACGTACACTCACCTCA
2	A9	21_2140514	21	2140514	2140439	2140589	CAAGGCTTGACTGTAGGCGTGTC	TGCTGGCACAGAACAACACAGAC	CGATCGTCATAGAAGCGTCAGCC	TGTGAAGGAGTGTCAAATCGGTGC
2	B9	21_23046900	21	23046900	23046825	23046975	CTTGTTCCCTCTCCCGTCTCCTC	GGTACGCTTGTGTGTGAGTGCAA	GCCAAACAGTCCTTAGGGATGCG	GTGTGAGTGCAAAACGCGCC
2	C9	21_25395020	21	25395020	25394945	25395095	TCCACAAACAACAGCAGACACACA	TTTGTATTGTGCCACTCCCAGCA	TGTCACCGTAATGGAGTGAGGGG	TTGCATGAGGCCCTTCTTCCAGA
2	D9	21_28929775	21	28929775	28929700	28929850	ACGACGGTTCAATTCCGGTTTGT	ATCACTGGCACTGGTCCCTGAAA	TCTCACAAACGCTACGTGAGACCT	AGGGCACCTAGGTTACCCCTTTT
2	E9	21_31624716	21	31624716	31624641	31624791	GCACTGTTCCTCCCTTGTTCCCT	CCTCACAGTCCAAAGACATGCGG	AGTGAAGCACTGTTCCTCCCTTGT	ACTGTGGCGACCCCAGATTAACA
2	F9	21_32525049	21	32525049	32524974	32525124	TCTTGCAACAGACACCCTCCTCC	AAAGAACTGCTCTGCTGGGTTGC	TTTTCCGCTGCTTCCACGTTGTT	AGGCTCAGGAGAGAAAGAGGGGA
2	G9	21_41839987	21	41839987	41839912	41840062	GGGAGCATTTGTGCGAGTGCATA	GCGGACTTGAAGCCAATGGAAGT	TGTTCACCACATGCGCAGATTCG	CCCAAGCCAGAAGGCATTGACTG
2	H9	21_5375036	21	5375036	5374961	5375111	CTCGGTAAACAGCGGTGAGTTCG	ACCGTGTTCCATGTTCGCCTACT	ATTGTGACAACCCTAGCACGCAC	TCTGCCAATGGGGTAAGCAAAAT
2	A10	21_7163254	21	7163254	7163179	7163329	CAGGGGTTGTCTAAACCAGGGGT	AAACAACAAGCAGCGAGCTTTGC	TGCAATGGAGCACACACACCAAT	GGGTCGCCTGGTGATTTCCAAAA
2	B10	22_14321375	22	14321375	14321300	14321450	TGTGCCTGGAAGCTGAACAGAGA	CAGAGCTGTAGCTGCTTTGCTGG	CAGAGGTCCCCACAGCAGAATGA	GCTGCTTTGCTGGGCTTACTACG
2	C10	22_15811649	22	15811649	15811574	15811724	GAGAGCGTATGGCAAGCCGTTTT	GCGCTCTCTATGGCAAGCCTTTT	TCGACTAGTCAGATTGGAAATATCTGC	GTACGAAATCAGATGAATTTTGACTAG
2	D10	22_17892186	22	17892186	17892111	17892261	TGAAACGGTGTCAGTCCAGTTTT	CAACGCCTGTACAGAGAGGTACG	ACGAAGGTTTAATACTTACACGGAGAT	TTAATGCACAACAGTTTTTAATCTGAA
2	E10	22_24245134	22	24245134	24245059	24245209	GGATGCAATGCTCCGTGTTGAGT	ACAAGCCTACGTGAGAAGCCCAT	CGCAGTTATGAAAGGGCTGGGTC	CGTTGGCATCGGTTAAGAGGGTC
2	F10	22_24722446	22	24722446	24722371	24722521	TCACAGCGGGTGACCATGACAAT	TGGTGACTACATCAATGCCAGCTT	CTGCTCCCACATCATTTGCCAGA	TGCAGCCCAAGGTAAAAGTCTGA
2	G10	22_24759442	22	24759442	24759367	24759517	GGTGCTGGAGGTGCAGCTAGTTA	GTGCCAAAACTTAACGCCCAAGC	ACCAAGCTGACAAAACATTGCTGC	AGTGAAGGACCCATGAACTGCCA
2	H10	22_24767778	22	24767778	24767703	24767853	GGCATTGTGTGCGGGTAAGTCAA	TCACCTCTATGCACCTCGCAACA	GGCATTGTGTGCGGGTAAGTCAA	TCACCTCACAGCAACCAAGCAAC
2	A11	22_26383008	22	26383008	26382933	26383083	AGCCAATGATTCGCCAGTTCACC	CAGTGGAAACAGAATGTACCTGAGC	CCAGTTCACCAGTGATGTTTTCA	AGTGAAGCGCTATGAATACTTTCCA
2	B11	22_26450866	22	26450866	26450791	26450941	GCTTGCCGTCTATCACTTCCACC	ACTGTTCTCCCAGTAAAACAGCCT	ACCCAATAAGTCCAATCGATCAATCA	AACAAGGCTGCACCAATCATCCA
2	C11	22_26990982	22	26990982	26990907	26991057	AAGACAGTCTGCTCCAGGATGGG	TCTGTTCAACGTGCCTATATTGTAAG	AGTAAGAAAAATGAAATGAGGAAGTAC	CCGTAATTTGAGTTTTTAGCTCTTAGG
2	D11	22_27778917	22	27778917	27778842	27778992	AAACTCACCGACCACCACCAGAA	AACTCCAGATCCTCCAACAGTGA	TGCTCACACTCTGTGTTATTGTGA	TCACTCTCAACACCAACACCACCT
2	E11	22_28117766	22	28117766	28117691	28117841	AGCTGCTACTAAGCTGTTGTTCC	GCAAGAGATACAGGCTCAAACTGC	AGTTCAGGCTTATCTGTCATTTCAAGA	GGTTGCAGAGGATTCAAAGCAGC
2	F11	22_28132290	22	28132290	28132215	28132365	ACAGCAGTTGAAGGATGACGTGT	TGGAAACCCGCACTCAAACCTTG	ACTGTGAAAATTTCCTTGCTCTGT	CACTCAAACCTTGCAAAGAAAGACC
2	G11	22_30976994	22	30976994	30976919	30977069	TGCAACAATGACCCAGAAGGTGC	AGCCGTCCAGCATTGTCTCAGTA	CAGAAGGTGCAGTCTGTGAAGGA	AAATGACGCCTTCTGCTGTTAAT
2	H11	22_31011765	22	31011765	31011690	31011840	CCACTGACAGCACTGCCAGAAAA	AAGCTTCATGCAGGCGTTTCCAA	CTAAGCCTTGGGAGAGGGACTGG	TCCCTCAACAATCCAAGGCTCCA
2	A12	22_32686599	22	32686599	32686524	32686674	GCACAGTTTTCCGATCGCACAGT	TGAGCCTACAAAAGCGGACATGA	TAAGTGTGTTTGCGCGTTTAGATGCC	TGAGCCTACAAAAGCGGACATGA
2	B12	22_36501150	22	36501150	36501075	36501225	GAATCCACCATCAGCTGCACTCG	CGTTAGCCTCCTTCGCCTGGTTA	ATTGTAGGTGCCTCCCTCTCTGC	GCCTCAATGAAGATGCCTCCTCTC
2	C12	22_37022676	22	37022676	37022601	37022751	CGTCCAGCAATATCGCTCCCAAC	AATTTTGAATTCCGCTCCCGCCA	TTTAAGATGCGGAAGTGCGCCTG	GCGTCCGATCTCGCTAAAGAGC
2	D12	22_37921556	22	37921556	37921481	37921631	CCACACAATGTCCGATCTGCCTG	ACGACTTCCTGTTTTGTGGCGAA	TGGCAAACACCTCAAACATGGCA	GCGAATCATCAAAGTTTGCGAGGC
2	E12	22_38183706	22	38183706	38183631	38183781	AATGTCTACCCCTTCCCCAACCC	ACATCACCGTGAGGGGTAAGTTT	ACCTTTACGGTAATGTAAAACAGTGA	CCGTGAGGGTTGGCGTAGGAATA
2	F12	22_3994651	22	3994651	3994576	3994726	EMPTY	EMPTY	EMPTY	EMPTY
2	G12	22_4794124	22	4794124	4794049	4794199	ATGCCCGAAAACTCACGCAACTT	AACGGCTTCCTGTTTTGTGACGA	ACTCGACAGCGCCACCTAGAAAA	GACACGCCCATCGACGAAAACTC
2	H12	22_989369	22	989369	989294	989444	CGCTCTCTCCGTCAGTATGAGCA	CATTCGCCATTTCCCCTAGCCAC	TCCACTGTACTTTGGTCCCGCAT	CCCTAGCCACACTTTACTTGTTGGG
3	A1	23_10657988	23	10657988	10657913	10658063	AGCAGCAGTGCAGCGATAGTTTC	AGCAAACAGCTCCCGGTAGGAAT	GCGCTGCTCACGCTCAATTAAAG	AATCCAGCATGCGTGTCGAACTG
3	B1	23_15462870	23	15462870	15462795	15462945	GAGCATTAGGAACAGCCAAGCCT	TGTGCTGGAGCTGGAGTCAGTAG	CGGCCCACTCTTACCATCCATCT	AATGGGCAGAGAATGGAGCGGAT
3	C1	23_20347596	23	20347596	20347521	20347671	ATTCAAGCTACCAAACCGCAGCC	ACTGCTCATTCTGACCGTTCTCA	ACACCCTGCCGTTTTCTAACTATCA	AACAGGAGCTATTTCACTGCACA
3	D1	23_22470570	23	22470570	22470495	22470645	ATTCACACTCGGCGCTGTGATTC	TCCCTAGCAACCACTTTAGGCCC	ACACCATTCCCGATAAGACCGCA	GTTGCCACACCCTAGCAACCATT
3	E1	23_3481047	23	3481047	3480972	3481122	CGAGGACGCAAGATCGCTGAAAA	CTCCTCCTGAAGTGACGAGCGAT	TGCATTTTCTGCCGTCTTTGGGT	ACGTTTTGTGTCTGCCGGTTTGT
3	F1	23_39360257	23	39360257	39360182	39360332	CTCAGCGAGCTTCTTGCTGTGAG	AAGACGCACAACCAACAGGAACC	GTGGCGTGTAGCATTTCTGAGCA	ACCAACAGGAACCAGCCAACAGT
3	G1	24_10436849	24	10436849	10436774	10436924	GTTGCTTGTGATGTAGCCACTGC	TGGAGAGTCATGATGCCAGAATTACG	AGTGATCTGCAAACTTGCTACCG	ACACAATCTGTTCCAGACGGTCA
3	H1	24_11928310	24	11928310	11928235	11928385	GGGTGGTCATGTACCTCGGTGAT	GCATTGGAGCCATTCTGTCCCAG	CATGCTCGGTGTCCCACTGAATG	TGGCTTGAAGGTGCCAAACATCC
3	A2	24_12454737	24	12454737	12454662	12454812	CCAGCAGACGTCAAAATAAGCAGT	CCTCTGCTGGCTCTGAAAAGCTC	TGCATTTTAGTAGCTGGATCTGGT	CCTCTGCTGGCTCTGAAAAGCTC
3	B2	24_24715203	24	24715203	24715128	24715278	GCTGTGCGCTTTCTGTTTGAACC	AGCGCTGGTTTAGCATCAACAGG	CGTTTCGCTTTACTTCAGGACGC	CTTGCAGTTAAACAAGGGGCCGA
3	C2	24_28909094	24	28909094	28909019	28909169	CGCCACAGCGGAATGAACCAATA	ACTGCGTTGCAAACTTCTGTGCT	TGCACAAGCAAACCACTGCAGAA	TGTTTACGATTCCGATCCCTTCGC
3	D2	24_34385486	24	34385486	34385411	34385561	TACATCCAACCTCGCCTCGGAAA	GTGATGGACCTGGAATGCGACAC	CAGAGCTCACCTGCAACCTTGAT	GGAACCTTTAGGTATAAACACCTGCT
3	E2	24_34888246	24	34888246	34888171	34888321	GCAGTGTGCTTGGGATCATTGTCA	GCCGAGTATTTAGTGCGGGTTGG	ACCCACAACCGGACATTATTTCACA	ACACCCGTAGACAGCGCTAAAGT
3	F2	25_1258689	25	1258689	1258614	1258764	CTGCCGGAACTACTTTAGCCGTG	GAGGAAAACCCCACCGAAAACCC	AGAGTGCTCATCAGCCAATCAGA	CCAGCTCTTTAAGACACCGCAGG
3	G2	25_22560576	25	22560576	22560501	22560651	TGGTTGAGCTCCAGAGATGCAGT	TGGCTGGGCCATTCAAGAAGAGA	CAGGCACTACTCATCATGGCTGC	ACGTAGTTGTTGTGAAGCCACTCC
3	H2	25_26803891	25	26803891	26803816	26803966	ACCCCTGGGATCAGGACAGGTAT	GAGCACCGCATTAACATGCTGGA	TTCGGATCAGAAGCCGCTTGTCT	GTTTGCAACAATACGCACCGCTC
3	A3	25_27102471	25	27102471	27102396	27102546	GCTTTTCTCAGCCAGCAGAGGTC	ACCAGATCCAGCCACTAAAATGC	GCTTTTCTCAGCCAGCAGAGGTC	TCTGACTGAGTTTGCATTACTGCTT
3	B3	25_27170948	25	27170948	27170873	27171023	TCACACTCTGCATTGGACGTTGA	GCTGGCTGAGGTCAGCTCATTTT	AGTGGCTGGATCTGGTTTTATCACA	CCTCTGCTGGCTCTGAAAAGCTC
3	C3	25_27177216	25	27177216	27177141	27177291	AGCCAGCAGAGGTCAAAATAAGCA	TGCTGGCTGAGTAAAGCTCAGTT	AATGAGCTGTTCTCAGCCAGCAG	ACCAGATCCAGCTACTAAAATGCATCA
3	D3	25_2780140	25	2780140	2780065	2780215	GCGCAAGGTGGGAATGCTTTAGA	AAACTGGCACGCGTCAGCAATTA	GAGGTAGAGGCAGGTGGAGTGTG	TCGACGCATCTCTTCCTCAGCTT
3	E3	25_35992113	25	35992113	35992038	35992188	ACAGTGCTTTAGGCTAGGCTAGTGTT	CCTAGAGCGCCATCTGTGGTGTA	CAGTGCTCTAGGCTAGTGTTTTGT	AGAGCACCGTCTGTGGTTAGAAAC
3	F3	3_10849674	3	10849674	10849599	10849749	CGCGTACTGAATAGCGGTGTTGT	TGGGCATTTACAATGTCCCCTGC	ACTGCACAGGTTGAGCCCTATGT	TGGGACTGAGGATTCTGGGACAA
3	G3	3_1871091	3	1871091	1871016	1871166	ACTCTGCCATGTGTTTGTGCTGA	TAGTCTCGCTTGTGTGTGCTGGA	TGTGCTGAATGTAATGAAGTGCTGT	GATTCTGGTGAGGGTGATCGTGC
3	H3	3_19156139	3	19156139	19156064	19156214	ACAGACAGACCCATCATGTAGCCT	TAAGTTGGCGGTTCATTCCGCTG	CAGCTTAATTGTTTTATCTCCACTCCA	GTTCATTCCGCTGTGGCGACC
3	A4	3_22588268	3	22588268	22588193	22588343	TCATAGCCTCCAGTATTTGCCCA	CCTGGTCATGATGTCACAGCAGC	ATGAGTCACACACAAAAGCCAGT	CCACATGGAGTGAGGAGGTGGAG
3	B4	3_25042058	3	25042058	25041983	25042133	TCTCCGTTAAACAGAAATTGAGGGA	ACCTTTAGCTCCTCCAGGTTGGG	TGACTTCTTCAACTGTATGTGGTCAT	GTGACTGGCCATTGGCTAAAGCA
3	C4	3_27905679	3	27905679	27905604	27905754	AGGCCTAAGAAAGACTCAGGGCG	TCCCCATAGGTCTGCTACCTCCT	ACTCAGGGCGATTCTGCCTAACC	CGTCTACCGTGTTCTAGTCCGCT
3	D4	3_28065264	3	28065264	28065189	28065339	ACTAAGGTGCCGCTATTTGGGGT	CCCCAACTTGCACCAGAAAGTCA	TTAACTCACGGGGCTGCGAGAAA	TGTCAATGGTTGCTGGTTTTCATCA
3	E4	3_30244044	3	30244044	30243969	30244119	TGCACTACTGAGGCAAACTCACA	CTTTCGTCACCTCCCCTACAGCA	ACCTGCGCTCTAAGGTGGTGATT	AACTGCTGTCTAGACGGATGCCC
3	F4	3_39115303	3	39115303	39115228	39115378	TCGCTCTCAGGGATAGGGAAACC	CGCCTGGCTTACACACTACACAC	CCTGACAGGTGGACAAATCTAAGC	ACACACTACACACAAGATGTAGAGCA
3	G4	3_39198724	3	39198724	39198649	39198799	GGCAGGAAATATGTCCGCGGTTT	GAGACTGGTGACTCCACAACCCA	GAAAGCCTTTGTCCCGCCCTTAC	TCCTAGTGGTACGCGGAGGAATC
3	H4	3_46950490	3	46950490	46950415	46950565	AGCTTTTCAGAGCCAGCAGAGGT	TCAACGTCCAATGCAGAATGTGA	TGGGGCTGGATCTGGTTTTATCACA	TCTGCTGGCTGAGAACAGCTCAT
3	A5	3_46952054	3	46952054	46951979	46952129	GACAAGCATTAGCGCAGGGAGTC	TCTGCTGGCTGAGAACAGCTCAT	ATCCAGCTGGTGTGGATTTGTGC	TTTTGACCTCTGCTGGCTCTGAA
3	B5	3_48102274	3	48102274	48102199	48102349	TGTGGCTGGATCTGGTTTTATCACA	CCTCTGCTGGCTCTGAAAAGCTC	AGTGGCTGGATCTGGTTTTATCACA	TCTGCTGGCTGAGAACAGCTCAT
3	C5	3_51001734	3	51001734	51001659	51001809	GCTGACAGGAGGAAGTTTGGCAC	CGGACACACCCATCGACGAAAAC	TTCTCTGTCATCCTGAGGCCACC	CGTGCATGTGTGTGATTCGTGGA
3	D5	3_8225890	3	8225890	8225815	8225965	GGGGTTCCCAAACTTTTCAGCCC	AGACCAGAGGTTCTCAAAGTGGGG	CCCCAAAATGACAATGCCAGTGA	TTGGATTGCGACTTCTCGGGTAA
3	E5	3_8747394	3	8747394	8747319	8747469	CCCGGAAACTTAGATGCACACGG	CACCGTGTTTACGCCACAGAGAC	CGCGTGTGTTATTCCGGTCACAA	GTACGCGACGCTCGACAACAATA
3	F5	3_8764326	3	8764326	8764251	8764401	TGTGTTTTGCCCATCCTCTGACA	TTGCTAAGAGGCATAACATCAACAA	TGGTGACATTTTGCAATAAGGTTTCTT	GCATGTACTAATGTGAACAAACAATGC
3	G5	3_9470232	3	9470232	9470157	9470307	GGCCTAGTGGGCTTGAGGAATGA	CTAAGGCGCTGCTGGGATTTGAG	GCCACCTATTGTTGAGATCACGCC	ATCCAAACCCAGAGTCAGCTCGG
3	H5	4_18413199	4	18413199	18413124	18413274	TTCTTGGTCTGTGCTCTCCCTGG	AGACATCTAGCTCACGCTGCACT	AGGGCAACCGTCCTTCAACCTTA	GCCCCTCCTCTCGTTTATGGGAT
3	A6	4_25231011	4	25231011	25230936	25231086	ACCGCAATGCATGCTGGGATATT	TGTCACCGTAATGGAGTGAGGGG	AGCATGCATTGCAGCATGAAACA	TCTGGAAGAAGGGCCTCATGCAA
3	B6	4_26177217	4	26177217	26177142	26177292	GCTTGTTTTGACCTCTGCTGGCT	TGCATTTTAGTGGCTGGATCTGGT	ACCAGATCCAGCCACTAAAATGC	AATGAGCTGTTCTCAGCCAGCAG
3	C6	4_27965508	4	27965508	27965433	27965583	TCGGGGTGAGTGAAAGCAGAAAC	TCGAAATCCAGTGGTCTTGCAGC	TGACGGGGAAAACTGCAAGTTCAA	TCCCAAATGCTCCGGAGAGAACT
3	D6	4_29551717	4	29551717	29551642	29551792	AGTTGGGCTCTTAGCCCTGTCAT	TGCTGGGAGTGGCACTGTACAAA	AAAGCTCCTTTGTTGTGGCAAGC	ACTTTCAGTTGCCTGTTTGTGAGT
3	E6	4_29905015	4	29905015	29904940	29905090	TCCCTCCATCTCCATGTCGTTGC	CAGGCTCGGTTTGTCAGAAGTGG	TGGCTATTGAAACTAGGCGCAGC	CAGGGGAGACTGCGACCTGAAC
3	F6	4_30154845	4	30154845	30154770	30154920	GCAATCTGTTGGTGTAGGGCTGG	CTGGCCCTCACCTCTGCTTATGT	CAATGCGCTTTGGTTCACTCTGT	GCTTTAACAGGCAGTCAAGCAGGT
3	G6	4_30155908	4	30155908	30155833	30155983	CTGACAGCCAATCTTTCCGAGGC	ACTGAGGTGACGGACAGCTGAAA	TCGAAATCGTGAATCGGTCAAACT	ACTGTCTGCCAATGAGCTGTTGC
3	H6	4_33012096	4	33012096	33012021	33012171	CCTGGAGGCATTTTCGGTCAGTG	CTTGCAAATGTGTTGGGTGTCGC	TCCTAAGACCCCACCCGGGTTAT	GTTTAGACACGGCACTTCCCTGC
3	A7	4_33018258	4	33018258	33018183	33018333	CCTGCAATCAAGCCTGAATCCCC	ATTTTACGAGCTGCGCCACAGAG	GGGCCTCATGTACGAAGACTTGC	TCTCCGGTCTACCTCCGAAAGGA
3	B7	4_33259254	4	33259254	33259179	33259329	TCATGTTGAAGCTGCACTACGGA	TCTGTTCCAGCAGACTGGTCAGG	TGGCTCTAAGGGCACAGGTGAAA	CAGGCACTGCAGAACATGAACCC
3	C7	4_33394867	4	33394867	33394792	33394942	TGTGTGCTGAGAGAGTTGGACCT	TGATCAGAGCCTGTCAAACCTGC	AGTGGAGAAACTGCAAAATGCTG	CCGGGTCCAGAAACCTCATCAGA
3	D7	4_33416492	4	33416492	33416417	33416567	TTGCCCATATCCCTCCATTGCCA	GTCGACGCGTATATGTGGTGAGC	GTCGCTCCTATACAACGGCTGGA	TGGTGGCTTTGAACGATCCTGGT
3	E7	4_33860255	4	33860255	33860180	33860330	CATGCAGCGCTACCGTTGTTAGT	TTTCCCCAAAACCACAGGTTGCC	CTTGTCCGCAGTTGGCTGTTCTT	AGCAAAACGGGATGGACAGATGC
3	F7	4_34125678	4	34125678	34125603	34125753	CCACACTGAGAGCACATGAAACGA	AAATGACCCAACAGCACACGAGG	ACACTGGAAACATTGGCTATACACAC	AGTGTTCCCTGTCTGCTTTACACA
3	G7	4_34458160	4	34458160	34458085	34458235	AGCATAATCTTATTGTGAATGGCCTAA	TGCTGGCTGATTTTATCTGCATCTCA	TCTTATTGTGAATGGCCTAAATCAAGA	TTTCCTGAGGCATTCCCCTCAAA
3	H7	4_34813026	4	34813026	34812951	34813101	TGCAGCAGGAAATGTTGGCGATT	AACCTGGACAGATTGTTGTGCAT	CGCCTGCTGGTGCATGAAGAATA	TCCATCTGGGCCATTTGAAAAGT
3	A8	4_36278883	4	36278883	36278808	36278958	TAAGGCTAAGAGGGAGGGGCAGA	TCTCAGGCAAGAGTGCAGAAGGG	TGTCGGTGGGAAAGAGGTGTGAT	AAGGGCTGAGCGCAGGTGGAAAA
3	B8	4_36279084	4	36279084	36279009	36279159	TGTCGGTGGGAAAGAGGTGTGAT	GCTGCGTCCCATCGATACTAGGT	CCCTTCTGCACTCTTGCCTGAGA	CGCCGAAATGTCTTACTCAACCTGT
3	C8	4_37352053	4	37352053	37351978	37352128	TCACGCAGTAGGCGAATGACTCT	AAGCCAGAGCTTCGAGACAACCT	TCTGACTCCAGGACACATGCGAG	ATTACCCTCCACAGCCTGCACTT
3	D8	4_37627926	4	37627926	37627851	37628001	CTGTTGCCAGGTTGGACTTGGAC	CCCTTTCCCGGCAAAAGATCTCC	TGGACATCGACAGCAGCTTTGTG	GAGTGACGGATCAGGCGTCCATA
3	E8	4_38110156	4	38110156	38110081	38110231	GTCCTCCCTCATCCACCTTTCCA	AGACAAGGGTGTCCTTTATCAGCA	TCATCATATCCCAGTGTAATGCCT	TCCAGTATGCTGATGATACCACTCT
3	F8	4_39298406	4	39298406	39298331	39298481	AGAATTCTGGCGGTGAGACCCAA	GGCGAACGTGATGACCACTACAC	GCAAGCTAGAGGGATGGGGAGTT	GCGAAATGTCCCCTTTCGTCACA
3	G8	4_39333161	4	39333161	39333086	39333236	AGAGCCTATTACGGCTGCCAGAG	GTCAGGCAAGCATGTCAGGATGG	AAAGTCCTGCGAATCCCATTGCC	TTATGCAGCGTAGCAGTGTCCCT
3	H8	4_40209369	4	40209369	40209294	40209444	CCAACATCGCTCAGAGTTCCACG	GACACCCCATTGCAGCATCTCTG	CATGTTATCGGCACGCTATGGCT	TGCTGCAATGTATTTCTCTGGTCA
3	A9	4_41567157	4	41567157	41567082	41567232	AGTGTAGCTGGTGATGATGTTTGT	ACTCTCCTCCACAACGGTGACAG	TCAGCTTTGCTCCATGTTTCTTGA	AATCTACTGGCAGCTGTGGTTGC
3	B9	4_41766498	4	41766498	41766423	41766573	GGCGTGGCTTGTGAGCTTCATTA	TACTGCACCCTAGCAACTGTCCC	AGCAAAGATATGCATGTAGGCCAGT	AACTCAGTCTAGCCAGCAGCCAA
3	C9	4_43009091	4	43009091	43009016	43009166	ACAGTGTTTCGAGTTCAAGCTGT	TGCCTAATTACCCTAACCTGCCT	TCTGGATCAAGGAGCAATATGCAA	ACTGTCATCAGGGCAAAGATAAAAT
3	D9	4_43009119	4	43009119	43009044	43009194	ACAGTGTTTCGAGTTCAAGCTGT	TGCCTAATTACCCTAACCTGCCT	TCTGGATCAAGGAGCAATATGCAA	ACTGTCATCAGGGCAAAGATAAAAT
3	E9	4_43236307	4	43236307	43236232	43236382	GCATCTGTCCATCCCGTTTTGCT	GCCTGACCATGTCATCCAAACCC	GGCCTAGTGGGCTTGAGGAATGA	TAGCACCTGCTGTTCCCAAGACA
3	F9	4_43370269	4	43370269	43370194	43370344	ACCGCAATGCATGCTGGGATATT	TGTCACCGTAATGGAGTGAGGGG	CAGATTCATGAGGTCTGAGTGTGT	AGTGAGGGGCTGATTTAGTTGGGT
3	G9	4_4494876	4	4494876	4494801	4494951	CCGCTGCATTATGTGGATGTGGT	CGTGAAAATGCACGGATTCGGTC	ACAACAATCATGCGGCTTCCCAG	CGTGAAAATGCACGGATTCGGTC
3	H9	4_45235666	4	45235666	45235591	45235741	GGAAGATCCTCCATCTGTAGGCGA	AAATATAAGCGGGAGCGGTCGGG	TGGTTGTAAGGGTCTCCAACAACAGT	CTGAAGGCAGTCGACCAATCGTG
3	A10	4_45235689	4	45235689	45235614	45235764	GGAAGATCCTCCATCTGTAGGCGA	AAATATAAGCGGGAGCGGTCGGG	TGGTTGTAAGGGTCTCCAACAACAGT	CTGAAGGCAGTCGACCAATCGTG
3	B10	4_45356200	4	45356200	45356125	45356275	TTCATGCTGCAATGCATGCTGGG	TCCTTTGTTGAGGCAAGCCAACC	TCCCAGCATGCATTGCGGTATAA	TGGCAGAGTCTGTTCTCATTTAGT
3	C10	4_45560836	4	45560836	45560761	45560911	TCTCGCCAGCATTTCTGGTTGAA	GTGCGCTGGCTTTTGTTGTTGTT	GCTATCACAGATGCACAAAGGGCT	ATGTTTGTTTGCGTTGCAGTCGT
3	D10	4_47594398	4	47594398	47594323	47594473	TCCGGAGAGGAAATTTGTCTTGTGC	TCTTCAACACTTGCTTCAACAGT	AGGTAAAGTTGGTTTTATATTCGCACT	TCGCACATTCATTCGTTCATTTAGA
3	E10	4_47651137	4	47651137	47651062	47651212	AGAGTCATTCGCCTACTGCGTGA	AGTCCTGTTCCTCTTGCTGTCCC	ATTTCCTCAGTGGACCTGGGGTG	TCTTGCTGTCCCAGCCAGCTTTT
3	F10	4_47651138	4	47651138	47651063	47651213	AGAGTCATTCGCCTACTGCGTGA	AGTCCTGTTCCTCTTGCTGTCCC	ATTTCCTCAGTGGACCTGGGGTG	TCTTGCTGTCCCAGCCAGCTTTT
3	G10	4_48767400	4	48767400	48767325	48767475	GAGTGACGGATCAGGCGTCCATA	TGTGGCTCAGAACATGAGAGGCA	GGTGAAAACACCATCGCCCTTGT	TGAACAGCATGCTCTCGGTGAGT
3	H10	4_48768485	4	48768485	48768410	48768560	TCTCTATACGGCTCCTCCCCTCC	ATTACCTCCACGGACATTCGCCA	TCTCTATACGGCTCCTCCCCTCC	TCCAGGAGCTATCACAGGGGACT
3	A11	4_48769763	4	48769763	48769688	48769838	CTCCCGAGCTCTCGTCGGATAAG	ACCAAAGCTGCTCTCGGTCTCTT	CAACCCCTTTGACTGCATCTCCG	CTGGGCATCTCAGGAAGGTGTGT
3	B11	4_48770787	4	48770787	48770712	48770862	GCCTGCTGCATAAGGCATACTGA	TCTTTGAATGGAAACTAAACAGCTGAC	TCAGGAGACAGCATCCAACAGCA	ACTTGCATGTGTACTGTTTCGAACT
3	C11	4_48886416	4	48886416	48886341	48886491	AGGGACACTGCTACGCTGCATAA	AGCAAAACGATGCTGTGCTCTGT	AACATTGTAGCCAATCGCGGACC	GCTGTGCTCTGTCGAATGATGCT
3	D11	4_48886433	4	48886433	48886358	48886508	AGGGACACTGCTACGCTGCATAA	AGCAAAACGATGCTGTGCTCTGT	AACATTGTAGCCAATCGCGGACC	GCTGTGCTCTGTCGAATGATGCT
3	E11	4_48906319	4	48906319	48906244	48906394	CATCCTGACATGCTTGCCTGACC	GGCAATGGGATTCGCAGGACTTT	TTGCCTGACCTAAGCTGTCTCCT	CTTGGAACTTCACACCACCTGGC
3	F11	4_49989831	4	49989831	49989756	49989906	CTGCCCCAGCTGAATTCACACAA	AAGTGCAGGCTGTGGAGGGTAAT	ACGCCTTCTGTTGTTGATATTTTATGT	TGCAACAATGACCCAGAAGGTGC
3	G11	4_50817347	4	50817347	50817272	50817422	GTTTGCGCATCTTCTCACGGACA	GACACCCCATTGCAGCATCTCTG	GCCAAGCCCATACAACTTGCTACT	GCTGCAATGTATTTCTCTGGTCA
3	H11	4_51055139	4	51055139	51055064	51055214	GCGGGCTGTCTAGCAATATCACG	TCCCAGCGACTCCCGTATGAATC	ACAGCTTGGCTGTCTGGACTGTA	CAAACCCCTCCTTAGCACGAAGC
3	A12	4_51345234	4	51345234	51345159	51345309	AAGCAAGCACTGCTATTTTGGAA	CCTTAACCTTAGGTGCTACAGGA	AAGCAAGCACTGCTATTTTGGAA	ACAAAGCAATAGGTATAGCCTCACA
3	B12	4_52064888	4	52064888	52064813	52064963	CCCTGAGTTATTGGCCTCCTGCT	AAAGGGTCACAATTTACAATAAGGTCC	CCCTGAGTTATTGGCCTCCTGCT	AGTTCATGTTAACTCATGGTGCAT
3	C12	4_52475596	4	52475596	52475521	52475671	AGAATGTCCTGGGATGCCGTTGA	ATCCTGACATCCCTGCTTAGCCC	ATTTGACAGATCCACGCCGAACG	AGGTCGTGAGTTCAAGCCTCACA
3	D12	4_52610806	4	52610806	52610731	52610881	TGGCAGGAGATCGGGAACACTTT	AGAAGAGAGCAGAAGCAGAGCCC	ACCGGCTTATTATCTGTGGAATGTGA	CACAGGACCTGCTGTCAGGTAGA
3	E12	4_52855259	4	52855259	52855184	52855334	CCTGAGTTCACACACAGGAGCTG	GCACTTGACATTGGTGGGGACTG	CCTGAGTTCACACACAGGAGCTG	ATTGAATGTGCTGGCCGGTTTGT
3	F12	4_53090537	4	53090537	53090462	53090612	CCAAAGCCCTCTTGAACGAGCAG	CGCTGTGGCTTAGCTGGTCAAAA	CCAAAGCCCTCTTGAACGAGCAG	ACGTCTTGCCTCCTATTCAGCGT
3	G12	4_54188364	4	54188364	54188289	54188439	GGCTTGCCACATCAAAGGAGCTT	AATCTACTGGCAGCTGTGGTTGC	ATGACAGGGCTAAGAGCCCAACT	ACTGAAGGGAGAAAACAAGAACAGA
3	H12	4_54833011	4	54833011	54832936	54833086	AGACAATCAGCTGGGGCATTTTGT	CCGTCCAGACCTGATCACGAGAA	TCCATTCAGCTGTGTTATCCAAACCA	AGCATCAACGGACTATGCCAGGG
4	A1	4_55462197	4	55462197	55462122	55462272	GCGTGTCAAGATCTCTGCGTCTG	CAGTGCACTTGTGTGTCTGCCTT	CCCCACGTGTTCATTGTGTGTCA	GCCTCGTACGTGACTTTGTTCTGT
4	B1	4_55781421	4	55781421	55781346	55781496	TGGCTTCAGATTGTGCTTCACTC	GCAACCTGAGACAACCAGCTCAC	GGCTGTGGACACTTGTGACATGA	ACAACCAGCTCACAGATTGGTGC
4	C1	4_55819608	4	55819608	55819533	55819683	GACCGCAGCTTTGTGTTCTGGTT	CCTTACACCTGCGAACAGTGTGG	TACCCGTGTTTGTGTGGACAAGG	TGGAGAGAAGCCGTTTGCATGTG
4	D1	4_56778824	4	56778824	56778749	56778899	AGCTTCTGAACCGAACCTCCCAA	TCTGTACCTTTCAGTGGCAGGGG	ATAGTGCTTCCGTTCCCCTCCTC	CAAACGCTGTACCAATGGCCAGA
4	E1	4_57652324	4	57652324	57652249	57652399	CCAGGATAGAGCGGCTCAGTGAA	TCACTCTGGATCCAAACACAGCA	ACCTGTTCCCTTCCTCCTGATGC	CCAAACACAGCAAACACTCAACTCA
4	F1	4_57978264	4	57978264	57978189	57978339	CACTGGAGAGAGGCCGTACACAT	GCCCTTTCCACACTCACAGCATC	GGGAGAAACCCTACACCTGCGAA	GCGTGTGAGACTCTTTCCACACT
4	G1	4_58172664	4	58172664	58172589	58172739	CACACACATGCACTACGGCCAAT	GGTCTGCGGGGTCGAAAACTAAC	ATTGGCTAATCGAGAGGACCGGG	TGCTAACCACTAAACCACAACAGC
4	H1	4_61667615	4	61667615	61667540	61667690	ATAGACAGCACACTTGGGCACAT	GCTCCTTGTGCTTTCACTCCTCA	TCCTGTTGGGTTTTCAGATCACTCT	CTTGCCACAATCCCACCATTGCT
4	A2	4_61807393	4	61807393	61807318	61807468	TCCAGCTCTCTCAGCACACAGTT	CCATGAGGTAGCCTGACTGCCAT	CCACTGCAGTCTGTGTAGAGGACA	TGTGTCAGCAATTCCTGCAGTTCA
4	B2	4_9443797	4	9443797	9443722	9443872	CTGGGTCTTTGCAAGCCCCTTTT	TTACTAGTTATCCTGCAGTGAGTGT	ACGACTTGAAAATATTGTTGGACCTGC	TTGGACATGCCACTGTTTGTTCA
4	C2	5_1014986	5	1014986	1014911	1015061	TCATGCTCACTTTGTGCAGGACG	CAAGGCTTGCTTGGGTTGTCTGT	GCCTGGAGAGGTCAGTCACTCTG	GGGTTGTCTGTCCAGGATTACGG
4	D2	5_20328907	5	20328907	20328832	20328982	CCACAAAGCTAGCAATGGGAGCTAA	TAGAGTGCTTGGACCCAGAAGCC	ATAGAGTCCTGCAGTGAGGGTGT	TCACACTTAACAAGCGGATACACA
4	E2	5_24561907	5	24561907	24561832	24561982	CCGTGAAGCGAGCAATTTGAGGA	ACTCCATTGTGTAGATGGTTCAAGC	AAACACTGCAGGTGCGTGGAAAT	AGCTACTAGGGATGTTCATTTCGT
4	F2	5_31105816	5	31105816	31105741	31105891	GATCGCACTGGCATTCCTGACAA	TGCATCAATAGCGCTGCCACATT	AAGACTCGCTCACTAGCCGACAA	ACTTTAGCGCTGTCTACGGGTGT
4	G2	5_3512981	5	3512981	3512906	3513056	ACTCCCAGGATGTATTTCGCGGT	TCTCGAACGCCTCTCACGAATGT	AAAACACTCGTGAGAGGCGTTCG	TGGGAGGTACGTATTTGTGCAGC
4	H2	5_36578683	5	36578683	36578608	36578758	TTCTGTTTGTCAGCACACAGGGC	ATCAGTGAGAAACTGAAACGCCT	GACTGTGCTGGGTGCTTCTCTTG	ACTACAGTGTGCTGTTGCATTCAT
4	A3	5_37723673	5	37723673	37723598	37723748	TCACACCCCTCACAGTGGTTCAA	GTCAGGGGAAGGACACAGTGGAA	ATGCAAATGCAGCAGGAACTGGT	TGAATTGCCCCTGAACGACCTCA
4	B3	5_40026775	5	40026775	40026700	40026850	TGGCACAGTGGGTAGTTTGACCA	GCAACACGATACGATTCACACCCA	ACCACCTCACAGCAAGAAGATTGC	TCTCTCAGAGCCAGAGTGTCAGT
4	C3	5_40629137	5	40629137	40629062	40629212	TTGGACGGAATGCGTCAATAGCG	AAGGCAAAGAAGCTCCAACTCGC	ATTGATGGATCAGTGACCGCACG	GATGCTGCGCTGCCAGAAACTTA
4	D3	5_44373997	5	44373997	44373922	44374072	AGCGTTGTCCACTTGTGATTGTCC	AGCGTCTCTGTTCAAGTCCAAGA	CAGCAGCTGTGGTTGCCAGAAG	TGCTGCATCTTCTTTTGTTTAAAGGT
4	E3	5_44928529	5	44928529	44928454	44928604	TGTGAAAGCCTGACGGTAATAGT	TGCTAACAACATGCTAATTCATGCT	ATTTTAACGTGAAATAGCATGTTGTTA	AATTCATGCTAGAATCATGCTAAGAAC
4	F3	5_4803015	5	4803015	4802940	4803090	TACGCAGTTTCTGTGCTGTTGCC	AACATTGTTCTGACGTCATGGGA	TTGCCATGACGTCAGAACAATG	CATGGCAACAGCACAGAAACTGC
4	G3	5_61846189	5	61846189	61846114	61846264	CTCTCCACACCACCACCAGTGT	GCACTCTTTCCAGCCATGTCACC	GTGGAGAGACAGTGATCGAGCCA	AGTACCTGGATGGGAGACCGCTA
4	H3	5_62405409	5	62405409	62405334	62405484	GATTGACAGCTGCGCGCATTAAC	CTCAGCTGCGTCAGACAACAGAC	CATGTTCCGGTAGTCGCGTGTAT	GACAGAGCGCGCTTAGCTTAGTT
4	A4	5_64907418	5	64907418	64907343	64907493	ACAGAGCAAGGAAAATTTCACAGCA	ATGCTGCCACGTCAAACTGAACC	ACTCACCTAATTACCCTAACCTGCCT	TGGTAGGAGTGGACATATACTGTTG
4	B4	5_72446556	5	72446556	72446481	72446631	TAGCCTGTATTCCAGCGTGCAGA	CACGGCAGGTAGTGTCAGAAAGC	TCAGCTGGAGTCACGTGTGGATT	AACAAAGAGCACTGGTCGCTCAC
4	C4	5_828839	5	828839	828764	828914	CCTGTTTGAACCACGGCCTGAAA	AAGCATGTGTAGTCGCAGGCAAG	AGCGTCTAAGCTGAGGGATGTCA	GCCCTGTTGTCAGGGTTGTAAGG
4	D4	6_17535822	6	17535822	17535747	17535897	ATCTGCCTCAAAATTCGCACGCT	TGCATGTGCGTGATTCGTAGCTC	GATACAGTTACAGCGCCACCTGC	TCATTTTGCCACGCCCACTTCAA
4	E4	6_17772596	6	17772596	17772521	17772671	AAACCCACATCTGCTGGTCCTGT	TCAGACAGAGCCCACACGAACTT	TGGCTTGGTAAACTGTACAGCATTGG	CTCACCTGCGAGGACAATGGTTG
4	F4	6_21466184	6	21466184	21466109	21466259	TAGGCCAAAGGGCCACAGTTACC	ACACTAACACATGTTCTCGTCCA	TGCCGGGCCACAGAAGATATCAA	AGTTTATGTGTCAGCTCTGCCCT
4	G4	6_22180496	6	22180496	22180421	22180571	TCGTCAGGTCAGTGCTTTTCCCT	CCTCCTCCCTGTGGAGGCATTTT	CGTCTTTCCTGTATTCGCGCGTT	TTCCTGTGAAAGACTGGTTGCAG
4	H4	6_25579413	6	25579413	25579338	25579488	TAGTGGGGATCACGCATAGCAGG	TCAGGCCGGATTACTCTCACGTC	GCGTGTTTCAACACCCTACCGAG	GGAGTACGTGCACACTCCACTCT
4	A5	6_2986762	6	2986762	2986687	2986837	ATTAATCTGGGGTCGCCACAGGG	CATGAAACCCAGTGTGGGTGTGG	CACACCCACACTGGGTTTCATGT	CATCATGGTATTCGCCCCTGTGG
4	B5	6_31181357	6	31181357	31181282	31181432	CAATGAAAGCCCACCCTCCGATG	CAGCGATTCTGAGCGAACGAGAG	TCTGTTAGACGGATCGCTTCCCC	CTCCGACTGTGCGTTTCTGGATG
4	C5	6_44054854	6	44054854	44054779	44054929	TCCCTCAGCTGCATCAGACAACA	CGCTTCAATCCCGGTTTGTGGAA	AGGAAGAAGGTCTCACATAGCGT	GCCTACCTGCGTGTGTGTTTGTA
4	D5	6_54651940	6	54651940	54651865	54652015	ACACAAACACTGCTGCACCTCAG	CACGCGCGAATGAGAGATGAGAG	CGAGGTAGAGATCTGCACGGGAC	GCCTCATTGCCTGTGTTTGTGCT
4	E5	6_58437092	6	58437092	58437017	58437167	GCGTCTGACTGTTGTGATTGGCT	TGAAAATCTGCTCGTGAGGCTGC	TTGGCTAAAGCAGACGTCTCACG	CGCAGAGTTGGTGTCATTAGCCC
4	F5	7_13953550	7	13953550	13953475	13953625	GTGGTCAGTCGCCACAGTCAATC	ACTGTTTATTAATAGCAACCTGCACA	CCAGCAGTGCAATAGCAGCAAGT	ACACTTGTAATCATGTTCATCTATCCC
4	G5	7_266661	7	266661	266586	266736	GAGGCGTATAACTGCAAAAGCTCCA	ACACTTCACACACTCAACGACCG	AGGCGTATAACTGCAAAAGCTCCA	TTCAGCCACTGGGTAAAGGGAGG
4	H5	7_27333378	7	27333378	27333303	27333453	TTGAGCTGCTGTGACTAGACCGT	AAGGCCCCACTAAAGTGAAGGGG	CCAAGAGAGTCAGCTTCTCTCCCA	GTCAGTGAGTGCCATCTTTCGGA
4	A6	7_29590067	7	29590067	29589992	29590142	GCACGTTCATACGCTGTTCGAGT	TTCAAAATGCAGCTGCCTCAGGG	TTCGTTCGCGAATCGGACATCAC	TTAACGTTAGCTTCGACGCCGTG
4	B6	7_30742797	7	30742797	30742722	30742872	CAACCCACCCACCCTAGTAGCAT	CCTGGCCAGACGCCGTATTTTAC	GACATAAAGAGAGAGAAGTAAACAAGG	AACTTTCATAAAATGTGGGGCTCTCTC
4	C6	7_31366847	7	31366847	31366772	31366922	GGTGAGCATAAACCCCAGGTGAG	CGCAGTGGAATGAACTGCCAACT	TGCACATTGACTGATTGCTTACCT	CCTCATTCACCTCATCCTGCTTGC
4	D6	7_33505909	7	33505909	33505834	33505984	AGAGCAGAAGAGGAAGCCAAGCA	CCACTCACACGCATTCACTACGG	TTGCATGTTCTCCCCATGTTGGC	CGCATGTCTTTGGACTGTGAGGG
4	E6	7_35117511	7	35117511	35117436	35117586	TTCGCCGTGCGGTATCAAACATT	AAAAGCCACAGCGGAGTGAACTG	GTCACATTGTCCGCTGTGGTTGT	GCGGAGTGAACTGCCAACTATTCC
4	F6	7_41460686	7	41460686	41460611	41460761	ACCAGACTCCAGCTCCACGTAAC	AAACCGCCACCCTCTTCACAATA	ACCAGGCGAGCAAAGTTCTCTCT	CTCAATTCCTGAAGGGCCACAGC
4	G6	7_5061095	7	5061095	5061020	5061170	GCTTCACAAAAGTTGCAGACGCC	TCTTCTCGCCCACATCCCTCATC	CTGCAGCTCACAACAAATGTGGA	GTCCGTTCTTCGTACCTCGCTTA
4	H6	7_61321685	7	61321685	61321610	61321760	CACCATCTCTCTTTGAAGCGGCA	TTGCAGATTGGAAACGCCTGCAT	AGAAACACACACATTGCAATACCA	TGTCCCTGTGTGGAAAGAAACTCCT
4	A7	7_61321733	7	61321733	61321658	61321808	CACCATCTCTCTTTGAAGCGGCA	TTGCAGATTGGAAACGCCTGCAT	ACAAAGTGGTCTGGTCCATTGGC	TGTTGTCCCTGTGTGGAAAGAAACT
4	B7	7_6388722	7	6388722	6388647	6388797	EMPTY	EMPTY	EMPTY	EMPTY
4	C7	7_64869133	7	64869133	64869058	64869208	TGTGCGCTCTATGCCAATAACGG	TTATATCCGCGCATAGGGTGGCA	ATTGCATTGTTCATCTGCAGGGC	TAAGGCGGCAGAATAGAGGTCCG
4	D7	7_65328392	7	65328392	65328317	65328467	CGGTATGAATGGCATGGTACGGT	ACAGTCATGGGGACTGCAGAACA	AGTGTTTATTTACCTTAGCACTGACCA	ATGCACAACGTTACCCACTGCTG
4	E7	7_66250688	7	66250688	66250613	66250763	GGTCGCGCGAGCATGATCATTTA	CATATTTGGTGCCCCGTGTGAGG	TGTTTGACCAAACTGACTGAAGC	TGCTTATTTTGACCTCTGCTGGCT
4	F7	7_6679460	7	6679460	6679385	6679535	ATTTTGGCTCGCCGACAGGTTTT	CCCCTGGAGTTTCAAGCCTCAGA	GCTGTCGGCGATTCAAATCATGC	CCCACCTCAGTTCACGACTGACT
4	G7	7_68057908	7	68057908	68057833	68057983	TAGCCAGTGCAATAAGGCGAGGA	GCCTCACCGACATTAAGACCTGG	GCCGAGAGAGTGTTGACTGAGGA	GGTCCTGCTGCTACCAACAATTCA
4	H7	7_69631403	7	69631403	69631328	69631478	CACTGCCTCGCCAACATACTGAC	CCTGGAAATGGCCAAAACCCCTC	ACTTACTGTACATTGTTTTGGGTCAA	CTAGCTTAGCCTAGCCGCCTCAT
4	A8	7_70987918	7	70987918	70987843	70987993	TCAACGTCCAATGCAGAATGTGA	AGCTTTTCAGAGCCAGCAGAGGT	TGTGATAAAACCAGATCCAGCCACA	AGCCAGCAGAGGTCAAAATAAGCA
4	B8	7_71492517	7	71492517	71492442	71492592	GATTACCCTGCCAGCTGAAAGCC	TCGCCTAACAGCCCTTTCTCCAA	TCCATGATTGTTGATGCCGCCTG	GCCCTTTCTCCAAGCCTGTATGC
4	C8	7_71497973	7	71497973	71497898	71498048	TCGCACCTTCATTCAGTGACAGC	TAAATCTGATGCGATCTGGCGGC	ACATGGAACTCAAGGCACTTCACA	GCTGCAAAATCTTGGAATTGTCTCCC
4	D8	7_72409663	7	72409663	72409588	72409738	GTTCACACAGGCGAGGACGTTAC	AGCCAATCACAACAGTCAGACGC	AGCTTTAAACGGCTGCGCTTGTA	GTCCGCGCGGTTTGTGAGAATAA
4	E8	7_74805244	7	74805244	74805169	74805319	GGCGTCTGCAACTTTTGTGAAGC	TGGCAACAGTTCTGCTAGGTCAA	TTGTGAAGCATCAAATCACTGACA	AACTTATGCAATCTGCACCCTCG
4	F8	7_8934318	7	8934318	8934243	8934393	TCTGGTTCCACCAATCCCAGGAC	TGATCCGCCGTCAAACACACATC	CCACCCGTGTATTTTTGAGTTTTGTAG	AGTGGGATGCTGTAACATTTAAGTGAG
4	G8	7_9317642	7	9317642	9317567	9317717	CCTGTGTGGAACCTGCTAGGTGA	CTGGCTGCCCAGCATCCTCTATT	AACTGGGAGAGTGTGTCTGAGCC	ACTGGCTGCCTGTTAAGTTTCGT
4	H8	7_9441349	7	9441349	9441274	9441424	CGGACTTCTGCGCATCTCTGTTC	CTGGCGGCATGCAGGAATTACAT	GCACACTGGAGGAAAGATGGCTG	AAAGCAGGTTAGGCGGAATAGCG
4	A9	8_14074397	8	14074397	14074322	14074472	CTGAAGGCAGTCGACCAATCGTG	GCACAAAACTGTTGCGCATGGAA	AGACTGTCATCGGTCCAATCAGC	GCATCTGTCCTGTCATGTCGTCC
4	B9	8_19625089	8	19625089	19625014	19625164	TGGCCCATACACATGCAAAGCTG	AGTCAGGAAAGGAGCACCGTCAT	TCAGTACAACACGATCTAGAGGCT	ACTGAGACCCGGTTCAACTGTCA
4	C9	8_22889001	8	22889001	22888926	22889076	CGGAATAACACACGCGGCTTTCT	TTATTTTAAGGGCCATGAAACCCC	CGTTTGTCGCGAGGGACATGAAT	TTATTTTAAGGGCCATGAAACCCC
4	D9	8_23987247	8	23987247	23987172	23987322	AGACACTTCTGCAGTTTACAGCTT	AGCTGGAACAACCTGAGGGTGAG	GACACTTCTGCAGTTTACAGCTT	ACTGCAACCTACTGCTAAATCACA
4	E9	8_27344526	8	27344526	27344451	27344601	AGCGACTTACAAATGAGGACAAGGA	CTGCACTCCTGACATGTTCCAGC	GCAGATTAGGAAGTGTAGTGGAGACT	TCCAGCCAAATTCTAAGGAAGCA
4	F9	8_28742255	8	28742255	28742180	28742330	TGCACTGTGAGTTAACAAGAATTAACC	AGACACTCATGAAACAAAATGCGA	CTGCACTGCATTGTTTGTTCACATTAG	CCTTAAATATAGAGGGGGAAATACAGA
4	G9	8_33074314	8	33074314	33074239	33074389	CAGCAGTGGTTCTCAAAGTGGGG	TTCCCAAACTTTTCAGCACGCGA	TTGAGGGGTCGCGGAACAATGAA	TGTCAGTGCTGTAAATGGGCCAAA
4	H9	8_34156778	8	34156778	34156703	34156853	TTGGCCTGGTCATCCAAAGCAAC	AGCGAGAAGGCCTGTTAGACCTC	GGCTCTGCTTCTCATCACAGTGC	AGGGAGTCCTTTGTCCATTCGCT
4	A10	8_34674500	8	34674500	34674425	34674575	AAGCATCAAGGGCACTGCTTGTC	GGAAACGGAGACCACGTGAATGG	AAAGGCGTGGCCACTTGATTGAC	ACCACGTGAATGGTTTGTGAGCA
4	B10	8_34674526	8	34674526	34674451	34674601	AAGCATCAAGGGCACTGCTTGTC	ACTCACATGGGAAACGGAGACCA	AAAGGCGTGGCCACTTGATTGAC	ACTCACATGGGAAACGGAGACCA
4	C10	8_35843643	8	35843643	35843568	35843718	CACCTCATCAGAGGGTTGTGGGT	TGGGTAATGCTTTACTTTAAAGGGG	CTAACATGCCTCTGGTCCCCACA	TGCAGAAGAAAACTGCTCCGACA
4	D10	8_40251595	8	40251595	40251520	40251670	TTCAGAGCCAGCAGAGGTCAAAA	TCTGCAGGCTGAGTAAAGCTCAT	GCTTTTCAGAGCCAGCAGATGTCA	GCAGGCTGAGTAAAGCTCATTTTCA
4	E10	8_40805398	8	40805398	40805323	40805473	ACATTCATGCACATTCAAGGGAGT	GCAGTTGAGACCCTCAGTATGGC	GCACACAAATATCAATGTCTTCAAAGC	CACCCCACTCCAGTCACATCAGT
4	F10	8_41355458	8	41355458	41355383	41355533	TGCATTTTAGTGGCTGGATCTGGT	TATTGCCCTCTGCTGGCTCTGAA	GCTTTTCTCAGCCAGCAGAGGTC	ACATGTTAAAGCAAGTTGCAAGTGA
4	G10	8_41356073	8	41356073	41355998	41356148	TTCAGAGCCAGCAGAGGGCAATA	TCAACGTCCAATGCAGAATGTGA	AATGAGCTGTTCTCAGCCAGCAG	ACATGTTAAAGCAAGTTGCAAGTGA
4	H10	8_46931245	8	46931245	46931170	46931320	ACCGACTTTCTGGGACGTAATGC	TCTTAGCATTCAGTGTCGGCAGTT	ACGTAATGCACATTTTCAGAGCA	TGGCATCTTACCGCACAACATGA
4	A11	8_48320283	8	48320283	48320208	48320358	AGACCCTGTTAGACCACAGAGCA	TGGCCCACATTTACCTGAAGCCT	TCCATCTGCTAATGGGCAAAGCAA	AGCCTCAGTTTGGCCAGAATAGTGA
4	B11	8_56138519	8	56138519	56138444	56138594	AGGAGTGTGTGTTGAGGAGTGTGT	TCTGCTCTCCAGCAGGTTATCGG	AGGAGTGTGTGTTGAGGAGTGTGT	AACGCTGCTGTTTGTGTGTGTGT
4	C11	8_5682304	8	5682304	5682229	5682379	GGAACCTCCACGTGTGGTCCTTA	ACAGACACGAGTCACTGAGCGAA	CGGTGGTTAATGCCGTCACTCAG	TAGCGCCTCTTAGGAACCGGATG
4	D11	8_618534	8	618534	618459	618609	EMPTY	EMPTY	EMPTY	EMPTY
4	E11	8_6631453	8	6631453	6631378	6631528	TGAAGCAGTGTACCGGAGCTTGA	CCCAGGTGAAAGTGTGGGAAAGC	TTTCAAAGCACTGCACCAGTCCC	CGATTCCTGTGTGGGAGGTGAGT
4	F11	9_18947887	9	18947887	18947812	18947962	ATTTGAGACTGGTGCAGCCTCCT	CCACCACCACCTGTTCTTTGCTC	CTGGGCGGTTTTCCATGGTTCAG	TCAGGAAGCTCGGCTTTCCTATT
4	G11	9_20105819	9	20105819	20105744	20105894	TGGGCACTTTCATGTTTGCACTT	AAACTGGAGTGCGTGGTACCCTT	GGGCACTTTCATGTTTGCACTTTATGA	GCAAGAAAATAGAATTAACACATGCGC
4	H11	9_21347304	9	21347304	21347229	21347379	TAAATGAGCTGTTCTGCTCGGAT	GTGGTCATCATCTCCCAGCCTGA	AGAAAGGTGTAGCTCTTTGTCTGA	GCCTGGAAATGGCTAAAACCCGT
4	A12	9_23021907	9	23021907	23021832	23021982	TGTCCGTGAGAAGAAGCGCAAAC	GCTACACTCGTCAGCATCGAAGT	GCGTGAAACTCTGAGCGACATAGG	GCATGGTCGAAGGTTTAATGCCTGT
4	B12	9_23078438	9	23078438	23078363	23078513	CTACTGCTTAGTGCACCCTTCGC	TGCGTCACGCTTGCTTGACTATC	AGGGGAACGGAAGTGCCATAAGT	AACTGAAGGGGAACGTTCGAGGT
4	C12	9_29316582	9	29316582	29316507	29316657	AGGATCCAATGACTGCACCTGCT	CTGTGGCTCATTCAGCGACTTGT	GCAGTGTGGACAGCATTGGATGT	ACTGGTGCATTTGCCCTGTGAAT
4	D12	9_30440499	9	30440499	30440424	30440574	CCGGTTTTCCCCACAGTCCAAAG	GGGGACTTTTCCCTCAATCCCCA	GATCATTCCACCATGGCAACCCC	CAGACTCAGTGCAGCAGGTCTCT
4	E12	9_33392492	9	33392492	33392417	33392567	AGTGGCAACATAACGCTGCACAA	ACCTTCTGCTGAGGTTGTCGGTT	TGCAATTCAATCTGTCCACAGTCAC	TGCTTTGATGGCCTGATGTTTCACT
4	F12	9_37238589	9	37238589	37238514	37238664	GGCAAATGCTAAGGGCGCTGTAT	TCACGGTGCATTGACGATGCTTT	AGGGACCGTCGGAAAAGTGCTTA	GGAGAGGCTATAACAAGCTGTCTGT
4	G12	9_49435183	9	49435183	49435108	49435258	CACCAACAACCATGCCACATCCA	CAACAGGATCCCGAGAAAGCTGC	ACCTAATAAAGTGGCTGGTTAGTGT	TTTTATGTTGGACTTGTGACCGTAA
4	H12	9_50572659	9	50572659	50572584	50572734	EMPTY	EMPTY	EMPTY	EMPTY
