# Supplementary material for: Melanoma genome evolution across species
Source: BMC Genomics. 2017 Feb 7;18:136. doi: 10.1186/s12864-017-3518-8 (PMC5297047; doi:10.1186/s12864-017-3518-8)
Supplement: Additional file 3: Table S3. — ZMEL1 MiSeq validation calls. This file contains all of the mutation calls for the MiSeq validation run of the ZMEL1 line. (XLSX 178 kb) [file 12864_2017_3518_MOESM3_ESM.xlsx]

## Sheet: zmel1.mutect_shimmer.validation
Chromo	Position	Mutant position	Reference	Change	Change	Change	Transcript_ID	mutKey	NormalRefPct	NormalAltPct	TumorRefPct	TumorAltPct	Validation_Status (1=yes, 0=no)	NL_A	NL_C	NL_G	NL_T	MEL_A	MEL_C	MEL_G	MEL_T	TumorRef.mutect	TumorAlt.mutect	NormalRef.mutect	NormalAlt.mutect	TumorRef.shimmer	TumorAlt.shimmer	NormalRef.shimmer	NormalAlt.shimmer	Change_type.mutect	Homozygous.mutect	Quality.mutect	Coverage.mutect	Warnings.mutect	Gene_ID.mutect	Gene_name.mutect	Bio_type.mutect	Exon_ID.mutect	Exon_Rank.mutect	Effect.mutect	old_AA.new_AA.mutect	Old_codon.New_codon.mutect	Codon_Num.CDS..mutect	Codon_Degeneracy.mutect	CDS_size.mutect	Codons_around.mutect	AAs_around.mutect	Custom_interval_ID.mutect	Change_type.shimmer
1	4880877	chr1:4880876-4880878	A	T	A>T	A>T		1:4880877:T	0.9888	0.00984219	0.455367	0.543188	1	5827	3	5	58	2520	6	2	3006	12	16	37	0	13	16	37	0	SNP	Hom	60.3288	0							INTERGENIC						NA	NA	NA	SNP
1	13017663	chr1:13017662-13017664	C	A	C>A	C>A	ENSDART00000021693	1:13017663:A	0.998024	0.00042343	0.478095	0.518796	1	3	7071	1	10	3671	3383	14	8	4	10	31	0	6	14	31	0	SNP	Hom	37.3322	0		ENSDARG00000009026	ANK2 (1 of 2)	protein_coding			INTRON					11283	NA	NA	NA	SNP
1	16795334	chr1:16795333-16795335	A	G	A>G	A>G		1:16795334:G	1	0	0.806452	0.193548	1	32	0	0	0	25	0	6	0	96	6	183	1	NA	NA	NA	NA	SNP	Hom	16.1545	0							INTERGENIC						NA	NA	NA
1	22970421	chr1:22970420-22970422	C	G	C>G	C>G	ENSDART00000025224	1:22970421:G	0.997825	0.000543626	0.532398	0.466226	1	2	7342	4	10	5	3870	3389	5	10	15	45	0	11	17	46	0	SNP	Hom	57.349	0		ENSDARG00000031108	LRBA	protein_coding			INTRON					8586	NA	NA	NA	SNP
2	17461984	chr2:17461983-17461985	A	T	A>T	A>T	ENSDART00000083314;ENSDART00000090341	2:17461984:T	0.996797	0.000974795	0.527828	0.470637	1	7158	1	15	7	3784	5	6	3374	15	12	44	0	16	15	47	0	SNP	Hom	41.9696	0		ENSDARG00000005754	ptprfb	protein_coding			INTRON					5730;5613	NA	NA	NA	SNP
2	17461985	chr2:17461984-17461986	T	A	T>A	T>A	ENSDART00000083314;ENSDART00000090341	2:17461985:A	0.997404	0.00068306	0.543379	0.454684	1	5	14	0	7301	3286	8	6	3927	15	12	44	0	16	15	47	0	SNP	Hom	43.07	0		ENSDARG00000005754	ptprfb	protein_coding			INTRON					5730;5613	NA	NA	NA	SNP
2	20150330	chr2:20150329-20150331	G	A	G>A	G>A		2:20150330:A	0.996565	0.0031487	0.238251	0.761303	1	22	2	6963	0	5119	0	1602	3	7	17	41	0	12	17	43	0	SNP	Hom	64.6186	0							INTERGENIC						NA	NA	NA	SNP
2	30133167	chr2:30133166-30133168	A	T	A>T	A>T		2:30133167:T	0.996214	0.00175794	0.43515	0.562125	1	7367	1	14	13	3194	12	8	4126	62	41	62	0	63	43	62	0	SNP	Hom	145.009	0							INTERGENIC						NA	NA	NA	SNP
2	35073714	chr2:35073713-35073715	G	A	G>A	G>A	ENSDART00000015827	2:35073714:A	0.998107	0.00189266	0.209572	0.79001	1	14	0	7383	0	5662	2	1502	1	9	37	43	0	10	40	45	0	SNP	Hom	153.477	0		ENSDARG00000020771	tnr	protein_coding			INTRON					4053	NA	NA	NA	SNP
2	38101954	chr2:38101953-38101955	A	G	A>G	A>G		2:38101954:G	0.996496	0.00282981	0.699253	0.300475	1	7395	3	21	2	5150	1	2213	1	19	11	44	0	NA	NA	NA	NA	SNP	Hom	39.1862	0							INTERGENIC						NA	NA	NA
3	19156139	chr3:19156138-19156140	A	T	A>T	A>T	;ENSDART00000043883;ENSDART00000110548;ENSDART00000111528;ENSDART00000121284	3:19156139:T	0.997648	0.000470478	0.463444	0.535347	1	4241	1	7	2	767	0	2	886	15	16	47	0	16	16	50	0	SNP	Hom	57.0061	0		;ENSDARG00000075380;ENSDARG00000085884	;kri1;5S_rRNA	;protein_coding;retained_intron;rRNA			INTERGENIC;UPSTREAM: 2358 bases;UPSTREAM: 2284 bases;UPSTREAM: 2045 bases;UPSTREAM: 610 bases					NA;2298	NA	NA	NA	SNP
3	25042058	chr3:25042057-25042059	A	T	A>T	A>T	ENSDART00000111769;ENSDART00000121202	3:25042058:T	0.998284	0.000924092	0.56109	0.437041	1	7562	0	6	7	4202	6	8	3273	13	17	42	0	13	18	43	0	SNP	Hom	65.9959	0		ENSDARG00000075867;ENSDARG00000085802	MKL1 (2 of 2);5S_rRNA	protein_coding;rRNA			INTRON;UPSTREAM: 4936 bases					3093;NA	NA	NA	NA	SNP
3	28065264	chr3:28065263-28065265	G	A	G>A	G>A	ENSDART00000115370;ENSDART00000125330	3:28065264:A	0.99882	0.00118046	0.47922	0.520206	1	8	0	6769	0	3630	0	3344	4	12	12	35	0	12	13	36	0	SNP	Hom	42.604	0		ENSDARG00000077863	METTL22	protein_coding			INTRON					1074;1209	NA	NA	NA	SNP
3	30244044	chr3:30244043-30244045	A	C	A>C	A>C	ENSDART00000109953	3:30244044:C	0.997355	0.00055687	0.495876	0.501512	1	7164	4	15	0	3607	3648	11	8	11	13	52	1	13	13	53	1	SNP	Hom	47.9145	0		ENSDARG00000077053	PPFIA3	protein_coding			INTRON					3192	NA	NA	NA	SNP
4	4494876	chr4:4494875-4494877	T	C	T>C	T>C	ENSDART00000093005	4:4494876:C	0.996357	0.00364299	0.811299	0.188701	1	0	4	0	1094	0	167	0	718	14	5	43	0	15	14	44	0	SNP	Hom	16.6301	0		ENSDARG00000063578	DGKI	protein_coding			INTRON					2907	NA	NA	NA	SNP
4	9443797	chr4:9443796-9443798	T	G	T>G	T>G	ENSDART00000042673;ENSDART00000138890	4:9443797:G	0.995832	0.000806777	0.701407	0.296817	1	0	25	6	7406	5	8	2173	5135	20	13	51	0	22	13	51	0	SNP	Hom	46.6934	0		ENSDARG00000032799	kcnd2	protein_coding			INTRON					1893	NA	NA	NA	SNP
4	18413199	chr4:18413198-18413200	G	A	G>A	G>A	ENSDART00000040405;ENSDART00000090972	4:18413199:A	1	0	0.433566	0.566434	1	0	0	99	0	81	0	62	0	8	17	35	0	18	18	38	0	SNP	Hom	64.2575	0		ENSDARG00000006766	snd1	protein_coding			INTRON					2742;2736	NA	NA	NA	SNP
4	33018258	chr4:33018257-33018259	T	A	T>A	T>A	;ENSDART00000143640	4:33018258:A	1	0	0.8	0.2	1	0	0	0	16	1	0	0	4	NA	NA	NA	NA	74	17	146	0			NA	NA													NA	NA	NA	SNP
4	47594398	chr4:47594397-47594399	T	C	T>C	T>C	ENSDART00000150637	4:47594398:C	1	0	0.272727	0.727273	1	0	0	0	2	0	8	0	3	NA	NA	NA	NA	26	26	73	2			NA	NA													NA	NA	NA	SNP
4	48906319	chr4:48906318-48906320	T	C	T>C	T>C		4:48906319:C	1	0	0.575758	0.424242	1	0	0	0	12	0	14	0	19	4	9	29	0	6	12	29	0	SNP	Hom	31.4098	0							INTERGENIC						NA	NA	NA	SNP
4	50817347	chr4:50817346-50817348	T	C	T>C	T>C	ENSDART00000148253;ENSDART00000150373	4:50817347:C	0.990775	0.00922509	0.890526	0.109474	1	0	5	0	537	0	52	0	423	NA	NA	NA	NA	18	22	33	1			NA	NA													NA	NA	NA	SNP
4	51055139	chr4:51055138-51055140	C	T	C>T	C>T	ENSDART00000124353	4:51055139:T	0.996664	0.00296516	0.664937	0.334692	1	1	2689	0	8	0	1794	1	903	13	13	49	0	14	13	51	0	SNP	Hom	34.8541	0		ENSDARG00000091524	si:ch211-162i8.3	protein_coding			INTRON					2694	NA	NA	NA	SNP
4	52855259	chr4:52855258-52855260	T	A	T>A	T>A	ENSDART00000125989;ENSDART00000150607;ENSDART00000150746	4:52855259:A	0.99477	0.003051	0.0430238	0.953643	1	21	11	4	6847	6295	3	19	284	0	13	16	0	1	13	17	0	SNP	Hom	55.3007	0		ENSDARG00000090160	si:dkey-156k2.3	protein_coding;retained_intron			INTRON;DOWNSTREAM: 1296 bases;DOWNSTREAM: 577 bases					3717;NA;3696	NA	NA	NA	SNP
4	56778824	chr4:56778823-56778825	G	A	G>A	G>A		4:56778824:A	0.998884	0.00083717	0.489835	0.509737	1	6	0	7159	2	2382	2	2289	0	6	11	28	0	6	11	28	0	SNP	Hom	41.9544	0							INTERGENIC						NA	NA	NA	SNP
4	57652324	chr4:57652323-57652325	G	A	G>A	G>A	ENSDART00000144595	4:57652324:A	0.992751	0.00604108	0.896425	0.103085	1	15	1	2465	2	421	0	3661	2	NA	NA	NA	NA	36	25	81	2			NA	NA													NA	NA	NA	SNP
4	61807393	chr4:61807392-61807394	G	A	G>A	G>A	ENSDART00000111357;ENSDART00000143779;ENSDART00000147741	4:61807393:A	0.985816	0.0141844	0.811523	0.188244	1	42	0	2919	0	807	0	3479	1	31	19	53	0	35	23	53	0	SNP	Hom	66.836	0		ENSDARG00000086379;ENSDARG00000093558	si:ch211-232d10.3;si:ch1073-410j4.2	protein_coding			INTRON					735;3063;3135	NA	NA	NA	SNP
5	828839	chr5:828838-828840	A	T	A>T	A>T	ENSDART00000025183	5:828839:T	0.995623	0.000564812	0.00314061	0.994718	1	7051	0	27	4	22	14	1	6968	NA	NA	NA	NA	0	10	25	1			NA	NA													NA	NA	NA	SNP
5	20328907	chr5:20328906-20328908	G	A	G>A	G>A		5:20328907:A	0.99713	0.00273373	0.663123	0.336604	1	20	0	7295	1	2470	0	4866	2	40	18	53	0	41	19	55	0	SNP	Hom	62.7871	0							INTERGENIC						NA	NA	NA	SNP
6	17535822	chr6:17535821-17535823	G	A	G>A	G>A	ENSDART00000083756	6:17535822:A	1	0	0.5	0.5	1	0	0	1	0	1	0	1	0	26	10	38	0	NA	NA	NA	NA	SNP	Hom	29.9342	0		ENSDARG00000059879	RPTOR	protein_coding			INTRON					4092	NA	NA	NA
7	71492517	chr7:71492516-71492518	G	A	G>A	G>A		7:71492517:A	0.997545	0.00230167	0.751511	0.248337	1	15	1	6501	0	1643	1	4972	0	30	8	44	0	NA	NA	NA	NA	SNP	Hom	16.6525	0							INTERGENIC						NA	NA	NA
7	71497973	chr7:71497972-71497974	C	G	C>G	C>G	;ENSDART00000136822	7:71497973:G	1	0	0.851852	0.148148	1	0	10	0	0	0	23	4	0	84	8	69	1	NA	NA	NA	NA	SNP	Hom	22.4149	0		;ENSDARG00000093923	;si:ch211-128b10.1	;unprocessed_pseudogene			INTERGENIC;UPSTREAM: 4079 bases						NA	NA	NA
8	34156778	chr8:34156777-34156779	C	G	C>G	C>G	ENSDART00000076420;ENSDART00000098825;ENSDART00000127460	8:34156778:G	0.998966	0.00029529	0.700192	0.298331	1	0	6766	2	5	4	4741	2020	6	30	21	45	0	32	21	46	0	SNP	Hom	72.1127	0		ENSDARG00000068365	lmx1b.1	protein_coding			INTRON					1128;504	NA	NA	NA	SNP
8	41355458	chr8:41355457-41355459	A	G	A>G	A>G		8:41355458:G	1	0	0.888889	0.111111	1	21	0	0	0	24	0	3	0	NA	NA	NA	NA	621	32	593	2			NA	NA													NA	NA	NA	SNP
8	46931245	chr8:46931244-46931246	G	T	G>T	G>T	ENSDART00000063392;ENSDART00000063396	8:46931245:T	0.998333	0.000416782	0.491269	0.50469	1	9	0	7186	3	6	22	3404	3497	14	5	42	0	31	18	44	0	SNP	Hom	16.1304	0		ENSDARG00000043177;ENSDARG00000043179	lsm1;bag4	protein_coding			UPSTREAM: 3391 bases;INTRON					402;1200	NA	NA	NA	SNP
8	48320283	chr8:48320282-48320284	A	T	A>T	A>T	ENSDART00000075189;ENSDART00000122801	8:48320283:T	0.996983	0.000548546	0.540225	0.45654	1	7270	1	17	4	3841	12	11	3246	13	10	43	1	NA	NA	NA	NA	SNP	Hom	31.6294	0		ENSDARG00000053196	mtor	protein_coding			INTRON					7548;7692	NA	NA	NA
9	21347304	chr9:21347303-21347305	G	A	G>A	G>A	ENSDART00000113418	9:21347304:A	0.98624	0.013624	0.500703	0.498875	1	100	0	7239	1	3548	0	3561	3	26	39	37	1	26	41	37	1	SNP	Hom	142.809	0		ENSDARG00000077002	IGSF3	protein_coding			INTRON					3129	NA	NA	NA	SNP
9	23078438	chr9:23078437-23078439	C	G	C>G	C>G		9:23078438:G	0.981818	0.0181818	0.827508	0.171364	1	0	324	6	0	0	734	152	1	51	30	57	1	51	30	59	1	SNP	Hom	103.558	0							INTERGENIC						NA	NA	NA	SNP
9	29316582	chr9:29316581-29316583	A	T	A>T	A>T		9:29316582:T	0.995787	0.00067944	0.537892	0.458608	1	7328	1	25	5	3996	7	19	3407	17	12	55	0	17	12	57	0	SNP	Hom	42.2861	0							INTERGENIC						NA	NA	NA	SNP
9	30440499	chr9:30440498-30440500	A	G	A>G	A>G	ENSDART00000065929	9:30440499:G	0.996744	0.00257732	0.506607	0.492985	1	7348	1	19	4	3719	0	3619	3	16	15	38	0	20	15	40	0	SNP	Hom	53.2319	0		ENSDARG00000069500	hs6st3	protein_coding			INTRON					1260	NA	NA	NA	SNP
9	33392492	chr9:33392491-33392493	A	G	A>G	A>G	ENSDART00000097475;ENSDART00000138597	9:33392492:G	0.996127	0.00318163	0.492514	0.506786	1	7201	2	23	3	3520	0	3622	5	14	13	42	0	15	15	45	0	SNP	Hom	44.6818	0		ENSDARG00000067676;ENSDARG00000092179	plcl1;si:ch211-117m22.2	protein_coding;processed_transcript			INTRON;UPSTREAM: 519 bases					3414;NA	NA	NA	NA	SNP
9	37238589	chr9:37238588-37238590	C	T	C>T	C>T		9:37238589:T	0.998638	0.0013624	0.531828	0.468172	1	0	733	0	1	0	259	0	228	17	15	65	0	38	16	70	0	SNP	Hom	51.1487	0							INTERGENIC						NA	NA	NA	SNP
10	7269470	chr10:7269469-7269471	G	T	G>T	G>T	ENSDART00000026244	10:7269470:T	1	0	0.779412	0.161765	1	0	0	31	0	4	0	53	11	24	6	37	1	NA	NA	NA	NA	SNP	Hom	20.2434	0		ENSDARG00000013457	skiv2l2	protein_coding			INTRON					3105	NA	NA	NA
10	45093632	chr10:45093631-45093633	A	G	A>G	A>G	ENSDART00000027392;ENSDART00000039551;ENSDART00000099134	10:45093632:G	0.996781	0.00281652	0.643547	0.355909	1	7432	0	21	3	4732	0	2617	4	30	14	54	0	35	16	57	0	SNP	Hom	48.7273	0		ENSDARG00000029764	mef2ca	protein_coding			INTRON					1476;1350;1398	NA	NA	NA	SNP
11	16844096	chr11:16844095-16844097	T	A	T>A	T>A		11:16844096:A	0.997607	0.000797766	0.544012	0.454152	1	6	12	0	7503	3462	9	5	4147	8	6	39	0	13	18	41	0	SNP	Hom	22.1106	0							INTERGENIC						NA	NA	NA	SNP
11	33729546	chr11:33729545-33729547	C	T	C>T	C>T		11:33729546:T	0.997258	0.0027416	0.475546	0.523907	1	0	7275	0	20	2	3481	2	3835	21	13	49	0	22	14	52	0	SNP	Hom	43.9801	0							INTERGENIC						NA	NA	NA	SNP
11	40949303	chr11:40949302-40949304	G	A	G>A	G>A		11:40949303:A	1	0	0.513043	0.486957	1	0	0	116	0	56	0	59	0	13	23	38	0	14	25	43	1	SNP	Hom	82.2743	0							INTERGENIC						NA	NA	NA	SNP
12	2632107	chr12:2632106-2632108	A	T	A>T	A>T	ENSDART00000061860	12:2632107:T	0.986924	0.0122505	0.542001	0.456637	1	7170	0	6	89	3981	5	5	3354	9	9	44	0	9	10	44	0	SNP	Hom	29.9747	0		ENSDARG00000042197	CABZ01016549.1	protein_coding			INTRON					1038	NA	NA	NA	SNP
12	16726506	chr12:16726505-16726507	G	A	G>A	G>A		12:16726506:A	0.996837	0.00288779	0.639445	0.360147	1	21	2	7249	0	2646	0	4698	3	10	12	45	0	12	12	47	0	SNP	Hom	45.5422	0							INTERGENIC						NA	NA	NA	SNP
13	33593513	chr13:33593512-33593514	G	A	G>A	G>A	ENSDART00000033848;ENSDART00000139650	13:33593513:A	1	0	0.8	0.2	1	0	0	3	0	1	0	4	0	12	6	9	0	NA	NA	NA	NA	SNP	Hom	21.3869	0		ENSDARG00000017835	brf1a	protein_coding			INTRON					1986;259	NA	NA	NA
14	18685214	chr14:18685213-18685215	G	T	G>T	G>T		14:18685214:T	0.998094	0.000136166	0.645539	0.352421	1	12	1	7330	1	8	7	4746	2591	30	24	38	0	32	24	41	0	SNP	Hom	86.5414	0							INTERGENIC						NA	NA	NA	SNP
14	47132312	chr14:47132311-47132313	G	C	G>C	G>C		14:47132312:C	1	0	0.875	0.125	1	0	0	10	0	0	3	21	0	NA	NA	NA	NA	505	77	378	11			NA	NA													NA	NA	NA	SNP
15	7243300	chr15:7243299-7243301	G	A	G>A	G>A	ENSDART00000034376	15:7243300:A	0.997654	0.00175953	0.487863	0.511243	1	12	1	6804	3	3433	3	3276	3	15	12	49	0	16	12	51	0	SNP	Hom	40.4698	0		ENSDARG00000041874	SLC7A1 (1 of 2)	protein_coding			INTRON					1911	NA	NA	NA	SNP
15	30071511	chr15:30071510-30071512	A	C	A>C	A>C	ENSDART00000100194	15:30071511:C	0.995361	0.000598623	0.520012	0.47728	1	6651	4	22	5	3456	3172	11	7	14	13	50	0	14	14	51	0	SNP	Hom	44.3751	0		ENSDARG00000032614	msi2b	protein_coding			INTRON					1227	NA	NA	NA	SNP
15	44038304	chr15:44038303-44038305	G	C	G>C	G>C	ENSDART00000125822	15:44038304:C	0.996845	0.00210305	0.49122	0.507279	1	7	14	6636	0	5	3380	3273	5	9	12	78	0	39	14	78	0	SNP	Hom	43.6968	0		ENSDARG00000086671	ENSDARG00000086671	protein_coding			INTRON					3231	NA	NA	NA	SNP
16	32407706	chr16:32407705-32407707	T	C	T>C	T>C		16:32407706:C	0.99774	0.00197712	0.632498	0.366516	1	0	14	2	7065	4	2603	3	4492	28	16	49	0	28	17	50	0	SNP	Hom	55.4112	0							INTERGENIC						NA	NA	NA	SNP
16	40536120	chr16:40536119-40536121	T	C	T>C	T>C		16:40536120:C	0.983151	0.0163095	0.34546	0.654404	1	3	121	1	7294	1	4785	0	2526	NA	NA	NA	NA	12	34	46	1			NA	NA													NA	NA	NA	SNP
16	41627758	chr16:41627757-41627759	G	T	G>T	G>T		16:41627758:T	0.996178	0.0023205	0.695569	0.30279	1	11	0	7298	17	5	7	5086	2214	23	12	39	0	23	21	41	0	SNP	Hom	40.2536	0							INTERGENIC						NA	NA	NA	SNP
17	45317611	chr17:45317610-45317612	T	C	T>C	T>C	;ENSDART00000036442;ENSDART00000062109;ENSDART00000062111;ENSDART00000074235	17:45317611:C	0.993134	0.0031061	0.63928	0.357903	1	15	19	8	6075	14	2287	4	4085	24	18	39	0	26	19	40	0	SNP	Hom	62.72	0		;ENSDARG00000027538;ENSDARG00000052390	;NOXRED1;TMED8	;protein_coding			INTERGENIC;DOWNSTREAM: 4200 bases;DOWNSTREAM: 4191 bases;DOWNSTREAM: 4212 bases;UPSTREAM: 243 bases					NA;1020;996;1005;795	NA	NA	NA	SNP
18	17624554	chr18:17624553-17624555	T	G	T>G	T>G	ENSDART00000083296;ENSDART00000128003;ENSDART00000138105	18:17624554:G	0.997485	0.00026469	0.00831486	0.991131	1	0	17	2	7537	4	0	7152	60	13	26	45	0	30	27	47	0	SNP	Hom	101.225	0		ENSDARG00000059707;ENSDARG00000095732	ZNF423;znf423	protein_coding;processed_transcript			INTRON;DOWNSTREAM: 427 bases					4098;4095;NA	NA	NA	NA	SNP
18	26490415	chr18:26490414-26490416	A	C	A>C	A>C		18:26490415:C	0.996207	0.000702445	0.228009	0.770316	1	7091	5	22	0	1633	5517	5	7	49	103	58	0	50	161	61	0	SNP	Hom	390.029	0							INTERGENIC						NA	NA	NA	SNP
18	27046720	chr18:27046719-27046721	G	T	G>T	G>T	ENSDART00000086094	18:27046720:T	0.99957	0.000286697	0.830992	0.168148	1	1	0	6973	2	3	3	5797	1173	187	44	56	0	NA	NA	NA	NA	SNP	Hom	134.955	0		ENSDARG00000060813	plekha7	protein_coding			INTRON					3627	NA	NA	NA
19	9292804	chr19:9292803-9292805	T	C	T>C	T>C		19:9292804:C	0.6	0	0.529412	0.264706	1	0	0	8	12	0	9	7	18	27	11	39	0	29	21	39	0	SNP	Hom	35.4188	0							INTERGENIC						NA	NA	NA	SNP
19	13622204	chr19:13622203-13622205	A	T	A>T	A>T	ENSDART00000121434	19:13622204:T	0.998515	0.000371333	0.89581	0.103638	1	2689	0	3	1	1625	1	0	188	101	15	42	0	NA	NA	NA	NA	SNP	Hom	45.6634	0		ENSDARG00000089412	CABZ01052227.1	protein_coding			INTRON					1677	NA	NA	NA
22	15811649	chr22:15811648-15811650	G	A	G>A	G>A	ENSDART00000080286	22:15811649:A	1	0	0.8	0.2	1	0	0	18	0	1	0	4	0	NA	NA	NA	NA	2	9	33	1			NA	NA													NA	NA	NA	SNP
22	24245134	chr22:24245133-24245135	T	C	T>C	T>C	ENSDART00000079311;ENSDART00000105633;ENSDART00000133313;ENSDART00000150021	22:24245134:C	0.979283	0.0160858	0.753003	0.238739	1	18	66	1	4018	11	318	0	1003	NA	NA	NA	NA	0	11	29	1			NA	NA													NA	NA	NA	SNP
22	37022676	chr22:37022675-37022677	A	G	A>G	A>G		22:37022676:G	0.997368	0.00263158	0.480688	0.518192	1	7201	0	19	0	3435	0	3703	8	3	7	24	0	4	11	25	0	SNP	Hom	25.0793	0							INTERGENIC						NA	NA	NA	SNP
23	15462870	chr23:15462869-15462871	G	A	G>A	G>A	;ENSDART00000119819	23:15462870:A	0.998914	0.00108622	0.814004	0.18586	1	8	0	7357	0	1367	1	5987	0	55	8	31	0	NA	NA	NA	NA	SNP	Hom	24.4042	0		;ENSDARG00000084419	;5S_rRNA	;rRNA			INTERGENIC;UPSTREAM: 1307 bases						NA	NA	NA
24	10436849	chr24:10436848-10436850	A	G	A>G	A>G		24:10436849:G	0.996262	0.0034713	0.777074	0.222926	1	7462	0	26	2	5769	0	1655	0	41	16	62	0	42	17	65	0	SNP	Hom	54.8424	0							INTERGENIC						NA	NA	NA	SNP
24	28909094	chr24:28909093-28909095	G	T	G>T	G>T		24:28909094:T	0.986057	0.0131312	0.526919	0.471326	1	6	0	7284	97	2	11	3905	3493	21	21	49	0	21	21	49	0	SNP	Hom	78.1759	0							INTERGENIC						NA	NA	NA	SNP
25	1258689	chr25:1258688-1258690	T	A	T>A	T>A		25:1258689:A	0.996031	0.00232685	0.586524	0.411852	1	17	10	2	7277	3044	6	6	4335	20	17	45	0	26	18	45	0	SNP	Hom	60.9254	0							INTERGENIC						NA	NA	NA	SNP
1	1259276		G	A				1:1259276:A	1	0	0.998413	0	0	0	0	133	0	0	0	629	1	68	29	87	1	100	34	97	1	SNP	Hom	92.4427	0							INTERGENIC						NA	NA	NA	SNP
1	3116170		C	T				1:3116170:T	0.998401	0.00130795	0.998376	0.00103336	0	2	6870	0	9	3	6763	1	7	NA	NA	NA	NA	25	14	51	0			NA	NA													NA	NA	NA	SNP
1	3175599		C	T				1:3175599:T	1	0	1	0	0	0	10	0	0	0	8	0	0	13	7	79	0	38	13	80	0	SNP	Hom	21.3995	0							INTERGENIC						NA	NA	NA	SNP
1	5929522		G	C				1:5929522:C	0.97935	0.0176173	0.934298	0.0643994	0	18	122	6782	3	8	445	6456	1	NA	NA	NA	NA	506	53	438	9			NA	NA													NA	NA	NA	SNP
1	8979091		C	T			ENSDART00000054829;ENSDART00000054833;ENSDART00000135702	1:8979091:T	0.965016	0.0345523	0.619236	0.380482	0	3	6703	0	240	1	4391	1	2698	18	23	38	1	24	36	45	2	SNP	Hom	83.5337	0		ENSDARG00000037646	rgs11	protein_coding;nonsense_mediated_decay			INTRON					1431;NA;1413	NA	NA	NA	SNP
1	8979103		T	C			ENSDART00000054829;ENSDART00000054833;ENSDART00000135702	1:8979103:C	0.966375	0.0333557	0.631239	0.368492	0	2	248	0	7185	1	2739	1	4692	19	27	38	1	24	36	44	1	SNP	Hom	102.237	0		ENSDARG00000037646	rgs11	protein_coding;nonsense_mediated_decay			INTRON					1431;NA;1413	NA	NA	NA	SNP
1	16447876		A	G			ENSDART00000078848;ENSDART00000122670;ENSDART00000145162;ENSDART00000148322	1:16447876:G	0.997319	0.00169348	0.998132	0.00143699	0	7067	3	12	4	6946	0	10	3	NA	NA	NA	NA	573	60	550	12			NA	NA													NA	NA	NA	SNP
1	24714618		C	G			ENSDART00000109714	1:24714618:G	1	0	1	0	0	0	38	0	0	0	39	0	0	NA	NA	NA	NA	21	21	44	2			NA	NA													NA	NA	NA	SNP
1	26444334		C	A				1:26444334:A	0.989978	0.0077951	0.987109	0.0110497	0	7	889	0	2	12	1072	0	2	87	6	142	1	NA	NA	NA	NA	SNP	Hom	15.2038	0							INTERGENIC						NA	NA	NA
1	26677579		A	G				1:26677579:G	0.943182	0.0568182	0.626016	0.373984	0	83	0	5	0	77	0	46	0	NA	NA	NA	NA	71	32	114	3			NA	NA													NA	NA	NA	SNP
1	27300972		T	A				1:27300972:A	0.992565	0.00650558	0.990566	0.00707547	0	7	1	0	1068	6	2	0	840	NA	NA	NA	NA	43	30	60	2			NA	NA													NA	NA	NA	SNP
1	30865222		G	A			ENSDART00000087115;ENSDART00000147566	1:30865222:A	0.615385	0.384615	0.405882	0.588235	0	5	0	8	0	100	0	69	1	NA	NA	NA	NA	797	55	862	6			NA	NA													NA	NA	NA	SNP
1	37942420		C	T			ENSDART00000142860;ENSDART00000144124	1:37942420:T	1	0	1	0	0	0	46	0	0	0	31	0	0	38	17	65	0	54	25	68	0	SNP	Hom	59.65	0		ENSDARG00000093527	si:ch211-205a14.11	protein_coding			SYNONYMOUS_CODING	C/C	tgC/tgT	726;865	2	3069;3486	NA	NA	NA	SNP
1	38628574		G	T				1:38628574:T	0.027027	0.959459	0.0121212	0.987879	0	0	1	2	71	0	0	2	163	10	6	22	0	NA	NA	NA	NA	SNP	Hom	20.3938	0							INTERGENIC						NA	NA	NA
1	54384259		C	T				1:54384259:T	0.951015	0.0489852	0.764875	0.234406	0	0	6232	0	321	5	5322	0	1631	NA	NA	NA	NA	546	148	518	14			NA	NA													NA	NA	NA	SNP
1	58325059		C	A				1:58325059:A	1	0	1	0	0	0	154	0	0	0	217	0	0	33	6	27	0	NA	NA	NA	NA	SNP	Hom	18.197	0							INTERGENIC						NA	NA	NA
2	5939632		T	G			;ENSDART00000092182	2:5939632:G	0.993513	0	0.994774	0.000412541	0	13	34	0	7198	10	25	3	7234	36	12	64	0	NA	NA	NA	NA	SNP	Hom	37.1158	0		;ENSDARG00000063218	;ppm1la	;protein_coding			INTERGENIC;UPSTREAM: 4732 bases					NA;1086	NA	NA	NA
2	7079568		A	C				2:7079568:C	0.992063	0.00529101	0.990385	0	0	375	2	1	0	412	0	4	0	NA	NA	NA	NA	50	25	68	2			NA	NA													NA	NA	NA	SNP
2	13230866		A	T				2:13230866:T	0.987198	0.0104473	0.940519	0.0575966	0	6709	2	14	71	6989	0	14	428	NA	NA	NA	NA	249	47	230	8			NA	NA													NA	NA	NA	SNP
2	13732632		G	T				2:13732632:T	0.988235	0	1	0	0	0	1	84	0	0	0	118	0	51	7	78	1	NA	NA	NA	NA	SNP	Hom	18.6648	0							INTERGENIC						NA	NA	NA
2	14462554		A	T				2:14462554:T	0.996405	0.000138274	0.997767	0.000279174	0	7206	2	23	1	7148	0	14	2	31	6	41	1	NA	NA	NA	NA	SNP	Hom	18.9409	0							INTERGENIC						NA	NA	NA
2	18397952		A	T				2:18397952:T	0.847801	0.149212	0.449199	0.548392	0	5108	6	12	899	3170	9	8	3870	NA	NA	NA	NA	48	38	60	2			NA	NA													NA	NA	NA	SNP
2	30133597		G	A			;ENSDART00000139871	2:30133597:A	0.999451	0.000411862	0.999034	0.000689941	0	3	1	7280	0	5	1	7240	1	54	41	48	0	55	46	48	0	SNP	Hom	146.844	0		;ENSDARG00000015863	;socs6b	;protein_coding			INTERGENIC;UPSTREAM: 4663 bases					NA;1599	NA	NA	NA	SNP
2	30133604		C	T			;ENSDART00000139871	2:30133604:T	0.999183	0.000816549	0.999591	0.000272889	0	0	7342	0	6	0	7326	1	2	55	38	50	0	57	44	50	0	SNP	Hom	140.213	0		;ENSDARG00000015863	;socs6b	;protein_coding			INTERGENIC;UPSTREAM: 4656 bases					NA;1599	NA	NA	NA	SNP
2	37132633		C	G			;ENSDART00000132194	2:37132633:G	0.999241	0.000151722	0.9957	0.00153586	0	1	6586	1	3	13	6483	10	5	53	16	87	0	54	18	95	0	SNP	Hom	48.0096	0		;ENSDARG00000094449	;si:dkey-31b10.2	;processed_transcript			INTERGENIC;UPSTREAM: 2643 bases						NA	NA	NA	SNP
2	42069739		G	T			ENSDART00000017829	2:42069739:T	0.8125	0.1875	0.206349	0.793651	0	0	0	13	3	0	0	13	50	NA	NA	NA	NA	17	20	26	0			NA	NA													NA	NA	NA	SNP
2	46189550		G	A				2:46189550:A	1	0	0.96875	0	0	0	0	17	0	0	0	62	2	NA	NA	NA	NA	2714	66	2175	15			NA	NA													NA	NA	NA	SNP
2	53550204		C	T			;ENSDART00000058426;ENSDART00000126635	2:53550204:T	1	0	1	0	0	0	751	0	0	0	1286	0	0	40	6	45	1	NA	NA	NA	NA	SNP	Hom	18.1283	0		;ENSDARG00000039945	;sirt6	;protein_coding			INTERGENIC;UPSTREAM: 4116 bases;UPSTREAM: 4083 bases					NA;1065	NA	NA	NA
2	53599936		C	T			ENSDART00000058426;ENSDART00000126635	2:53599936:T	1	0	0.978723	0.0212766	0	0	25	0	0	0	46	0	1	52	19	53	1	63	29	61	1	SNP	Hom	58.655	0		ENSDARG00000039945	sirt6	protein_coding			INTRON					1065	NA	NA	NA	SNP
2	55995256		C	A			;ENSDART00000086326;ENSDART00000097874;ENSDART00000149062	2:55995256:A	1	0	0.981481	0	0	0	4	0	0	0	53	0	1	64	6	72	1	NA	NA	NA	NA	SNP	Hom	17.1717	0		;ENSDARG00000067920;ENSDARG00000019128	;rab8a;tpm4b	;protein_coding			INTERGENIC;UPSTREAM: 1654 bases;DOWNSTREAM: 727 bases;UPSTREAM: 1624 bases					NA;633;747;624	NA	NA	NA
2	57695602		A	T			ENSDART00000097691	2:57695602:T	0.938776	0.0408163	0.826923	0.173077	0	46	1	0	2	43	0	0	9	49	6	21	0	NA	NA	NA	NA	SNP	Hom	15.0358	0		ENSDARG00000067820	ncana	protein_coding			INTRON					3378	NA	NA	NA
2	57725119		G	A				2:57725119:A	0.973535	0.0170132	0.984709	0.0122324	0	9	1	515	4	12	0	966	3	39	6	33	1	NA	NA	NA	NA	SNP	Hom	16.5901	0							INTERGENIC						NA	NA	NA
2	58114686		G	A			ENSDART00000114500	2:58114686:A	0.935484	0.0645161	0.890756	0.109244	0	6	0	87	0	13	0	106	0	81	8	93	0	NA	NA	NA	NA	SNP	Hom	23.5347	0		ENSDARG00000073668	ncstn	protein_coding			INTRON					762	NA	NA	NA
2	60133711		T	G			ENSDART00000100987;ENSDART00000109570;ENSDART00000137300;ENSDART00000140840	2:60133711:G	0.859438	0.13712	0.57232	0.420916	0	1	5	239	1498	10	3	809	1100	8	7	20	0	NA	NA	NA	NA	SNP	Hom	22.0369	0		ENSDARG00000089388;ENSDARG00000075355;ENSDARG00000095678	ftr37;ftr35;ftr36	protein_coding			INTRON;UPSTREAM: 4390 bases;DOWNSTREAM: 4893 bases;UPSTREAM: 4322 bases					1674;783;1446;1516	NA	NA	NA
2	60220771		G	T			;ENSDART00000055689;ENSDART00000059379;ENSDART00000082302;ENSDART00000148286	2:60220771:T	0.96789	0.00229358	0.694444	0	0	13	0	422	1	55	0	125	0	111	7	74	1	NA	NA	NA	NA	SNP	Hom	17.1082	0		;ENSDARG00000079030	;ftr39p	;unprocessed_pseudogene			INTERGENIC;UPSTREAM: 4519 bases;UPSTREAM: 4324 bases						NA	NA	NA
3	1871091		G	A			ENSDART00000114108	3:1871091:A	0.998811	0.00105666	0.999209	0.000791452	0	8	0	7562	1	6	0	7575	0	NA	NA	NA	NA	22	31	46	2			NA	NA													NA	NA	NA	SNP
3	8225890		T	A			ENSDART00000074147	3:8225890:A	0.991379	0.00492611	0.945328	0.054672	0	4	0	3	805	55	0	0	951	NA	NA	NA	NA	33	20	56	1			NA	NA													NA	NA	NA	SNP
3	8747394		G	A			ENSDART00000081389;ENSDART00000097136;ENSDART00000106261;ENSDART00000106266	3:8747394:A	1	0	1	0	0	0	0	11	0	0	0	12	0	54	8	65	0	NA	NA	NA	NA	SNP	Hom	23.2689	0		ENSDARG00000092093;ENSDARG00000058507	zgc:113443;zgc:173517	protein_coding			INTRON;UPSTREAM: 4360 bases					1311;633;1083;3033	NA	NA	NA
3	8764326		C	T			ENSDART00000081389;ENSDART00000097136	3:8764326:T	0.954202	0.0455994	0.719654	0.280213	0	1	4792	0	229	1	5401	0	2103	NA	NA	NA	NA	363	58	369	7			NA	NA													NA	NA	NA	SNP
3	9470232		C	T				3:9470232:T	1	0	1	0	0	0	51	0	0	0	120	0	0	NA	NA	NA	NA	1155	59	1368	10			NA	NA													NA	NA	NA	SNP
3	10849674		C	T			ENSDART00000130154	3:10849674:T	1	0	1	0	0	0	1	0	0	0	5	0	0	11	14	13	0	NA	NA	NA	NA	SNP	Hom	52.9359	0		ENSDARG00000086250	PRKCA (2 of 2)	protein_coding			INTRON					939	NA	NA	NA
3	22588268		C	T				3:22588268:T	0.998444	0.00113154	0.998737	0.00112249	0	3	7059	0	8	1	7118	0	8	NA	NA	NA	NA	26	16	51	0			NA	NA													NA	NA	NA	SNP
3	27905679		A	T			ENSDART00000019004;ENSDART00000132761	3:27905679:T	0.955337	0.0436538	0.853742	0.144967	0	3786	0	4	173	5954	1	8	1011	NA	NA	NA	NA	456	60	350	6			NA	NA													NA	NA	NA	SNP
3	39115303		C	A			ENSDART00000022393	3:39115303:A	0.964286	0.0357143	0.955556	0.0444444	0	1	27	0	0	2	43	0	0	39	7	73	0	NA	NA	NA	NA	SNP	Hom	19.5247	0		ENSDARG00000017036	CR392006.1	protein_coding			INTRON					4602	NA	NA	NA
3	39198724		A	G			ENSDART00000125730	3:39198724:G	1	0	0.973958	0.0208333	0	140	0	0	0	187	0	4	1	NA	NA	NA	NA	87	28	104	3			NA	NA													NA	NA	NA	SNP
3	46950490		A	G				3:46950490:G	1	0	0.994577	0.00500626	0	1489	0	0	0	2384	1	12	0	NA	NA	NA	NA	13400	80	7959	12			NA	NA													NA	NA	NA	SNP
3	46952054		G	A				3:46952054:A	0.993775	0.00482415	0.994546	0.00498675	0	31	0	6386	9	32	0	6382	3	NA	NA	NA	NA	3968	57	2730	8			NA	NA													NA	NA	NA	SNP
3	48102274		T	G				3:48102274:G	0.982456	0	1	0	0	0	2	0	112	0	0	0	235	NA	NA	NA	NA	11452	86	7590	17			NA	NA													NA	NA	NA	SNP
3	51001734		T	A				3:51001734:A	1	0	1	0	0	0	0	0	89	0	0	0	62	76	9	77	1	NA	NA	NA	NA	SNP	Hom	26.0255	0							INTERGENIC						NA	NA	NA
4	25231011		A	G				4:25231011:G	1	0	0.977901	0.0220994	0	162	0	0	0	177	0	4	0	NA	NA	NA	NA	284	33	350	5			NA	NA													NA	NA	NA	SNP
4	26177217		G	A				4:26177217:A	1	0	1	0	0	0	0	17	0	0	0	13	0	NA	NA	NA	NA	468	43	489	8			NA	NA													NA	NA	NA	SNP
4	27965508		A	G				4:27965508:G	0.97541	0.0245902	0.979592	0.0204082	0	119	0	3	0	144	0	3	0	61	11	85	1	NA	NA	NA	NA	SNP	Hom	32.6526	0							INTERGENIC						NA	NA	NA
4	29551717		A	C			ENSDART00000137564	4:29551717:C	1	0	0	0	0	2	0	0	0	0	0	1	0	NA	NA	NA	NA	263	47	364	8			NA	NA													NA	NA	NA	SNP
4	29905015		C	T			;ENSDART00000115451;ENSDART00000118418	4:29905015:T	1	0	1	0	0	0	14	0	0	0	18	0	0	NA	NA	NA	NA	498	44	912	8			NA	NA													NA	NA	NA	SNP
4	30154845		G	A			;ENSDART00000141758	4:30154845:A	0.979592	0.0204082	0.848485	0.151515	0	1	0	48	0	5	0	28	0	24	27	44	0	27	35	46	0	SNP	Hom	93.1818	0		;ENSDARG00000094267	;ZNF519 (1 of 4)	;protein_coding			INTERGENIC;DOWNSTREAM: 915 bases					NA;873	NA	NA	NA	SNP
4	30155908		A	C			;ENSDART00000141758	4:30155908:C	0.787879	0.212121	0.285714	0.714286	0	26	7	0	0	20	50	0	0	41	38	68	1	44	39	70	1	SNP	Hom	139.372	0		;ENSDARG00000094267	;ZNF519 (1 of 4)	;protein_coding			INTERGENIC;DOWNSTREAM: 1978 bases					NA;873	NA	NA	NA	SNP
4	33012096		A	T			;ENSDART00000143640	4:33012096:T	0.982866	0.0147975	0.913955	0.0854937	0	1262	0	3	19	1657	0	1	155	NA	NA	NA	NA	18	26	31	1			NA	NA													NA	NA	NA	SNP
4	33259254		C	T				4:33259254:T	0.8125	0.1875	0.300493	0.699507	0	0	65	0	15	0	61	0	142	14	29	22	0	16	33	28	0	SNP	Hom	111.452	0							INTERGENIC						NA	NA	NA	SNP
4	33394867		A	G			;ENSDART00000111816	4:33394867:G	0.997037	0.00296296	0.982759	0.016092	0	673	0	2	0	855	1	14	0	13	13	21	0	25	32	25	0	SNP	Hom	48.6742	0		;ENSDARG00000034095	;CR792418.1	;protein_coding			INTERGENIC;UPSTREAM: 500 bases					NA;921	NA	NA	NA	SNP
4	33416492		T	G				4:33416492:G	0.977804	0.0192757	0.967152	0.0308161	0	0	5	33	1674	0	6	91	2856	21	5	37	1	NA	NA	NA	NA	SNP	Hom	16.2583	0							INTERGENIC						NA	NA	NA
4	33860255		C	T			;ENSDART00000141453	4:33860255:T	0.879487	0.120513	0.482873	0.517127	0	0	343	0	47	0	437	0	468	36	21	79	0	48	29	83	0	SNP	Hom	59.186	0		;ENSDARG00000093573	;BX663505.4	;protein_coding			INTERGENIC;DOWNSTREAM: 4689 bases					NA;948	NA	NA	NA	SNP
4	34125678		G	A			ENSDART00000146377	4:34125678:A	1	0	1	0	0	0	0	10	0	0	0	10	0	43	11	117	0	60	14	122	0	SNP	Hom	37.294	0		ENSDARG00000092215	BX901907.1	protein_coding			INTRON					2529	NA	NA	NA	SNP
4	34458160		A	G				4:34458160:G	1	0	1	0	0	90	0	0	0	108	0	0	0	33	11	101	0	35	14	102	0	SNP	Hom	33.903	0							INTERGENIC						NA	NA	NA	SNP
4	34813026		G	A				4:34813026:A	1	0	0.997356	0.00264375	0	0	0	1090	0	4	0	1509	0	12	22	36	1	23	26	37	1	SNP	Hom	82.2917	0							INTERGENIC						NA	NA	NA	SNP
4	36278883		C	T				4:36278883:T	0.978076	0.021924	0.919765	0.0799679	0	0	7361	0	165	2	6878	0	598	26	9	47	0	27	16	47	0	SNP	Hom	30.5308	0							INTERGENIC						NA	NA	NA	SNP
4	36279084		C	T				4:36279084:T	0.999324	0.000675584	0.99973	0.000270015	0	0	7396	0	5	0	7405	0	2	NA	NA	NA	NA	65	28	101	2			NA	NA													NA	NA	NA	SNP
4	37627926		G	T			ENSDART00000108677;ENSDART00000110110	4:37627926:T	1	0	1	0	0	0	0	1054	0	0	0	1330	0	NA	NA	NA	NA	25	34	51	2			NA	NA													NA	NA	NA	SNP
4	38110156		T	A				4:38110156:A	0.910657	0.0877287	0.534456	0.464118	0	652	10	2	6768	3253	4	6	3746	NA	NA	NA	NA	77	43	129	4			NA	NA													NA	NA	NA	SNP
4	39298406		G	A			ENSDART00000110313	4:39298406:A	0.993103	0	0.953917	0.0460829	0	0	0	144	1	10	0	207	0	NA	NA	NA	NA	154	66	238	5			NA	NA													NA	NA	NA	SNP
4	39333161		G	T			ENSDART00000110313	4:39333161:T	1	0	0.95	0.05	0	0	0	20	0	0	0	38	2	NA	NA	NA	NA	272	58	379	10			NA	NA													NA	NA	NA	SNP
4	40209369		A	T				4:40209369:T	0.995604	0.000799361	0.987608	0.00919387	0	7473	2	25	6	7412	0	24	69	33	7	61	1	36	23	64	1	SNP	Hom	23.3845	0							INTERGENIC						NA	NA	NA	SNP
4	41567157		A	C				4:41567157:C	0.93467	0.0584527	0.91335	0.0803764	0	3262	204	7	17	4659	410	12	20	64	7	90	1	NA	NA	NA	NA	SNP	Hom	16.0129	0							INTERGENIC						NA	NA	NA
4	41766498		G	T				4:41766498:T	1	0	1	0	0	0	0	9	0	0	0	8	0	20	7	36	1	NA	NA	NA	NA	SNP	Hom	24.7296	0							INTERGENIC						NA	NA	NA
4	43009091		A	T				4:43009091:T	0.94636	0.0510856	0.687311	0.311934	0	741	0	2	40	910	0	1	413	NA	NA	NA	NA	50	35	103	4			NA	NA													NA	NA	NA	SNP
4	43009119		C	A				4:43009119:A	0.975131	0.0248691	0.715491	0.284509	0	19	745	0	0	371	933	0	0	NA	NA	NA	NA	63	30	103	4			NA	NA													NA	NA	NA	SNP
4	43236307		T	C			ENSDART00000108805	4:43236307:C	0.973214	0.0223214	0.863095	0.133929	0	1	5	0	218	1	45	0	290	NA	NA	NA	NA	67	25	106	4			NA	NA													NA	NA	NA	SNP
4	43370269		A	T				4:43370269:T	0.957143	0.0285714	0.976744	0.0232558	0	67	0	1	2	42	0	0	1	22	5	36	0	NA	NA	NA	NA	SNP	Hom	16.47	0							INTERGENIC						NA	NA	NA
4	45235666		T	C			ENSDART00000129323;ENSDART00000134389	4:45235666:C	0.930788	0.0676213	0.791705	0.207366	0	1	85	1	1170	3	670	0	2558	NA	NA	NA	NA	326	63	332	5			NA	NA													NA	NA	NA	SNP
4	45235689		T	A			ENSDART00000129323;ENSDART00000134389	4:45235689:A	0.953175	0.0420635	0.801385	0.196726	0	53	6	0	1201	625	6	0	2546	NA	NA	NA	NA	293	98	294	10			NA	NA													NA	NA	NA	SNP
4	45356200		C	T				4:45356200:T	0.851852	0.0185185	0.941176	0	0	7	46	0	1	4	64	0	0	30	7	62	0	NA	NA	NA	NA	SNP	Hom	21.2467	0							INTERGENIC						NA	NA	NA
4	45560836		G	A				4:45560836:A	0.998999	0.00100114	0.999139	0.000717257	0	7	0	6985	0	5	0	6965	1	18	6	49	1	26	22	50	1	SNP	Hom	16.9017	0							INTERGENIC						NA	NA	NA	SNP
4	47651137		A	G				4:47651137:G	0.992249	0.00707666	0.994908	0.00459921	0	5889	1	42	3	6057	1	28	2	17	15	48	1	23	17	52	1	SNP	Hom	46.4205	0							INTERGENIC						NA	NA	NA	SNP
4	47651138		G	A				4:47651138:A	0.989211	0.00556305	0.98872	0.00359653	0	33	0	5868	31	22	0	6048	47	17	15	47	1	22	17	51	1	SNP	Hom	51.0497	0							INTERGENIC						NA	NA	NA	SNP
4	48767400		G	A			ENSDART00000111061;ENSDART00000126569	4:48767400:A	1	0	1	0	0	0	0	50	0	0	0	46	0	NA	NA	NA	NA	27	5	67	1			NA	NA													NA	NA	NA	SNP
4	48768485		G	A			ENSDART00000111061;ENSDART00000126569	4:48768485:A	0.999857	0.000142531	0.998277	0.00114877	0	1	0	7015	0	8	0	6952	4	12	15	29	0	13	15	33	0	SNP	Hom	58.1017	0		ENSDARG00000090640;ENSDARG00000077485	BX571813.4;si:dkey-14o6.6	protein_coding			UPSTREAM: 1087 bases;INTRON					378;3087	NA	NA	NA	SNP
4	48769763		A	C			ENSDART00000111061;ENSDART00000126569	4:48769763:C	0.520666	0.475809	0.13268	0.865663	0	1625	1485	4	7	961	6270	2	10	NA	NA	NA	NA	9	25	23	1			NA	NA													NA	NA	NA	SNP
4	48770787		G	A			ENSDART00000111061;ENSDART00000126569	4:48770787:A	0.96019	0.0393642	0.73306	0.266484	0	265	2	6464	1	1754	1	4825	2	19	7	46	0	24	18	47	0	SNP	Hom	19.2594	0		ENSDARG00000090640;ENSDARG00000077485	BX571813.4;si:dkey-14o6.6	protein_coding			UPSTREAM: 3389 bases;INTRON					378;3087	NA	NA	NA	SNP
4	48886416		G	A				4:48886416:A	0.832991	0.0816716	0.61697	0.312369	0	557	2	5681	580	2091	3	4130	470	27	14	92	1	30	18	97	1	SNP	Hom	38.8227	0							INTERGENIC						NA	NA	NA	SNP
4	48886433		A	T				4:48886433:T	0.921149	0.0768078	0.689461	0.307798	0	6764	4	11	564	5031	7	13	2246	26	14	88	1	32	19	91	1	SNP	Hom	43.833	0							INTERGENIC						NA	NA	NA	SNP
4	49989831		T	A				4:49989831:A	1	0	1	0	0	0	0	0	178	0	0	0	125	NA	NA	NA	NA	37	28	57	1			NA	NA													NA	NA	NA	SNP
4	51345234		G	A			;ENSDART00000122780;ENSDART00000150866	4:51345234:A	0.97971	0.0201254	0.918471	0.0815287	0	122	0	5939	1	256	0	2884	0	21	24	67	1	29	24	69	1	SNP	Hom	88.1501	0		;ENSDARG00000087387	;si:dkey-256i11.1	;protein_coding			INTERGENIC;UPSTREAM: 1793 bases;UPSTREAM: 1723 bases					NA;1299;1164	NA	NA	NA	SNP
4	52064888		T	A			ENSDART00000136946;ENSDART00000150289;ENSDART00000150346	4:52064888:A	0.975271	0.0238132	0.961674	0.037544	0	156	4	2	6389	96	2	0	2459	NA	NA	NA	NA	31	23	79	3			NA	NA													NA	NA	NA	SNP
4	52475596		C	A				4:52475596:A	1	0	1	0	0	0	339	0	0	0	367	0	0	17	33	28	0	18	36	28	0	SNP	Hom	124.822	0							INTERGENIC						NA	NA	NA	SNP
4	52610806		C	A				4:52610806:A	0.997614	0.000982594	0.994378	0.00477864	0	7	7107	0	10	34	7075	0	6	7	11	42	0	8	12	42	0	SNP	Hom	42.8241	0							INTERGENIC						NA	NA	NA	SNP
4	53090537		G	T				4:53090537:T	0.997812	0	0.992272	0.00618238	0	1	0	456	0	1	0	642	4	34	5	66	1	NA	NA	NA	NA	SNP	Hom	15.0002	0							INTERGENIC						NA	NA	NA
4	54188364		T	A				4:54188364:A	0.985915	0.00704225	0.97351	0.0264901	0	1	1	0	140	4	0	0	147	NA	NA	NA	NA	72	28	109	1			NA	NA													NA	NA	NA	SNP
4	54833011		G	A			ENSDART00000150259;ENSDART00000150834	4:54833011:A	0.998913	0.00108735	0.998716	0.00102696	0	3	0	2756	0	4	1	3890	0	48	15	71	0	52	19	74	0	SNP	Hom	47.9402	0		ENSDARG00000089934;ENSDARG00000096127	si:ch211-64i20.3;si:dkey-149m13.1	protein_coding;antisense			UPSTREAM: 3528 bases;INTRON					1665;NA	NA	NA	NA	SNP
4	55462197		C	G			;ENSDART00000150576	4:55462197:G	0.994565	0.00271739	0.970732	0.0292683	0	0	366	1	1	0	199	6	0	38	23	55	1	42	24	59	1	SNP	Hom	79.0175	0		;ENSDARG00000096026	;si:dkey-4e4.1	;protein_coding			INTERGENIC;DOWNSTREAM: 1655 bases					NA;549	NA	NA	NA	SNP
4	55781421		C	T			;ENSDART00000136118;ENSDART00000140252;ENSDART00000150836	4:55781421:T	0.992611	0.00574713	0.970385	0.0285082	0	6	3627	0	21	4	3506	0	103	48	9	91	1	NA	NA	NA	NA	SNP	Hom	23.8049	0		;ENSDARG00000094921	;si:dkey-196n19.5	;lincRNA;retained_intron			INTERGENIC;DOWNSTREAM: 1407 bases;DOWNSTREAM: 1722 bases;DOWNSTREAM: 3386 bases						NA	NA	NA
4	55819608		G	A			ENSDART00000130544	4:55819608:A	0.945545	0.0544554	0.510997	0.489003	0	33	0	573	0	667	0	697	0	41	16	69	1	47	20	72	1	SNP	Hom	51.4393	0		ENSDARG00000091648	si:dkey-196n19.7	protein_coding			SYNONYMOUS_CODING	L/L	ctC/ctT	969	4	2949	NA	NA	NA	SNP
4	57978264		T	C			ENSDART00000130303;ENSDART00000150342;ENSDART00000150626	4:57978264:C	0.905594	0.0944056	0.528436	0.471564	0	0	27	0	259	0	398	0	446	12	21	23	0	12	21	23	0	SNP	Hom	71.5244	0		ENSDARG00000087118	si:dkey-202n8.1	protein_coding			SYNONYMOUS_CODING;DOWNSTREAM: 671 bases	T/T;	acT/acC;	280;NA;329	4;NA	1917;316;1263	NA	NA	NA	SNP
4	58172664		C	T			;ENSDART00000122809;ENSDART00000124184	4:58172664:T	0.888128	0.111872	0.813765	0.186235	0	0	389	0	49	0	201	0	46	21	6	50	1	NA	NA	NA	NA	SNP	Hom	18.052	0		;ENSDARG00000089635;ENSDARG00000089604	;CABZ01054405.2;CABZ01054405.1	;protein_coding			INTERGENIC;UPSTREAM: 1688 bases;UPSTREAM: 4251 bases					NA;900;1152	NA	NA	NA
4	61667615		C	A			ENSDART00000111357;ENSDART00000128805	4:61667615:A	0.998816	0.000888231	0.997712	0.001716	0	6	6747	0	2	12	6977	0	4	NA	NA	NA	NA	89	18	154	1			NA	NA													NA	NA	NA	SNP
5	1014986		A	G				5:1014986:G	0.996777	0.00255171	0.997264	0.00232526	0	7422	1	19	4	7291	2	17	1	79	7	87	0	NA	NA	NA	NA	SNP	Hom	20.0043	0							INTERGENIC						NA	NA	NA
5	3512981		G	T				5:3512981:T	0.996094	0.00390625	0.980456	0.0162866	0	0	0	255	1	0	1	301	5	NA	NA	NA	NA	23	10	226	4			NA	NA													NA	NA	NA	SNP
5	4803015		C	T				5:4803015:T	0.988722	0.0112782	0.942373	0.0576271	0	0	263	0	3	0	278	0	17	NA	NA	NA	NA	2	12	46	1			NA	NA													NA	NA	NA	SNP
5	24561907		G	C				5:24561907:C	0.999182	0.00068157	0.978338	0.0202997	0	1	5	7330	0	5	149	7181	5	NA	NA	NA	NA	133	37	161	2			NA	NA													NA	NA	NA	SNP
5	31105816		T	A			ENSDART00000047719;ENSDART00000141154	5:31105816:A	0.998138	0.000931099	0.999018	0	0	1	1	0	1072	0	1	0	1017	83	13	122	0	135	23	127	0	SNP	Hom	39.2917	0		ENSDARG00000021735	cacna1ba	protein_coding			INTRON					6939;6813	NA	NA	NA	SNP
5	36578683		C	A			ENSDART00000133170;ENSDART00000140873	5:36578683:A	0.997942	0.00205761	0.976936	0.0214168	0	1	485	0	0	13	593	0	1	93	40	107	0	99	43	107	0	SNP	Hom	133.765	0		ENSDARG00000060415;ENSDARG00000093407	si:ch211-1o14.5;si:ch211-1o14.3	protein_coding;processed_transcript			INTRON					5262;NA	NA	NA	NA	SNP
5	37723673		C	A				5:37723673:A	0.998425	0.00128829	0.97288	0.0263746	0	9	6975	0	2	177	6529	0	5	NA	NA	NA	NA	448	32	433	3			NA	NA													NA	NA	NA	SNP
5	40026775		G	C			ENSDART00000131912	5:40026775:C	1	0	1	0	0	0	0	1	0	0	0	1	0	115	6	99	0	NA	NA	NA	NA	SNP	Hom	15.3978	0		ENSDARG00000034262	pld2	protein_coding			INTRON					2784	NA	NA	NA
5	40629137		G	A			ENSDART00000076845;ENSDART00000097856;ENSDART00000137112	5:40629137:A	1	0	0.995	0.005	0	0	0	157	0	1	0	199	0	37	6	61	0	NA	NA	NA	NA	SNP	Hom	16.4177	0		ENSDARG00000054619	fras1	protein_coding			INTRON					11913;11970;11811	NA	NA	NA
5	44373997		C	T				5:44373997:T	1	0	0.993789	0.00621118	0	0	290	0	0	0	320	0	2	45	7	76	0	NA	NA	NA	NA	SNP	Hom	20.1197	0							INTERGENIC						NA	NA	NA
5	44928529		A	T				5:44928529:T	1	0	1	0	0	7	0	0	0	5	0	0	0	NA	NA	NA	NA	206	43	247	9			NA	NA													NA	NA	NA	SNP
5	61846189		C	G				5:61846189:G	0.985677	0.00520833	0.980177	0.0134964	0	3	1514	8	11	7	2324	32	8	25	5	33	0	NA	NA	NA	NA	SNP	Hom	15.516	0							INTERGENIC						NA	NA	NA
5	62405409		G	C				5:62405409:C	0	0	1	0	0	1	0	0	0	0	0	2	0	32	6	41	0	NA	NA	NA	NA	SNP	Hom	18.7654	0							INTERGENIC						NA	NA	NA
5	64907418		A	T			;ENSDART00000130940	5:64907418:T	0.998142	0	0.99816	0.000131406	0	7520	0	14	0	7596	1	12	1	14	8	31	0	NA	NA	NA	NA	SNP	Hom	27.3541	0		;ENSDARG00000088069	;CR759879.1	;protein_coding			INTERGENIC;DOWNSTREAM: 523 bases					NA;1380	NA	NA	NA
5	72446556		G	A			ENSDART00000016808	5:72446556:A	0.966209	0.031679	0.960455	0.0395446	0	30	0	915	2	66	0	1603	0	149	9	149	1	NA	NA	NA	NA	SNP	Hom	22.2045	0		ENSDARG00000089924	aldh2a	protein_coding			INTRON					1551	NA	NA	NA
6	2986762		T	A			ENSDART00000026738	6:2986762:A	0.810994	0.1875	0.807487	0.190222	0	249	1	1	1077	498	2	4	2114	37	6	33	1	NA	NA	NA	NA	SNP	Hom	18.5166	0		ENSDARG00000076810	ptprfa	protein_coding			INTRON					5682	NA	NA	NA
6	17772596		A	G				6:17772596:G	0.992461	0.00542823	0.979741	0.0192164	0	6582	5	36	9	6577	3	129	4	NA	NA	NA	NA	232	33	266	3			NA	NA													NA	NA	NA	SNP
6	21466184		G	T			;ENSDART00000151473	6:21466184:T	1	0	1	0	0	0	0	138	0	0	0	206	0	75	7	59	1	NA	NA	NA	NA	SNP	Hom	15.4359	0		;ENSDARG00000013423	;ccbl2	;protein_coding			INTERGENIC;UPSTREAM: 4004 bases					NA;558	NA	NA	NA
6	22180496		T	C				6:22180496:C	0.995253	0.00448312	0.978738	0.0209895	0	1	34	1	7548	1	154	1	7181	NA	NA	NA	NA	100	27	83	0			NA	NA													NA	NA	NA	SNP
6	25579413		A	G				6:25579413:G	0.995824	0.00300651	0.997208	0.00229961	0	5962	0	18	7	6071	1	14	2	13	6	18	0	NA	NA	NA	NA	SNP	Hom	19.2168	0							INTERGENIC						NA	NA	NA
6	31181357		G	A			ENSDART00000111837	6:31181357:A	1	0	0.995413	0.00458716	0	0	0	98	0	1	0	217	0	NA	NA	NA	NA	649	25	669	1			NA	NA													NA	NA	NA	SNP
6	44054854		A	G			ENSDART00000035513	6:44054854:G	0.987342	0.0126582	0.987261	0.0127389	0	78	0	1	0	155	0	2	0	20	6	44	0	NA	NA	NA	NA	SNP	Hom	16.8782	0		ENSDARG00000058522	shq1	protein_coding			INTRON					1761	NA	NA	NA
6	54651940		C	G			ENSDART00000074602	6:54651940:G	0.991441	0.0067083	0.990239	0.00787154	0	6	4286	29	2	2	6290	50	10	25	5	21	0	NA	NA	NA	NA	SNP	Hom	16.3168	0		ENSDARG00000052701	SMPD2 (2 of 2)	protein_coding			INTRON					1311	NA	NA	NA
6	58437092		A	T			;ENSDART00000128062	6:58437092:T	0.995653	0.000395205	0.988501	0.000261335	0	7558	16	14	3	7565	66	20	2	14	62	21	0	18	64	21	0	SNP	Hom	226.298	0		;ENSDARG00000057857	;arfrp1	;protein_coding			INTERGENIC;DOWNSTREAM: 1318 bases					NA;606	NA	NA	NA	SNP
7	266661		C	A				7:266661:A	0.791667	0.194444	0.628866	0.360825	0	14	57	0	1	35	61	1	0	12	11	20	0	NA	NA	NA	NA	SNP	Hom	34.0271	0							INTERGENIC						NA	NA	NA
7	5061095		A	G				7:5061095:G	1	0	1	0	0	20	0	0	0	33	0	0	0	101	6	112	1	NA	NA	NA	NA	SNP	Hom	16.5257	0							INTERGENIC						NA	NA	NA
7	6679460		G	A				7:6679460:A	0.998207	0.00124104	0.997637	0.000694927	0	9	3	7239	1	5	11	7178	1	28	6	42	0	NA	NA	NA	NA	SNP	Hom	19.8823	0							INTERGENIC						NA	NA	NA
7	8934318		C	T				7:8934318:T	0.981618	0.0183824	0.932432	0.0675676	0	0	267	0	5	0	276	0	20	NA	NA	NA	NA	255	50	183	6			NA	NA													NA	NA	NA	SNP
7	9317642		G	A			ENSDART00000090862;ENSDART00000111896	7:9317642:A	1	0	1	0	0	0	0	43	0	0	0	41	0	34	15	41	1	52	33	43	1	SNP	Hom	51.248	0		ENSDARG00000076530;ENSDARG00000074983	zgc:172109;zgc:172290	protein_coding			INTRON;DOWNSTREAM: 3035 bases					948	NA	NA	NA	SNP
7	9441349		A	C				7:9441349:C	0.994781	0.00014497	0.996082	0	0	6862	1	31	4	6865	0	17	10	38	17	57	0	48	19	58	0	SNP	Hom	58.4413	0							INTERGENIC						NA	NA	NA	SNP
7	13953550		A	C			ENSDART00000101231	7:13953550:C	1	0	1	0	0	16	0	0	0	13	0	0	0	140	9	127	0	NA	NA	NA	NA	SNP	Hom	25.0381	0		ENSDARG00000078060	syt7b	protein_coding			INTRON					1467	NA	NA	NA
7	27333378		C	T				7:27333378:T	0.998346	0.00124087	0.998481	0.00110497	0	2	7241	1	9	2	7229	1	8	NA	NA	NA	NA	44	23	47	0			NA	NA													NA	NA	NA	SNP
7	29590067		C	T			;ENSDART00000141285	7:29590067:T	0.993119	0.00688137	0.975997	0.0237891	0	0	3608	0	25	1	4554	0	111	99	29	136	1	108	30	137	1	SNP	Hom	98.4923	0		;ENSDARG00000094528	;si:dkey-61m24.1	;protein_coding			INTERGENIC;UPSTREAM: 3810 bases					NA;311	NA	NA	NA	SNP
7	30742797		G	A				7:30742797:A	0.917567	0.0820172	0.354548	0.644914	0	592	1	6623	2	4793	1	2635	3	91	24	88	0	92	24	92	0	SNP	Hom	72.7819	0							INTERGENIC						NA	NA	NA	SNP
7	31366847		G	A				7:31366847:A	0.993598	0.00640205	0.97734	0.017734	0	5	0	776	0	18	0	992	5	74	13	91	1	NA	NA	NA	NA	SNP	Hom	41.8701	0							INTERGENIC						NA	NA	NA
7	33505909		C	G				7:33505909:G	0.75	0.25	0.571429	0.428571	0	0	3	1	0	0	8	6	0	27	25	45	0	36	29	49	0	SNP	Hom	86.6876	0							INTERGENIC						NA	NA	NA	SNP
7	35117511		G	A				7:35117511:A	0.997424	0.00138724	0.997816	0.00174723	0	7	1	5033	5	12	1	6853	2	48	6	58	1	NA	NA	NA	NA	SNP	Hom	16.9831	0							INTERGENIC						NA	NA	NA
7	41460686		T	G			ENSDART00000083719	7:41460686:G	0.996184	0.000282646	0.996584	0.000284657	0	3	22	2	7049	0	22	2	7002	NA	NA	NA	NA	37	22	48	0			NA	NA													NA	NA	NA	SNP
7	61321685		T	C				7:61321685:C	0.909465	0.0900508	0.565089	0.434509	0	2	372	0	3757	2	3241	1	4215	NA	NA	NA	NA	58	25	84	2			NA	NA													NA	NA	NA	SNP
7	61321733		A	C				7:61321733:C	0.938877	0.0590565	0.646668	0.351029	0	5453	343	11	1	4775	2592	11	6	62	25	91	1	68	26	91	2	SNP	Hom	81.167	0							INTERGENIC						NA	NA	NA	SNP
7	64869133		A	C				7:64869133:C	0.97219	0.023175	0.925926	0.0727023	0	839	20	4	0	1350	106	0	2	10	8	17	0	NA	NA	NA	NA	SNP	Hom	20.8304	0							INTERGENIC						NA	NA	NA
7	65328392		A	T				7:65328392:T	1	0	1	0	0	10	0	0	0	20	0	0	0	21	6	40	0	NA	NA	NA	NA	SNP	Hom	18.8518	0							INTERGENIC						NA	NA	NA
7	66250688		C	A				7:66250688:A	0.999352	0	0.99909	0.00022748	0	0	6169	1	3	1	4392	0	3	NA	NA	NA	NA	228	47	185	3			NA	NA													NA	NA	NA	SNP
7	68057908		C	A				7:68057908:A	0.994853	0.00474062	0.981339	0.0178499	0	35	7345	0	3	132	7257	1	5	58	18	73	0	67	28	75	0	SNP	Hom	55.2219	0							INTERGENIC						NA	NA	NA	SNP
7	69631403		C	G			ENSDART00000091052	7:69631403:G	0.996672	0.00166389	0.959743	0.0395805	0	1	2995	5	4	0	2837	117	2	NA	NA	NA	NA	53	32	56	1			NA	NA													NA	NA	NA	SNP
7	70987918		A	T				7:70987918:T	1	0	0.964286	0.0357143	0	83	0	0	0	162	0	0	6	NA	NA	NA	NA	3873	96	2433	17			NA	NA													NA	NA	NA	SNP
7	72409663		T	G			ENSDART00000090165	7:72409663:G	0.978261	0.0217391	0.967742	0.0322581	0	0	0	1	45	0	0	3	90	19	7	35	1	NA	NA	NA	NA	SNP	Hom	25.3627	0		ENSDARG00000069473	frem1a	protein_coding			INTRON					5052	NA	NA	NA
7	74805244		C	T			ENSDART00000123272	7:74805244:T	0.997376	0.00183679	0.99626	0.000831082	0	3	3801	0	7	14	4795	0	4	53	6	40	1	NA	NA	NA	NA	SNP	Hom	16.9413	0		ENSDARG00000087154	RASGRP2 (2 of 2)	protein_coding			INTRON					1116	NA	NA	NA
8	5682304		T	G				8:5682304:G	0.994599	0.000207727	0.994646	0.00130227	0	0	25	1	4788	0	28	9	6874	10	9	60	1	27	15	68	1	SNP	Hom	27.7952	0							INTERGENIC						NA	NA	NA	SNP
8	6631453		C	G				8:6631453:G	0.8	0.2	0.790496	0.208961	0	0	8	2	0	1	5822	1539	3	24	5	22	0	NA	NA	NA	NA	SNP	Hom	16.7028	0							INTERGENIC						NA	NA	NA
8	14074397		A	T			;ENSDART00000144942	8:14074397:T	0.937282	0.0627178	0.747268	0.252732	0	269	0	0	18	547	0	0	185	NA	NA	NA	NA	53	33	50	2			NA	NA													NA	NA	NA	SNP
8	19625089		A	T				8:19625089:T	0.986842	0.0131579	0.911765	0.0784314	0	150	0	0	2	186	1	1	16	NA	NA	NA	NA	453	64	279	6			NA	NA													NA	NA	NA	SNP
8	22889001		G	A			ENSDART00000005989;ENSDART00000100042;ENSDART00000100046;ENSDART00000126059;ENSDART00000134033;ENSDART00000140978	8:22889001:A	0.978261	0.0157005	0.974955	0.0143113	0	13	1	810	4	16	1	1090	11	74	6	88	0	NA	NA	NA	NA	SNP	Hom	17.5089	0		ENSDARG00000009748;ENSDARG00000069009	dffb;C8H1orf174	protein_coding;processed_transcript			INTRON;DOWNSTREAM: 2818 bases;DOWNSTREAM: 2148 bases;DOWNSTREAM: 2974 bases;DOWNSTREAM: 2878 bases;DOWNSTREAM: 3080 bases					1002;567;570;NA;492	NA	NA	NA
8	23987247		C	T			;ENSDART00000137225;ENSDART00000139164;ENSDART00000141014;ENSDART00000141656;ENSDART00000145086;ENSDART00000148209	8:23987247:T	0.999445	0.000416435	0.999581	0.000139782	0	1	7200	0	3	2	7151	0	1	37	5	34	0	NA	NA	NA	NA	SNP	Hom	15.628	0		;ENSDARG00000093172;ENSDARG00000095544	;si:ch211-196c10.5;si:ch211-196c10.6	;processed_transcript			INTERGENIC;DOWNSTREAM: 3407 bases;DOWNSTREAM: 1378 bases;DOWNSTREAM: 1681 bases;DOWNSTREAM: 1979 bases;DOWNSTREAM: 1613 bases						NA	NA	NA
8	27344526		T	C				8:27344526:C	0.997238	0.00248584	0.996533	0.00277393	0	1	18	1	7221	4	20	1	7185	42	5	42	1	NA	NA	NA	NA	SNP	Hom	15.0694	0							INTERGENIC						NA	NA	NA
8	28742255		T	A				8:28742255:A	1	0	1	0	0	0	0	0	55	0	0	0	95	20	12	35	0	20	25	35	0	SNP	Hom	42.9315	0							INTERGENIC						NA	NA	NA	SNP
8	33074314		A	T			ENSDART00000045295;ENSDART00000138268;ENSDART00000145325	8:33074314:T	0.970458	0.0295421	0.954023	0.0452107	0	657	0	0	20	1245	1	0	59	23	6	41	1	NA	NA	NA	NA	SNP	Hom	19.6444	0		ENSDARG00000054224	IPO11	protein_coding			INTRON					2928;1632;2886	NA	NA	NA
8	34674500		T	G				8:34674500:G	0.995756	0.00303122	0.992887	0.00294334	0	0	4	10	3285	1	16	12	4048	51	9	71	1	62	33	79	1	SNP	Hom	25.2375	0							INTERGENIC						NA	NA	NA	SNP
8	34674526		A	T				8:34674526:T	0.982896	0.00114025	0.994004	0.00276753	0	1724	26	2	2	2155	1	6	6	48	9	70	1	56	27	74	1	SNP	Hom	28.2978	0							INTERGENIC						NA	NA	NA	SNP
8	35843643		C	T				8:35843643:T	0.926984	0.0730159	0.92723	0.07277	0	0	292	0	23	0	395	0	31	49	7	63	1	NA	NA	NA	NA	SNP	Hom	21.6793	0							INTERGENIC						NA	NA	NA
8	40251595		A	G				8:40251595:G	1	0	0.969957	0.0300429	0	147	0	0	0	226	0	7	0	NA	NA	NA	NA	408	33	331	2			NA	NA													NA	NA	NA	SNP
8	40805398		C	T				8:40805398:T	0.993037	0.00696286	0.940957	0.0590433	0	0	2995	0	21	0	3777	0	237	NA	NA	NA	NA	50	24	70	2			NA	NA													NA	NA	NA	SNP
8	41356073		G	T				8:41356073:T	1	0	1	0	0	0	0	20	0	0	0	13	0	349	24	369	1	540	31	402	1	SNP	Hom	49.9156	0							INTERGENIC						NA	NA	NA	SNP
8	56138519		G	A				8:56138519:A	0.960477	0.0388959	0.94898	0.0498866	0	62	1	1531	0	88	0	1674	2	NA	NA	NA	NA	22	23	46	2			NA	NA													NA	NA	NA	SNP
9	18947887		G	A			ENSDART00000084668;ENSDART00000131397	9:18947887:A	0.899281	0.100719	0.569941	0.429666	0	224	0	2000	0	2187	1	2901	1	64	18	57	1	66	38	61	1	SNP	Hom	52.5476	0		ENSDARG00000060243	enox1	protein_coding;processed_transcript			INTRON					1734;NA	NA	NA	NA	SNP
9	20105819		A	T				9:20105819:T	1	0	0.975309	0.0123457	0	53	0	0	0	79	0	1	1	39	7	51	0	NA	NA	NA	NA	SNP	Hom	19.0219	0							INTERGENIC						NA	NA	NA
9	23021907		G	A			;ENSDART00000059693;ENSDART00000133515;ENSDART00000135032;ENSDART00000135734;ENSDART00000138712;ENSDART00000139189;ENSDART00000145297;ENSDART00000146829	9:23021907:A	0.987944	0.0119011	0.98446	0.0148397	0	77	0	6392	1	106	3	7032	2	NA	NA	NA	NA	48	31	54	2			NA	NA													NA	NA	NA	SNP
9	49435183		T	A				9:49435183:A	0.996255	0.000374532	0.995968	0.000448029	0	2	18	0	5320	1	8	0	2223	NA	NA	NA	NA	1	12	21	1			NA	NA													NA	NA	NA	SNP
10	2958656		C	T			ENSDART00000002622	10:2958656:T	0.983726	0.0162738	0.980564	0.0184645	0	0	1753	0	29	1	3027	2	57	47	6	43	1	NA	NA	NA	NA	SNP	Hom	17.6346	0		ENSDARG00000005108	oclna	protein_coding			INTRON					1476	NA	NA	NA
10	4499053		T	C				10:4499053:C	0.974359	0.025641	0.933333	0.065	0	0	9	0	342	1	39	0	560	20	7	24	0	NA	NA	NA	NA	SNP	Hom	22.6345	0							INTERGENIC						NA	NA	NA
10	6224208		A	T			ENSDART00000074971;ENSDART00000137462	10:6224208:T	1	0	1	0	0	2	0	0	0	1	0	0	0	NA	NA	NA	NA	34	15	62	0			NA	NA													NA	NA	NA	SNP
10	6413850		A	T			ENSDART00000148571	10:6413850:T	0.782837	0.21366	0.801672	0.196809	0	894	2	2	244	1055	1	1	259	20	7	26	1	NA	NA	NA	NA	SNP	Hom	21.5296	0		ENSDARG00000095902	si:ch211-57m13.10	protein_coding			SYNONYMOUS_CODING	P/P	ccA/ccT	141	4	1713	NA	NA	NA
10	8150182		A	T			ENSDART00000013609;ENSDART00000078135;ENSDART00000098857;ENSDART00000098858	10:8150182:T	0.996685	0.000828729	0.997018	0.000331345	0	3608	0	9	3	3009	2	6	1	82	33	119	0	139	35	123	0	SNP	Hom	102.396	0		ENSDARG00000005333	tln1	protein_coding			INTRON					7617;7635;969;1215	NA	NA	NA	SNP
10	12202521		C	A				10:12202521:A	0.999035	0	0.999447	0	0	0	7249	1	6	0	7231	0	4	34	21	45	0	43	22	47	0	SNP	Hom	69.5353	0							INTERGENIC						NA	NA	NA	SNP
10	20044372		A	G				10:20044372:G	0.882653	0.112245	0.556548	0.440476	0	173	0	22	1	187	0	148	1	41	18	64	1	49	26	66	1	SNP	Hom	62.4442	0							INTERGENIC						NA	NA	NA	SNP
10	25736300		C	A				10:25736300:A	1	0	0.966565	0.0303951	0	0	233	0	0	10	318	0	1	28	17	41	0	34	20	43	0	SNP	Hom	60.1522	0							INTERGENIC						NA	NA	NA	SNP
10	30270601		A	G			ENSDART00000004069;ENSDART00000078822;ENSDART00000136135	10:30270601:G	0.998846	0.0011544	0.996529	0.00289268	0	6922	0	8	0	6890	2	20	2	50	6	41	0	NA	NA	NA	NA	SNP	Hom	15.17	0		ENSDARG00000076691	dlg2	protein_coding			INTRON					2538;2646;1505	NA	NA	NA
10	34850574		G	C			ENSDART00000050328;ENSDART00000147775	10:34850574:C	0.99262	0.00369004	0.996016	0.00199203	0	1	1	269	0	1	1	500	0	123	22	164	1	145	23	171	1	SNP	Hom	67.6032	0		ENSDARG00000032820	rxfp2	protein_coding			INTRON					1530;2172	NA	NA	NA	SNP
11	4039533		T	A			ENSDART00000058735	11:4039533:A	0.996491	0.000140351	0.996083	0.000279759	0	1	24	0	7100	2	24	2	7121	NA	NA	NA	NA	29	15	79	1			NA	NA													NA	NA	NA	SNP
11	10781935		C	T			ENSDART00000091923	11:10781935:T	0.998476	0.00124706	0.999165	0.000556715	0	2	7206	0	9	2	7179	0	4	NA	NA	NA	NA	36	31	47	1			NA	NA													NA	NA	NA	SNP
11	28610068		C	A			ENSDART00000021949	11:28610068:A	1	0	1	0	0	0	56	0	0	0	61	0	0	NA	NA	NA	NA	45	24	78	3			NA	NA													NA	NA	NA	SNP
11	31988212		C	A				11:31988212:A	0.99112	0.00731261	0.958221	0.041442	0	28	3795	0	6	123	2844	0	1	37	16	66	1	39	20	68	1	SNP	Hom	55.8387	0							INTERGENIC						NA	NA	NA	SNP
11	34853164		G	A			ENSDART00000110608	11:34853164:A	0.999315	0.000548396	0.999177	0.000548622	0	4	0	7289	1	4	0	7285	2	NA	NA	NA	NA	15	14	47	1			NA	NA													NA	NA	NA	SNP
11	38801033		T	A			;ENSDART00000003211;ENSDART00000131782;ENSDART00000140502;ENSDART00000141234;ENSDART00000148024	11:38801033:A	0.946281	0.053719	0.242643	0.757357	0	26	0	0	458	1261	0	0	404	33	9	70	0	37	23	73	0	SNP	Hom	25.3185	0		;ENSDARG00000014324	;sh2d5	;nonsense_mediated_decay;protein_coding;processed_transcript			INTERGENIC;UPSTREAM: 3725 bases;UPSTREAM: 3723 bases;UPSTREAM: 3769 bases;UPSTREAM: 3982 bases					NA;1233;450	NA	NA	NA	SNP
11	40949314		T	G				11:40949314:G	0.999701	0.000299446	0.951809	0.0480389	0	0	0	2	6677	0	1	316	6261	12	18	47	0	13	18	49	0	SNP	Hom	64.6182	0							INTERGENIC						NA	NA	NA	SNP
12	3524313		A	C			ENSDART00000112182	12:3524313:C	0.978755	0.0146143	0.967875	0.0220598	0	7233	108	17	32	7020	160	33	40	1	5	33	0	NA	NA	NA	NA	SNP	Hom	19.3112	0		ENSDARG00000079486	fam20a	protein_coding			INTRON					1584	NA	NA	NA
12	11922182		C	A				12:11922182:A	0.998472	0.00041684	0.998606	0.000557414	0	3	7186	1	7	4	7166	0	6	21	12	56	1	21	14	59	1	SNP	Hom	41.5312	0							INTERGENIC						NA	NA	NA	SNP
12	13004475		G	A				12:13004475:A	0.999291	0.00042517	0.999433	0.000566653	0	3	1	7051	1	4	0	7055	0	25	11	39	0	NA	NA	NA	NA	SNP	Hom	35.6287	0							INTERGENIC						NA	NA	NA
12	14900928		C	T				12:14900928:T	0.998901	0.000824063	0.998201	0.00179856	0	0	7273	2	6	0	7215	0	13	47	6	59	1	NA	NA	NA	NA	SNP	Hom	18.4347	0							INTERGENIC						NA	NA	NA
12	15831126		C	T				12:15831126:T	0.99986	0.000140469	0.998658	0.00107325	0	0	7118	0	1	2	7444	0	8	141	10	178	1	NA	NA	NA	NA	SNP	Hom	22.8292	0							INTERGENIC						NA	NA	NA
12	23057124		A	G			ENSDART00000130327	12:23057124:G	0.97284	0.0160494	0.909247	0.0239726	0	788	0	13	9	531	0	14	39	NA	NA	NA	NA	23	22	52	2			NA	NA													NA	NA	NA	SNP
12	23639929		A	G			ENSDART00000131175	12:23639929:G	0.961538	0.0384615	1	0	0	50	0	2	0	45	0	0	0	NA	NA	NA	NA	34	22	55	1			NA	NA													NA	NA	NA	SNP
12	46426663		T	A				12:46426663:A	1	0	1	0	0	0	0	0	326	0	0	0	286	3	5	20	2	NA	NA	NA	NA	SNP	Hom	15.1333	0							INTERGENIC						NA	NA	NA
12	47385251		C	A			ENSDART00000131330;ENSDART00000142742	12:47385251:A	0.800971	0.174757	0.681564	0.318436	0	36	165	1	4	57	122	0	0	17	6	55	1	19	14	55	1	SNP	Hom	21.0377	0		ENSDARG00000094951	BX072532.5	protein_coding			INTRON					1635;3345	NA	NA	NA	SNP
12	48046179		G	A				12:48046179:A	0.998863	0.000852878	0.998436	0.0012795	0	6	1	7027	1	9	1	7023	1	46	6	73	0	NA	NA	NA	NA	SNP	Hom	18.5917	0							INTERGENIC						NA	NA	NA
13	4421207		C	T			ENSDART00000058621;ENSDART00000130884	13:4421207:T	0.999025	0.000835887	0.964625	0.0346756	0	0	7171	1	6	3	6899	2	248	33	22	33	0	38	29	34	0	SNP	Hom	79.3207	0		ENSDARG00000026804	MCU	protein_coding			INTRON					1131	NA	NA	NA	SNP
13	8870273		C	T			ENSDART00000102120;ENSDART00000147050	13:8870273:T	0.635659	0.364341	0.55036	0.44964	0	0	82	0	47	0	153	0	125	39	6	33	1	NA	NA	NA	NA	SNP	Hom	18.2894	0		ENSDARG00000089070	HTRA2 (13 of 31)	protein_coding			INTRON					645;612	NA	NA	NA
13	17134271		G	A			ENSDART00000145499	13:17134271:A	0.824022	0.175978	0.835131	0.164869	0	63	0	295	0	107	0	542	0	58	6	39	1	NA	NA	NA	NA	SNP	Hom	16.8211	0		ENSDARG00000057166	C13H10orf11	protein_coding			INTRON					705	NA	NA	NA
13	23493479		T	G			;ENSDART00000051886;ENSDART00000144566	13:23493479:G	0.996317	0.0014468	0.996307	0	0	4	13	11	7575	1	27	0	7554	83	7	59	0	NA	NA	NA	NA	SNP	Hom	20.6583	0		;ENSDARG00000002219	;si:dkey-103j14.5	;protein_coding			INTERGENIC;UPSTREAM: 4865 bases					NA;924;330	NA	NA	NA
13	53047991		T	C				13:53047991:C	0.982955	0.0170455	1	0	0	0	3	0	173	0	0	0	122	88	11	75	1	NA	NA	NA	NA	SNP	Hom	29.2545	0							INTERGENIC						NA	NA	NA
14	284944		G	A			ENSDART00000111971	14:284944:A	0.862869	0.137131	0.865297	0.134703	0	65	0	409	0	118	0	758	0	42	6	31	0	NA	NA	NA	NA	SNP	Hom	16.21	0		ENSDARG00000077991	WDR1	protein_coding			INTRON					1821	NA	NA	NA
14	2931972		C	T				14:2931972:T	0.997594	0.00169827	0.997713	0.00228702	0	2	7049	3	12	0	6980	0	16	21	5	52	0	21	18	53	0	SNP	Hom	16.3583	0							INTERGENIC						NA	NA	NA	SNP
14	8038699		A	G			ENSDART00000045109	14:8038699:G	0.976744	0	1	0	0	42	0	0	1	71	0	0	0	42	10	41	1	NA	NA	NA	NA	SNP	Hom	30.7164	0		ENSDARG00000029443	SH2D4A (1 of 2)	protein_coding			INTRON					843	NA	NA	NA
14	11955870		G	T				14:11955870:T	1	0	1	0	0	0	0	338	0	0	0	475	0	NA	NA	NA	NA	238	29	288	4			NA	NA													NA	NA	NA	SNP
14	13387844		A	G				14:13387844:G	0.574297	0.423025	0.530061	0.469939	0	429	1	316	1	432	0	383	0	NA	NA	NA	NA	51	31	53	2			NA	NA													NA	NA	NA	SNP
14	13538954		C	T				14:13538954:T	1	0	1	0	0	0	12	0	0	0	20	0	0	54	11	96	1	56	18	97	1	SNP	Hom	32.0233	0							INTERGENIC						NA	NA	NA	SNP
15	739131		C	A				15:739131:A	1	0	0.998466	0	0	0	606	0	0	0	1302	0	2	54	9	94	0	74	18	102	0	SNP	Hom	25.6747	0							INTERGENIC						NA	NA	NA	SNP
15	10403773		C	T			ENSDART00000083367;ENSDART00000144751	15:10403773:T	0.996364	0.00363636	0.980315	0.019685	0	0	274	0	1	0	249	0	5	NA	NA	NA	NA	103	36	136	5			NA	NA													NA	NA	NA	SNP
15	15691750		T	C			ENSDART00000126185	15:15691750:C	0.996083	0.00324149	0.997038	0.00282714	0	3	24	2	7375	1	21	0	7406	NA	NA	NA	NA	20	17	50	2			NA	NA													NA	NA	NA	SNP
15	16187352		A	C			ENSDART00000080523;ENSDART00000101718;ENSDART00000110111	15:16187352:C	0.997423	0.00071582	0.996876	0.000426015	0	6967	5	9	4	7020	3	16	3	NA	NA	NA	NA	27	21	53	0			NA	NA													NA	NA	NA	SNP
15	18387593		C	G			ENSDART00000062560;ENSDART00000132665;ENSDART00000133212;ENSDART00000142367	15:18387593:G	0.998684	0	1	0	0	3	6831	0	6	0	20	0	0	NA	NA	NA	NA	1	13	25	1			NA	NA													NA	NA	NA	SNP
15	31912470		T	A			ENSDART00000015967;ENSDART00000110805;ENSDART00000122561;ENSDART00000134275;ENSDART00000142074;ENSDART00000142682;ENSDART00000146902	15:31912470:A	0.998421	0.000263227	0.997236	0.000394789	0	2	9	1	7586	3	14	4	7578	NA	NA	NA	NA	29	14	62	0			NA	NA													NA	NA	NA	SNP
16	3998776		C	T			ENSDART00000123115	16:3998776:T	0.926766	0.00912171	0.915975	0.0153008	0	245	3556	1	35	265	3532	0	59	47	9	48	1	NA	NA	NA	NA	SNP	Hom	27.9733	0		ENSDARG00000091731	CABZ01043952.3	protein_coding			INTRON					1107	NA	NA	NA
16	16620861		C	T				16:16620861:T	1	0	1	0	0	0	36	0	0	0	33	0	0	NA	NA	NA	NA	1735	68	1629	11			NA	NA													NA	NA	NA	SNP
16	16627427		C	T				16:16627427:T	0.954545	0.0227273	0.946667	0.0533333	0	1	42	0	1	0	71	0	4	NA	NA	NA	NA	1993	72	1462	12			NA	NA													NA	NA	NA	SNP
16	16628918		T	C				16:16628918:C	1	0	0.985915	0	0	0	0	0	63	1	0	0	70	806	21	982	1	2370	64	2131	9	SNP	Hom	45.7485	0							INTERGENIC						NA	NA	NA	SNP
16	16634686		C	A				16:16634686:A	1	0	1	0	0	0	16	0	0	0	34	0	0	NA	NA	NA	NA	1189	52	888	5			NA	NA													NA	NA	NA	SNP
16	19918434		C	T				16:19918434:T	0.982742	0.0153404	0.915921	0.0831843	0	1	1025	1	16	0	1024	1	93	36	21	43	0	37	47	43	0	SNP	Hom	63.7094	0							INTERGENIC						NA	NA	NA	SNP
16	19918467		A	T				16:19918467:T	0.992695	0.00649351	0.910065	0.0899349	0	2446	0	2	16	2378	0	0	235	33	34	35	0	34	52	36	0	SNP	Hom	117.255	0							INTERGENIC						NA	NA	NA	SNP
16	32715427		G	A			ENSDART00000003752	16:32715427:A	1	0	0.974874	0.0251256	0	0	0	148	0	5	0	194	0	NA	NA	NA	NA	44	38	49	2			NA	NA													NA	NA	NA	SNP
16	32715880		C	G			ENSDART00000003752	16:32715880:G	0.985507	0.0144928	0.922374	0.0730594	0	0	136	2	0	0	202	16	1	58	28	55	1	61	29	56	1	SNP	Hom	91.7914	0		ENSDARG00000016173	cct3	protein_coding			INTRON					1632	NA	NA	NA	SNP
16	37613751		G	A				16:37613751:A	1	0	0.996522	0.00347826	0	0	0	301	0	2	0	573	0	14	7	17	0	NA	NA	NA	NA	SNP	Hom	17.6904	0							INTERGENIC						NA	NA	NA
16	37705270		C	T			ENSDART00000078970;ENSDART00000092471;ENSDART00000092505	16:37705270:T	0.778243	0.221757	0.798995	0.201005	0	0	186	0	53	0	318	0	80	59	7	62	0	NA	NA	NA	NA	SNP	Hom	15.8617	0		ENSDARG00000078090	PTPRU (2 of 3)	protein_coding			INTRON					3225;3204;3174	NA	NA	NA
16	56724748		C	T			;ENSDART00000102170	16:56724748:T	0.859649	0.140351	0.905172	0.0948276	0	0	49	0	8	0	105	0	11	92	7	86	0	NA	NA	NA	NA	SNP	Hom	16.0624	0		;ENSDARG00000069929	;PLEKHG4B (2 of 2)	;protein_coding			INTERGENIC;DOWNSTREAM: 3978 bases					NA;2136	NA	NA	NA
17	8301524		T	C			ENSDART00000081651	17:8301524:C	0.984496	0.00775194	0.988462	0.00384615	0	1	1	0	127	2	1	0	257	115	7	175	1	NA	NA	NA	NA	SNP	Hom	19.1066	0		ENSDARG00000058760	ENSDARG00000058760	protein_coding			INTRON					5274	NA	NA	NA
17	9140671		T	A				17:9140671:A	1	0	1	0	0	0	0	0	3	0	0	0	10	56	7	55	0	NA	NA	NA	NA	SNP	Hom	21.0966	0							INTERGENIC						NA	NA	NA
17	14091837		G	A				17:14091837:A	1	0	1	0	0	0	0	43	0	0	0	34	0	23	5	38	0	NA	NA	NA	NA	SNP	Hom	15.2802	0							INTERGENIC						NA	NA	NA
17	14816060		C	T			ENSDART00000066604	17:14816060:T	0.998727	0.000989819	0.999429	0.000285429	0	2	7063	0	7	2	7003	0	2	NA	NA	NA	NA	42	26	64	2			NA	NA													NA	NA	NA	SNP
17	26257382		A	C				17:26257382:C	1	0	0.99763	0	0	294	0	0	0	421	0	1	0	1	5	24	0	NA	NA	NA	NA	SNP	Hom	19.4105	0							INTERGENIC						NA	NA	NA
17	33232441		T	G				17:33232441:G	0.996344	0.000391747	0.996731	0	0	4	21	3	7630	5	20	0	7622	54	8	50	1	NA	NA	NA	NA	SNP	Hom	25.6636	0							INTERGENIC						NA	NA	NA
17	41172771		T	C			ENSDART00000030622	17:41172771:C	0.998427	0.00144168	0.996072	0.00392824	0	1	11	0	7618	0	30	0	7607	NA	NA	NA	NA	33	21	57	1			NA	NA													NA	NA	NA	SNP
17	46704209		T	C				17:46704209:C	0.996499	0.00350058	0.992908	0.0070922	0	0	6	0	1708	0	16	0	2240	64	9	85	1	NA	NA	NA	NA	SNP	Hom	26.8578	0							INTERGENIC						NA	NA	NA
17	46985343		G	A				17:46985343:A	0.985059	0.0149413	0.978427	0.0208768	0	14	0	923	0	30	1	1406	0	16	5	20	0	NA	NA	NA	NA	SNP	Hom	17.38	0							INTERGENIC						NA	NA	NA
17	50543702		T	C				17:50543702:C	1	0	1	0	0	0	0	0	224	0	0	0	500	43	7	48	1	NA	NA	NA	NA	SNP	Hom	20.9471	0							INTERGENIC						NA	NA	NA
18	1402377		C	A				18:1402377:A	0.99862	0	0.998034	0.000786473	0	0	1447	0	2	2	2538	0	3	43	5	55	1	NA	NA	NA	NA	SNP	Hom	15.3212	0							INTERGENIC						NA	NA	NA
18	5625870		G	A			ENSDART00000024576;ENSDART00000149350	18:5625870:A	1	0	1	0	0	0	0	14	0	0	0	9	0	NA	NA	NA	NA	69	38	63	0			NA	NA													NA	NA	NA	SNP
18	9674876		G	A				18:9674876:A	0.989673	0.010327	0.988235	0.0117647	0	6	0	575	0	7	0	588	0	35	6	40	0	NA	NA	NA	NA	SNP	Hom	15.5525	0							INTERGENIC						NA	NA	NA
18	28844481		G	T				18:28844481:T	0.999082	0.000152952	0.998508	0.000447628	0	4	1	6532	1	7	0	6692	3	NA	NA	NA	NA	35	36	45	2			NA	NA													NA	NA	NA	SNP
18	30824011		T	G			ENSDART00000099326;ENSDART00000146041	18:30824011:G	0.979538	0.0182998	0.98492	0.0132159	0	2	11	110	5888	3	8	78	5813	26	5	39	0	NA	NA	NA	NA	SNP	Hom	15.2381	0		ENSDARG00000062042	mthfsd	protein_coding			INTRON					1149;546	NA	NA	NA
18	31861820		A	G				18:31861820:G	0.985294	0.0147059	0.974359	0.025641	0	67	0	1	0	76	0	2	0	50	6	39	0	NA	NA	NA	NA	SNP	Hom	17.984	0							INTERGENIC						NA	NA	NA
18	32887332		A	T			;ENSDART00000122361	18:32887332:T	0.700734	0.297265	0.420255	0.578032	0	5252	3	12	2228	3191	8	5	4389	33	8	25	0	NA	NA	NA	NA	SNP	Hom	23.0295	0		;ENSDARG00000087263	;SSR3 (1 of 2)	;protein_coding			INTERGENIC;DOWNSTREAM: 3330 bases					NA;558	NA	NA	NA
18	35771979		C	T				18:35771979:T	0.4375	0.5625	0.0555556	0.944444	0	0	7	0	9	0	1	0	17	11	5	15	0	NA	NA	NA	NA	SNP	Hom	17.7699	0							INTERGENIC						NA	NA	NA
19	3393173		T	G			;ENSDART00000046344;ENSDART00000121842	19:3393173:G	0.998097	0	0.997689	0.0005437	0	4	10	0	7341	4	9	4	7340	79	6	41	1	NA	NA	NA	NA	SNP	Hom	17.8471	0		;ENSDARG00000074394;ENSDARG00000091784	;CLEC3B (2 of 2);CDCP1 (2 of 3)	;protein_coding			INTERGENIC;DOWNSTREAM: 2538 bases;DOWNSTREAM: 1655 bases					NA;603;1314	NA	NA	NA
20	3184417		T	C			;ENSDART00000081781	20:3184417:C	0.973611	0.0258055	0.458351	0.541362	0	3	177	1	6678	1	3776	1	3197	24	32	48	0	26	33	49	0	SNP	Hom	113.657	0		ENSDARG00000058835	PLEKHG3 (2 of 2)	coding;protein_coding			INTRAGENIC: ENSDARG00000058835;DOWNSTREAM: 48 bases					NA;2919	NA	NA	NA	SNP
20	5105629		G	T			;ENSDART00000053883;ENSDART00000138090	20:5105629:T	0.998758	0.000276014	0.998893	0	0	5	2	7237	2	8	0	7219	0	NA	NA	NA	NA	73	66	49	1			NA	NA													NA	NA	NA	SNP
20	5105644		A	G			;ENSDART00000053883;ENSDART00000138090	20:5105644:G	0.998213	0.00151224	0.998753	0.00124671	0	7261	1	11	1	7210	0	9	0	NA	NA	NA	NA	66	67	41	1			NA	NA													NA	NA	NA	SNP
20	9397371		G	T			;ENSDART00000023293;ENSDART00000139527	20:9397371:T	1	0	0.981481	0.00925926	0	0	0	50	0	1	0	106	1	67	6	66	1	NA	NA	NA	NA	SNP	Hom	18.3621	0		;ENSDARG00000012390;ENSDARG00000092174	;kcnk5;si:ch211-59d15.4	;protein_coding			INTERGENIC;UPSTREAM: 4135 bases;DOWNSTREAM: 2607 bases					NA;1347;511	NA	NA	NA
20	12632046		G	T				20:12632046:T	0.997337	0.00266312	0.997086	0.00174825	0	0	0	1498	4	4	0	3422	6	127	7	141	1	NA	NA	NA	NA	SNP	Hom	17.314	0							INTERGENIC						NA	NA	NA
20	12847019		C	G			;ENSDART00000141046	20:12847019:G	0.963216	0.0330222	0.962834	0.0331292	0	9	6913	237	18	5	6917	238	24	80	6	61	1	NA	NA	NA	NA	SNP	Hom	15.8142	0		;ENSDARG00000093724	;si:dkey-54g2.2	;protein_coding			INTERGENIC;DOWNSTREAM: 3893 bases					NA;249	NA	NA	NA
20	42849353		G	A			ENSDART00000113203;ENSDART00000113625;ENSDART00000133221;ENSDART00000138582;ENSDART00000140407	20:42849353:A	0.980726	0.0192739	0.950521	0.0486449	0	86	0	4376	0	350	0	6839	6	159	14	214	1	199	25	222	1	SNP	Hom	37.1759	0		ENSDARG00000078816;ENSDARG00000093808;ENSDARG00000095270	si:ch211-215m21.11;si:ch211-215m21.10;si:ch211-215m21.29	protein_coding;processed_transcript			INTRON;UPSTREAM: 2328 bases;UPSTREAM: 4709 bases;UPSTREAM: 674 bases					1848;1635;756;482;NA	NA	NA	NA	SNP
21	2140514		G	C				21:2140514:C	1	0	1	0	0	0	0	85	0	0	0	119	0	82	6	68	0	NA	NA	NA	NA	SNP	Hom	17.0512	0							INTERGENIC						NA	NA	NA
21	7163254		G	A				21:7163254:A	0.994764	0.0052356	0.992366	0.00763359	0	1	0	190	0	2	0	260	0	68	8	64	0	NA	NA	NA	NA	SNP	Hom	24.1115	0							INTERGENIC						NA	NA	NA
21	10284932		A	G			;ENSDART00000151204	21:10284932:G	0.539062	0.398438	0.591753	0.379381	0	138	0	102	16	287	0	184	14	34	5	24	0	NA	NA	NA	NA	SNP	Hom	15.8996	0		;ENSDARG00000058740	;ube2r2	;protein_coding			INTERGENIC;UPSTREAM: 4780 bases					NA;753	NA	NA	NA
21	23046900		T	C				21:23046900:C	1	0	0.944444	0.0555556	0	0	0	0	11	0	1	0	17	4	4	16	0	NA	NA	NA	NA	SNP	Hom	15.1002	0							INTERGENIC						NA	NA	NA
21	25395020		A	C			ENSDART00000101780;ENSDART00000141149	21:25395020:C	0.997457	0.000635728	0.999113	0.000443459	0	1569	1	3	0	2253	1	1	0	159	23	272	0	225	28	278	0	SNP	Hom	70.5895	0		ENSDARG00000069766	CALN1 (1 of 2)	protein_coding			INTRON					657	NA	NA	NA	SNP
21	28929775		G	C			;ENSDART00000015636;ENSDART00000065447	21:28929775:C	1	0	1	0	0	0	0	42	0	0	0	66	0	55	7	51	1	NA	NA	NA	NA	SNP	Hom	17.4503	0		;ENSDARG00000005551	;hnrnph1l	;protein_coding;processed_transcript			INTERGENIC;UPSTREAM: 3982 bases;UPSTREAM: 3950 bases					NA;1224	NA	NA	NA
21	31624716		G	A				21:31624716:A	0.967427	0.0325733	0.89426	0.10574	0	10	0	297	0	70	0	592	0	NA	NA	NA	NA	271	44	248	7			NA	NA													NA	NA	NA	SNP
21	32525049		G	C				21:32525049:C	0.997518	0.000155135	0.996303	0.000616238	0	12	1	6430	3	12	4	6467	8	80	7	86	0	NA	NA	NA	NA	SNP	Hom	17.5706	0							INTERGENIC						NA	NA	NA
21	41839987		G	T			ENSDART00000085039	21:41839987:T	1	0	1	0	0	0	0	406	0	0	0	744	0	27	5	20	0	NA	NA	NA	NA	SNP	Hom	15.7634	0		ENSDARG00000060390	zgc:175288	protein_coding			INTRON					1239	NA	NA	NA
22	989369		C	G			ENSDART00000115970;ENSDART00000123458;ENSDART00000149743	22:989369:G	0.999589	0.000136986	0.998355	0.000137043	0	1	7297	1	1	1	7285	1	10	55	6	43	0	NA	NA	NA	NA	SNP	Hom	15.9562	0		ENSDARG00000080791;ENSDARG00000044525	5S_rRNA;pparda	rRNA;protein_coding			DOWNSTREAM: 2188 bases;INTRON					NA;1491	NA	NA	NA
22	4794124		T	C			ENSDART00000110711	22:4794124:C	0.777778	0.222222	1	0	0	0	2	0	7	0	0	0	9	33	9	34	0	NA	NA	NA	NA	SNP	Hom	28.6175	0		ENSDARG00000078945	mibp	protein_coding			INTRON					606	NA	NA	NA
22	14321375		A	G			ENSDART00000033332	22:14321375:G	0.995711	0.00318251	0.996836	0.00261348	0	7196	1	23	7	7247	0	19	4	NA	NA	NA	NA	4	12	25	1			NA	NA													NA	NA	NA	SNP
22	17892186		T	A			ENSDART00000012336;ENSDART00000128397;ENSDART00000137995;ENSDART00000147070	22:17892186:A	0.996695	0.00118036	0.933215	0.0658949	0	5	9	0	4222	74	0	1	1048	NA	NA	NA	NA	1	10	27	1			NA	NA													NA	NA	NA	SNP
22	24722446		T	A			ENSDART00000105607	22:24722446:A	0.995324	0.000962729	0.997904	0.000139762	0	7	23	4	7237	1	13	1	7140	NA	NA	NA	NA	3	10	22	0			NA	NA													NA	NA	NA	SNP
22	24759442		C	G			ENSDART00000105607;ENSDART00000137873	22:24759442:G	0.997863	0.00213675	0.949367	0.0506329	0	0	467	1	0	0	75	4	0	NA	NA	NA	NA	0	11	23	0			NA	NA													NA	NA	NA	SNP
22	24767778		G	A			ENSDART00000105607;ENSDART00000137873	22:24767778:A	1	0	1	0	0	0	0	45	0	0	0	37	0	NA	NA	NA	NA	2	11	26	1			NA	NA													NA	NA	NA	SNP
22	26383008		T	A			ENSDART00000113785;ENSDART00000124315	22:26383008:A	0.947169	0.0489027	0.85476	0.141647	0	361	15	14	6992	552	10	4	3331	8	14	34	1	10	18	34	1	SNP	Hom	53.1162	0		ENSDARG00000076215	vasn	protein_coding			INTRON					2067	NA	NA	NA	SNP
22	26450866		T	A			ENSDART00000113785	22:26450866:A	0.92272	0.0756893	0.855533	0.14326	0	571	9	3	6961	712	5	1	4252	NA	NA	NA	NA	3	10	32	1			NA	NA													NA	NA	NA	SNP
22	26990982		A	T				22:26990982:T	1	0	1	0	0	1658	0	0	0	289	0	0	0	NA	NA	NA	NA	40	22	98	1			NA	NA													NA	NA	NA	SNP
22	27778917		A	G			ENSDART00000104966	22:27778917:G	1	0	1	0	0	26	0	0	0	10	0	0	0	NA	NA	NA	NA	2	13	28	1			NA	NA													NA	NA	NA	SNP
22	28117766		T	C				22:28117766:C	0.996912	0.00255068	0.994099	0.00456009	0	4	19	0	7426	8	34	2	7412	NA	NA	NA	NA	3	14	20	1			NA	NA													NA	NA	NA	SNP
22	28132290		T	C				22:28132290:C	0.785897	0.213566	0.0508584	0.948754	0	2	1590	2	5851	3	7350	0	394	NA	NA	NA	NA	5	10	35	0			NA	NA													NA	NA	NA	SNP
22	30976994		T	A				22:30976994:A	0.974576	0.0254237	0.898734	0.101266	0	3	0	0	115	8	0	0	71	29	20	54	1	30	22	55	1	SNP	Hom	63.6534	0							INTERGENIC						NA	NA	NA	SNP
22	31011765		G	A				22:31011765:A	0.997022	0.00297841	0.982766	0.0172338	0	8	0	2678	0	39	0	2224	0	12	13	37	0	12	13	42	0	SNP	Hom	48.0836	0							INTERGENIC						NA	NA	NA	SNP
22	32686599		A	T			ENSDART00000104778;ENSDART00000147728	22:32686599:T	0.823171	0.169106	0.483774	0.512681	0	2025	1	18	416	1774	2	11	1880	24	21	43	1	27	21	43	1	SNP	Hom	77.8303	0		ENSDARG00000071036	si:dkey-286j15.3	protein_coding			INTRON					606	NA	NA	NA	SNP
22	36501150		G	C			ENSDART00000113725	22:36501150:C	1	0	0.996499	0.00233372	0	0	0	813	0	1	2	854	0	45	6	38	1	NA	NA	NA	NA	SNP	Hom	17.2417	0		ENSDARG00000078779	si:ch73-253j10.1	processed_pseudogene			INTRON						NA	NA	NA
22	37921556		C	T			ENSDART00000045227	22:37921556:T	0.972028	0.027972	1	0	0	0	139	0	4	0	248	0	0	46	26	48	0	50	27	50	0	SNP	Hom	88.6682	0		ENSDARG00000030790	C22H10orf76 (2 of 2)	protein_coding			INTRON					1971	NA	NA	NA	SNP
22	38183706		G	T			ENSDART00000112234;ENSDART00000126410;ENSDART00000143647	22:38183706:T	0	1	0.00082631	0.997356	0	0	0	0	69	1	10	5	6035	NA	NA	NA	NA	0	10	23	0			NA	NA													NA	NA	NA	SNP
23	3481047		T	C				23:3481047:C	0.978125	0.01875	0.990272	0.0077821	0	1	6	0	313	1	4	0	509	23	8	34	0	NA	NA	NA	NA	SNP	Hom	26.4296	0							INTERGENIC						NA	NA	NA
23	10657988		C	A			ENSDART00000112445;ENSDART00000140557	23:10657988:A	0.987755	0.0102041	0.949367	0.0492264	0	5	484	0	1	35	675	0	1	NA	NA	NA	NA	162	31	143	0			NA	NA													NA	NA	NA	SNP
23	20347596		T	A				23:20347596:A	0.981917	0.0162749	0.956132	0.0438684	0	9	1	0	543	44	0	0	959	51	5	44	0	NA	NA	NA	NA	SNP	Hom	15.4702	0							INTERGENIC						NA	NA	NA
23	22470570		T	G				23:22470570:G	0.666667	0.333333	1	0	0	0	0	1	2	0	0	0	1	102	7	125	0	NA	NA	NA	NA	SNP	Hom	16.7621	0							INTERGENIC						NA	NA	NA
23	39360257		C	T				23:39360257:T	1	0	1	0	0	0	3	0	0	0	1	0	0	25	6	39	1	NA	NA	NA	NA	SNP	Hom	19.7488	0							INTERGENIC						NA	NA	NA
24	11928310		T	G			ENSDART00000061544;ENSDART00000138520;ENSDART00000143010	24:11928310:G	0.953775	0.0428342	0.95014	0.0466994	0	5	14	240	5344	9	9	266	5412	40	6	36	1	NA	NA	NA	NA	SNP	Hom	15.3612	0		ENSDARG00000041997	lztfl1	protein_coding;processed_transcript;retained_intron			INTRON					897;NA	NA	NA	NA
24	12454737		A	T				24:12454737:T	0.333333	0.666667	0.666667	0.333333	0	1	0	0	2	6	0	0	3	NA	NA	NA	NA	566	80	382	13			NA	NA													NA	NA	NA	SNP
24	24715203		A	G			ENSDART00000024606;ENSDART00000130038;ENSDART00000144664;ENSDART00000146736	24:24715203:G	0.992661	0.00550459	0.968858	0.0311419	0	541	0	3	1	560	0	18	0	46	15	70	1	57	26	73	1	SNP	Hom	49.3813	0		ENSDARG00000001829	zgc:112982	protein_coding;retained_intron;processed_transcript			INTRON;DOWNSTREAM: 3967 bases					816;2340;NA	NA	NA	NA	SNP
24	34385486		G	A				24:34385486:A	0.999042	0.000957854	0.998471	0.00152905	0	2	0	2086	0	3	0	1959	0	NA	NA	NA	NA	45	23	65	1			NA	NA													NA	NA	NA	SNP
24	34888246		C	A			ENSDART00000079342;ENSDART00000128679	24:34888246:A	0.998344	0	1	0	0	0	603	0	1	0	51	0	0	67	8	57	1	NA	NA	NA	NA	SNP	Hom	21.8612	0		ENSDARG00000056888;ENSDARG00000056683	DNAH8;cdk5	protein_coding			INTRON					14004;879	NA	NA	NA
25	2780140		A	G			ENSDART00000115280	25:2780140:G	0.955556	0.0444444	0.254237	0.745763	0	43	0	2	0	15	0	44	0	10	16	38	1	10	17	42	1	SNP	Hom	59.1098	0		ENSDARG00000075100	NEO1 (2 of 2)	protein_coding			INTRON					4242	NA	NA	NA	SNP
25	22560576		G	A			ENSDART00000089642	25:22560576:A	0.998469	0.00125261	0.999059	0.000806343	0	9	0	7174	2	6	0	7434	1	NA	NA	NA	NA	48	27	63	2			NA	NA													NA	NA	NA	SNP
25	26803891		T	G				25:26803891:G	1	0	1	0	0	0	0	0	3	0	0	0	5	NA	NA	NA	NA	86	40	107	4			NA	NA													NA	NA	NA	SNP
25	27102471		T	C			;ENSDART00000150317	25:27102471:C	1	0	1	0	0	0	0	0	16	0	0	0	28	147	6	153	1	NA	NA	NA	NA	SNP	Hom	15.6732	0		;ENSDARG00000096101	;si:ch211-10m5.3	;lincRNA			INTERGENIC;UPSTREAM: 4876 bases						NA	NA	NA
25	27170948		A	C				25:27170948:C	1	0	1	0	0	2	0	0	0	22	0	0	0	NA	NA	NA	NA	543	50	311	2			NA	NA													NA	NA	NA	SNP
25	27177216		C	G				25:27177216:G	1	0	1	0	0	0	23	0	0	0	64	0	0	NA	NA	NA	NA	1699	49	1345	3			NA	NA													NA	NA	NA	SNP
25	35992113		T	G			ENSDART00000073441	25:35992113:G	0.979094	0.0200348	0.987082	0.011744	0	0	1	23	1124	0	2	20	1681	58	6	70	0	NA	NA	NA	NA	SNP	Hom	15.7186	0		ENSDARG00000051763	SNTB2	protein_coding			INTRON					1560	NA	NA	NA
1	27308700		C	A				1:27308700:A	#N/A	#N/A	#N/A	#N/A		#N/A	#N/A	#N/A	#N/A	#N/A	#N/A	#N/A	#N/A	NA	NA	NA	NA	34	20	56	1			NA	NA													NA	NA	NA	SNP
1	29999211		T	A			;ENSDART00000022841	1:29999211:A	1	0	#DIV/0!	#DIV/0!		0	0	0	3	0	0	0	0	NA	NA	NA	NA	381	64	391	4			NA	NA													NA	NA	NA	SNP
4	37352053		C	A			ENSDART00000131542	4:37352053:A	#DIV/0!	#DIV/0!	#DIV/0!	#DIV/0!		0	0	0	0	0	0	0	0	NA	NA	NA	NA	123	30	191	5			NA	NA													NA	NA	NA	SNP
7	6388722		C	T			ENSDART00000129200;ENSDART00000144876	7:6388722:T	#N/A	#N/A	#N/A	#N/A		#N/A	#N/A	#N/A	#N/A	#N/A	#N/A	#N/A	#N/A	NA	NA	NA	NA	34	46	50	2			NA	NA													NA	NA	NA	SNP
8	618534		G	A				8:618534:A	#N/A	#N/A	#N/A	#N/A		#N/A	#N/A	#N/A	#N/A	#N/A	#N/A	#N/A	#N/A	106	6	88	1	NA	NA	NA	NA	SNP	Hom	16.1049	0							INTERGENIC						NA	NA	NA
9	50572659		A	G				9:50572659:G	#N/A	#N/A	#N/A	#N/A		#N/A	#N/A	#N/A	#N/A	#N/A	#N/A	#N/A	#N/A	NA	NA	NA	NA	74	15	212	3			NA	NA													NA	NA	NA	SNP
10	38207992		G	A			ENSDART00000110765	10:38207992:A	#N/A	#N/A	#N/A	#N/A		#N/A	#N/A	#N/A	#N/A	#N/A	#N/A	#N/A	#N/A	NA	NA	NA	NA	80	39	75	3			NA	NA													NA	NA	NA	SNP
14	53176540		G	T			ENSDART00000125216	14:53176540:T	#N/A	#N/A	#N/A	#N/A		#N/A	#N/A	#N/A	#N/A	#N/A	#N/A	#N/A	#N/A	25	15	70	0	26	17	72	0	SNP	Hom	55.265	0		ENSDARG00000020534	CU633618.1	protein_coding			INTRON					252	NA	NA	NA	SNP
15	5414485		A	T			ENSDART00000109599	15:5414485:T	#DIV/0!	#DIV/0!	#DIV/0!	#DIV/0!		0	0	0	0	0	0	0	0	12	5	9	0	NA	NA	NA	NA	SNP	Hom	17.9131	0		ENSDARG00000060308	URB1 (2 of 2)	protein_coding			INTRON					4677	NA	NA	NA
16	40611707		T	C			;ENSDART00000113188;ENSDART00000126898;ENSDART00000142104;ENSDART00000148801	16:40611707:C	#DIV/0!	#DIV/0!	1	0		0	0	0	0	0	0	0	1	NA	NA	NA	NA	39	29	42	0			NA	NA													NA	NA	NA	SNP
17	52480395		A	T			ENSDART00000103339	17:52480395:T	#N/A	#N/A	#N/A	#N/A		#N/A	#N/A	#N/A	#N/A	#N/A	#N/A	#N/A	#N/A	77	7	93	0	NA	NA	NA	NA	SNP	Hom	15.586	0		ENSDARG00000089650	TTLL5	protein_coding			INTRON					1029	NA	NA	NA
18	12419514		G	A			ENSDART00000088908	18:12419514:A	1	0	#DIV/0!	#DIV/0!		0	0	43	0	0	0	0	0	13	5	37	1	NA	NA	NA	NA	SNP	Hom	16.3675	0		ENSDARG00000007461	SRGAP1 (1 of 2)	protein_coding			INTRON					3222	NA	NA	NA
20	17216340		C	T				20:17216340:T	#DIV/0!	#DIV/0!	0.625	0.375		0	0	0	0	0	5	0	3	13	15	18	0	14	26	18	0	SNP	Hom	56.6576	0							INTERGENIC						NA	NA	NA	SNP
20	45455573		C	T				20:45455573:T	#N/A	#N/A	#N/A	#N/A		#N/A	#N/A	#N/A	#N/A	#N/A	#N/A	#N/A	#N/A	17	6	25	0	NA	NA	NA	NA	SNP	Hom	20.5297	0							INTERGENIC						NA	NA	NA
21	5375036		A	G			ENSDART00000102572;ENSDART00000132165	21:5375036:G	#N/A	#N/A	#N/A	#N/A		#N/A	#N/A	#N/A	#N/A	#N/A	#N/A	#N/A	#N/A	NA	NA	NA	NA	313	51	217	4			NA	NA													NA	NA	NA	SNP
22	3994651		A	C			;ENSDART00000008681	22:3994651:C	#N/A	#N/A	#N/A	#N/A		#N/A	#N/A	#N/A	#N/A	#N/A	#N/A	#N/A	#N/A	NA	NA	NA	NA	134	32	132	2			NA	NA													NA	NA	NA	SNP
[truncated: 19 more columns]
