# Supplementary material for: Melanoma genome evolution across species
Source: BMC Genomics. 2017 Feb 7;18:136. doi: 10.1186/s12864-017-3518-8 (PMC5297047; doi:10.1186/s12864-017-3518-8)
Supplement: Additional file 4: Table S4. — ZMELR1 vs. ZMEL1 mRNA differential expression. This file contains the differentially expressed genes from RNA-seq of the ZMEL1 line vs. the ZMELR1 line. (XLSX 3569 kb) [file 12864_2017_3518_MOESM4_ESM.xlsx]

## Sheet: Significant_Genes
Key: (+) logFC/t-stat = Upregulation in R1 and (-) logFC/t-stat = DownRegulation in DMSO
Significant cut off : > logFC 1 and FDR (adj.P val) < 0.05
Genes	logFC	t	P.Value	adj.P.Val	B
adcy2b	4.56931	21.1021	2.70373e-08	0.000104769	9.69199
ADTRP	7.09276	21.1614	2.64476e-08	0.000104769	9.18083
st14a	-6.38733	-21.3431	2.47268e-08	0.000104769	9.05754
tbx20	9.2916	26.2365	4.85067e-09	7.24665e-05	8.9879
si:zfos-1833e7.4	9.40773	25.9177	5.34315e-09	7.24665e-05	8.97586
lmx1bb	-8.09243	-21.206	2.60129e-08	0.000104769	8.90181
SLC44A4	6.72168	19.1717	5.74321e-08	0.000194731	8.51952
si:ch211-256e16.9	8.25149	22.3949	1.69308e-08	0.000104769	8.22236
si:ch1073-78m18.1	11.3546	18.3356	8.14415e-08	0.000245456	8.07383
sdr42e2	6.96688	17.2023	1.3408e-07	0.00025978	7.66509
mxra8a	-6.36671	-17.4773	1.18467e-07	0.000258451	7.49569
fez1	-6.13243	-16.8882	1.54805e-07	0.000262443	7.48289
lepb	-8.0205	-16.3689	1.9745e-07	0.00031505	7.3351
notum1a	6.68161	15.204	3.50369e-07	0.00045256	7.17996
mybpc2b	-7.60395	-15.399	3.17399e-07	0.00045256	7.14773
si:ch211-256e16.6	7.06443	17.8692	9.9623e-08	0.000258451	7.1368
BX324215.4	-7.86682	-17.0317	1.44922e-07	0.000262067	7.06592
nmur1	7.25249	17.3779	1.23866e-07	0.000258451	7.04229
gulp1b	-4.97124	-15.5368	2.96188e-07	0.000446339	7.02125
itgam	6.98918	17.4127	1.21945e-07	0.000258451	7.01862
CR847986.1	-6.32171	-14.7354	4.46486e-07	0.000550496	6.8193
tagln3b	6.07985	13.6945	7.85908e-07	0.000819914	6.59546
si:dkey-1h24.6	5.85161	14.0188	6.56211e-07	0.000711989	6.54141
CABZ01083267.1	6.361	15.2111	3.49104e-07	0.00045256	6.33479
pyroxd2	4.79439	13.2591	1.00756e-06	0.000966201	6.28227
si:zfos-1833e7.2	7.36921	14.1037	6.26361e-07	0.000707919	6.15595
CABZ01073083.1	6.94864	13.2161	1.03299e-06	0.000966201	6.15324
si:dkey-7j14.6	4.96693	12.7798	1.3362e-06	0.001074	6.10768
slco2b1	-4.54226	-12.9794	1.18659e-06	0.00107288	6.07799
CABZ01053757.1	6.01609	14.4024	5.3279e-07	0.000628345	6.04066
si:ch211-106h4.4	-6.92526	-12.8287	1.2977e-06	0.001074	6.0213
pde8b	3.95084	12.8395	1.28938e-06	0.001074	5.97198
erc1a	-5.54924	-12.6965	1.40476e-06	0.00108869	5.88276
cpne4	3.80409	12.7674	1.34622e-06	0.001074	5.85513
rragd	3.57838	12.5404	1.54419e-06	0.00113206	5.83741
eya4	3.12009	12.253	1.84334e-06	0.00120587	5.7884
si:ch211-170n20.3	-4.87955	-12.2986	1.79183e-06	0.00120587	5.78645
vwf	-5.59982	-12.2324	1.86715e-06	0.00120587	5.7756
egf	5.35331	12.4846	1.59771e-06	0.00114047	5.71639
npy8ar	-6.05229	-13.3531	9.54314e-07	0.000958732	5.66927
si:busm1-105l16.2	-5.37432	-12.5551	1.53043e-06	0.00113206	5.65632
GPSM3	6.42863	12.3149	1.77376e-06	0.00120587	5.59918
znf516	2.98242	11.7818	2.48469e-06	0.00145421	5.47927
myo5b	2.11912	11.7748	2.49607e-06	0.00145421	5.45267
fgf11b	-4.78471	-12.1719	1.93912e-06	0.00122322	5.42584
p2rx4a	3.49131	11.7276	2.57335e-06	0.00145421	5.40731
SI:DKEY-79P17.2	-5.8915	-11.8928	2.31369e-06	0.00142634	5.30068
evx1	3.59451	11.4013	3.18754e-06	0.00176453	5.11885
si:dkey-204a24.10	5.08672	11.3507	3.29684e-06	0.00178853	5.11561
ak5	-5.28027	-11.2426	3.54458e-06	0.00188523	5.11183
galr1	6.50808	11.7497	2.53677e-06	0.00145421	5.044
si:ch211-80h18.1	-2.96911	-11.0685	3.98825e-06	0.00204116	5.00843
tmprss4b	-6.18333	-11.1494	3.77483e-06	0.00196908	4.98752
coch	-4.67139	-10.9272	4.39418e-06	0.00205504	4.92279
KCNIP4	-4.19736	-10.9497	4.3267e-06	0.00205504	4.90048
pcdh10a	2.98658	10.8742	4.55831e-06	0.0020649	4.88801
zmp:0000000759	-5.29549	-11.0277	4.1011e-06	0.00205504	4.84953
zcchc24	2.94949	10.7973	4.80871e-06	0.0021383	4.84101
ndp	-2.9251	-10.7449	4.98816e-06	0.00215745	4.8053
cd226	3.72802	10.7334	5.02839e-06	0.00215745	4.79703
rab20	2.76052	10.6881	5.19106e-06	0.00215745	4.75108
si:dkey-286j17.3	-4.67306	-10.9942	4.19617e-06	0.00205504	4.6778
gcshb	-5.42782	-10.6093	5.48808e-06	0.00215745	4.67278
si:dkey-206f10.7	-7.7205	-10.8713	4.56752e-06	0.0020649	4.66274
rab42b	5.88791	10.9639	4.28462e-06	0.00205504	4.65639
cant1a	1.74363	10.6168	5.45882e-06	0.00215745	4.62723
si:ch211-156p11.1	-7.53543	-10.5862	5.5784e-06	0.00216163	4.62617
DNHD1	-4.90453	-10.6366	5.38312e-06	0.00215745	4.62068
pnpla3	3.80618	10.4621	6.09492e-06	0.00227029	4.61029
fam132a	3.74267	10.6184	5.45264e-06	0.00215745	4.57145
col4a1	3.68146	10.3934	6.40389e-06	0.00227029	4.56203
sdk1a	-4.91286	-10.3852	6.44186e-06	0.00227029	4.55617
NTN5	-7.20195	-10.63	5.40813e-06	0.00215745	4.54005
si:ch211-135l21.9	-8.35277	-10.4386	6.19857e-06	0.00227029	4.53937
BAI2	5.88813	10.4662	6.07703e-06	0.00227029	4.50534
scg2a	4.42486	10.4267	6.25174e-06	0.00227029	4.48327
col17a1a	-3.47125	-10.2139	7.29625e-06	0.00247388	4.37407
si:ch211-71m22.3	7.72698	10.3217	6.74465e-06	0.00234549	4.36215
st8sia4	2.50457	10.0744	8.08591e-06	0.00255035	4.32184
sp8b	3.23733	10.0363	8.3174e-06	0.00256374	4.30342
VTCN1	4.86986	10.2487	7.11248e-06	0.0024421	4.28143
zgc:66382	6.10581	10.3846	6.44469e-06	0.00227029	4.28076
ucp3	4.0887	9.9956	8.57375e-06	0.00261307	4.27365
cplx3a	5.2247	10.114	7.85212e-06	0.00253972	4.24922
ptgs2a	3.99582	10.1282	7.77014e-06	0.00253972	4.2426
pygma	-6.70227	-9.9366	8.96066e-06	0.00265191	4.2152
esama	-7.23192	-10.1049	7.90522e-06	0.00253972	4.20082
ntng2a	6.2875	9.93157	8.99451e-06	0.00265191	4.17887
fgf5	-7.51906	-10.0437	8.27201e-06	0.00256374	4.14858
CR293515.1	-7.30209	-9.83383	9.68207e-06	0.00274614	4.14528
sgcg	3.13825	9.83468	9.67586e-06	0.00274614	4.14406
fgfbp2a	-4.95064	-10.0958	7.95858e-06	0.00253972	4.13722
si:ch1073-160m15.1	5.41117	10.1604	7.58805e-06	0.00253972	4.11764
dlx3b	-2.02298	-9.94354	8.91411e-06	0.00265191	4.11344
habp2	-5.1854	-9.8443	9.60568e-06	0.00274614	4.11304
CABZ01064108.1	4.53073	9.82879	9.71904e-06	0.00274614	4.07175
cfb	3.40274	9.65995	1.1055e-05	0.00299818	4.01665
vim	3.12193	9.61671	1.14293e-05	0.0030099	3.94477
six6b	-6.93519	-9.64723	1.11637e-05	0.00299818	3.92277
vgll2b	-5.21965	-9.57444	1.18089e-05	0.00307997	3.89391
zgc:174719	-5.87891	-9.71876	1.05677e-05	0.00289545	3.86898
CABZ01085192.1	-6.28248	-9.55489	1.19892e-05	0.00308717	3.86011
hs3st3b1a	5.01156	9.76789	1.0179e-05	0.00284644	3.82967
rhpn2	2.46113	9.40391	1.34898e-05	0.00338807	3.82509
si:dkey-184n1.1	4.97686	9.74261	1.0377e-05	0.00287221	3.81434
fam150bb	-4.85439	-9.54687	1.20641e-05	0.00308717	3.78001
or109-4	-4.5171	-9.62346	1.137e-05	0.0030099	3.73234
UACA	1.86225	9.48482	1.26612e-05	0.00320967	3.72749
hoxa9a	3.33645	9.21817	1.56309e-05	0.00360588	3.67538
dnah11	3.37255	9.20823	1.57557e-05	0.00360588	3.67319
grin2bb	-3.63644	-9.17216	1.62181e-05	0.00360588	3.64859
hoxa13a	2.95911	9.17265	1.62117e-05	0.00360588	3.64245
mapk8ip1	-2.06601	-9.25632	1.51619e-05	0.00360588	3.64039
si:ch211-222f23.7	-2.89072	-9.15723	1.6414e-05	0.00361975	3.63664
alx4a	-4.18595	-9.21406	1.56824e-05	0.00360588	3.63054
znf395b	1.66727	9.3272	1.43317e-05	0.00353407	3.62177
si:dkey-23a11.3	4.40202	9.26766	1.50256e-05	0.00360588	3.61441
bai3	1.806	9.34664	1.4113e-05	0.00351207	3.61227
prlh2r	-4.44567	-9.18789	1.60147e-05	0.00360588	3.57572
atp1a3b	-2.79216	-9.22856	1.55015e-05	0.00360588	3.56818
si:ch211-282f6.1	3.76209	9.21598	1.56583e-05	0.00360588	3.56144
acsl3a	-2.35592	-9.04822	1.7926e-05	0.00377363	3.53941
si:ch73-34j14.2	5.99786	9.19483	1.59257e-05	0.00360588	3.53335
bai2	3.54994	9.00918	1.85048e-05	0.00377363	3.52064
srp68	2.00359	9.25372	1.51933e-05	0.00360588	3.51421
tmtops2b	-2.68304	-8.99754	1.86814e-05	0.00377363	3.50882
gb:dt867253	-3.55513	-8.99097	1.87818e-05	0.00377363	3.49403
ankrd6a	3.82883	9.04379	1.79907e-05	0.00377363	3.49105
FP236606.1	-3.37426	-8.98198	1.89203e-05	0.00377363	3.48392
CABZ01056051.1	4.07022	9.02807	1.82222e-05	0.00377363	3.44947
prdm13	-6.24704	-9.00806	1.85217e-05	0.00377363	3.44861
pck1	-3.20137	-8.96271	1.92211e-05	0.00380563	3.44611
angptl6	5.78999	8.92967	1.97491e-05	0.00388185	3.43569
ankef1a	3.26992	8.91247	2.00304e-05	0.0039088	3.40448
b3gnt2b	2.30267	9.04408	1.79864e-05	0.00377363	3.40413
bcmo1	4.72181	8.98202	1.89198e-05	0.00377363	3.39412
si:dkey-221j11.3	5.47857	9.03575	1.81087e-05	0.00377363	3.39101
si:dkey-204a24.11	4.47819	8.86012	2.09143e-05	0.00399507	3.38057
flvcr1	-1.46353	-9.0409	1.8033e-05	0.00377363	3.36993
plcl1	2.36589	8.82024	2.16169e-05	0.00407194	3.35549
coro1ca	1.48905	9.03207	1.81631e-05	0.00377363	3.35101
cryba2b	4.2003	8.83191	2.14086e-05	0.00406089	3.3147
calcr	4.36951	8.77945	2.23628e-05	0.0041416	3.30789
tnfsf10l3	4.13927	8.76693	2.25975e-05	0.0041416	3.29216
evpla	3.29571	8.71955	2.35107e-05	0.00428004	3.28637
prkar1b	2.02986	8.79705	2.20374e-05	0.00412252	3.26795
capn2a	1.72084	8.89754	2.02782e-05	0.0039289	3.21709
jam3b	1.86628	8.86361	2.0854e-05	0.00399507	3.19534
BX649490.2	-5.56732	-8.76711	2.25941e-05	0.0041416	3.18369
ugt1a7	-2.89345	-8.56056	2.68888e-05	0.00476705	3.14277
SDSL	-5.16271	-8.67331	2.44416e-05	0.00441986	3.13064
defbl1	-5.25457	-8.45791	2.93555e-05	0.00513824	3.06886
cast	1.51732	8.58148	2.64147e-05	0.00471381	2.98167
atp2a1l	-7.96038	-8.34334	3.24108e-05	0.00556419	2.97381
atp9b	1.61009	8.62096	2.55455e-05	0.00458889	2.95545
si:ch1073-459b3.2	2.62324	8.31865	3.31144e-05	0.00561393	2.94826
v2ra1	-3.6647	-8.36963	3.16797e-05	0.00547332	2.93902
MREG	2.76806	8.27217	3.4486e-05	0.00573885	2.90968
si:dkey-206f10.1	-4.51758	-8.27287	3.44648e-05	0.00573885	2.90616
anxa5b	1.68567	8.45768	2.93613e-05	0.00513824	2.87411
adrb3a	-3.434	-8.22169	3.60476e-05	0.00582018	2.85021
sesn1	1.55311	8.44371	2.97162e-05	0.00516701	2.83723
six4a	4.2147	8.20263	3.66574e-05	0.00584869	2.82379
si:zfos-1169d6.3	4.1681	8.18109	3.73605e-05	0.00584869	2.82199
erbb2	-3.02418	-8.17932	3.7419e-05	0.00584869	2.81919
CR456624.1	-4.17627	-8.23169	3.5732e-05	0.00582018	2.80781
gata1a	-5.87297	-8.11731	3.95319e-05	0.00595724	2.76496
ampd3a	3.41166	8.08876	4.05491e-05	0.00604338	2.75488
rxfp3.2a	-4.58331	-8.13634	3.88696e-05	0.00592324	2.73997
fscn2a	3.86408	8.10471	3.99771e-05	0.00599105	2.73726
si:ch73-204p21.2	1.88574	8.24138	3.5429e-05	0.00582018	2.7354
slit1a	4.43779	8.19433	3.69264e-05	0.00584869	2.71513
CARKD	1.69664	8.3295	3.28033e-05	0.00559615	2.7063
ctslb	-4.17507	-8.16095	3.80315e-05	0.00589488	2.70566
slit3	3.29987	8.02904	4.27722e-05	0.00615846	2.70129
tmem38a	-2.75218	-8.02544	4.29106e-05	0.00615846	2.69986
fgfr4	3.8217	8.14181	3.86817e-05	0.00592324	2.69636
dlx4b	-2.78653	-8.00717	4.362e-05	0.00622733	2.67634
apof	3.60811	8.28292	3.41632e-05	0.00573885	2.67436
rasgrp4	-2.20154	-8.06736	4.13305e-05	0.00609288	2.67385
plp1b	3.41727	8.14009	3.87406e-05	0.00592324	2.67229
col8a1a	3.62482	8.12894	3.91256e-05	0.00592895	2.66758
dact1	2.24911	8.24485	3.53213e-05	0.00582018	2.66435
lsm14b	-2.52239	-7.97483	4.4908e-05	0.00634443	2.65335
fam102aa	2.14549	8.02593	4.28917e-05	0.00615846	2.65129
map1lc3c	-5.1073	-8.0377	4.24415e-05	0.00615846	2.65106
khdrbs3	2.33907	8.17633	3.75178e-05	0.00584869	2.63763
nxph2a	3.57583	7.94491	4.61372e-05	0.00648431	2.63002
ppfibp2b	1.87826	8.20011	3.67388e-05	0.00584869	2.60677
cspg5a	4.25471	7.91798	4.72758e-05	0.00654263	2.60494
spon1b	2.37829	7.92792	4.68519e-05	0.00654263	2.59773
epha4b	3.68188	7.89532	4.82582e-05	0.00659512	2.58366
skor1b	-3.7243	-7.89244	4.83845e-05	0.00659512	2.57697
fabp7a	-2.46202	-8.22309	3.6003e-05	0.00582018	2.55141
cyb5r2	-1.89243	-8.07233	4.11474e-05	0.00609288	2.54677
urah	4.74025	7.88318	4.87936e-05	0.00661764	2.53519
atp1a1b	2.38521	7.86226	4.97323e-05	0.00671139	2.53279
MGAT5B	4.34709	7.90153	4.79866e-05	0.00659512	2.51732
si:ch211-281p14.2	-4.0508	-7.92051	4.71675e-05	0.00654263	2.51527
tmem30c	2.46079	7.84489	5.05266e-05	0.00678483	2.51428
otop2	3.34775	7.78391	5.34296e-05	0.00693435	2.48746
BX119910.9	-3.28837	-7.79708	5.2787e-05	0.00693435	2.4712
GALNT9	2.96607	7.76601	5.43161e-05	0.00696011	2.45619
abcb11a	-2.4669	-7.78868	5.31958e-05	0.00693435	2.45248
si:ch211-191i18.4	-3.51139	-7.75183	5.50304e-05	0.00696011	2.45152
aox1	4.29769	7.74961	5.51433e-05	0.00696011	2.45117
ctdspla	2.1164	7.79634	5.28232e-05	0.00693435	2.44789
rab34b	1.61588	8.04985	4.19826e-05	0.00615556	2.44001
acot7	-1.43383	-7.98674	4.44289e-05	0.00630961	2.41971
si:dkey-32n7.4	4.63093	7.76727	5.42533e-05	0.00696011	2.41175
xkr6	4.51898	7.7616	5.45372e-05	0.00696011	2.40524
CABZ01079442.1	-3.8247	-7.78701	5.32774e-05	0.00693435	2.40469
si:ch211-125o16.4	-4.53307	-7.65956	5.99406e-05	0.0073904	2.3759
si:ch211-209p16.4	-3.85576	-7.63997	6.10446e-05	0.00749247	2.34128
si:ch211-106h11.3	1.7051	7.7403	5.56187e-05	0.00698416	2.33363
VWA3A	2.74344	7.60564	6.30335e-05	0.00764629	2.32591
GALNTL6	-5.95912	-7.60378	6.31436e-05	0.00764629	2.32525
SLC27A3	1.96332	7.74913	5.51677e-05	0.00696011	2.31246
trpv4	2.8209	7.58817	6.40736e-05	0.00765637	2.3104
PRRT2	-3.12734	-7.60536	6.305e-05	0.00764629	2.30835
angptl2b	4.04421	7.59355	6.37515e-05	0.00765637	2.27219
st6gal1	2.91309	7.5166	6.85375e-05	0.00808296	2.24149
CR936442.1	-1.78647	-7.83255	5.10999e-05	0.006828	2.22309
arl4d	3.67348	7.71061	5.71666e-05	0.00711305	2.20072
ARHGEF33	1.28784	7.80575	5.2369e-05	0.00693435	2.19682
CT033790.2	3.74838	7.53502	6.73566e-05	0.00801337	2.1927
cdh13	-4.36958	-7.58963	6.39863e-05	0.00765637	2.18948
pnoca	3.50866	7.52685	6.78774e-05	0.00804007	2.18286
dusp14	-3.42263	-7.45057	7.29629e-05	0.00845777	2.18224
dmxl2	1.37722	7.73536	5.58733e-05	0.00698416	2.17113
mboat4	2.95523	7.41169	7.57166e-05	0.00864624	2.14904
ttll9	-3.56254	-7.41906	7.51864e-05	0.00864166	2.11941
CXorf65	-3.192	-7.40324	7.63307e-05	0.00866305	2.11617
zgc:153738	2.9783	7.36762	7.89789e-05	0.00878733	2.10699
xdh	-2.48705	-7.35914	7.96237e-05	0.00878733	2.09926
prdm2a	2.99166	7.36469	7.92008e-05	0.00878733	2.09862
rnd1l	2.32447	7.35949	7.95972e-05	0.00878733	2.06216
MDP1	-1.61553	-7.68965	5.8288e-05	0.00721946	2.05201
LRRC16A	4.24272	7.32248	8.24821e-05	0.00898525	2.04583
col4a4	2.25421	7.3115	8.33601e-05	0.00904457	2.04179
zgc:153968	-4.43613	-7.34299	8.0869e-05	0.00884505	2.03984
CR847851.8	3.66236	7.29103	8.50244e-05	0.00915193	2.03712
ngf	3.3713	7.29114	8.50155e-05	0.00915193	2.0358
crp4	-2.17742	-7.36723	7.90082e-05	0.00878733	2.01433
nacad	-3.90364	-7.35836	7.96836e-05	0.00878733	2.01366
sfrp1b	-3.38176	-7.26488	8.72048e-05	0.00930511	2.00455
lrfn4a	-3.32427	-7.35074	8.02693e-05	0.008815	1.97201
prelp	-4.29694	-7.19703	9.31571e-05	0.0097206	1.94903
CABZ01038524.1	2.21265	7.40966	7.58638e-05	0.00864624	1.93344
tmem176l.3a	-4.8761	-7.18947	9.38476e-05	0.0097206	1.92726
CABZ01088039.1	1.43025	7.49013	7.02745e-05	0.00825193	1.92279
mylka	-4.04232	-7.18926	9.38667e-05	0.0097206	1.91726
suv420h1	1.19509	7.48533	7.05949e-05	0.00825382	1.90553
ntn2	-3.98607	-7.14378	9.81438e-05	0.0099417	1.89865
hs6st3b	2.96062	7.14961	9.75845e-05	0.0099417	1.88628
si:ch211-12p12.4	4.3121	7.14293	9.82258e-05	0.0099417	1.88262
si:ch73-380l3.3	-2.73509	-7.11026	0.000101435	0.0101529	1.86658
syngr2a	2.19023	7.47656	7.11843e-05	0.00828702	1.85795
MUC19	3.09285	7.11491	0.000100971	0.0101439	1.85574
CR854855.2	-3.47875	-7.09588	0.000102884	0.0101852	1.84814
add3a	1.44057	7.4419	7.35674e-05	0.00849155	1.84234
si:ch211-202n12.2	-2.80271	-7.09685	0.000102785	0.0101852	1.84218
CA11	1.96994	7.189	9.38911e-05	0.0097206	1.84024
sulf2a	-2.26112	-7.09601	0.000102871	0.0101852	1.83565
steap3	-4.45653	-7.14942	9.76017e-05	0.0099417	1.83233
CT573264.4	3.06975	7.12364	0.000100107	0.0100944	1.83084
slco4a1	-2.29592	-7.25688	8.78843e-05	0.00931196	1.82854
vipr2	3.28058	7.19129	9.36808e-05	0.0097206	1.82239
col4a2	2.41236	7.17246	9.54223e-05	0.00980428	1.81981
reep3a	1.49539	7.26167	8.74766e-05	0.00930511	1.80193
fryb	1.82189	7.18224	9.45134e-05	0.00974782	1.79609
sost	5.1824	7.04914	0.000107754	0.0105206	1.79512
kcnn1a	4.73279	7.04849	0.000107824	0.0105206	1.79497
klf4b	2.98599	7.07754	0.000104765	0.0103337	1.78913
ldlr	-1.58283	-7.18963	9.38332e-05	0.0097206	1.77887
ext2	-1.4566	-7.35823	7.96934e-05	0.00878733	1.75484
CD37	-5.43442	-6.99343	0.000113897	0.0110338	1.75266
cyp2aa6	-1.4318	-7.26321	8.73461e-05	0.00930511	1.74024
si:dkey-11o15.5	-4.99023	-6.97798	0.000115668	0.0111654	1.72561
si:dkey-7i4.24	3.28011	6.94738	0.000119267	0.0113116	1.70582
pkdcc	-2.6814	-6.9349	0.00012077	0.0113363	1.69841
gpnmb	-3.30021	-6.95889	0.000117899	0.0112759	1.67522
cyp1d1	2.3761	6.90268	0.000124749	0.0115258	1.65352
slc4a4a	2.23316	6.93481	0.000120781	0.0113363	1.62217
dnajc22	-5.4171	-6.87019	0.000128909	0.0118531	1.62104
oclna	-2.87827	-6.84161	0.000132694	0.0120783	1.60325
aebp1	-2.29043	-6.84926	0.000131669	0.0120253	1.59933
si:ch211-76l23.4	-2.33177	-6.8235	0.000135158	0.0121799	1.57971
slc24a5	3.77496	6.86257	0.000129906	0.0119044	1.57281
pnck	3.26018	6.83408	0.000133713	0.0121303	1.5705
tph2	2.34089	6.90128	0.000124925	0.0115258	1.55823
jak3	-3.12888	-6.78257	0.000140912	0.0124503	1.54692
CR385022.1	-3.80681	-6.74851	0.000145908	0.012767	1.51092
fam167ab	2.77269	6.73609	0.000147779	0.0128216	1.50389
cnksr1	1.96557	6.92887	0.000121504	0.0113648	1.50108
lzts2b	2.31003	6.81129	0.000136846	0.0122104	1.49257
BX000363.2	-1.86658	-6.81714	0.000136034	0.0122104	1.48138
cygb1	-2.70908	-6.75292	0.00014525	0.0127505	1.47147
dfnb31b	2.00636	6.81182	0.000136772	0.0122104	1.46126
limk2	1.40987	6.90921	0.00012393	0.0115124	1.45916
si:ch211-278p9.1	-3.03042	-6.69072	0.000154839	0.0133758	1.44368
rapgef4	1.82777	6.9545	0.000118419	0.0112759	1.43027
si:dkey-21p1.3	-3.04581	-6.66302	0.000159332	0.0135483	1.42267
antxr2a	-2.2457	-6.94334	0.000119751	0.0113179	1.42153
proca1	-2.39195	-7.07364	0.00010517	0.010336	1.40973
map1ab	-3.2018	-7.0299	0.000109833	0.0106782	1.40807
arrdc2	1.97296	6.83078	0.000134162	0.0121305	1.39805
hnmt	2.98269	6.64227	0.000162794	0.0136712	1.39664
ezra	-2.6744	-6.66474	0.000159049	0.0135483	1.39632
si:ch211-214p13.9	-3.69533	-6.64756	0.000161904	0.013653	1.3948
cyp2ad3	2.68464	6.7356	0.000147852	0.0128216	1.38979
zgc:112148	2.46212	6.66856	0.000158423	0.0135483	1.35971
sntg2	-4.83444	-6.5948	0.000171027	0.0141869	1.31677
cth	-1.17597	-6.95926	0.000117855	0.0112759	1.31533
qdpra	-1.81033	-6.95402	0.000118475	0.0112759	1.30583
FP236542.1	1.68893	6.92416	0.000122081	0.0113795	1.30572
tnc	-2.78426	-6.79401	0.000139277	0.0123865	1.29548
BX005073.1	-2.56043	-6.52038	0.000184879	0.0150145	1.28668
cenpv	-1.90437	-6.61116	0.000168139	0.0140332	1.2744
CCDC178	-3.32729	-6.51321	0.000186276	0.0150828	1.26947
LGR4	1.4328	6.73496	0.00014795	0.0128216	1.25433
skor1a	-2.76057	-6.52581	0.000183826	0.0149739	1.2232
TSTD1	-1.71983	-6.77419	0.000142123	0.0125165	1.21966
bcl7bb	-2.20385	-6.78801	0.000140132	0.0124218	1.21282
myo3b	-4.0195	-6.44563	0.000200048	0.0160068	1.20686
si:zfos-1169d6.1	3.65417	6.39613	0.000210849	0.0165776	1.16333
il12rb2	-4.05534	-6.39937	0.000210124	0.0165686	1.16318
bcar3	-1.9866	-6.65887	0.000160018	0.013564	1.15845
znf703	1.31265	6.67415	0.00015751	0.0135483	1.15492
tmem178	3.63739	6.37961	0.000214596	0.0166789	1.14437
si:ch73-61d6.3	-3.14515	-6.38091	0.000214298	0.0166789	1.1419
ccdc87	2.22954	6.39333	0.000211478	0.016579	1.14036
fli1a	-2.32579	-6.40493	0.000208882	0.0165187	1.13717
hbegfb	3.20376	6.59814	0.000170433	0.014181	1.12848
mbpa	2.18241	6.43078	0.000203223	0.0161655	1.12629
pnpla7b	1.2607	6.64654	0.000162075	0.013653	1.12484
si:dkey-14a7.6	-3.4242	-6.36297	0.000218443	0.0168552	1.12098
dcxr	-3.47722	-6.34345	0.000223055	0.0169478	1.10579
CR762475.2	-3.12011	-6.33614	0.00022481	0.0170334	1.09302
prdm8	2.1759	6.36175	0.000218729	0.0168552	1.08502
si:dkey-42l23.7	2.75953	6.33007	0.00022628	0.017097	1.08447
KCNAB2	-3.94652	-6.35652	0.000219956	0.0168727	1.08093
sema3c	-4.63827	-6.32255	0.000228115	0.0171878	1.07545
slc39a4	5.23621	6.29833	0.000234134	0.0174475	1.06289
map9	-2.31957	-6.52585	0.000183818	0.0149739	1.05648
mecom	3.15059	6.29868	0.000234046	0.0174475	1.0549
mmp9	-3.55246	-6.56965	0.000175576	0.0145198	1.04718
si:ch211-69o18.1	-1.83136	-6.36357	0.000218305	0.0168552	1.0471
PARP4	1.81134	6.66313	0.000159315	0.0135483	1.04652
krt4	-2.14885	-6.4251	0.000204451	0.0162156	1.0326
si:dkey-22o12.7	2.29115	6.35361	0.000220642	0.0168727	1.0206
gpr27	1.90653	6.49081	0.000190721	0.0153967	1.01931
ccdc65	-2.26813	-6.2649	0.000242731	0.0178916	1.01886
LRRC71	-2.98078	-6.25795	0.000244562	0.017938	1.00506
PTAFR	3.23521	6.24156	0.000248941	0.0181033	1.00327
gk5	-1.32559	-6.5639	0.000176634	0.0145629	0.991335
si:ch211-256e16.8	4.02006	6.21819	0.000255334	0.0183712	0.980279
ncana	2.2369	6.35285	0.000220823	0.0168727	0.979476
pik3ip1	1.42006	6.62442	0.000165837	0.0138837	0.977571
si:dkeyp-73d8.8	3.66645	6.30345	0.000232847	0.0174475	0.976318
hbz	-2.94182	-6.21077	0.000257404	0.0184224	0.966381
si:ch211-195m9.3	1.41753	6.5434	0.000180465	0.0148129	0.965499
si:ch211-106h4.12	3.07372	6.19088	0.000263038	0.0186777	0.936918
igf2bp2b	2.25841	6.28235	0.0002382	0.0176054	0.935841
akap6	-2.43405	-6.25749	0.000244685	0.017938	0.930467
disp2	-3.73385	-6.24774	0.00024728	0.0180308	0.929964
slc16a9a	-3.29145	-6.29362	0.000235323	0.017488	0.92925
adamts9	-2.38542	-6.19477	0.000261925	0.0186777	0.925705
zgc:66433	2.00874	6.3438	0.000222973	0.0169478	0.916912
BX323854.1	-3.22715	-6.15012	0.000275013	0.0191767	0.907894
hsd17b12a	-1.15172	-6.4859	0.000191711	0.0154307	0.891982
ppp1r14ba	2.8274	6.16567	0.000270376	0.0189508	0.889098
kiaa1549la	-3.39102	-6.22762	0.000252735	0.018301	0.879655
hbl3	-3.14906	-6.16915	0.00026935	0.0189508	0.871189
rassf2a	-1.19468	-6.54185	0.000180759	0.0148129	0.869394
wif1	1.57846	6.22342	0.000253888	0.0183157	0.855616
si:dkey-172o10.8	3.39586	6.0908	0.000293533	0.0201062	0.846274
tbr1b	-4.69897	-6.0927	0.000292919	0.0201062	0.830266
zgc:172128	3.5716	6.08819	0.000294378	0.0201134	0.824876
tmc6a	1.88286	6.15233	0.000274349	0.0191767	0.812803
si:ch1073-416j23.1	-3.44852	-6.16652	0.000270124	0.0189508	0.808975
vipr1a	2.82057	6.04055	0.000310297	0.0209374	0.79183
scn4aa	-3.64443	-6.03632	0.000311757	0.0209837	0.789755
fga	4.60963	6.02738	0.000314864	0.0209845	0.775756
CU459186.1	-2.90584	-6.03361	0.000312693	0.0209845	0.771144
MIA	4.86239	6.04987	0.000307109	0.0207739	0.768797
hps1	1.30144	6.38185	0.000214083	0.0166789	0.759658
adm2a	-3.00262	-6.17157	0.000268638	0.0189508	0.750146
rcan3	2.7105	5.99053	0.000328038	0.0216497	0.739505
usp36	1.46254	6.43767	0.000201744	0.016095	0.729381
si:ch73-106k19.4	-2.86658	-5.98161	0.000331317	0.0217489	0.71591
SIK1	1.38644	6.45294	0.000198505	0.0159303	0.709869
kif26aa	2.98036	6.00857	0.000321516	0.021323	0.706559
dvr1	-2.75563	-6.00592	0.000322465	0.0213338	0.702643
bach2b	1.59947	6.17019	0.000269044	0.0189508	0.693427
apod	-3.71559	-5.94415	0.00034549	0.022252	0.680062
tgfbr3	2.60682	6.09474	0.000292261	0.0201062	0.677962
AL929204.1	2.47368	6.21354	0.00025663	0.0184156	0.676892
BX323836.1	-3.57625	-5.92578	0.000352685	0.0224091	0.672282
xirp2b	2.66478	5.97182	0.000334961	0.0218155	0.67148
luzp2	-2.33838	-6.06851	0.000300843	0.0205035	0.668798
adamts13	-2.99863	-5.91661	0.000356337	0.0224704	0.661814
alg13	-2.99863	-5.91661	0.000356337	0.0224704	0.661814
dbx1b	-5.27571	-6.1928	0.000262488	0.0186777	0.643818
ptgdsa	2.6501	5.8997	0.000363182	0.0225462	0.643081
nfil3-6	1.13494	6.29062	0.000236086	0.0174968	0.64043
bnip4	-3.00204	-5.8983	0.000363756	0.0225462	0.634305
kctd4	-2.21054	-6.2533	0.000245797	0.017971	0.622177
cldn7b	-3.43204	-5.88664	0.000368566	0.0226348	0.61657
IGKC	3.9614	5.87369	0.000373996	0.0227748	0.616528
tmem59l	1.18418	6.30157	0.000233318	0.0174475	0.615001
plg	2.77114	5.86655	0.000377025	0.0227769	0.608112
fat2	2.22195	5.94024	0.000347008	0.022252	0.607686
nrp1a	-2.53654	-6.05551	0.000305198	0.0206962	0.59515
snx10a	-4.00457	-5.8686	0.000376151	0.0227748	0.593016
aatkb	-2.73792	-5.91645	0.000356399	0.0224704	0.589959
zgc:171626	-2.35913	-6.01601	0.000318864	0.021199	0.575385
si:dkeyp-114g9.1	-5.15343	-5.82689	0.00039435	0.0232538	0.563284
si:dkey-188i13.7	-5.78725	-6.02785	0.0003147	0.0209845	0.561483
si:ch211-236l14.4	3.23272	5.81913	0.000397844	0.023409	0.558045
prkcba	2.6638	5.98116	0.000331483	0.0217489	0.554865
MMEL1	1.84053	5.94181	0.000346399	0.022252	0.550517
si:ch73-236e11.5	2.58757	5.81413	0.000400113	0.0234915	0.548167
btr02	2.29291	5.87036	0.000375402	0.0227748	0.545831
otof	-3.30335	-5.93126	0.00035052	0.0223758	0.533535
uaca	1.39764	6.09727	0.000291448	0.0201062	0.530647
oca2	-2.3552	-5.94573	0.000344882	0.022252	0.529043
myhb	-1.6316	-5.91375	0.000357486	0.0224704	0.528757
blk	3.12192	5.79153	0.000410541	0.0238015	0.528173
pcdh2ab7	2.90629	5.79128	0.000410658	0.0238015	0.527751
mmp15a	2.56332	5.93109	0.000350589	0.0223758	0.526011
CR533575.1	3.33837	5.78489	0.000413665	0.0238066	0.519507
plcd1a	2.02503	5.88859	0.000367759	0.0226348	0.5157
lrfn4b	-3.40061	-5.84773	0.00038514	0.0229099	0.513447
hs3st4	3.20651	5.77343	0.000419111	0.0239839	0.507256
kcnj13	1.28325	6.12231	0.00028353	0.0196694	0.504336
lipea	2.07446	5.92558	0.000352762	0.0224091	0.501504
CABZ01021538.1	3.10461	5.89607	0.000364669	0.0225462	0.500573
sumo3b	-1.41901	-6.22662	0.000253009	0.018301	0.485677
cbln1	-2.07861	-5.85477	0.000382082	0.022823	0.4817
pitx1	-2.04989	-5.83027	0.000392842	0.0232194	0.471393
plch2a	-1.41491	-5.96375	0.000337996	0.0219333	0.470265
TMEM255B	-4.8323	-5.74197	0.000434479	0.0245526	0.46297
ryr2b	-1.78657	-5.88075	0.000371026	0.0226669	0.43518
si:dkey-56i24.1	2.51733	5.70182	0.000454995	0.0253424	0.418821
si:dkey-197d18.3	-4.08723	-5.69213	0.000460107	0.025573	0.414184
pdzd8	1.45267	6.12505	0.000282679	0.0196607	0.410873
si:ch211-137j23.6	3.09833	5.68341	0.000464759	0.0257277	0.410046
mmp11b	-3.02338	-5.88591	0.000368872	0.0226348	0.409746
nefla	-1.61461	-5.78133	0.00041535	0.0238189	0.392927
ybey	-1.26665	-5.90868	0.000359527	0.0224704	0.389927
si:ch73-182o2.1	4.12011	5.67113	0.000471398	0.0258746	0.387533
btk	-2.94375	-5.6813	0.00046589	0.0257378	0.38602
zgc:154125	-3.56394	-5.64452	0.000486142	0.0263732	0.364595
abca12	2.52644	5.78363	0.000414257	0.0238066	0.357512
upp2	-3.98561	-5.65966	0.00047769	0.0260188	0.355635
pdk4	1.77353	5.8017	0.000405813	0.0236216	0.355194
rhoq	1.73655	5.83012	0.00039291	0.0232194	0.355178
si:dkeyp-91h9.1	2.7052	5.63821	0.000489712	0.026461	0.349585
si:ch211-161n3.5	3.10683	5.62396	0.000497884	0.0267428	0.344279
dennd3a	1.08673	6.05987	0.000303729	0.0206482	0.327398
ccni	1.08381	6.09502	0.000292171	0.0201062	0.320121
fam83h	1.9334	5.97071	0.000335375	0.0218155	0.317856
FTL	-1.8	-5.81031	0.000401855	0.0234921	0.316841
bcl11aa	1.41203	6.0315	0.000313428	0.0209845	0.310667
C3AR1	1.90186	5.91015	0.000358933	0.0224704	0.298346
pdk2	-4.82707	-5.59654	0.000514031	0.0274929	0.296929
ptk2ba	-2.46091	-5.89552	0.000364895	0.0225462	0.294866
rnd3b	2.65836	5.70182	0.000454994	0.0253424	0.289486
sort1a	1.49653	5.884	0.000369668	0.0226348	0.284228
nr4a2b	2.69243	5.97991	0.000331947	0.0217489	0.283203
si:ch211-262i10.2	3.78415	5.55566	0.000539185	0.0285095	0.26882
caprin2	-1.73426	-5.85522	0.000381885	0.022823	0.26494
aglb	-1.97361	-5.6575	0.000478886	0.0260316	0.262267
ece1	2.2496	5.90946	0.000359212	0.0224704	0.258833
ttyh2l	-1.7619	-5.6904	0.000461022	0.025573	0.257318
rgs7bpb	1.97791	5.67856	0.000467365	0.0257668	0.250963
grhprb	2.8937	5.55585	0.000539065	0.0285095	0.248449
ndufs8b	3.18791	5.53772	0.000550646	0.0289746	0.247746
ezh1	1.44638	5.86088	0.00037945	0.0227995	0.245874
runx2b	1.56072	5.89918	0.000363394	0.0225462	0.234525
lrrc4.2	4.44936	5.53211	0.000554281	0.0290248	0.234174
ankrd10b	1.352	5.85302	0.000382837	0.022823	0.223711
dab1b	2.36223	5.51218	0.000567428	0.0292964	0.22185
si:dkey-239j18.2	2.36223	5.51218	0.000567428	0.0292964	0.22185
rrbp1b	-1.75508	-5.94331	0.000345816	0.022252	0.210112
si:ch73-379f7.5	-2.61646	-5.50499	0.00057225	0.0293427	0.208713
csnk1e	1.68246	5.81077	0.000401645	0.0234921	0.19948
CR388416.1	-1.39345	-5.97516	0.000333712	0.0218119	0.191627
FRRS1L	2.50313	5.59511	0.00051489	0.0274929	0.189919
adipoqa	2.4063	5.56784	0.00053155	0.0282712	0.180587
si:zfos-1169d6.2	3.90207	5.49775	0.000577151	0.0294111	0.161335
cald1	-2.32256	-5.86031	0.000379695	0.0227995	0.157871
ribc1	-2.33119	-5.53004	0.000555635	0.0290397	0.154955
sp5a	-3.20447	-5.45572	0.000606549	0.0298596	0.154148
stmn1b	-2.84898	-5.80479	0.000404385	0.0235891	0.152344
f5	3.79824	5.47433	0.000593335	0.0297391	0.145363
CU570889.1	-3.34073	-5.45328	0.000608301	0.0298916	0.141325
RNF125	-2.28091	-5.48615	0.00058511	0.0295551	0.124849
pip5k1bb	2.30707	5.78738	0.000412488	0.0238066	0.124456
rhcga	-2.77912	-5.42304	0.000630537	0.0305129	0.120649
acana	2.16025	5.46994	0.000596426	0.0297391	0.120256
inpp5d	1.95347	5.49662	0.000577921	0.0294111	0.11668
nrn1a	4.19109	5.43503	0.000621617	0.0303808	0.11481
CU896691.1	-2.66035	-5.41717	0.000634961	0.030592	0.114197
c9	2.58429	5.42991	0.000625413	0.0304566	0.113959
LSAMP	3.82255	5.43056	0.000624927	0.0304566	0.11051
si:dkey-173l11.5	-3.84882	-5.42266	0.000630824	0.0305129	0.105911
znf395a	1.286	5.86926	0.000375869	0.0227748	0.104045
dclk1a	-2.50419	-5.47266	0.000594507	0.0297391	0.0984646
pcdh2ab11	2.59115	5.40079	0.000647466	0.0305967	0.0960824
si:ch211-201b11.3	2.59115	5.40079	0.000647466	0.0305967	0.0960824
si:ch211-225b14.5	2.59115	5.40079	0.000647466	0.0305967	0.0960824
zbtb16a	2.15097	5.54295	0.000547276	0.028881	0.0874286
clip3	3.78209	5.45984	0.000603597	0.0298415	0.0872574
arhgef4	1.38221	5.83084	0.000392586	0.0232194	0.0668393
spata4	-3.92782	-5.40285	0.000645881	0.0305967	0.0606288
cldn5b	-2.69399	-5.42568	0.000628562	0.0305129	0.0599938
cx43	-3.03166	-5.44832	0.00061189	0.0300136	0.0561365
si:ch211-264e16.1	-2.53927	-5.34754	0.00069004	0.0318864	0.035005
FP102779.1	1.55023	5.75566	0.000427718	0.0243226	0.0328997
hspa12b	-2.46033	-5.41501	0.000636594	0.0305967	0.0278909
sh3rf1	1.0763	5.85978	0.000379921	0.0227995	0.0233153
ZBTB42	2.15954	5.46478	0.000600076	0.029818	0.0154948
pde3a	1.68401	5.64253	0.000487269	0.0263816	0.0152282
crhbp	1.81932	5.50843	0.000569935	0.0292964	0.00218017
zgc:158654	-2.52408	-5.36717	0.000673999	0.0314127	0.000384963
si:ch73-380l3.1	-2.92704	-5.51565	0.000565112	0.0292964	-0.00304085
CU896691.2	-2.04709	-5.40335	0.000645491	0.0305967	-0.0212716
gpr161	2.06558	5.46305	0.000601308	0.029818	-0.0230272
cyth1a	1.41955	5.78492	0.000413647	0.0238066	-0.0273045
si:dkey-242k1.4	2.36203	5.40411	0.000644907	0.0305967	-0.0287876
or110-1	-3.18025	-5.28495	0.000744039	0.0330312	-0.0388631
vgf	3.12219	5.32331	0.000710418	0.0325508	-0.0429602
si:dkey-208k4.10	-4.14671	-5.28794	0.000741356	0.032966	-0.0436272
tshz1	1.34192	5.75285	0.000429093	0.0243497	-0.0471045
pik3r3b	-1.82252	-5.74673	0.000432112	0.0244698	-0.0507535
si:ch211-117c9.5	-1.87946	-5.71749	0.000446862	0.0251476	-0.0553071
sesn3	1.58383	5.48144	0.000588369	0.0295611	-0.0567781
kif3cb	2.26415	5.28186	0.000746829	0.0331009	-0.05711
C12H10orf90	3.12483	5.36957	0.000672066	0.0313769	-0.0579388
dhrs7ca	1.91602	5.36321	0.000677197	0.0315077	-0.0631095
CABZ01064941.1	1.73051	5.53514	0.000552314	0.0289778	-0.0633228
pias4b	-1.17991	-5.5576	0.000537963	0.0285095	-0.072051
vcana	-2.7361	-5.34282	0.000693958	0.032013	-0.0722275
si:ch211-67e16.11	2.50661	5.3157	0.000716954	0.0326537	-0.0860779
zbtb16b	1.476	5.48145	0.000588362	0.0295611	-0.086783
lmnl3	-1.52616	-5.61225	0.000504712	0.0270559	-0.0904204
CR339041.2	-3.95049	-5.31096	0.000721054	0.0326537	-0.0913616
vasp	-1.42411	-5.70543	0.000453109	0.0253414	-0.0917804
elfn1b	1.93218	5.27056	0.000757102	0.0333383	-0.0921694
capga	1.6727	5.48126	0.000588498	0.0295611	-0.0924325
cers1	-2.25085	-5.42233	0.00063107	0.0305129	-0.0937296
zgc:110045	-1.77006	-5.3916	0.000654602	0.0307731	-0.0962826
zbtb4	1.35297	5.70927	0.000451107	0.0252815	-0.098791
si:ch211-240g9.1	-2.07566	-5.2724	0.000755418	0.0333182	-0.0989655
adra2da	2.84388	5.31177	0.000720358	0.0326537	-0.101
abcc8	2.1519	5.29836	0.000732097	0.0329305	-0.102118
osbpl7	-1.81579	-5.29005	0.000739472	0.0329363	-0.110007
dctn1a	1.23335	5.66011	0.000477441	0.0260188	-0.112618
P2RY14	-3.08547	-5.2174	0.000807566	0.0343881	-0.117289
adra1bb	-3.33879	-5.21898	0.000806014	0.034376	-0.120806
faslg	2.96022	5.20947	0.00081541	0.034454	-0.125474
zgc:113363	2.36055	5.66875	0.000472695	0.0258746	-0.128143
npr3	1.68201	5.38195	0.000662188	0.0310758	-0.130512
slc12a3	-1.94314	-5.39597	0.0006512	0.0306663	-0.132767
serpine2	1.68398	5.7093	0.000451094	0.0252815	-0.136697
spa17	3.35518	5.21012	0.000814757	0.034454	-0.138872
col6a1	2.04965	5.23659	0.000788937	0.0340763	-0.140544
setd1bb	2.42943	5.18412	0.000841027	0.035314	-0.153498
batf3	-2.09901	-5.27366	0.000754272	0.0333182	-0.167527
CR925773.1	2.90771	5.17645	0.000848953	0.0355368	-0.168046
lctla	-2.30818	-5.41162	0.000639163	0.0305967	-0.177846
rasgef1ba	2.03516	5.62786	0.000495637	0.0266749	-0.178384
cngb3	-2.6621	-5.21939	0.000805617	0.034376	-0.178539
lrrn1	1.32805	5.57508	0.000527072	0.0280881	-0.184125
rnf41l	-2.82524	-5.31508	0.000717487	0.0326537	-0.184549
mpdu1a	1.93987	5.36956	0.000672074	0.0313769	-0.185268
tns1	1.15731	5.66794	0.000473136	0.0258746	-0.189404
tfap2c	1.14095	5.67388	0.000469899	0.025854	-0.19068
pla2g4a	2.29765	5.16892	0.000856816	0.0355913	-0.191732
mapta	1.41135	5.44628	0.000613377	0.0300322	-0.192767
tsen34	-1.96488	-5.63161	0.00049348	0.0266116	-0.201036
si:ch73-362i18.1	3.5124	5.16045	0.000865752	0.035798	-0.20197
si:dkey-183n20.8p	2.21636	5.18273	0.000842464	0.0353197	-0.2095
CABZ01063402.1	-1.96964	-5.29156	0.000738129	0.0329305	-0.218156
tox	-2.03407	-5.4064	0.000643149	0.0305967	-0.22362
frmd3	-2.59628	-5.15664	0.000869804	0.035806	-0.229182
traf5	-2.08056	-5.26017	0.000766686	0.033683	-0.231597
si:ch73-362m14.4	1.15002	5.50996	0.000568909	0.0292964	-0.242586
cyp2u1	1.36622	5.31961	0.00071359	0.032641	-0.247733
CABZ01084569.1	1.56592	5.27468	0.00075334	0.0333182	-0.259863
dnase1l3l	-3.43935	-5.10241	0.000929792	0.0371215	-0.259931
csrnp1a	1.22427	5.40236	0.000646258	0.0305967	-0.26701
tdrd6	-1.79918	-5.22862	0.00079662	0.0340825	-0.2686
rasl10a	1.75515	5.29499	0.000735077	0.0329305	-0.272065
si:dkey-193c22.2	2.05124	5.37063	0.000671214	0.0313769	-0.275003
PCDH12	-2.63565	-5.10931	0.00092192	0.0370475	-0.275128
ampd3b	1.46239	5.24107	0.000784661	0.0339999	-0.278269
popdc2	3.17866	5.08306	0.000952289	0.0376588	-0.280617
phactr2	1.35309	5.53688	0.000551185	0.0289746	-0.286226
si:dkeyp-87a6.1	2.46812	5.20994	0.000814945	0.034454	-0.292785
zgc:153845	3.9814	5.09287	0.000940812	0.0373639	-0.293218
si:dkey-29d8.3	1.43607	5.293	0.000736847	0.0329305	-0.296393
si:ch211-108c6.2	1.5189	5.49678	0.000577817	0.0294111	-0.308316
si:dkey-26g8.12	-3.69615	-5.23515	0.000790319	0.0340817	-0.31391
hbl4	2.84597	5.05372	0.000987529	0.0382121	-0.31406
cacna1r	-1.86001	-5.24718	0.000778854	0.0338564	-0.314815
si:ch211-165g14.1	1.05618	5.4876	0.000584103	0.0295551	-0.315129
CAMKK2	1.01641	5.47071	0.000595884	0.0297391	-0.317292
prkcz	1.19964	5.4593	0.000603981	0.0298415	-0.317621
col5a3a	-2.42633	-5.24575	0.000780213	0.0338612	-0.318936
tex2	1.00488	5.52137	0.000561327	0.0292807	-0.326314
pcdh2g7	2.0704	5.07884	0.000957266	0.0376863	-0.336669
f3a	1.72522	5.23313	0.000792266	0.0340825	-0.337634
dre-mir-129-2	2.19395	5.02781	0.00101983	0.0386273	-0.337642
si:ch211-266k8.6	2.19395	5.02781	0.00101983	0.0386273	-0.337642
slc10a4	2.19395	5.02781	0.00101983	0.0386273	-0.337642
si:dkey-179a6.2	-2.41097	-5.08178	0.000953791	0.0376588	-0.338926
nuak2	2.01784	5.12035	0.000909468	0.0367396	-0.340103
lmo2	3.4037	5.03512	0.00101061	0.0386273	-0.34251
vdrb	1.86446	5.24806	0.000778024	0.0338564	-0.343268
C11H1orf158	2.3558	5.02269	0.00102636	0.0386273	-0.344373
CABZ01117575.1	2.3558	5.02269	0.00102636	0.0386273	-0.344373
muc13a	2.3558	5.02269	0.00102636	0.0386273	-0.344373
si:ch211-171l17.6	2.3558	5.02269	0.00102636	0.0386273	-0.344373
si:dkey-239i20.2	2.3558	5.02269	0.00102636	0.0386273	-0.344373
si:ch211-199g17.3	2.14791	5.13879	0.000889066	0.0362645	-0.346428
c5	3.52929	5.02531	0.00102301	0.0386273	-0.352257
si:ch73-250a16.5	-1.8616	-5.33474	0.00070072	0.0322153	-0.352704
blvrb	-1.83383	-5.39668	0.000650645	0.0306663	-0.355179
gdf6b	3.50249	5.02593	0.00102222	0.0386273	-0.357996
antxr2b	1.53452	5.49783	0.0005771	0.0294111	-0.361339
ing1	1.53837	5.5091	0.000569489	0.0292964	-0.364262
hunk	-2.92448	-5.13117	0.000897433	0.0364961	-0.3746
panx2	1.83686	5.06587	0.00097276	0.0380008	-0.378118
EYS	-2.34607	-5.05598	0.000984762	0.0381595	-0.379228
si:dkey-42l23.2	-1.50549	-5.25773	0.000768957	0.0336962	-0.386339
pou3f1	3.64865	5.20074	0.000824136	0.0346777	-0.387446
cd82a	1.82661	5.35879	0.000680794	0.0316208	-0.398206
CABZ01038499.1	1.15322	5.30187	0.000729003	0.0328751	-0.400355
pcolce2a	-1.75861	-5.33536	0.000700203	0.0322153	-0.400556
si:ch73-52p7.1	-1.69528	-5.2918	0.000737916	0.0329305	-0.403881
foxg1c	-3.67792	-4.98443	0.00107655	0.0397299	-0.404324
glula	-1.25865	-5.45599	0.000606354	0.0298596	-0.405063
calcrlb	-1.70779	-5.1197	0.000910194	0.0367396	-0.410285
si:ch73-271a5.1	2.91314	4.96917	0.00109731	0.0401681	-0.41659
cldna	-1.74416	-5.04448	0.000998914	0.0385977	-0.416975
or119-2	-3.31321	-4.96556	0.00110228	0.0402414	-0.418578
bcmo1l	2.24655	4.99516	0.00106221	0.0393076	-0.423362
TSPAN19	1.94005	5.01773	0.00103272	0.0387622	-0.423421
bbs12	-1.34646	-5.22877	0.000796469	0.0340825	-0.424194
2015-09-03	-3.22445	-4.9794	0.00108334	0.03983	-0.426627
mrc1b	1.76945	5.23182	0.000793522	0.0340825	-0.428189
myod1	-2.08104	-4.98159	0.00108038	0.0398169	-0.430343
s100a10b	1.871	5.29186	0.000737861	0.0329305	-0.435612
tmem51a	2.50407	5.09451	0.000938902	0.0373427	-0.445648
CR392045.1	2.47153	4.95894	0.00111146	0.0404135	-0.448834
avpr2ab	1.53819	5.14254	0.00088498	0.0361522	-0.450297
cap2	-1.63691	-5.08251	0.00095293	0.0376588	-0.454821
fgf8a	-2.81185	-5.0102	0.00104245	0.0388413	-0.455705
apol1	2.0024	5.23777	0.000787808	0.0340763	-0.457622
FP085391.3	2.75682	4.93348	0.00114758	0.0412024	-0.459147
slc29a4	1.5828	5.057	0.000983515	0.0381595	-0.463135
gabrr3a	-1.86612	-5.20028	0.000824595	0.0346777	-0.463529
NPR2	1.67658	5.10579	0.000925926	0.0370581	-0.464335
chpfb	-1.50606	-5.15731	0.000869091	0.035806	-0.469075
sall3b	2.56548	5.35544	0.000683534	0.0316938	-0.471801
islr2	2.1525	4.93069	0.00115162	0.0412108	-0.480777
dre-let-7a-4	-2.59573	-4.90964	0.00118256	0.0419308	-0.482953
CT025914.2	-3.54777	-4.91422	0.00117576	0.0418536	-0.489455
ptpn3	2.19548	5.10548	0.000926282	0.0370581	-0.490198
lppr2a	3.00964	5.06386	0.000975194	0.0380059	-0.49078
CR855996.2	-2.33282	-5.11521	0.000915235	0.0368335	-0.492824
rgs5b	3.06676	5.06797	0.000970232	0.0380008	-0.497241
klhdc8b	-3.34776	-4.89444	0.00120548	0.0423437	-0.505541
BX664625.1	-2.37561	-4.88762	0.00121591	0.0425568	-0.508758
wu:fb52c12	-1.5226	-5.15393	0.000872699	0.0358123	-0.511625
GRIK3	-2.15442	-5.03823	0.00100671	0.0386273	-0.512949
PPP2R5B	-3.32875	-5.07999	0.000955912	0.0376863	-0.526004
C1orf216	1.52511	5.30117	0.000729615	0.0328751	-0.526304
slc9a2	2.22993	4.95004	0.00112395	0.0408128	-0.528096
mef2b	-1.82489	-4.99601	0.00106107	0.0393076	-0.531536
tg	2.08101	5.01254	0.00103941	0.0388098	-0.533295
adamts10	-3.05101	-5.11722	0.00091297	0.0367969	-0.538964
ank3b	-2.13963	-5.21133	0.00081356	0.034454	-0.542348
st8sia3	2.57816	4.85931	0.0012603	0.0434932	-0.543262
zgc:171566	-2.22797	-5.03963	0.00100496	0.0386273	-0.543671
npvf	-4.29704	-4.86328	0.00125396	0.0434403	-0.550002
grasp	1.52414	5.20941	0.000815465	0.034454	-0.550227
CABZ01038514.1	1.80748	4.99644	0.00106051	0.0393076	-0.558493
rims2b	1.27204	5.30696	0.000724538	0.0327552	-0.559481
hibch	-1.71245	-5.35001	0.000687997	0.0318463	-0.559865
si:ch211-202n12.5	-1.88795	-4.9386	0.00114022	0.0411338	-0.565959
itga1	2.21193	5.02417	0.00102446	0.0386273	-0.566125
kat6b	1.23819	5.31502	0.000717538	0.0326537	-0.585498
wu:fb63a08	-2.13327	-4.91986	0.00116743	0.0416118	-0.595109
pcsk9	-3.44606	-4.85076	0.00127406	0.0438008	-0.596951
lgals3bpb	1.51516	4.97916	0.00108367	0.03983	-0.605983
tmem130	2.07267	4.8914	0.00121012	0.0424089	-0.613956
LRG1	-1.57402	-4.94621	0.00112937	0.0408603	-0.615146
ar	1.90945	5.01594	0.00103503	0.0387778	-0.61675
EVI5L	1.36242	5.17304	0.000852508	0.0355816	-0.617847
arl4ca	2.00708	5.05753	0.000982871	0.0381595	-0.620573
slc25a33	-1.0399	-5.31092	0.000721091	0.0326537	-0.621017
CABZ01069081.1	2.81231	4.82281	0.00132016	0.0449302	-0.621282
si:ch73-44m9.2	-2.65728	-4.8109	0.00134035	0.0453189	-0.625926
peli1b	1.08506	5.24824	0.00077786	0.0338564	-0.627243
rspo1	4.97277	4.84899	0.00127692	0.0438435	-0.630652
tmed4	-1.33707	-5.25365	0.000772771	0.0337543	-0.631056
si:dkey-29l4.4	-3.06539	-4.89364	0.0012067	0.0423437	-0.633192
CABZ01074130.1	-3.30215	-4.8404	0.00129094	0.0441015	-0.640195
ghra	1.66963	4.90783	0.00118527	0.0419718	-0.649825
ankrd2	3.21552	4.78033	0.00139375	0.0467213	-0.651543
grm4	2.67291	4.7727	0.00140742	0.0468996	-0.657081
GPR151	3.16869	5.01737	0.00103318	0.0387622	-0.66217
tbpl2	-4.12649	-4.81017	0.00134161	0.0453189	-0.66246
BX649498.2	2.07559	4.83315	0.0013029	0.0443983	-0.665902
CABZ01073736.1	2.32619	4.78035	0.00139371	0.0467213	-0.668933
plcd4b	1.01706	5.12863	0.000900248	0.0365557	-0.671265
slc47a1	-2.84613	-4.77778	0.00139829	0.0467678	-0.671942
LRRC10B	-1.85168	-4.84598	0.00128181	0.0439002	-0.672337
tgfb1b	-1.1607	-5.25939	0.000767415	0.033683	-0.673481
AMER3	-2.76156	-4.89506	0.00120454	0.0423437	-0.678492
synm	1.4463	5.02239	0.00102674	0.0386273	-0.683353
tyrp1b	2.08884	5.12722	0.000901811	0.0365644	-0.683478
usp28	3.34588	4.76517	0.00142107	0.0471193	-0.684351
stm	2.97746	4.75942	0.00143159	0.0471834	-0.68827
BX005223.3	-2.73989	-4.75603	0.00143783	0.0472741	-0.692688
CR352286.1	1.6191	4.87409	0.00123692	0.0429595	-0.692944
si:dkey-95p16.1	2.35208	4.72719	0.00149215	0.0479555	-0.70546
si:ch211-39i22.1	1.36965	5.25563	0.000770918	0.0337277	-0.708011
bsx	-2.21443	-4.72535	0.00149569	0.0479559	-0.708227
mmp16b	-3.92312	-4.77373	0.00140558	0.0468958	-0.709861
zgc:171489	1.27178	5.06129	0.000978295	0.0380721	-0.717457
slc7a6	1.88779	4.93295	0.00114835	0.0412024	-0.725979
HSBP1	3.75274	4.92831	0.00115507	0.0412259	-0.729757
CABZ01054965.1	-2.17323	-4.78361	0.0013879	0.0466504	-0.735102
mtmr1b	1.81629	5.03532	0.00101035	0.0386273	-0.73521
ugcg	1.12069	5.17173	0.000853872	0.0355816	-0.746511
si:dkey-10f21.16	-3.19607	-5.07369	0.000963385	0.0378722	-0.749557
chn2	1.39811	5.13575	0.000892402	0.0363459	-0.751391
si:dkey-45e15.9	2.07694	4.7653	0.00142083	0.0471193	-0.751984
kcnc4	-2.79061	-4.87064	0.00124233	0.0430924	-0.75386
dnah1	2.73746	4.69054	0.00156441	0.0487894	-0.760508
isl1	2.81705	4.69071	0.00156408	0.0487894	-0.761093
gpc4	1.15894	5.15109	0.000875739	0.0358828	-0.765573
AL929286.1	1.24076	5.12289	0.000906625	0.0367048	-0.771804
hmha1	-1.52943	-4.81428	0.00133458	0.0451941	-0.774326
tnfaip8l2a	2.3925	4.73151	0.00148387	0.0478595	-0.775819
PHF1	2.42384	4.69333	0.00155879	0.0487894	-0.777141
fam169aa	3.02925	4.74698	0.00145464	0.0474814	-0.779271
CT990561.1	-2.29179	-4.72794	0.00149071	0.0479555	-0.780013
ccdc125	1.95874	4.81432	0.00133451	0.0451941	-0.782107
lcp2a	-1.17507	-5.0414	0.00100275	0.0386273	-0.785961
ptbp3	1.00108	5.16304	0.000863012	0.0357939	-0.786729
si:dkey-283b15.2	-2.91299	-4.87994	0.00122778	0.0428038	-0.790093
ap1s3b	-1.86873	-4.72874	0.00148917	0.0479555	-0.793555
bhlhe40	1.18441	5.09714	0.000935859	0.0372763	-0.795685
elna	3.41584	4.68062	0.00158461	0.0492651	-0.795854
C14H5orf45	-1.24077	-4.9283	0.00115509	0.0412259	-0.79721
hs3st1l2	2.92626	4.87424	0.00123667	0.0429595	-0.798782
si:dkey-197m7.1	-2.2697	-4.65725	0.00163337	0.0498045	-0.801095
gata2a	1.14205	4.96639	0.00110114	0.0402414	-0.805061
fancd2	1.33012	5.16138	0.000864759	0.035798	-0.806018
COL5A3	-2.62048	-4.76493	0.00142151	0.0471193	-0.815062
pcdh15b	-3.91291	-4.70022	0.00154496	0.0485598	-0.8153
neto1	-3.34623	-4.6608	0.00162586	0.0497531	-0.819277
cycsb	-1.14007	-5.20078	0.000824092	0.0346777	-0.819527
cbln20	-2.35189	-4.66028	0.00162695	0.0497531	-0.820768
ptk2bb	-2.06888	-4.70819	0.00152915	0.0484276	-0.821682
dhx32b	-2.22248	-4.70893	0.00152769	0.0484276	-0.822005
znf804a	-2.41353	-4.73233	0.00148231	0.0478595	-0.82262
si:ch211-69e5.1	-2.31138	-4.70919	0.00152718	0.0484276	-0.823657
plcd1b	4.15415	4.9382	0.00114079	0.0411338	-0.830248
sipa1l1	1.24679	4.94592	0.00112978	0.0408603	-0.834594
si:dkey-195m11.8	2.01843	4.81499	0.00133338	0.0451941	-0.836445
mrps25	-1.1878	-5.10799	0.000923423	0.037053	-0.854158
LRTM1	1.00391	5.10171	0.000930604	0.0371215	-0.85539
si:ch73-389b16.1	2.92048	5.14462	0.00088273	0.0361147	-0.863025
arhgap21b	1.21252	5.08229	0.00095319	0.0376588	-0.870198
vsg1	1.66743	4.74222	0.00146358	0.0475339	-0.870734
pycr1a	1.17834	5.06832	0.000969821	0.0380008	-0.870908
masp2	2.15325	4.70667	0.00153215	0.0484276	-0.876262
camkvl	-2.43953	-4.69926	0.00154688	0.0485638	-0.88166
hcn3	-1.9842	-4.66859	0.00160951	0.0496113	-0.883544
si:dkey-145c18.2	1.5855	4.69228	0.0015609	0.0487894	-0.904107
si:ch211-241j12.3	1.51284	4.88432	0.001221	0.042625	-0.904334
tprg1l	1.89005	4.76412	0.00142299	0.0471193	-0.907768
plxnb1a	-1.50529	-5.0381	0.00100687	0.0386273	-0.913726
BX294434.1	-1.07324	-4.99621	0.00106082	0.0393076	-0.916613
cldni	-1.82893	-4.79897	0.00136091	0.0459138	-0.920229
stard10	-1.65582	-4.76167	0.00142746	0.0471193	-0.921754
aqp12	-2.19485	-4.70604	0.0015334	0.0484276	-0.925188
esyt1b	1.10862	5.01401	0.00103751	0.0388098	-0.931927
si:dkey-83k24.5	-1.61092	-4.66979	0.00160702	0.0495909	-0.934998
si:ch211-218p2.3	-2.15747	-4.71756	0.00151078	0.048155	-0.936116
zgc:63972	-1.39916	-4.76271	0.00142556	0.0471193	-0.938708
AGFG2	1.7918	4.70931	0.00152694	0.0484276	-0.96316
p2ry11	-2.33342	-4.69032	0.00156486	0.0487894	-0.972836
oxr1a	1.12441	4.85324	0.00127005	0.0437741	-0.9749
snrpd2	-1.49289	-5.06513	0.000973662	0.0380008	-0.980892
rc3h2	1.41113	4.97803	0.0010852	0.0398324	-0.981503
cyfip1	1.18688	5.03287	0.00101343	0.0386273	-0.988479
zgc:153675	1.44234	4.88623	0.00121805	0.0425769	-0.996081
flnb	-1.3244	-4.90236	0.00119347	0.0422073	-1.00402
cbx3a	-1.24046	-5.06675	0.000971706	0.0380008	-1.0063
plagx	1.53112	4.7213	0.00150351	0.048036	-1.00647
cd151	1.14869	4.98936	0.00106993	0.0395393	-1.00799
cyp7c1	1.58132	4.7521	0.00144511	0.0473676	-1.01134
NHLRC3	1.1546	4.78547	0.0013846	0.0465972	-1.03217
npas2	1.55049	4.86067	0.00125812	0.0434733	-1.03401
dcun1d4	1.10376	4.8989	0.00119871	0.0423233	-1.03545
stom	1.02539	5.01196	0.00104017	0.0388098	-1.03594
mrpl18	-1.17853	-4.96254	0.00110646	0.0402854	-1.04191
GPR17	1.23025	4.96389	0.00110458	0.0402713	-1.06053
si:ch211-102c2.8	1.57911	4.70593	0.00153361	0.0484276	-1.06615
lsm1	-1.17945	-4.89813	0.00119987	0.0423233	-1.07049
si:ch211-189k9.2	1.19513	4.67572	0.00159472	0.0493862	-1.07427
dgat1a	1.43239	4.66731	0.00161219	0.0496374	-1.07889
pcdh18b	-1.10776	-4.93744	0.00114189	0.0411338	-1.08092
nr4a3	1.77421	4.94654	0.0011289	0.0408603	-1.08454
FHOD1	1.47042	4.89459	0.00120524	0.0423437	-1.0871
si:ch73-170l17.2	-1.22681	-4.72536	0.00149567	0.0479559	-1.12446
col11a1b	-1.53849	-4.67767	0.00159069	0.0493678	-1.1341
rln1	2.14513	4.72272	0.00150076	0.0480049	-1.13988
CABZ01038521.1	1.60009	4.73977	0.0014682	0.0475339	-1.14262
zfp36l2	1.18774	4.79724	0.00136392	0.0459583	-1.15482
nedd4l	1.00312	4.87898	0.00122928	0.0428038	-1.17936
smpd5	-1.43047	-4.74459	0.00145913	0.0475135	-1.19025
col9a2	2.20415	4.8614	0.00125696	0.0434733	-1.22219
hbp1	2.03689	4.66041	0.00162667	0.0497531	-1.22613
pdlim1	1.26226	4.84622	0.00128141	0.0439002	-1.23181
neil3	-1.46006	-4.75029	0.00144847	0.0473941	-1.24148
adcy5	1.76032	4.77953	0.00139518	0.0467213	-1.24704
rnf11a	1.13952	4.75167	0.00144591	0.0473676	-1.24711
pde10a	1.70675	4.81508	0.00133322	0.0451941	-1.25477
hoxa9b	1.42845	4.74033	0.00146713	0.0475339	-1.27907
EXO5	1.38488	4.67562	0.00159492	0.0493862	-1.28392
si:ch211-119o8.6	1.05734	4.65688	0.00163414	0.0498045	-1.29333
trim71	1.02135	4.74831	0.00145216	0.0474576	-1.29528
nadka	-1.42002	-4.70234	0.00154073	0.048483	-1.30805
CABZ01073118.1	1.09183	4.74586	0.00145674	0.0474927	-1.32664
ulk1b	1.71057	4.70685	0.00153179	0.0484276	-1.33067
csrp1a	-2.26989	-4.6622	0.00162291	0.0497531	-1.35732
man2a1	1.53955	4.67139	0.00160368	0.0495441	-1.37297
yjefn3	1.68731	4.7041	0.00153725	0.0484296	-1.38282
psph	-1.02223	-4.66193	0.00162347	0.0497531	-1.40862
tmem47	2.12729	4.65874	0.00163022	0.0497968	-1.4112
zgc:55512	1.47814	4.71844	0.00150907	0.048155	-1.42191
tfap2e	1.38125	4.69833	0.00154874	0.0485661	-1.43139
rgs12b	1.08014	4.68016	0.00158556	0.0492651	-1.49271

## Sheet: Significant_Genes (2)
Genes	logFC	t	P.Value	adj.P.Val	B		Human (DRSC) symbol annotation		Zebrafish (ZFIN) ID
si:ch73-34j14.2	5.99786	9.19483	1.59257e-05	0.00360588	3.53335		#REF!		#REF!
si:dkey-221j11.3	5.47857	9.03575	1.81087e-05	0.00377363	3.39101		#REF!		#REF!
si:dkey-7j14.6	4.96693	12.7798	1.3362e-06	0.001074	6.10768		#REF!		#REF!
lrrc4.2	4.44936	5.53211	0.000554281	0.0290248	0.234174		#REF!		#REF!
si:dkeyp-73d8.8	3.66645	6.30345	0.000232847	0.0174475	0.976318		#REF!		#REF!
zgc:172128	3.5716	6.08819	0.000294378	0.0201134	0.824876		#REF!		#REF!
dnah11	3.37255	9.20823	1.57557e-05	0.00360588	3.67319		#REF!		#REF!
si:dkey-7i4.24	3.28011	6.94738	0.000119267	0.0113116	1.70582		#REF!		#REF!
si:ch211-236l14.4	3.23272	5.81913	0.000397844	0.023409	0.558045		#REF!		#REF!
si:ch73-389b16.1	2.92048	5.14462	0.00088273	0.0361147	-0.863025		#REF!		#REF!
xirp2b	2.66478	5.97182	0.000334961	0.0218155	0.67148		#REF!		#REF!
si:ch1073-459b3.2	2.62324	8.31865	3.31144e-05	0.00561393	2.94826		#REF!		#REF!
si:dkey-56i24.1	2.51733	5.70182	0.000454995	0.0253424	0.418821		#REF!		#REF!
si:ch211-67e16.11	2.50661	5.3157	0.000716954	0.0326537	-0.0860779		#REF!		#REF!
cyp1d1	2.3761	6.90268	0.000124749	0.0115258	1.65352		#REF!		#REF!
si:dkey-95p16.1	2.35208	4.72719	0.00149215	0.0479555	-0.70546		#REF!		#REF!
igf2bp2b	2.25841	6.28235	0.0002382	0.0176054	0.935841		#REF!		#REF!
col4a4	2.25421	7.3115	8.33601e-05	0.00904457	2.04179		#REF!		#REF!
si:dkey-195m11.8	2.01843	4.81499	0.00133338	0.0451941	-0.836445		#REF!		#REF!
si:ch73-204p21.2	1.88574	8.24138	3.5429e-05	0.00582018	2.7354		#REF!		#REF!
cyp7c1	1.58132	4.7521	0.00144511	0.0473676	-1.01134		#REF!		#REF!
si:ch211-102c2.8	1.57911	4.70593	0.00153361	0.0484276	-1.06615		#REF!		#REF!
si:ch211-108c6.2	1.5189	5.49678	0.000577817	0.0294111	-0.308316		#REF!		#REF!
zbtb16b	1.476	5.48145	0.000588362	0.0295611	-0.086783		#REF!		#REF!
si:dkey-29d8.3	1.43607	5.293	0.000736847	0.0329305	-0.296393		#REF!		#REF!
si:ch211-195m9.3	1.41753	6.5434	0.000180465	0.0148129	0.965499		#REF!		#REF!
zgc:171489	1.27178	5.06129	0.000978295	0.0380721	-0.717457		#REF!		#REF!
si:ch211-119o8.6	1.05734	4.65688	0.00163414	0.0498045	-1.29333		#REF!		#REF!
si:ch211-165g14.1	1.05618	5.4876	0.000584103	0.0295551	-0.315129		#REF!		#REF!
flnb	-1.3244	-4.90236	0.00119347	0.0422073	-1.00402		#REF!		#REF!
plch2a	-1.41491	-5.96375	0.000337996	0.0219333	0.470265		#REF!		#REF!
cyp2aa6	-1.4318	-7.26321	8.73461e-05	0.00930511	1.74024		#REF!		#REF!
chpfb	-1.50606	-5.15731	0.000869091	0.035806	-0.469075		#REF!		#REF!
wu:fb52c12	-1.5226	-5.15393	0.000872699	0.0358123	-0.511625		#REF!		#REF!
si:dkey-83k24.5	-1.61092	-4.66979	0.00160702	0.0495909	-0.934998		#REF!		#REF!
si:ch73-52p7.1	-1.69528	-5.2918	0.000737916	0.0329305	-0.403881		#REF!		#REF!
wu:fb63a08	-2.13327	-4.91986	0.00116743	0.0416118	-0.595109		#REF!		#REF!
crp4	-2.17742	-7.36723	7.90082e-05	0.00878733	2.01433		#REF!		#REF!
si:ch211-69e5.1	-2.31138	-4.70919	0.00152718	0.0484276	-0.823657		#REF!		#REF!
si:ch211-76l23.4	-2.33177	-6.8235	0.000135158	0.0121799	1.57971		#REF!		#REF!
zgc:171626	-2.35913	-6.01601	0.000318864	0.021199	0.575385		#REF!		#REF!
si:dkey-179a6.2	-2.41097	-5.08178	0.000953791	0.0376588	-0.338926		#REF!		#REF!
si:ch211-264e16.1	-2.53927	-5.34754	0.00069004	0.0318864	0.035005		#REF!		#REF!
COL5A3	-2.62048	-4.76493	0.00142151	0.0471193	-0.815062		#REF!		#REF!
tmtops2b	-2.68304	-8.99754	1.86814e-05	0.00377363	3.50882		#REF!		#REF!
si:ch73-380l3.3	-2.73509	-7.11026	0.000101435	0.0101529	1.86658		#REF!		#REF!
vcana	-2.7361	-5.34282	0.000693958	0.032013	-0.0722275		#REF!		#REF!
AMER3	-2.76156	-4.89506	0.00120454	0.0423437	-0.678492		#REF!		#REF!
si:dkey-283b15.2	-2.91299	-4.87994	0.00122778	0.0428038	-0.790093		#REF!		#REF!
si:ch211-80h18.1	-2.96911	-11.0685	3.98825e-06	0.00204116	5.00843		#REF!		#REF!
si:ch211-278p9.1	-3.03042	-6.69072	0.000154839	0.0133758	1.44368		#REF!		#REF!
or110-1	-3.18025	-5.28495	0.000744039	0.0330312	-0.0388631		#REF!		#REF!
si:ch211-214p13.9	-3.69533	-6.64756	0.000161904	0.013653	1.3948		#REF!		#REF!
or109-4	-4.5171	-9.62346	1.137e-05	0.0030099	3.73234		#REF!		#REF!
TMEM255B	-4.8323	-5.74197	0.000434479	0.0245526	0.46297		#REF!		#REF!
si:ch211-170n20.3	-4.87955	-12.2986	1.79183e-06	0.00120587	5.78645		#REF!		#REF!
si:dkey-11o15.5	-4.99023	-6.97798	0.000115668	0.0111654	1.72561		#REF!		#REF!
si:dkeyp-114g9.1	-5.15343	-5.82689	0.00039435	0.0232538	0.563284		#REF!		#REF!
defbl1	-5.25457	-8.45791	2.93555e-05	0.00513824	3.06886		#REF!		#REF!
si:busm1-105l16.2	-5.37432	-12.5551	1.53043e-06	0.00113206	5.65632		#REF!		#REF!
zgc:174719	-5.87891	-9.71876	1.05677e-05	0.00289545	3.86898		#REF!		#REF!
lepb	-8.0205	-16.3689	1.9745e-07	0.00031505	7.3351		#REF!		#REF!
aatkb	-2.73792	-5.91645	0.000356399	0.0224704	0.589959		#REF!		#REF!
abca12	2.52644	5.78363	0.000414257	0.0238066	0.357512		#REF!		#REF!
abcb11a	-2.4669	-7.78868	5.31958e-05	0.00693435	2.45248		#REF!		#REF!
abcc8	2.1519	5.29836	0.000732097	0.0329305	-0.102118		#REF!		#REF!
acana	2.16025	5.46994	0.000596426	0.0297391	0.120256		#REF!		#REF!
si:ch211-106h4.12	3.07372	6.19088	0.000263038	0.0186777	0.936918		#REF!		#REF!
acot7	-1.43383	-7.98674	4.44289e-05	0.00630961	2.41971		#REF!		#REF!
acsl3a	-2.35592	-9.04822	1.7926e-05	0.00377363	3.53941		#REF!		#REF!
si:ch211-241j12.3	1.51284	4.88432	0.001221	0.042625	-0.904334		#REF!		#REF!
adamts10	-3.05101	-5.11722	0.00091297	0.0367969	-0.538964		#REF!		#REF!
adamts13	-2.99863	-5.91661	0.000356337	0.0224704	0.661814		#REF!		#REF!
adamts9	-2.38542	-6.19477	0.000261925	0.0186777	0.925705		#REF!		#REF!
adcy2b	4.56931	21.1021	2.70373e-08	0.000104769	9.69199		#REF!		#REF!
adcy5	1.76032	4.77953	0.00139518	0.0467213	-1.24704		#REF!		#REF!
si:dkey-206f10.1	-4.51758	-8.27287	3.44648e-05	0.00573885	2.90616		#REF!		#REF!
add3a	1.44057	7.4419	7.35674e-05	0.00849155	1.84234		#REF!		#REF!
BAI2	5.88813	10.4662	6.07703e-06	0.00227029	4.50534		#REF!		#REF!
bai2	3.54994	9.00918	1.85048e-05	0.00377363	3.52064		#REF!		#REF!
bai3	1.806	9.34664	1.4113e-05	0.00351207	3.61227		#REF!		#REF!
adipoqa	2.4063	5.56784	0.00053155	0.0282712	0.180587		#REF!		#REF!
adm2a	-3.00262	-6.17157	0.000268638	0.0189508	0.750146		#REF!		#REF!
adra1bb	-3.33879	-5.21898	0.000806014	0.034376	-0.120806		#REF!		#REF!
adra2da	2.84388	5.31177	0.000720358	0.0326537	-0.101		#REF!		#REF!
adrb3a	-3.434	-8.22169	3.60476e-05	0.00582018	2.85021		#REF!		#REF!
aebp1	-2.29043	-6.84926	0.000131669	0.0120253	1.59933		#REF!		#REF!
aglb	-1.97361	-5.6575	0.000478886	0.0260316	0.262267		#REF!		#REF!
si:ch211-125o16.4	-4.53307	-7.65956	5.99406e-05	0.0073904	2.3759		#REF!		#REF!
ak5	-5.28027	-11.2426	3.54458e-06	0.00188523	5.11183		#REF!		#REF!
akap6	-2.43405	-6.25749	0.000244685	0.017938	0.930467		#REF!		#REF!
alg13	-2.99863	-5.91661	0.000356337	0.0224704	0.661814		#REF!		#REF!
alx4a	-4.18595	-9.21406	1.56824e-05	0.00360588	3.63054		#REF!		#REF!
ampd3a	3.41166	8.08876	4.05491e-05	0.00604338	2.75488		#REF!		#REF!
ampd3b	1.46239	5.24107	0.000784661	0.0339999	-0.278269		#REF!		#REF!
angptl2b	4.04421	7.59355	6.37515e-05	0.00765637	2.27219		#REF!		#REF!
angptl6	5.78999	8.92967	1.97491e-05	0.00388185	3.43569		#REF!		#REF!
ank3b	-2.13963	-5.21133	0.00081356	0.034454	-0.542348		#REF!		#REF!
ankef1a	3.26992	8.91247	2.00304e-05	0.0039088	3.40448		#REF!		#REF!
ankrd10b	1.352	5.85302	0.000382837	0.022823	0.223711		#REF!		#REF!
ankrd2	3.21552	4.78033	0.00139375	0.0467213	-0.651543		#REF!		#REF!
ankrd6a	3.82883	9.04379	1.79907e-05	0.00377363	3.49105		#REF!		#REF!
antxr2b	1.53452	5.49783	0.0005771	0.0294111	-0.361339		#REF!		#REF!
antxr2a	-2.2457	-6.94334	0.000119751	0.0113179	1.42153		#REF!		#REF!
anxa5b	1.68567	8.45768	2.93613e-05	0.00513824	2.87411		#REF!		#REF!
aox1	4.29769	7.74961	5.51433e-05	0.00696011	2.45117		#REF!		#REF!
ap1s3b	-1.86873	-4.72874	0.00148917	0.0479555	-0.793555		#REF!		#REF!
apod	-3.71559	-5.94415	0.00034549	0.022252	0.680062		#REF!		#REF!
apof	3.60811	8.28292	3.41632e-05	0.00573885	2.67436		#REF!		#REF!
apol1	2.0024	5.23777	0.000787808	0.0340763	-0.457622		#REF!		#REF!
aqp12	-2.19485	-4.70604	0.0015334	0.0484276	-0.925188		#REF!		#REF!
ar	1.90945	5.01594	0.00103503	0.0387778	-0.61675		#REF!		#REF!
arhgap21b	1.21252	5.08229	0.00095319	0.0376588	-0.870198		#REF!		#REF!
ARHGEF33	1.28784	7.80575	5.2369e-05	0.00693435	2.19682		#REF!		#REF!
arhgef4	1.38221	5.83084	0.000392586	0.0232194	0.0668393		#REF!		#REF!
arl4ca	2.00708	5.05753	0.000982871	0.0381595	-0.620573		#REF!		#REF!
arl4d	3.67348	7.71061	5.71666e-05	0.00711305	2.20072		#REF!		#REF!
arrdc2	1.97296	6.83078	0.000134162	0.0121305	1.39805		#REF!		#REF!
atp1a1b	2.38521	7.86226	4.97323e-05	0.00671139	2.53279		#REF!		#REF!
atp1a3b	-2.79216	-9.22856	1.55015e-05	0.00360588	3.56818		#REF!		#REF!
atp2a1l	-7.96038	-8.34334	3.24108e-05	0.00556419	2.97381		#REF!		#REF!
atp9b	1.61009	8.62096	2.55455e-05	0.00458889	2.95545		#REF!		#REF!
avpr2ab	1.53819	5.14254	0.00088498	0.0361522	-0.450297		#REF!		#REF!
b3gnt2b	2.30267	9.04408	1.79864e-05	0.00377363	3.40413		#REF!		#REF!
bach2b	1.59947	6.17019	0.000269044	0.0189508	0.693427		#REF!		#REF!
batf3	-2.09901	-5.27366	0.000754272	0.0333182	-0.167527		#REF!		#REF!
bbs12	-1.34646	-5.22877	0.000796469	0.0340825	-0.424194		#REF!		#REF!
bcar3	-1.9866	-6.65887	0.000160018	0.013564	1.15845		#REF!		#REF!
bcl11aa	1.41203	6.0315	0.000313428	0.0209845	0.310667		#REF!		#REF!
bcl7bb	-2.20385	-6.78801	0.000140132	0.0124218	1.21282		#REF!		#REF!
bcmo1	4.72181	8.98202	1.89198e-05	0.00377363	3.39412		#REF!		#REF!
bcmo1l	2.24655	4.99516	0.00106221	0.0393076	-0.423362		#REF!		#REF!
bhlhe40	1.18441	5.09714	0.000935859	0.0372763	-0.795685		#REF!		#REF!
blk	3.12192	5.79153	0.000410541	0.0238015	0.528173		#REF!		#REF!
blvrb	-1.83383	-5.39668	0.000650645	0.0306663	-0.355179		#REF!		#REF!
bnip4	-3.00204	-5.8983	0.000363756	0.0225462	0.634305		#REF!		#REF!
bsx	-2.21443	-4.72535	0.00149569	0.0479559	-0.708227		#REF!		#REF!
btk	-2.94375	-5.6813	0.00046589	0.0257378	0.38602		#REF!		#REF!
C12H10orf90	3.12483	5.36957	0.000672066	0.0313769	-0.0579388		#REF!		#REF!
zgc:158654	-2.52408	-5.36717	0.000673999	0.0314127	0.000384963		#REF!		#REF!
C11H1orf158	2.3558	5.02269	0.00102636	0.0386273	-0.344373		#REF!		#REF!
cbln20	-2.35189	-4.66028	0.00162695	0.0497531	-0.820768		#REF!		#REF!
C3AR1	1.90186	5.91015	0.000358933	0.0224704	0.298346		#REF!		#REF!
c5	3.52929	5.02531	0.00102301	0.0386273	-0.352257		#REF!		#REF!
c9	2.58429	5.42991	0.000625413	0.0304566	0.113959		#REF!		#REF!
calcr	4.36951	8.77945	2.23628e-05	0.0041416	3.30789		#REF!		#REF!
calcrlb	-1.70779	-5.1197	0.000910194	0.0367396	-0.410285		#REF!		#REF!
cald1	-2.32256	-5.86031	0.000379695	0.0227995	0.157871		#REF!		#REF!
camkvl	-2.43953	-4.69926	0.00154688	0.0485638	-0.88166		#REF!		#REF!
cant1a	1.74363	10.6168	5.45882e-06	0.00215745	4.62723		#REF!		#REF!
cap2	-1.63691	-5.08251	0.00095293	0.0376588	-0.454821		#REF!		#REF!
capga	1.6727	5.48126	0.000588498	0.0295611	-0.0924325		#REF!		#REF!
capn2a	1.72084	8.89754	2.02782e-05	0.0039289	3.21709		#REF!		#REF!
caprin2	-1.73426	-5.85522	0.000381885	0.022823	0.26494		#REF!		#REF!
CARKD	1.69664	8.3295	3.28033e-05	0.00559615	2.7063		#REF!		#REF!
si:ch211-191i18.4	-3.51139	-7.75183	5.50304e-05	0.00696011	2.45152		#REF!		#REF!
v2ra1	-3.6647	-8.36963	3.16797e-05	0.00547332	2.93902		#REF!		#REF!
cast	1.51732	8.58148	2.64147e-05	0.00471381	2.98167		#REF!		#REF!
cbln1	-2.07861	-5.85477	0.000382082	0.022823	0.4817		#REF!		#REF!
cbx3a	-1.24046	-5.06675	0.000971706	0.0380008	-1.0063		#REF!		#REF!
ccdc125	1.95874	4.81432	0.00133451	0.0451941	-0.782107		#REF!		#REF!
CCDC178	-3.32729	-6.51321	0.000186276	0.0150828	1.26947		#REF!		#REF!
ccdc65	-2.26813	-6.2649	0.000242731	0.0178916	1.01886		#REF!		#REF!
ccdc87	2.22954	6.39333	0.000211478	0.016579	1.14036		#REF!		#REF!
ccni	1.08381	6.09502	0.000292171	0.0201062	0.320121		#REF!		#REF!
cd151	1.14869	4.98936	0.00106993	0.0395393	-1.00799		#REF!		#REF!
cd226	3.72802	10.7334	5.02839e-06	0.00215745	4.79703		#REF!		#REF!
si:dkey-1h24.6	5.85161	14.0188	6.56211e-07	0.000711989	6.54141		#REF!		#REF!
cd82a	1.82661	5.35879	0.000680794	0.0316208	-0.398206		#REF!		#REF!
cdh13	-4.36958	-7.58963	6.39863e-05	0.00765637	2.18948		#REF!		#REF!
si:dkey-173l11.5	-3.84882	-5.42266	0.000630824	0.0305129	0.105911		#REF!		#REF!
cenpv	-1.90437	-6.61116	0.000168139	0.0140332	1.2744		#REF!		#REF!
cers1	-2.25085	-5.42233	0.00063107	0.0305129	-0.0937296		#REF!		#REF!
cfb	3.40274	9.65995	1.1055e-05	0.00299818	4.01665		#REF!		#REF!
chn2	1.39811	5.13575	0.000892402	0.0363459	-0.751391		#REF!		#REF!
cldna	-1.74416	-5.04448	0.000998914	0.0385977	-0.416975		#REF!		#REF!
cldn5b	-2.69399	-5.42568	0.000628562	0.0305129	0.0599938		#REF!		#REF!
cldn7b	-3.43204	-5.88664	0.000368566	0.0226348	0.61657		#REF!		#REF!
cldni	-1.82893	-4.79897	0.00136091	0.0459138	-0.920229		#REF!		#REF!
clip3	3.78209	5.45984	0.000603597	0.0298415	0.0872574		#REF!		#REF!
cngb3	-2.6621	-5.21939	0.000805617	0.034376	-0.178539		#REF!		#REF!
cnksr1	1.96557	6.92887	0.000121504	0.0113648	1.50108		#REF!		#REF!
coch	-4.67139	-10.9272	4.39418e-06	0.00205504	4.92279		#REF!		#REF!
col11a1b	-1.53849	-4.67767	0.00159069	0.0493678	-1.1341		#REF!		#REF!
col17a1a	-3.47125	-10.2139	7.29625e-06	0.00247388	4.37407		#REF!		#REF!
si:dkey-21p1.3	-3.04581	-6.66302	0.000159332	0.0135483	1.42267		#REF!		#REF!
zmp:0000000759	-5.29549	-11.0277	4.1011e-06	0.00205504	4.84953		#REF!		#REF!
col4a1	3.68146	10.3934	6.40389e-06	0.00227029	4.56203		#REF!		#REF!
col4a2	2.41236	7.17246	9.54223e-05	0.00980428	1.81981		#REF!		#REF!
col5a3a	-2.42633	-5.24575	0.000780213	0.0338612	-0.318936		#REF!		#REF!
col6a1	2.04965	5.23659	0.000788937	0.0340763	-0.140544		#REF!		#REF!
col8a1a	3.62482	8.12894	3.91256e-05	0.00592895	2.66758		#REF!		#REF!
col9a2	2.20415	4.8614	0.00125696	0.0434733	-1.22219		#REF!		#REF!
coro1ca	1.48905	9.03207	1.81631e-05	0.00377363	3.35101		#REF!		#REF!
cplx3a	5.2247	10.114	7.85212e-06	0.00253972	4.24922		#REF!		#REF!
cpne4	3.80409	12.7674	1.34622e-06	0.001074	5.85513		#REF!		#REF!
crhbp	1.81932	5.50843	0.000569935	0.0292964	0.00218017		#REF!		#REF!
cryba2b	4.2003	8.83191	2.14086e-05	0.00406089	3.3147		#REF!		#REF!
csnk1e	1.68246	5.81077	0.000401645	0.0234921	0.19948		#REF!		#REF!
si:dkey-193c22.2	2.05124	5.37063	0.000671214	0.0313769	-0.275003		#REF!		#REF!
cspg5a	4.25471	7.91798	4.72758e-05	0.00654263	2.60494		#REF!		#REF!
csrnp1a	1.22427	5.40236	0.000646258	0.0305967	-0.26701		#REF!		#REF!
csrp1a	-2.26989	-4.6622	0.00162291	0.0497531	-1.35732		#REF!		#REF!
ctdspla	2.1164	7.79634	5.28232e-05	0.00693435	2.44789		#REF!		#REF!
cth	-1.17597	-6.95926	0.000117855	0.0112759	1.31533		#REF!		#REF!
ctslb	-4.17507	-8.16095	3.80315e-05	0.00589488	2.70566		#REF!		#REF!
zgc:63972	-1.39916	-4.76271	0.00142556	0.0471193	-0.938708		#REF!		#REF!
cyb5r2	-1.89243	-8.07233	4.11474e-05	0.00609288	2.54677		#REF!		#REF!
cycsb	-1.14007	-5.20078	0.000824092	0.0346777	-0.819527		#REF!		#REF!
cyfip1	1.18688	5.03287	0.00101343	0.0386273	-0.988479		#REF!		#REF!
cygb1	-2.70908	-6.75292	0.00014525	0.0127505	1.47147		#REF!		#REF!
cyp2ad3	2.68464	6.7356	0.000147852	0.0128216	1.38979		#REF!		#REF!
cyp2u1	1.36622	5.31961	0.00071359	0.032641	-0.247733		#REF!		#REF!
si:ch211-106h11.3	1.7051	7.7403	5.56187e-05	0.00698416	2.33363		#REF!		#REF!
cyth1a	1.41955	5.78492	0.000413647	0.0238066	-0.0273045		#REF!		#REF!
dab1b	2.36223	5.51218	0.000567428	0.0292964	0.22185		#REF!		#REF!
dact1	2.24911	8.24485	3.53213e-05	0.00582018	2.66435		#REF!		#REF!
dbx1b	-5.27571	-6.1928	0.000262488	0.0186777	0.643818		#REF!		#REF!
dclk1a	-2.50419	-5.47266	0.000594507	0.0297391	0.0984646		#REF!		#REF!
dctn1a	1.23335	5.66011	0.000477441	0.0260188	-0.112618		#REF!		#REF!
dcun1d4	1.10376	4.8989	0.00119871	0.0423233	-1.03545		#REF!		#REF!
dcxr	-3.47722	-6.34345	0.000223055	0.0169478	1.10579		#REF!		#REF!
dennd3a	1.08673	6.05987	0.000303729	0.0206482	0.327398		#REF!		#REF!
dgat1a	1.43239	4.66731	0.00161219	0.0496374	-1.07889		#REF!		#REF!
dhrs7ca	1.91602	5.36321	0.000677197	0.0315077	-0.0631095		#REF!		#REF!
dhx32b	-2.22248	-4.70893	0.00152769	0.0484276	-0.822005		#REF!		#REF!
zgc:153845	3.9814	5.09287	0.000940812	0.0373639	-0.293218		#REF!		#REF!
disp2	-3.73385	-6.24774	0.00024728	0.0180308	0.929964		#REF!		#REF!
dlx3b	-2.02298	-9.94354	8.91411e-06	0.00265191	4.11344		#REF!		#REF!
dlx4b	-2.78653	-8.00717	4.362e-05	0.00622733	2.67634		#REF!		#REF!
stm	2.97746	4.75942	0.00143159	0.0471834	-0.68827		#REF!		#REF!
dmxl2	1.37722	7.73536	5.58733e-05	0.00698416	2.17113		#REF!		#REF!
dnah1	2.73746	4.69054	0.00156441	0.0487894	-0.760508		#REF!		#REF!
si:dkeyp-87a6.1	2.46812	5.20994	0.000814945	0.034454	-0.292785		#REF!		#REF!
dnajc22	-5.4171	-6.87019	0.000128909	0.0118531	1.62104		#REF!		#REF!
dnase1l3l	-3.43935	-5.10241	0.000929792	0.0371215	-0.259931		#REF!		#REF!
DNHD1	-4.90453	-10.6366	5.38312e-06	0.00215745	4.62068		#REF!		#REF!
dusp14	-3.42263	-7.45057	7.29629e-05	0.00845777	2.18224		#REF!		#REF!
ece1	2.2496	5.90946	0.000359212	0.0224704	0.258833		#REF!		#REF!
egf	5.35331	12.4846	1.59771e-06	0.00114047	5.71639		#REF!		#REF!
elfn1b	1.93218	5.27056	0.000757102	0.0333383	-0.0921694		#REF!		#REF!
elna	3.41584	4.68062	0.00158461	0.0492651	-0.795854		#REF!		#REF!
epha4b	3.68188	7.89532	4.82582e-05	0.00659512	2.58366		#REF!		#REF!
erbb2	-3.02418	-8.17932	3.7419e-05	0.00584869	2.81919		#REF!		#REF!
erc1a	-5.54924	-12.6965	1.40476e-06	0.00108869	5.88276		#REF!		#REF!
esama	-7.23192	-10.1049	7.90522e-06	0.00253972	4.20082		#REF!		#REF!
esyt1b	1.10862	5.01401	0.00103751	0.0388098	-0.931927		#REF!		#REF!
evpla	3.29571	8.71955	2.35107e-05	0.00428004	3.28637		#REF!		#REF!
evx1	3.59451	11.4013	3.18754e-06	0.00176453	5.11885		#REF!		#REF!
EXO5	1.38488	4.67562	0.00159492	0.0493862	-1.28392		#REF!		#REF!
ext2	-1.4566	-7.35823	7.96934e-05	0.00878733	1.75484		#REF!		#REF!
eya4	3.12009	12.253	1.84334e-06	0.00120587	5.7884		#REF!		#REF!
ezh1	1.44638	5.86088	0.00037945	0.0227995	0.245874		#REF!		#REF!
ezra	-2.6744	-6.66474	0.000159049	0.0135483	1.39632		#REF!		#REF!
f3a	1.72522	5.23313	0.000792266	0.0340825	-0.337634		#REF!		#REF!
f5	3.79824	5.47433	0.000593335	0.0297391	0.145363		#REF!		#REF!
fabp7a	-2.46202	-8.22309	3.6003e-05	0.00582018	2.55141		#REF!		#REF!
fam132a	3.74267	10.6184	5.45264e-06	0.00215745	4.57145		#REF!		#REF!
fam150bb	-4.85439	-9.54687	1.20641e-05	0.00308717	3.78001		#REF!		#REF!
fam167ab	2.77269	6.73609	0.000147779	0.0128216	1.50389		#REF!		#REF!
fam169aa	3.02925	4.74698	0.00145464	0.0474814	-0.779271		#REF!		#REF!
si:ch211-240g9.1	-2.07566	-5.2724	0.000755418	0.0333182	-0.0989655		#REF!		#REF!
si:dkey-197d18.3	-4.08723	-5.69213	0.000460107	0.025573	0.414184		#REF!		#REF!
si:dkey-206f10.7	-7.7205	-10.8713	4.56752e-06	0.0020649	4.66274		#REF!		#REF!
fam83h	1.9334	5.97071	0.000335375	0.0218155	0.317856		#REF!		#REF!
fancd2	1.33012	5.16138	0.000864759	0.035798	-0.806018		#REF!		#REF!
faslg	2.96022	5.20947	0.00081541	0.034454	-0.125474		#REF!		#REF!
fat2	2.22195	5.94024	0.000347008	0.022252	0.607686		#REF!		#REF!
zgc:154125	-3.56394	-5.64452	0.000486142	0.0263732	0.364595		#REF!		#REF!
fez1	-6.13243	-16.8882	1.54805e-07	0.000262443	7.48289		#REF!		#REF!
fga	4.60963	6.02738	0.000314864	0.0209845	0.775756		#REF!		#REF!
fgf11b	-4.78471	-12.1719	1.93912e-06	0.00122322	5.42584		#REF!		#REF!
fgf5	-7.51906	-10.0437	8.27201e-06	0.00256374	4.14858		#REF!		#REF!
fgf8a	-2.81185	-5.0102	0.00104245	0.0388413	-0.455705		#REF!		#REF!
fgfbp2a	-4.95064	-10.0958	7.95858e-06	0.00253972	4.13722		#REF!		#REF!
fgfr4	3.8217	8.14181	3.86817e-05	0.00592324	2.69636		#REF!		#REF!
FHOD1	1.47042	4.89459	0.00120524	0.0423437	-1.0871		#REF!		#REF!
fli1a	-2.32579	-6.40493	0.000208882	0.0165187	1.13717		#REF!		#REF!
flvcr1	-1.46353	-9.0409	1.8033e-05	0.00377363	3.36993		#REF!		#REF!
si:dkey-239i20.2	2.3558	5.02269	0.00102636	0.0386273	-0.344373		#REF!		#REF!
foxg1c	-3.67792	-4.98443	0.00107655	0.0397299	-0.404324		#REF!		#REF!
frmd3	-2.59628	-5.15664	0.000869804	0.035806	-0.229182		#REF!		#REF!
FRRS1L	2.50313	5.59511	0.00051489	0.0274929	0.189919		#REF!		#REF!
fryb	1.82189	7.18224	9.45134e-05	0.00974782	1.79609		#REF!		#REF!
fscn2a	3.86408	8.10471	3.99771e-05	0.00599105	2.73726		#REF!		#REF!
gabrr3a	-1.86612	-5.20028	0.000824595	0.0346777	-0.463529		#REF!		#REF!
GALNT9	2.96607	7.76601	5.43161e-05	0.00696011	2.45619		#REF!		#REF!
galr1	6.50808	11.7497	2.53677e-06	0.00145421	5.044		#REF!		#REF!
gata1a	-5.87297	-8.11731	3.95319e-05	0.00595724	2.76496		#REF!		#REF!
gata2a	1.14205	4.96639	0.00110114	0.0402414	-0.805061		#REF!		#REF!
gcshb	-5.42782	-10.6093	5.48808e-06	0.00215745	4.67278		#REF!		#REF!
dvr1	-2.75563	-6.00592	0.000322465	0.0213338	0.702643		#REF!		#REF!
gdf6b	3.50249	5.02593	0.00102222	0.0386273	-0.357996		#REF!		#REF!
zgc:171566	-2.22797	-5.03963	0.00100496	0.0386273	-0.543671		#REF!		#REF!
ghra	1.66963	4.90783	0.00118527	0.0419718	-0.649825		#REF!		#REF!
cx43	-3.03166	-5.44832	0.00061189	0.0300136	0.0561365		#REF!		#REF!
gk5	-1.32559	-6.5639	0.000176634	0.0145629	0.991335		#REF!		#REF!
glula	-1.25865	-5.45599	0.000606354	0.0298596	-0.405063		#REF!		#REF!
gpc4	1.15894	5.15109	0.000875739	0.0358828	-0.765573		#REF!		#REF!
gpnmb	-3.30021	-6.95889	0.000117899	0.0112759	1.67522		#REF!		#REF!
si:dkey-42l23.2	-1.50549	-5.25773	0.000768957	0.0336962	-0.386339		#REF!		#REF!
si:ch211-199g17.3	2.14791	5.13879	0.000889066	0.0362645	-0.346428		#REF!		#REF!
GPR151	3.16869	5.01737	0.00103318	0.0387622	-0.66217		#REF!		#REF!
gpr161	2.06558	5.46305	0.000601308	0.029818	-0.0230272		#REF!		#REF!
GPR17	1.23025	4.96389	0.00110458	0.0402713	-1.06053		#REF!		#REF!
gpr27	1.90653	6.49081	0.000190721	0.0153967	1.01931		#REF!		#REF!
grasp	1.52414	5.20941	0.000815465	0.034454	-0.550227		#REF!		#REF!
grhprb	2.8937	5.55585	0.000539065	0.0285095	0.248449		#REF!		#REF!
GRIK3	-2.15442	-5.03823	0.00100671	0.0386273	-0.512949		#REF!		#REF!
grin2bb	-3.63644	-9.17216	1.62181e-05	0.00360588	3.64859		#REF!		#REF!
grm4	2.67291	4.7727	0.00140742	0.0468996	-0.657081		#REF!		#REF!
gulp1b	-4.97124	-15.5368	2.96188e-07	0.000446339	7.02125		#REF!		#REF!
habp2	-5.1854	-9.8443	9.60568e-06	0.00274614	4.11304		#REF!		#REF!
hbegfb	3.20376	6.59814	0.000170433	0.014181	1.12848		#REF!		#REF!
hbp1	2.03689	4.66041	0.00162667	0.0497531	-1.22613		#REF!		#REF!
hbz	-2.94182	-6.21077	0.000257404	0.0184224	0.966381		#REF!		#REF!
hcn3	-1.9842	-4.66859	0.00160951	0.0496113	-0.883544		#REF!		#REF!
hibch	-1.71245	-5.35001	0.000687997	0.0318463	-0.559865		#REF!		#REF!
hmha1	-1.52943	-4.81428	0.00133458	0.0451941	-0.774326		#REF!		#REF!
hnmt	2.98269	6.64227	0.000162794	0.0136712	1.39664		#REF!		#REF!
hoxa13a	2.95911	9.17265	1.62117e-05	0.00360588	3.64245		#REF!		#REF!
hoxa9a	3.33645	9.21817	1.56309e-05	0.00360588	3.67538		#REF!		#REF!
hoxa9b	1.42845	4.74033	0.00146713	0.0475339	-1.27907		#REF!		#REF!
hps1	1.30144	6.38185	0.000214083	0.0166789	0.759658		#REF!		#REF!
hs3st1l2	2.92626	4.87424	0.00123667	0.0429595	-0.798782		#REF!		#REF!
hs3st3b1a	5.01156	9.76789	1.0179e-05	0.00284644	3.82967		#REF!		#REF!
hs3st4	3.20651	5.77343	0.000419111	0.0239839	0.507256		#REF!		#REF!
hs6st3b	2.96062	7.14961	9.75845e-05	0.0099417	1.88628		#REF!		#REF!
HSBP1	3.75274	4.92831	0.00115507	0.0412259	-0.729757		#REF!		#REF!
hsd17b12a	-1.15172	-6.4859	0.000191711	0.0154307	0.891982		#REF!		#REF!
hspa12b	-2.46033	-5.41501	0.000636594	0.0305967	0.0278909		#REF!		#REF!
hunk	-2.92448	-5.13117	0.000897433	0.0364961	-0.3746		#REF!		#REF!
si:dkey-188i13.7	-5.78725	-6.02785	0.0003147	0.0209845	0.561483		#REF!		#REF!
si:dkey-26g8.12	-3.69615	-5.23515	0.000790319	0.0340817	-0.31391		#REF!		#REF!
il12rb2	-4.05534	-6.39937	0.000210124	0.0165686	1.16318		#REF!		#REF!
ing1	1.53837	5.5091	0.000569489	0.0292964	-0.364262		#REF!		#REF!
inpp5d	1.95347	5.49662	0.000577921	0.0294111	0.11668		#REF!		#REF!
zgc:153738	2.9783	7.36762	7.89789e-05	0.00878733	2.10699		#REF!		#REF!
isl1	2.81705	4.69071	0.00156408	0.0487894	-0.761093		#REF!		#REF!
islr2	2.1525	4.93069	0.00115162	0.0412108	-0.480777		#REF!		#REF!
itga1	2.21193	5.02417	0.00102446	0.0386273	-0.566125		#REF!		#REF!
si:dkey-32n7.4	4.63093	7.76727	5.42533e-05	0.00696011	2.41175		#REF!		#REF!
jak3	-3.12888	-6.78257	0.000140912	0.0124503	1.54692		#REF!		#REF!
jam3b	1.86628	8.86361	2.0854e-05	0.00399507	3.19534		#REF!		#REF!
kat6b	1.23819	5.31502	0.000717538	0.0326537	-0.585498		#REF!		#REF!
KCNAB2	-3.94652	-6.35652	0.000219956	0.0168727	1.08093		#REF!		#REF!
kcnc4	-2.79061	-4.87064	0.00124233	0.0430924	-0.75386		#REF!		#REF!
kcnj13	1.28325	6.12231	0.00028353	0.0196694	0.504336		#REF!		#REF!
kcnn1a	4.73279	7.04849	0.000107824	0.0105206	1.79497		#REF!		#REF!
kctd4	-2.21054	-6.2533	0.000245797	0.017971	0.622177		#REF!		#REF!
khdrbs3	2.33907	8.17633	3.75178e-05	0.00584869	2.63763		#REF!		#REF!
zgc:66433	2.00874	6.3438	0.000222973	0.0169478	0.916912		#REF!		#REF!
kiaa1549la	-3.39102	-6.22762	0.000252735	0.018301	0.879655		#REF!		#REF!
si:ch211-189k9.2	1.19513	4.67572	0.00159472	0.0493862	-1.07427		#REF!		#REF!
kif26aa	2.98036	6.00857	0.000321516	0.021323	0.706559		#REF!		#REF!
kif3cb	2.26415	5.28186	0.000746829	0.0331009	-0.05711		#REF!		#REF!
klf4b	2.98599	7.07754	0.000104765	0.0103337	1.78913		#REF!		#REF!
klhdc8b	-3.34776	-4.89444	0.00120548	0.0423437	-0.505541		#REF!		#REF!
krt4	-2.14885	-6.4251	0.000204451	0.0162156	1.0326		#REF!		#REF!
lcp2a	-1.17507	-5.0414	0.00100275	0.0386273	-0.785961		#REF!		#REF!
SI:DKEY-79P17.2	-5.8915	-11.8928	2.31369e-06	0.00142634	5.30068		#REF!		#REF!
lctla	-2.30818	-5.41162	0.000639163	0.0305967	-0.177846		#REF!		#REF!
ldlr	-1.58283	-7.18963	9.38332e-05	0.0097206	1.77887		#REF!		#REF!
lgals3bpb	1.51516	4.97916	0.00108367	0.03983	-0.605983		#REF!		#REF!
LGR4	1.4328	6.73496	0.00014795	0.0128216	1.25433		#REF!		#REF!
limk2	1.40987	6.90921	0.00012393	0.0115124	1.45916		#REF!		#REF!
lipea	2.07446	5.92558	0.000352762	0.0224091	0.501504		#REF!		#REF!
lmnl3	-1.52616	-5.61225	0.000504712	0.0270559	-0.0904204		#REF!		#REF!
lmo2	3.4037	5.03512	0.00101061	0.0386273	-0.34251		#REF!		#REF!
lmx1bb	-8.09243	-21.206	2.60129e-08	0.000104769	8.90181		#REF!		#REF!
lppr2a	3.00964	5.06386	0.000975194	0.0380059	-0.49078		#REF!		#REF!
lrfn4a	-3.32427	-7.35074	8.02693e-05	0.008815	1.97201		#REF!		#REF!
lrfn4b	-3.40061	-5.84773	0.00038514	0.0229099	0.513447		#REF!		#REF!
LRRC10B	-1.85168	-4.84598	0.00128181	0.0439002	-0.672337		#REF!		#REF!
lrrn1	1.32805	5.57508	0.000527072	0.0280881	-0.184125		#REF!		#REF!
LRTM1	1.00391	5.10171	0.000930604	0.0371215	-0.85539		#REF!		#REF!
LSAMP	3.82255	5.43056	0.000624927	0.0304566	0.11051		#REF!		#REF!
lsm1	-1.17945	-4.89813	0.00119987	0.0423233	-1.07049		#REF!		#REF!
lsm14b	-2.52239	-7.97483	4.4908e-05	0.00634443	2.65335		#REF!		#REF!
luzp2	-2.33838	-6.06851	0.000300843	0.0205035	0.668798		#REF!		#REF!
lzts2b	2.31003	6.81129	0.000136846	0.0122104	1.49257		#REF!		#REF!
si:ch211-106h4.4	-6.92526	-12.8287	1.2977e-06	0.001074	6.0213		#REF!		#REF!
man2a1	1.53955	4.67139	0.00160368	0.0495441	-1.37297		#REF!		#REF!
map1ab	-3.2018	-7.0299	0.000109833	0.0106782	1.40807		#REF!		#REF!
map1lc3c	-5.1073	-8.0377	4.24415e-05	0.00615846	2.65106		#REF!		#REF!
map9	-2.31957	-6.52585	0.000183818	0.0149739	1.05648		#REF!		#REF!
mapk8ip1	-2.06601	-9.25632	1.51619e-05	0.00360588	3.64039		#REF!		#REF!
mapta	1.41135	5.44628	0.000613377	0.0300322	-0.192767		#REF!		#REF!
masp2	2.15325	4.70667	0.00153215	0.0484276	-0.876262		#REF!		#REF!
hbl4	2.84597	5.05372	0.000987529	0.0382121	-0.31406		#REF!		#REF!
hbl3	-3.14906	-6.16915	0.00026935	0.0189508	0.871189		#REF!		#REF!
mboat4	2.95523	7.41169	7.57166e-05	0.00864624	2.14904		#REF!		#REF!
mbpa	2.18241	6.43078	0.000203223	0.0161655	1.12629		#REF!		#REF!
zgc:113363	2.36055	5.66875	0.000472695	0.0258746	-0.128143		#REF!		#REF!
mecom	3.15059	6.29868	0.000234046	0.0174475	1.0549		#REF!		#REF!
mef2b	-1.82489	-4.99601	0.00106107	0.0393076	-0.531536		#REF!		#REF!
MGAT5B	4.34709	7.90153	4.79866e-05	0.00659512	2.51732		#REF!		#REF!
MIA	4.86239	6.04987	0.000307109	0.0207739	0.768797		#REF!		#REF!
dre-mir-129-2	2.19395	5.02781	0.00101983	0.0386273	-0.337642		#REF!		#REF!
dre-let-7a-4	-2.59573	-4.90964	0.00118256	0.0419308	-0.482953		#REF!		#REF!
MMEL1	1.84053	5.94181	0.000346399	0.022252	0.550517		#REF!		#REF!
mmp11b	-3.02338	-5.88591	0.000368872	0.0226348	0.409746		#REF!		#REF!
mmp15a	2.56332	5.93109	0.000350589	0.0223758	0.526011		#REF!		#REF!
mmp16b	-3.92312	-4.77373	0.00140558	0.0468958	-0.709861		#REF!		#REF!
mmp9	-3.55246	-6.56965	0.000175576	0.0145198	1.04718		#REF!		#REF!
mpdu1a	1.93987	5.36956	0.000672074	0.0313769	-0.185268		#REF!		#REF!
mrc1b	1.76945	5.23182	0.000793522	0.0340825	-0.428189		#REF!		#REF!
MREG	2.76806	8.27217	3.4486e-05	0.00573885	2.90968		#REF!		#REF!
mrpl18	-1.17853	-4.96254	0.00110646	0.0402854	-1.04191		#REF!		#REF!
mrps25	-1.1878	-5.10799	0.000923423	0.037053	-0.854158		#REF!		#REF!
tmem176l.3a	-4.8761	-7.18947	9.38476e-05	0.0097206	1.92726		#REF!		#REF!
mtmr1b	1.81629	5.03532	0.00101035	0.0386273	-0.73521		#REF!		#REF!
mxra8a	-6.36671	-17.4773	1.18467e-07	0.000258451	7.49569		#REF!		#REF!
mybpc2b	-7.60395	-15.399	3.17399e-07	0.00045256	7.14773		#REF!		#REF!
myhb	-1.6316	-5.91375	0.000357486	0.0224704	0.528757		#REF!		#REF!
mylka	-4.04232	-7.18926	9.38667e-05	0.0097206	1.91726		#REF!		#REF!
myo3b	-4.0195	-6.44563	0.000200048	0.0160068	1.20686		#REF!		#REF!
myo5b	2.11912	11.7748	2.49607e-06	0.00145421	5.45267		#REF!		#REF!
myod1	-2.08104	-4.98159	0.00108038	0.0398169	-0.430343		#REF!		#REF!
nacad	-3.90364	-7.35836	7.96836e-05	0.00878733	2.01366		#REF!		#REF!
nadka	-1.42002	-4.70234	0.00154073	0.048483	-1.30805		#REF!		#REF!
si:dkey-145c18.2	1.5855	4.69228	0.0015609	0.0487894	-0.904107		#REF!		#REF!
ncana	2.2369	6.35285	0.000220823	0.0168727	0.979476		#REF!		#REF!
ndp	-2.9251	-10.7449	4.98816e-06	0.00215745	4.8053		#REF!		#REF!
ndufs8b	3.18791	5.53772	0.000550646	0.0289746	0.247746		#REF!		#REF!
nedd4l	1.00312	4.87898	0.00122928	0.0428038	-1.17936		#REF!		#REF!
nefla	-1.61461	-5.78133	0.00041535	0.0238189	0.392927		#REF!		#REF!
neil3	-1.46006	-4.75029	0.00144847	0.0473941	-1.24148		#REF!		#REF!
neto1	-3.34623	-4.6608	0.00162586	0.0497531	-0.819277		#REF!		#REF!
nfil3-6	1.13494	6.29062	0.000236086	0.0174968	0.64043		#REF!		#REF!
ngf	3.3713	7.29114	8.50155e-05	0.00915193	2.0358		#REF!		#REF!
nmur1	7.25249	17.3779	1.23866e-07	0.000258451	7.04229		#REF!		#REF!
notum1a	6.68161	15.204	3.50369e-07	0.00045256	7.17996		#REF!		#REF!
npas2	1.55049	4.86067	0.00125812	0.0434733	-1.03401		#REF!		#REF!
npr3	1.68201	5.38195	0.000662188	0.0310758	-0.130512		#REF!		#REF!
npvf	-4.29704	-4.86328	0.00125396	0.0434403	-0.550002		#REF!		#REF!
npy8ar	-6.05229	-13.3531	9.54314e-07	0.000958732	5.66927		#REF!		#REF!
nr4a2b	2.69243	5.97991	0.000331947	0.0217489	0.283203		#REF!		#REF!
nr4a3	1.77421	4.94654	0.0011289	0.0408603	-1.08454		#REF!		#REF!
nrn1a	4.19109	5.43503	0.000621617	0.0303808	0.11481		#REF!		#REF!
nrp1a	-2.53654	-6.05551	0.000305198	0.0206962	0.59515		#REF!		#REF!
ntn2	-3.98607	-7.14378	9.81438e-05	0.0099417	1.89865		#REF!		#REF!
ntng2a	6.2875	9.93157	8.99451e-06	0.00265191	4.17887		#REF!		#REF!
nuak2	2.01784	5.12035	0.000909468	0.0367396	-0.340103		#REF!		#REF!
nxph2a	3.57583	7.94491	4.61372e-05	0.00648431	2.63002		#REF!		#REF!
oca2	-2.3552	-5.94573	0.000344882	0.022252	0.529043		#REF!		#REF!
oclna	-2.87827	-6.84161	0.000132694	0.0120783	1.60325		#REF!		#REF!
or119-2	-3.31321	-4.96556	0.00110228	0.0402414	-0.418578		#REF!		#REF!
osbpl7	-1.81579	-5.29005	0.000739472	0.0329363	-0.110007		#REF!		#REF!
otof	-3.30335	-5.93126	0.00035052	0.0223758	0.533535		#REF!		#REF!
otop2	3.34775	7.78391	5.34296e-05	0.00693435	2.48746		#REF!		#REF!
oxr1a	1.12441	4.85324	0.00127005	0.0437741	-0.9749		#REF!		#REF!
p2rx4a	3.49131	11.7276	2.57335e-06	0.00145421	5.40731		#REF!		#REF!
p2ry11	-2.33342	-4.69032	0.00156486	0.0487894	-0.972836		#REF!		#REF!
panx2	1.83686	5.06587	0.00097276	0.0380008	-0.378118		#REF!		#REF!
PARP4	1.81134	6.66313	0.000159315	0.0135483	1.04652		#REF!		#REF!
zgc:110045	-1.77006	-5.3916	0.000654602	0.0307731	-0.0962826		#REF!		#REF!
pcdh10a	2.98658	10.8742	4.55831e-06	0.0020649	4.88801		#REF!		#REF!
PCDH12	-2.63565	-5.10931	0.00092192	0.0370475	-0.275128		#REF!		#REF!
pcdh15b	-3.91291	-4.70022	0.00154496	0.0485598	-0.8153		#REF!		#REF!
pcdh18b	-1.10776	-4.93744	0.00114189	0.0411338	-1.08092		#REF!		#REF!
pcdh2ab11	2.59115	5.40079	0.000647466	0.0305967	0.0960824		#REF!		#REF!
pcdh2ab7	2.90629	5.79128	0.000410658	0.0238015	0.527751		#REF!		#REF!
pcdh2g7	2.0704	5.07884	0.000957266	0.0376863	-0.336669		#REF!		#REF!
pck1	-3.20137	-8.96271	1.92211e-05	0.00380563	3.44611		#REF!		#REF!
pcolce2a	-1.75861	-5.33536	0.000700203	0.0322153	-0.400556		#REF!		#REF!
pcsk9	-3.44606	-4.85076	0.00127406	0.0438008	-0.596951		#REF!		#REF!
pde10a	1.70675	4.81508	0.00133322	0.0451941	-1.25477		#REF!		#REF!
pde3a	1.68401	5.64253	0.000487269	0.0263816	0.0152282		#REF!		#REF!
pde8b	3.95084	12.8395	1.28938e-06	0.001074	5.97198		#REF!		#REF!
pdk2	-4.82707	-5.59654	0.000514031	0.0274929	0.296929		#REF!		#REF!
pdk4	1.77353	5.8017	0.000405813	0.0236216	0.355194		#REF!		#REF!
pdlim1	1.26226	4.84622	0.00128141	0.0439002	-1.23181		#REF!		#REF!
pdzd8	1.45267	6.12505	0.000282679	0.0196607	0.410873		#REF!		#REF!
peli1b	1.08506	5.24824	0.00077786	0.0338564	-0.627243		#REF!		#REF!
phactr2	1.35309	5.53688	0.000551185	0.0289746	-0.286226		#REF!		#REF!
PHF1	2.42384	4.69333	0.00155879	0.0487894	-0.777141		#REF!		#REF!
pias4b	-1.17991	-5.5576	0.000537963	0.0285095	-0.072051		#REF!		#REF!
pik3ip1	1.42006	6.62442	0.000165837	0.0138837	0.977571		#REF!		#REF!
pik3r3b	-1.82252	-5.74673	0.000432112	0.0244698	-0.0507535		#REF!		#REF!
pip5k1bb	2.30707	5.78738	0.000412488	0.0238066	0.124456		#REF!		#REF!
pitx1	-2.04989	-5.83027	0.000392842	0.0232194	0.471393		#REF!		#REF!
pkdcc	-2.6814	-6.9349	0.00012077	0.0113363	1.69841		#REF!		#REF!
proca1	-2.39195	-7.07364	0.00010517	0.010336	1.40973		#REF!		#REF!
pla2g4a	2.29765	5.16892	0.000856816	0.0355913	-0.191732		#REF!		#REF!
plagx	1.53112	4.7213	0.00150351	0.048036	-1.00647		#REF!		#REF!
plcd1b	4.15415	4.9382	0.00114079	0.0411338	-0.830248		#REF!		#REF!
plcd1a	2.02503	5.88859	0.000367759	0.0226348	0.5157		#REF!		#REF!
plcd4b	1.01706	5.12863	0.000900248	0.0365557	-0.671265		#REF!		#REF!
plcl1	2.36589	8.82024	2.16169e-05	0.00407194	3.35549		#REF!		#REF!
plg	2.77114	5.86655	0.000377025	0.0227769	0.608112		#REF!		#REF!
plp1b	3.41727	8.14009	3.87406e-05	0.00592324	2.67229		#REF!		#REF!
si:ch211-71m22.3	7.72698	10.3217	6.74465e-06	0.00234549	4.36215		#REF!		#REF!
vsg1	1.66743	4.74222	0.00146358	0.0475339	-0.870734		#REF!		#REF!
plxnb1a	-1.50529	-5.0381	0.00100687	0.0386273	-0.913726		#REF!		#REF!
pnck	3.26018	6.83408	0.000133713	0.0121303	1.5705		#REF!		#REF!
pnoca	3.50866	7.52685	6.78774e-05	0.00804007	2.18286		#REF!		#REF!
pnpla3	3.80618	10.4621	6.09492e-06	0.00227029	4.61029		#REF!		#REF!
pnpla7b	1.2607	6.64654	0.000162075	0.013653	1.12484		#REF!		#REF!
popdc2	3.17866	5.08306	0.000952289	0.0376588	-0.280617		#REF!		#REF!
pou3f1	3.64865	5.20074	0.000824136	0.0346777	-0.387446		#REF!		#REF!
ppfibp2b	1.87826	8.20011	3.67388e-05	0.00584869	2.60677		#REF!		#REF!
ppp1r14ba	2.8274	6.16567	0.000270376	0.0189508	0.889098		#REF!		#REF!
PPP2R5B	-3.32875	-5.07999	0.000955912	0.0376863	-0.526004		#REF!		#REF!
prdm13	-6.24704	-9.00806	1.85217e-05	0.00377363	3.44861		#REF!		#REF!
prelp	-4.29694	-7.19703	9.31571e-05	0.0097206	1.94903		#REF!		#REF!
prkar1b	2.02986	8.79705	2.20374e-05	0.00412252	3.26795		#REF!		#REF!
prkcba	2.6638	5.98116	0.000331483	0.0217489	0.554865		#REF!		#REF!
prkcz	1.19964	5.4593	0.000603981	0.0298415	-0.317621		#REF!		#REF!
prlh2r	-4.44567	-9.18789	1.60147e-05	0.00360588	3.57572		#REF!		#REF!
PRRT2	-3.12734	-7.60536	6.305e-05	0.00764629	2.30835		#REF!		#REF!
zgc:66382	6.10581	10.3846	6.44469e-06	0.00227029	4.28076		#REF!		#REF!
zgc:153968	-4.43613	-7.34299	8.0869e-05	0.00884505	2.03984		#REF!		#REF!
psph	-1.02223	-4.66193	0.00162347	0.0497531	-1.40862		#REF!		#REF!
PTAFR	3.23521	6.24156	0.000248941	0.0181033	1.00327		#REF!		#REF!
ptbp3	1.00108	5.16304	0.000863012	0.0357939	-0.786729		#REF!		#REF!
ptgdsa	2.6501	5.8997	0.000363182	0.0225462	0.643081		#REF!		#REF!
ptgs2a	3.99582	10.1282	7.77014e-06	0.00253972	4.2426		#REF!		#REF!
ptk2bb	-2.06888	-4.70819	0.00152915	0.0484276	-0.821682		#REF!		#REF!
ptk2ba	-2.46091	-5.89552	0.000364895	0.0225462	0.294866		#REF!		#REF!
ptpn3	2.19548	5.10548	0.000926282	0.0370581	-0.490198		#REF!		#REF!
pycr1a	1.17834	5.06832	0.000969821	0.0380008	-0.870908		#REF!		#REF!
pygma	-6.70227	-9.9366	8.96066e-06	0.00265191	4.2152		#REF!		#REF!
pyroxd2	4.79439	13.2591	1.00756e-06	0.000966201	6.28227		#REF!		#REF!
qdpra	-1.81033	-6.95402	0.000118475	0.0112759	1.30583		#REF!		#REF!
rab20	2.76052	10.6881	5.19106e-06	0.00215745	4.75108		#REF!		#REF!
rab34b	1.61588	8.04985	4.19826e-05	0.00615556	2.44001		#REF!		#REF!
rab42b	5.88791	10.9639	4.28462e-06	0.00205504	4.65639		#REF!		#REF!
si:ch1073-416j23.1	-3.44852	-6.16652	0.000270124	0.0189508	0.808975		#REF!		#REF!
rapgef4	1.82777	6.9545	0.000118419	0.0112759	1.43027		#REF!		#REF!
rasgef1ba	2.03516	5.62786	0.000495637	0.0266749	-0.178384		#REF!		#REF!
rasgrp4	-2.20154	-8.06736	4.13305e-05	0.00609288	2.67385		#REF!		#REF!
rasl10a	1.75515	5.29499	0.000735077	0.0329305	-0.272065		#REF!		#REF!
rassf2a	-1.19468	-6.54185	0.000180759	0.0148129	0.869394		#REF!		#REF!
rc3h2	1.41113	4.97803	0.0010852	0.0398324	-0.981503		#REF!		#REF!
rcan3	2.7105	5.99053	0.000328038	0.0216497	0.739505		#REF!		#REF!
reep3a	1.49539	7.26167	8.74766e-05	0.00930511	1.80193		#REF!		#REF!
btr02	2.29291	5.87036	0.000375402	0.0227748	0.545831		#REF!		#REF!
rgs12b	1.08014	4.68016	0.00158556	0.0492651	-1.49271		#REF!		#REF!
rgs5b	3.06676	5.06797	0.000970232	0.0380008	-0.497241		#REF!		#REF!
rgs7bpb	1.97791	5.67856	0.000467365	0.0257668	0.250963		#REF!		#REF!
rhcga	-2.77912	-5.42304	0.000630537	0.0305129	0.120649		#REF!		#REF!
rhoq	1.73655	5.83012	0.00039291	0.0232194	0.355178		#REF!		#REF!
rhpn2	2.46113	9.40391	1.34898e-05	0.00338807	3.82509		#REF!		#REF!
ribc1	-2.33119	-5.53004	0.000555635	0.0290397	0.154955		#REF!		#REF!
rims2b	1.27204	5.30696	0.000724538	0.0327552	-0.559481		#REF!		#REF!
rln1	2.14513	4.72272	0.00150076	0.0480049	-1.13988		#REF!		#REF!
rnd1l	2.32447	7.35949	7.95972e-05	0.00878733	2.06216		#REF!		#REF!
rnd3b	2.65836	5.70182	0.000454994	0.0253424	0.289486		#REF!		#REF!
rnf11a	1.13952	4.75167	0.00144591	0.0473676	-1.24711		#REF!		#REF!
rnf41l	-2.82524	-5.31508	0.000717487	0.0326537	-0.184549		#REF!		#REF!
rragd	3.57838	12.5404	1.54419e-06	0.00113206	5.83741		#REF!		#REF!
rrbp1b	-1.75508	-5.94331	0.000345816	0.022252	0.210112		#REF!		#REF!
rspo1	4.97277	4.84899	0.00127692	0.0438435	-0.630652		#REF!		#REF!
runx2b	1.56072	5.89918	0.000363394	0.0225462	0.234525		#REF!		#REF!
rxfp3.2a	-4.58331	-8.13634	3.88696e-05	0.00592324	2.73997		#REF!		#REF!
ryr2b	-1.78657	-5.88075	0.000371026	0.0226669	0.43518		#REF!		#REF!
s100a10b	1.871	5.29186	0.000737861	0.0329305	-0.435612		#REF!		#REF!
sall3b	2.56548	5.35544	0.000683534	0.0316938	-0.471801		#REF!		#REF!
scg2a	4.42486	10.4267	6.25174e-06	0.00227029	4.48327		#REF!		#REF!
scn4aa	-3.64443	-6.03632	0.000311757	0.0209837	0.789755		#REF!		#REF!
sdk1a	-4.91286	-10.3852	6.44186e-06	0.00227029	4.55617		#REF!		#REF!
sdr42e2	6.96688	17.2023	1.3408e-07	0.00025978	7.66509		#REF!		#REF!
SDSL	-5.16271	-8.67331	2.44416e-05	0.00441986	3.13064		#REF!		#REF!
sema3c	-4.63827	-6.32255	0.000228115	0.0171878	1.07545		#REF!		#REF!
serpine2	1.68398	5.7093	0.000451094	0.0252815	-0.136697		#REF!		#REF!
sesn1	1.55311	8.44371	2.97162e-05	0.00516701	2.83723		#REF!		#REF!
sesn3	1.58383	5.48144	0.000588369	0.0295611	-0.0567781		#REF!		#REF!
setd1bb	2.42943	5.18412	0.000841027	0.035314	-0.153498		#REF!		#REF!
sfrp1b	-3.38176	-7.26488	8.72048e-05	0.00930511	2.00455		#REF!		#REF!
sgcg	3.13825	9.83468	9.67586e-06	0.00274614	4.14406		#REF!		#REF!
sh3rf1	1.0763	5.85978	0.000379921	0.0227995	0.0233153		#REF!		#REF!
SIK1	1.38644	6.45294	0.000198505	0.0159303	0.709869		#REF!		#REF!
sipa1l1	1.24679	4.94592	0.00112978	0.0408603	-0.834594		#REF!		#REF!
six4a	4.2147	8.20263	3.66574e-05	0.00584869	2.82379		#REF!		#REF!
six6b	-6.93519	-9.64723	1.11637e-05	0.00299818	3.92277		#REF!		#REF!
skor1a	-2.76057	-6.52581	0.000183826	0.0149739	1.2232		#REF!		#REF!
skor1b	-3.7243	-7.89244	4.83845e-05	0.00659512	2.57697		#REF!		#REF!
slc10a4	2.19395	5.02781	0.00101983	0.0386273	-0.337642		#REF!		#REF!
slc12a3	-1.94314	-5.39597	0.0006512	0.0306663	-0.132767		#REF!		#REF!
slc16a9a	-3.29145	-6.29362	0.000235323	0.017488	0.92925		#REF!		#REF!
slc24a5	3.77496	6.86257	0.000129906	0.0119044	1.57281		#REF!		#REF!
slc25a33	-1.0399	-5.31092	0.000721091	0.0326537	-0.621017		#REF!		#REF!
slc29a4	1.5828	5.057	0.000983515	0.0381595	-0.463135		#REF!		#REF!
slc39a4	5.23621	6.29833	0.000234134	0.0174475	1.06289		#REF!		#REF!
SLC44A4	6.72168	19.1717	5.74321e-08	0.000194731	8.51952		#REF!		#REF!
slc47a1	-2.84613	-4.77778	0.00139829	0.0467678	-0.671942		#REF!		#REF!
slc4a4a	2.23316	6.93481	0.000120781	0.0113363	1.62217		#REF!		#REF!
si:ch211-117c9.5	-1.87946	-5.71749	0.000446862	0.0251476	-0.0553071		#REF!		#REF!
slc7a6	1.88779	4.93295	0.00114835	0.0412024	-0.725979		#REF!		#REF!
slc9a2	2.22993	4.95004	0.00112395	0.0408128	-0.528096		#REF!		#REF!
slco2b1	-4.54226	-12.9794	1.18659e-06	0.00107288	6.07799		#REF!		#REF!
slco4a1	-2.29592	-7.25688	8.78843e-05	0.00931196	1.82854		#REF!		#REF!
slit1a	4.43779	8.19433	3.69264e-05	0.00584869	2.71513		#REF!		#REF!
slit3	3.29987	8.02904	4.27722e-05	0.00615846	2.70129		#REF!		#REF!
smpd5	-1.43047	-4.74459	0.00145913	0.0475135	-1.19025		#REF!		#REF!
snrpd2	-1.49289	-5.06513	0.000973662	0.0380008	-0.980892		#REF!		#REF!
sntg2	-4.83444	-6.5948	0.000171027	0.0141869	1.31677		#REF!		#REF!
snx10a	-4.00457	-5.8686	0.000376151	0.0227748	0.593016		#REF!		#REF!
sort1a	1.49653	5.884	0.000369668	0.0226348	0.284228		#REF!		#REF!
sost	5.1824	7.04914	0.000107754	0.0105206	1.79512		#REF!		#REF!
sp5a	-3.20447	-5.45572	0.000606549	0.0298596	0.154148		#REF!		#REF!
sp8b	3.23733	10.0363	8.3174e-06	0.00256374	4.30342		#REF!		#REF!
spa17	3.35518	5.21012	0.000814757	0.034454	-0.138872		#REF!		#REF!
spata4	-3.92782	-5.40285	0.000645881	0.0305967	0.0606288		#REF!		#REF!
spon1b	2.37829	7.92792	4.68519e-05	0.00654263	2.59773		#REF!		#REF!
srp68	2.00359	9.25372	1.51933e-05	0.00360588	3.51421		#REF!		#REF!
st14a	-6.38733	-21.3431	2.47268e-08	0.000104769	9.05754		#REF!		#REF!
st6gal1	2.91309	7.5166	6.85375e-05	0.00808296	2.24149		#REF!		#REF!
st8sia3	2.57816	4.85931	0.0012603	0.0434932	-0.543262		#REF!		#REF!
st8sia4	2.50457	10.0744	8.08591e-06	0.00255035	4.32184		#REF!		#REF!
stard10	-1.65582	-4.76167	0.00142746	0.0471193	-0.921754		#REF!		#REF!
steap3	-4.45653	-7.14942	9.76017e-05	0.0099417	1.83233		#REF!		#REF!
stmn1b	-2.84898	-5.80479	0.000404385	0.0235891	0.152344		#REF!		#REF!
stom	1.02539	5.01196	0.00104017	0.0388098	-1.03594		#REF!		#REF!
sulf2a	-2.26112	-7.09601	0.000102871	0.0101852	1.83565		#REF!		#REF!
sumo3b	-1.41901	-6.22662	0.000253009	0.018301	0.485677		#REF!		#REF!
suv420h1	1.19509	7.48533	7.05949e-05	0.00825382	1.90553		#REF!		#REF!
syngr2a	2.19023	7.47656	7.11843e-05	0.00828702	1.85795		#REF!		#REF!
synm	1.4463	5.02239	0.00102674	0.0386273	-0.683353		#REF!		#REF!
tagln3b	6.07985	13.6945	7.85908e-07	0.000819914	6.59546		#REF!		#REF!
tbpl2	-4.12649	-4.81017	0.00134161	0.0453189	-0.66246		#REF!		#REF!
tbr1b	-4.69897	-6.0927	0.000292919	0.0201062	0.830266		#REF!		#REF!
tbx20	9.2916	26.2365	4.85067e-09	7.24665e-05	8.9879		#REF!		#REF!
tdrd6	-1.79918	-5.22862	0.00079662	0.0340825	-0.2686		#REF!		#REF!
tex2	1.00488	5.52137	0.000561327	0.0292807	-0.326314		#REF!		#REF!
tfap2c	1.14095	5.67388	0.000469899	0.025854	-0.19068		#REF!		#REF!
tfap2e	1.38125	4.69833	0.00154874	0.0485661	-1.43139		#REF!		#REF!
tg	2.08101	5.01254	0.00103941	0.0388098	-0.533295		#REF!		#REF!
tgfb1b	-1.1607	-5.25939	0.000767415	0.033683	-0.673481		#REF!		#REF!
tgfbr3	2.60682	6.09474	0.000292261	0.0201062	0.677962		#REF!		#REF!
tmed4	-1.33707	-5.25365	0.000772771	0.0337543	-0.631056		#REF!		#REF!
tmem130	2.07267	4.8914	0.00121012	0.0424089	-0.613956		#REF!		#REF!
tmem178	3.63739	6.37961	0.000214596	0.0166789	1.14437		#REF!		#REF!
zgc:153675	1.44234	4.88623	0.00121805	0.0425769	-0.996081		#REF!		#REF!
tmem30c	2.46079	7.84489	5.05266e-05	0.00678483	2.51428		#REF!		#REF!
tmem38a	-2.75218	-8.02544	4.29106e-05	0.00615846	2.69986		#REF!		#REF!
tmem47	2.12729	4.65874	0.00163022	0.0497968	-1.4112		#REF!		#REF!
tmem51a	2.50407	5.09451	0.000938902	0.0373427	-0.445648		#REF!		#REF!
tmem59l	1.18418	6.30157	0.000233318	0.0174475	0.615001		#REF!		#REF!
tmprss4b	-6.18333	-11.1494	3.77483e-06	0.00196908	4.98752		#REF!		#REF!
tnc	-2.78426	-6.79401	0.000139277	0.0123865	1.29548		#REF!		#REF!
tnfaip8l2a	2.3925	4.73151	0.00148387	0.0478595	-0.775819		#REF!		#REF!
tnfsf10l3	4.13927	8.76693	2.25975e-05	0.0041416	3.29216		#REF!		#REF!
tns1	1.15731	5.66794	0.000473136	0.0258746	-0.189404		#REF!		#REF!
tox	-2.03407	-5.4064	0.000643149	0.0305967	-0.22362		#REF!		#REF!
tph2	2.34089	6.90128	0.000124925	0.0115258	1.55823		#REF!		#REF!
tprg1l	1.89005	4.76412	0.00142299	0.0471193	-0.907768		#REF!		#REF!
traf5	-2.08056	-5.26017	0.000766686	0.033683	-0.231597		#REF!		#REF!
trim71	1.02135	4.74831	0.00145216	0.0474576	-1.29528		#REF!		#REF!
trpv4	2.8209	7.58817	6.40736e-05	0.00765637	2.3104		#REF!		#REF!
tsen34	-1.96488	-5.63161	0.00049348	0.0266116	-0.201036		#REF!		#REF!
tshz1	1.34192	5.75285	0.000429093	0.0243497	-0.0471045		#REF!		#REF!
ttll9	-3.56254	-7.41906	7.51864e-05	0.00864166	2.11941		#REF!		#REF!
urah	4.74025	7.88318	4.87936e-05	0.00661764	2.53519		#REF!		#REF!
ttyh2l	-1.7619	-5.6904	0.000461022	0.025573	0.257318		#REF!		#REF!
zgc:112148	2.46212	6.66856	0.000158423	0.0135483	1.35971		#REF!		#REF!
tyrp1b	2.08884	5.12722	0.000901811	0.0365644	-0.683478		#REF!		#REF!
UACA	1.86225	9.48482	1.26612e-05	0.00320967	3.72749		#REF!		#REF!
uaca	1.39764	6.09727	0.000291448	0.0201062	0.530647		#REF!		#REF!
zgc:55512	1.47814	4.71844	0.00150907	0.048155	-1.42191		#REF!		#REF!
ucp3	4.0887	9.9956	8.57375e-06	0.00261307	4.27365		#REF!		#REF!
ugcg	1.12069	5.17173	0.000853872	0.0355816	-0.746511		#REF!		#REF!
ugt1a7	-2.89345	-8.56056	2.68888e-05	0.00476705	3.14277		#REF!		#REF!
ulk1b	1.71057	4.70685	0.00153179	0.0484276	-1.33067		#REF!		#REF!
upp2	-3.98561	-5.65966	0.00047769	0.0260188	0.355635		#REF!		#REF!
si:dkey-204a24.10	5.08672	11.3507	3.29684e-06	0.00178853	5.11561		#REF!		#REF!
si:dkey-204a24.11	4.47819	8.86012	2.09143e-05	0.00399507	3.38057		#REF!		#REF!
usp28	3.34588	4.76517	0.00142107	0.0471193	-0.684351		#REF!		#REF!
usp36	1.46254	6.43767	0.000201744	0.016095	0.729381		#REF!		#REF!
vasp	-1.42411	-5.70543	0.000453109	0.0253414	-0.0917804		#REF!		#REF!
vdrb	1.86446	5.24806	0.000778024	0.0338564	-0.343268		#REF!		#REF!
vgf	3.12219	5.32331	0.000710418	0.0325508	-0.0429602		#REF!		#REF!
vgll2b	-5.21965	-9.57444	1.18089e-05	0.00307997	3.89391		#REF!		#REF!
vim	3.12193	9.61671	1.14293e-05	0.0030099	3.94477		#REF!		#REF!
vipr1a	2.82057	6.04055	0.000310297	0.0209374	0.79183		#REF!		#REF!
vipr2	3.28058	7.19129	9.36808e-05	0.0097206	1.82239		#REF!		#REF!
VTCN1	4.86986	10.2487	7.11248e-06	0.0024421	4.28143		#REF!		#REF!
vwf	-5.59982	-12.2324	1.86715e-06	0.00120587	5.7756		#REF!		#REF!
si:ch73-362m14.4	1.15002	5.50996	0.000568909	0.0292964	-0.242586		#REF!		#REF!
wif1	1.57846	6.22342	0.000253888	0.0183157	0.855616		#REF!		#REF!
xdh	-2.48705	-7.35914	7.96237e-05	0.00878733	2.09926		#REF!		#REF!
xkr6	4.51898	7.7616	5.45372e-05	0.00696011	2.40524		#REF!		#REF!
ybey	-1.26665	-5.90868	0.000359527	0.0224704	0.389927		#REF!		#REF!
yjefn3	1.68731	4.7041	0.00153725	0.0484296	-1.38282		#REF!		#REF!
zbtb16a	2.15097	5.54295	0.000547276	0.028881	0.0874286		#REF!		#REF!
zbtb4	1.35297	5.70927	0.000451107	0.0252815	-0.098791		#REF!		#REF!
ZBTB42	2.15954	5.46478	0.000600076	0.029818	0.0154948		#REF!		#REF!
zcchc24	2.94949	10.7973	4.80871e-06	0.0021383	4.84101		#REF!		#REF!
zfp36l2	1.18774	4.79724	0.00136392	0.0459583	-1.15482		#REF!		#REF!
znf395b	1.66727	9.3272	1.43317e-05	0.00353407	3.62177		#REF!		#REF!
znf395a	1.286	5.86926	0.000375869	0.0227748	0.104045		#REF!		#REF!
prdm8	2.1759	6.36175	0.000218729	0.0168552	1.08502		#REF!		#REF!
znf516	2.98242	11.7818	2.48469e-06	0.00145421	5.47927		#REF!		#REF!
znf703	1.31265	6.67415	0.00015751	0.0135483	1.15492		#REF!		#REF!
znf804a	-2.41353	-4.73233	0.00148231	0.0478595	-0.82262		#REF!		#REF!
si:ch1073-78m18.1	11.3546	18.3356	8.14415e-08	0.000245456	8.07383		#REF!		#REF!
si:zfos-1833e7.4	9.40773	25.9177	5.34315e-09	7.24665e-05	8.97586		#REF!		#REF!
si:ch211-256e16.9	8.25149	22.3949	1.69308e-08	0.000104769	8.22236		#REF!		#REF!
si:zfos-1833e7.2	7.36921	14.1037	6.26361e-07	0.000707919	6.15595		#REF!		#REF!
ADTRP	7.09276	21.1614	2.64476e-08	0.000104769	9.18083		#REF!		#REF!
si:ch211-256e16.6	7.06443	17.8692	9.9623e-08	0.000258451	7.1368		#REF!		#REF!
itgam	6.98918	17.4127	1.21945e-07	0.000258451	7.01862		#REF!		#REF!
CABZ01073083.1	6.94864	13.2161	1.03299e-06	0.000966201	6.15324		#REF!		#REF!
GPSM3	6.42863	12.3149	1.77376e-06	0.00120587	5.59918		#REF!		#REF!
CABZ01083267.1	6.361	15.2111	3.49104e-07	0.00045256	6.33479		#REF!		#REF!
CABZ01053757.1	6.01609	14.4024	5.3279e-07	0.000628345	6.04066		#REF!		#REF!
si:ch1073-160m15.1	5.41117	10.1604	7.58805e-06	0.00253972	4.11764		#REF!		#REF!
si:dkey-184n1.1	4.97686	9.74261	1.0377e-05	0.00287221	3.81434		#REF!		#REF!
CABZ01064108.1	4.53073	9.82879	9.71904e-06	0.00274614	4.07175		#REF!		#REF!
si:dkey-23a11.3	4.40202	9.26766	1.50256e-05	0.00360588	3.61441		#REF!		#REF!
si:ch211-12p12.4	4.3121	7.14293	9.82258e-05	0.0099417	1.88262		#REF!		#REF!
LRRC16A	4.24272	7.32248	8.24821e-05	0.00898525	2.04583		#REF!		#REF!
si:zfos-1169d6.3	4.1681	8.18109	3.73605e-05	0.00584869	2.82199		#REF!		#REF!
si:ch73-182o2.1	4.12011	5.67113	0.000471398	0.0258746	0.387533		#REF!		#REF!
CABZ01056051.1	4.07022	9.02807	1.82222e-05	0.00377363	3.44947		#REF!		#REF!
si:ch211-256e16.8	4.02006	6.21819	0.000255334	0.0183712	0.980279		#REF!		#REF!
IGKC	3.9614	5.87369	0.000373996	0.0227748	0.616528		#REF!		#REF!
si:zfos-1169d6.2	3.90207	5.49775	0.000577151	0.0294111	0.161335		#REF!		#REF!
si:ch211-262i10.2	3.78415	5.55566	0.000539185	0.0285095	0.26882		#REF!		#REF!
si:ch211-282f6.1	3.76209	9.21598	1.56583e-05	0.00360588	3.56144		#REF!		#REF!
CT033790.2	3.74838	7.53502	6.73566e-05	0.00801337	2.1927		#REF!		#REF!
CR847851.8	3.66236	7.29103	8.50244e-05	0.00915193	2.03712		#REF!		#REF!
si:zfos-1169d6.1	3.65417	6.39613	0.000210849	0.0165776	1.16333		#REF!		#REF!
si:ch73-362i18.1	3.5124	5.16045	0.000865752	0.035798	-0.20197		#REF!		#REF!
si:dkey-172o10.8	3.39586	6.0908	0.000293533	0.0201062	0.846274		#REF!		#REF!
CR533575.1	3.33837	5.78489	0.000413665	0.0238066	0.519507		#REF!		#REF!
si:ch211-161n3.5	3.10683	5.62396	0.000497884	0.0267428	0.344279		#REF!		#REF!
CABZ01021538.1	3.10461	5.89607	0.000364669	0.0225462	0.500573		#REF!		#REF!
si:ch211-137j23.6	3.09833	5.68341	0.000464759	0.0257277	0.410046		#REF!		#REF!
MUC19	3.09285	7.11491	0.000100971	0.0101439	1.85574		#REF!		#REF!
CT573264.4	3.06975	7.12364	0.000100107	0.0100944	1.83084		#REF!		#REF!
prdm2a	2.99166	7.36469	7.92008e-05	0.00878733	2.09862		#REF!		#REF!
si:ch73-271a5.1	2.91314	4.96917	0.00109731	0.0401681	-0.41659		#REF!		#REF!
CR925773.1	2.90771	5.17645	0.000848953	0.0355368	-0.168046		#REF!		#REF!
CABZ01069081.1	2.81231	4.82281	0.00132016	0.0449302	-0.621282		#REF!		#REF!
si:dkey-42l23.7	2.75953	6.33007	0.00022628	0.017097	1.08447		#REF!		#REF!
FP085391.3	2.75682	4.93348	0.00114758	0.0412024	-0.459147		#REF!		#REF!
VWA3A	2.74344	7.60564	6.30335e-05	0.00764629	2.32591		#REF!		#REF!
si:dkeyp-91h9.1	2.7052	5.63821	0.000489712	0.026461	0.349585		#REF!		#REF!
si:ch211-201b11.3	2.59115	5.40079	0.000647466	0.0305967	0.0960824		#REF!		#REF!
si:ch211-225b14.5	2.59115	5.40079	0.000647466	0.0305967	0.0960824		#REF!		#REF!
si:ch73-236e11.5	2.58757	5.81413	0.000400113	0.0234915	0.548167		#REF!		#REF!
AL929204.1	2.47368	6.21354	0.00025663	0.0184156	0.676892		#REF!		#REF!
CR392045.1	2.47153	4.95894	0.00111146	0.0404135	-0.448834		#REF!		#REF!
si:dkey-239j18.2	2.36223	5.51218	0.000567428	0.0292964	0.22185		#REF!		#REF!
si:dkey-242k1.4	2.36203	5.40411	0.000644907	0.0305967	-0.0287876		#REF!		#REF!
CABZ01117575.1	2.3558	5.02269	0.00102636	0.0386273	-0.344373		#REF!		#REF!
muc13a	2.3558	5.02269	0.00102636	0.0386273	-0.344373		#REF!		#REF!
si:ch211-171l17.6	2.3558	5.02269	0.00102636	0.0386273	-0.344373		#REF!		#REF!
CABZ01073736.1	2.32619	4.78035	0.00139371	0.0467213	-0.668933		#REF!		#REF!
si:dkey-22o12.7	2.29115	6.35361	0.000220642	0.0168727	1.0206		#REF!		#REF!
si:dkey-183n20.8p	2.21636	5.18273	0.000842464	0.0353197	-0.2095		#REF!		#REF!
CABZ01038524.1	2.21265	7.40966	7.58638e-05	0.00864624	1.93344		#REF!		#REF!
si:ch211-266k8.6	2.19395	5.02781	0.00101983	0.0386273	-0.337642		#REF!		#REF!
fam102aa	2.14549	8.02593	4.28917e-05	0.00615846	2.65129		#REF!		#REF!
si:dkey-45e15.9	2.07694	4.7653	0.00142083	0.0471193	-0.751984		#REF!		#REF!
BX649498.2	2.07559	4.83315	0.0013029	0.0443983	-0.665902		#REF!		#REF!
dfnb31b	2.00636	6.81182	0.000136772	0.0122104	1.46126		#REF!		#REF!
CA11	1.96994	7.189	9.38911e-05	0.0097206	1.84024		#REF!		#REF!
SLC27A3	1.96332	7.74913	5.51677e-05	0.00696011	2.31246		#REF!		#REF!
TSPAN19	1.94005	5.01773	0.00103272	0.0387622	-0.423421		#REF!		#REF!
tmc6a	1.88286	6.15233	0.000274349	0.0191767	0.812803		#REF!		#REF!
CABZ01038514.1	1.80748	4.99644	0.00106051	0.0393076	-0.558493		#REF!		#REF!
AGFG2	1.7918	4.70931	0.00152694	0.0484276	-0.96316		#REF!		#REF!
CABZ01064941.1	1.73051	5.53514	0.000552314	0.0289778	-0.0633228		#REF!		#REF!
FP236542.1	1.68893	6.92416	0.000122081	0.0113795	1.30572		#REF!		#REF!
NPR2	1.67658	5.10579	0.000925926	0.0370581	-0.464335		#REF!		#REF!
CR352286.1	1.6191	4.87409	0.00123692	0.0429595	-0.692944		#REF!		#REF!
CABZ01038521.1	1.60009	4.73977	0.0014682	0.0475339	-1.14262		#REF!		#REF!
CABZ01084569.1	1.56592	5.27468	0.00075334	0.0333182	-0.259863		#REF!		#REF!
FP102779.1	1.55023	5.75566	0.000427718	0.0243226	0.0328997		#REF!		#REF!
C1orf216	1.52511	5.30117	0.000729615	0.0328751	-0.526304		#REF!		#REF!
CABZ01088039.1	1.43025	7.49013	7.02745e-05	0.00825193	1.92279		#REF!		#REF!
si:ch211-39i22.1	1.36965	5.25563	0.000770918	0.0337277	-0.708011		#REF!		#REF!
EVI5L	1.36242	5.17304	0.000852508	0.0355816	-0.617847		#REF!		#REF!
AL929286.1	1.24076	5.12289	0.000906625	0.0367048	-0.771804		#REF!		#REF!
NHLRC3	1.1546	4.78547	0.0013846	0.0465972	-1.03217		#REF!		#REF!
CABZ01038499.1	1.15322	5.30187	0.000729003	0.0328751	-0.400355		#REF!		#REF!
CABZ01073118.1	1.09183	4.74586	0.00145674	0.0474927	-1.32664		#REF!		#REF!
CAMKK2	1.01641	5.47071	0.000595884	0.0297391	-0.317292		#REF!		#REF!
BX294434.1	-1.07324	-4.99621	0.00106082	0.0393076	-0.916613		#REF!		#REF!
si:ch73-170l17.2	-1.22681	-4.72536	0.00149567	0.0479559	-1.12446		#REF!		#REF!
C14H5orf45	-1.24077	-4.9283	0.00115509	0.0412259	-0.79721		#REF!		#REF!
CR388416.1	-1.39345	-5.97516	0.000333712	0.0218119	0.191627		#REF!		#REF!
LRG1	-1.57402	-4.94621	0.00112937	0.0408603	-0.615146		#REF!		#REF!
MDP1	-1.61553	-7.68965	5.8288e-05	0.00721946	2.05201		#REF!		#REF!
TSTD1	-1.71983	-6.77419	0.000142123	0.0125165	1.21966		#REF!		#REF!
CR936442.1	-1.78647	-7.83255	5.10999e-05	0.006828	2.22309		#REF!		#REF!
FTL	-1.8	-5.81031	0.000401855	0.0234921	0.316841		#REF!		#REF!
si:ch211-69o18.1	-1.83136	-6.36357	0.000218305	0.0168552	1.0471		#REF!		#REF!
cacna1r	-1.86001	-5.24718	0.000778854	0.0338564	-0.314815		#REF!		#REF!
si:ch73-250a16.5	-1.8616	-5.33474	0.00070072	0.0322153	-0.352704		#REF!		#REF!
BX000363.2	-1.86658	-6.81714	0.000136034	0.0122104	1.48138		#REF!		#REF!
si:ch211-202n12.5	-1.88795	-4.9386	0.00114022	0.0411338	-0.565959		#REF!		#REF!
CABZ01063402.1	-1.96964	-5.29156	0.000738129	0.0329305	-0.218156		#REF!		#REF!
CU896691.2	-2.04709	-5.40335	0.000645491	0.0305967	-0.0212716		#REF!		#REF!
si:ch211-218p2.3	-2.15747	-4.71756	0.00151078	0.048155	-0.936116		#REF!		#REF!
CABZ01054965.1	-2.17323	-4.78361	0.0013879	0.0466504	-0.735102		#REF!		#REF!
si:dkey-197m7.1	-2.2697	-4.65725	0.00163337	0.0498045	-0.801095		#REF!		#REF!
RNF125	-2.28091	-5.48615	0.00058511	0.0295551	0.124849		#REF!		#REF!
CT990561.1	-2.29179	-4.72794	0.00149071	0.0479555	-0.780013		#REF!		#REF!
CR855996.2	-2.33282	-5.11521	0.000915235	0.0368335	-0.492824		#REF!		#REF!
EYS	-2.34607	-5.05598	0.000984762	0.0381595	-0.379228		#REF!		#REF!
BX664625.1	-2.37561	-4.88762	0.00121591	0.0425568	-0.508758		#REF!		#REF!
BX005073.1	-2.56043	-6.52038	0.000184879	0.0150145	1.28668		#REF!		#REF!
si:ch73-379f7.5	-2.61646	-5.50499	0.00057225	0.0293427	0.208713		#REF!		#REF!
si:ch73-44m9.2	-2.65728	-4.8109	0.00134035	0.0453189	-0.625926		#REF!		#REF!
CU896691.1	-2.66035	-5.41717	0.000634961	0.030592	0.114197		#REF!		#REF!
BX005223.3	-2.73989	-4.75603	0.00143783	0.0472741	-0.692688		#REF!		#REF!
si:ch211-202n12.2	-2.80271	-7.09685	0.000102785	0.0101852	1.84218		#REF!		#REF!
si:ch73-106k19.4	-2.86658	-5.98161	0.000331317	0.0217489	0.71591		#REF!		#REF!
si:ch211-222f23.7	-2.89072	-9.15723	1.6414e-05	0.00361975	3.63664		#REF!		#REF!
CU459186.1	-2.90584	-6.03361	0.000312693	0.0209845	0.771144		#REF!		#REF!
si:ch73-380l3.1	-2.92704	-5.51565	0.000565112	0.0292964	-0.00304085		#REF!		#REF!
LRRC71	-2.98078	-6.25795	0.000244562	0.017938	1.00506		#REF!		#REF!
si:dkey-29l4.4	-3.06539	-4.89364	0.0012067	0.0423437	-0.633192		#REF!		#REF!
P2RY14	-3.08547	-5.2174	0.000807566	0.0343881	-0.117289		#REF!		#REF!
CR762475.2	-3.12011	-6.33614	0.00022481	0.0170334	1.09302		#REF!		#REF!
si:ch73-61d6.3	-3.14515	-6.38091	0.000214298	0.0166789	1.1419		#REF!		#REF!
CXorf65	-3.192	-7.40324	7.63307e-05	0.00866305	2.11617		#REF!		#REF!
si:dkey-10f21.16	-3.19607	-5.07369	0.000963385	0.0378722	-0.749557		#REF!		#REF!
2015-09-03	-3.22445	-4.9794	0.00108334	0.03983	-0.426627		#REF!		#REF!
BX323854.1	-3.22715	-6.15012	0.000275013	0.0191767	0.907894		#REF!		#REF!
BX119910.9	-3.28837	-7.79708	5.2787e-05	0.00693435	2.4712		#REF!		#REF!
CABZ01074130.1	-3.30215	-4.8404	0.00129094	0.0441015	-0.640195		#REF!		#REF!
CU570889.1	-3.34073	-5.45328	0.000608301	0.0298916	0.141325		#REF!		#REF!
FP236606.1	-3.37426	-8.98198	1.89203e-05	0.00377363	3.48392		#REF!		#REF!
si:dkey-14a7.6	-3.4242	-6.36297	0.000218443	0.0168552	1.12098		#REF!		#REF!
CR854855.2	-3.47875	-7.09588	0.000102884	0.0101852	1.84814		#REF!		#REF!
CT025914.2	-3.54777	-4.91422	0.00117576	0.0418536	-0.489455		#REF!		#REF!
gb:dt867253	-3.55513	-8.99097	1.87818e-05	0.00377363	3.49403		#REF!		#REF!
BX323836.1	-3.57625	-5.92578	0.000352685	0.0224091	0.672282		#REF!		#REF!
CR385022.1	-3.80681	-6.74851	0.000145908	0.012767	1.51092		#REF!		#REF!
CABZ01079442.1	-3.8247	-7.78701	5.32774e-05	0.00693435	2.40469		#REF!		#REF!
si:ch211-209p16.4	-3.85576	-7.63997	6.10446e-05	0.00749247	2.34128		#REF!		#REF!
CR339041.2	-3.95049	-5.31096	0.000721054	0.0326537	-0.0913616		#REF!		#REF!
si:ch211-281p14.2	-4.0508	-7.92051	4.71675e-05	0.00654263	2.51527		#REF!		#REF!
si:dkey-208k4.10	-4.14671	-5.28794	0.000741356	0.032966	-0.0436272		#REF!		#REF!
CR456624.1	-4.17627	-8.23169	3.5732e-05	0.00582018	2.80781		#REF!		#REF!
KCNIP4	-4.19736	-10.9497	4.3267e-06	0.00205504	4.90048		#REF!		#REF!
si:dkey-286j17.3	-4.67306	-10.9942	4.19617e-06	0.00205504	4.6778		#REF!		#REF!
CD37	-5.43442	-6.99343	0.000113897	0.0110338	1.75266		#REF!		#REF!
BX649490.2	-5.56732	-8.76711	2.25941e-05	0.0041416	3.18369		#REF!		#REF!
GALNTL6	-5.95912	-7.60378	6.31436e-05	0.00764629	2.32525		#REF!		#REF!
CABZ01085192.1	-6.28248	-9.55489	1.19892e-05	0.00308717	3.86011		#REF!		#REF!
CR847986.1	-6.32171	-14.7354	4.46486e-07	0.000550496	6.8193		#REF!		#REF!
NTN5	-7.20195	-10.63	5.40813e-06	0.00215745	4.54005		#REF!		#REF!
CR293515.1	-7.30209	-9.83383	9.68207e-06	0.00274614	4.14528		#REF!		#REF!
si:ch211-156p11.1	-7.53543	-10.5862	5.5784e-06	0.00216163	4.62617		#REF!		#REF!
BX324215.4	-7.86682	-17.0317	1.44922e-07	0.000262067	7.06592		#REF!		#REF!
si:ch211-135l21.9	-8.35277	-10.4386	6.19857e-06	0.00227029	4.53937		#REF!		#REF!

## Sheet: Significant genes
Key: (+) logFC/t-stat = Upregulation in R1(drug-resistant) and (-) logFC/t-stat = DownRegulation in DMSO
Zebrafish gene name	Zebrafish (ZFIN) ID	Human (DRSC) symbol annotation	logFC	t	P.Value	adj.P.Val	B
si:ch1073-78m18.1	#N/A	#N/A	11.3546	18.3356	8.14415e-08	0.000245456	8.07383
si:zfos-1833e7.4	#N/A	#N/A	9.40773	25.9177	5.34315e-09	7.24665e-05	8.97586
tbx20	ZDB-GENE-000427-7	TBX20	9.2916	26.2365	4.85067e-09	7.24665e-05	8.9879
si:ch211-256e16.9	#N/A	#N/A	8.25149	22.3949	1.69308e-08	0.000104769	8.22236
si:ch211-71m22.3	ZDB-GENE-070705-195	PLSCR4	7.72698	10.3217	6.74465e-06	0.00234549	4.36215
si:zfos-1833e7.2	#N/A	#N/A	7.36921	14.1037	6.26361e-07	0.000707919	6.15595
nmur1	ZDB-GENE-081104-220	NMUR1	7.25249	17.3779	1.23866e-07	0.000258451	7.04229
ADTRP	#N/A	#N/A	7.09276	21.1614	2.64476e-08	0.000104769	9.18083
si:ch211-256e16.6	#N/A	#N/A	7.06443	17.8692	9.9623e-08	0.000258451	7.1368
itgam	#N/A	#N/A	6.98918	17.4127	1.21945e-07	0.000258451	7.01862
sdr42e2	ZDB-GENE-101203-3	SDR42E2	6.96688	17.2023	1.3408e-07	0.00025978	7.66509
CABZ01073083.1	#N/A	#N/A	6.94864	13.2161	1.03299e-06	0.000966201	6.15324
SLC44A4	ZDB-GENE-040426-1371	SLC44A4	6.72168	19.1717	5.74321e-08	0.000194731	8.51952
notum1a	ZDB-GENE-120807-2	NOTUM	6.68161	15.204	3.50369e-07	0.00045256	7.17996
galr1	ZDB-GENE-060503-290	GALR1	6.50808	11.7497	2.53677e-06	0.00145421	5.044
GPSM3	#N/A	#N/A	6.42863	12.3149	1.77376e-06	0.00120587	5.59918
CABZ01083267.1	#N/A	#N/A	6.361	15.2111	3.49104e-07	0.00045256	6.33479
ntng2a	ZDB-GENE-081105-186	NTNG2	6.2875	9.93157	8.99451e-06	0.00265191	4.17887
zgc:66382	ZDB-GENE-030131-1173	PRSS2	6.10581	10.3846	6.44469e-06	0.00227029	4.28076
tagln3b	ZDB-GENE-030131-4199	TAGLN3	6.07985	13.6945	7.85908e-07	0.000819914	6.59546
CABZ01053757.1	#N/A	#N/A	6.01609	14.4024	5.3279e-07	0.000628345	6.04066
si:ch73-34j14.2	ZDB-GENE-131127-575	0	5.99786	9.19483	1.59257e-05	0.00360588	3.53335
BAI2	ZDB-GENE-060503-573	ADGRB2	5.88813	10.4662	6.07703e-06	0.00227029	4.50534
rab42b	ZDB-GENE-050417-172	RAB39B	5.88791	10.9639	4.28462e-06	0.00205504	4.65639
si:dkey-1h24.6	ZDB-GENE-100922-103	CD28	5.85161	14.0188	6.56211e-07	0.000711989	6.54141
angptl6	ZDB-GENE-030131-9735	ANGPTL6	5.78999	8.92967	1.97491e-05	0.00388185	3.43569
si:dkey-221j11.3	ZDB-GENE-090313-247	0	5.47857	9.03575	1.81087e-05	0.00377363	3.39101
si:ch1073-160m15.1	#N/A	#N/A	5.41117	10.1604	7.58805e-06	0.00253972	4.11764
egf	ZDB-GENE-070922-1	EGF	5.35331	12.4846	1.59771e-06	0.00114047	5.71639
slc39a4	ZDB-GENE-060315-8	SLC39A4	5.23621	6.29833	0.000234134	0.0174475	1.06289
cplx3a	ZDB-GENE-090313-349	CPLX3	5.2247	10.114	7.85212e-06	0.00253972	4.24922
sost	ZDB-GENE-110411-139	SOST	5.1824	7.04914	0.000107754	0.0105206	1.79512
si:dkey-204a24.10	ZDB-GENE-120215-160	URGCP	5.08672	11.3507	3.29684e-06	0.00178853	5.11561
hs3st3b1a	ZDB-GENE-070202-4	HS3ST3B1	5.01156	9.76789	1.0179e-05	0.00284644	3.82967
si:dkey-184n1.1	#N/A	#N/A	4.97686	9.74261	1.0377e-05	0.00287221	3.81434
rspo1	ZDB-GENE-040718-44	RSPO1	4.97277	4.84899	0.00127692	0.0438435	-0.630652
si:dkey-7j14.6	ZDB-GENE-030131-8466	0	4.96693	12.7798	1.3362e-06	0.001074	6.10768
VTCN1	ZDB-GENE-070912-388	VTCN1	4.86986	10.2487	7.11248e-06	0.0024421	4.28143
MIA	ZDB-GENE-081022-66	MIA	4.86239	6.04987	0.000307109	0.0207739	0.768797
pyroxd2	ZDB-GENE-050506-147	PYROXD2	4.79439	13.2591	1.00756e-06	0.000966201	6.28227
urah	ZDB-GENE-060825-253	TTR	4.74025	7.88318	4.87936e-05	0.00661764	2.53519
kcnn1a	ZDB-GENE-070912-703	KCNN1	4.73279	7.04849	0.000107824	0.0105206	1.79497
bcmo1	ZDB-GENE-010508-1	BCO1	4.72181	8.98202	1.89198e-05	0.00377363	3.39412
si:dkey-32n7.4	ZDB-GENE-110411-175	ITGAM	4.63093	7.76727	5.42533e-05	0.00696011	2.41175
fga	ZDB-GENE-031010-21	FGA	4.60963	6.02738	0.000314864	0.0209845	0.775756
adcy2b	ZDB-GENE-060503-69	ADCY2	4.56931	21.1021	2.70373e-08	0.000104769	9.69199
CABZ01064108.1	#N/A	#N/A	4.53073	9.82879	9.71904e-06	0.00274614	4.07175
xkr6	ZDB-GENE-040724-153	XKR6	4.51898	7.7616	5.45372e-05	0.00696011	2.40524
si:dkey-204a24.11	ZDB-GENE-120215-129	URGCP	4.47819	8.86012	2.09143e-05	0.00399507	3.38057
lrrc4.2	ZDB-GENE-030131-7997	0	4.44936	5.53211	0.000554281	0.0290248	0.234174
slit1a	ZDB-GENE-030722-3	SLIT1	4.43779	8.19433	3.69264e-05	0.00584869	2.71513
scg2a	ZDB-GENE-030131-8214	SCG2	4.42486	10.4267	6.25174e-06	0.00227029	4.48327
si:dkey-23a11.3	#N/A	#N/A	4.40202	9.26766	1.50256e-05	0.00360588	3.61441
calcr	ZDB-GENE-060503-420	CALCR	4.36951	8.77945	2.23628e-05	0.0041416	3.30789
MGAT5B	-	MGAT5B	4.34709	7.90153	4.79866e-05	0.00659512	2.51732
si:ch211-12p12.4	#N/A	#N/A	4.3121	7.14293	9.82258e-05	0.0099417	1.88262
aox1	ZDB-GENE-050208-742	AOX1	4.29769	7.74961	5.51433e-05	0.00696011	2.45117
cspg5a	ZDB-GENE-080425-4	CSPG5	4.25471	7.91798	4.72758e-05	0.00654263	2.60494
LRRC16A	#N/A	#N/A	4.24272	7.32248	8.24821e-05	0.00898525	2.04583
six4a	ZDB-GENE-010201-2	SIX4	4.2147	8.20263	3.66574e-05	0.00584869	2.82379
cryba2b	ZDB-GENE-040718-324	CRYBA2	4.2003	8.83191	2.14086e-05	0.00406089	3.3147
nrn1a	ZDB-GENE-040718-212	NRN1	4.19109	5.43503	0.000621617	0.0303808	0.11481
si:zfos-1169d6.3	#N/A	#N/A	4.1681	8.18109	3.73605e-05	0.00584869	2.82199
plcd1b	ZDB-GENE-030131-9435	PLCD1	4.15415	4.9382	0.00114079	0.0411338	-0.830248
tnfsf10l3	ZDB-GENE-070606-1	TNFSF11	4.13927	8.76693	2.25975e-05	0.0041416	3.29216
si:ch73-182o2.1	#N/A	#N/A	4.12011	5.67113	0.000471398	0.0258746	0.387533
ucp3	ZDB-GENE-040426-1317	UCP3	4.0887	9.9956	8.57375e-06	0.00261307	4.27365
CABZ01056051.1	#N/A	#N/A	4.07022	9.02807	1.82222e-05	0.00377363	3.44947
angptl2b	ZDB-GENE-050624-1	ANGPTL2	4.04421	7.59355	6.37515e-05	0.00765637	2.27219
si:ch211-256e16.8	#N/A	#N/A	4.02006	6.21819	0.000255334	0.0183712	0.980279
ptgs2a	ZDB-GENE-020530-2	PTGS2	3.99582	10.1282	7.77014e-06	0.00253972	4.2426
zgc:153845	ZDB-GENE-050506-133	DIRAS3	3.9814	5.09287	0.000940812	0.0373639	-0.293218
IGKC	#N/A	#N/A	3.9614	5.87369	0.000373996	0.0227748	0.616528
pde8b	-	PDE8B	3.95084	12.8395	1.28938e-06	0.001074	5.97198
si:zfos-1169d6.2	#N/A	#N/A	3.90207	5.49775	0.000577151	0.0294111	0.161335
fscn2a	ZDB-GENE-110901-1	FSCN2	3.86408	8.10471	3.99771e-05	0.00599105	2.73726
ankrd6a	ZDB-GENE-120525-1	ANKRD6	3.82883	9.04379	1.79907e-05	0.00377363	3.49105
LSAMP	ZDB-GENE-090108-1	LSAMP	3.82255	5.43056	0.000624927	0.0304566	0.11051
fgfr4	ZDB-GENE-980526-488	FGFR4	3.8217	8.14181	3.86817e-05	0.00592324	2.69636
pnpla3	ZDB-GENE-040718-27	PNPLA3	3.80618	10.4621	6.09492e-06	0.00227029	4.61029
cpne4	ZDB-GENE-060503-926	CPNE4	3.80409	12.7674	1.34622e-06	0.001074	5.85513
f5	ZDB-GENE-030131-5531	F5	3.79824	5.47433	0.000593335	0.0297391	0.145363
si:ch211-262i10.2	#N/A	#N/A	3.78415	5.55566	0.000539185	0.0285095	0.26882
clip3	ZDB-GENE-131127-193	CLIP3	3.78209	5.45984	0.000603597	0.0298415	0.0872574
slc24a5	ZDB-GENE-031210-1	SLC24A5	3.77496	6.86257	0.000129906	0.0119044	1.57281
si:ch211-282f6.1	#N/A	#N/A	3.76209	9.21598	1.56583e-05	0.00360588	3.56144
HSBP1	ZDB-GENE-040426-1721	HSBP1	3.75274	4.92831	0.00115507	0.0412259	-0.729757
CT033790.2	#N/A	#N/A	3.74838	7.53502	6.73566e-05	0.00801337	2.1927
fam132a	ZDB-GENE-061215-120	FAM132A	3.74267	10.6184	5.45264e-06	0.00215745	4.57145
cd226	ZDB-GENE-070112-1322	CD226	3.72802	10.7334	5.02839e-06	0.00215745	4.79703
epha4b	ZDB-GENE-030826-6	EPHA4	3.68188	7.89532	4.82582e-05	0.00659512	2.58366
col4a1	ZDB-GENE-081105-114	COL4A1	3.68146	10.3934	6.40389e-06	0.00227029	4.56203
arl4d	ZDB-GENE-030131-2293	ARL4D	3.67348	7.71061	5.71666e-05	0.00711305	2.20072
si:dkeyp-73d8.8	ZDB-GENE-070912-684	0	3.66645	6.30345	0.000232847	0.0174475	0.976318
CR847851.8	#N/A	#N/A	3.66236	7.29103	8.50244e-05	0.00915193	2.03712
si:zfos-1169d6.1	#N/A	#N/A	3.65417	6.39613	0.000210849	0.0165776	1.16333
pou3f1	ZDB-GENE-980526-372	POU3F1	3.64865	5.20074	0.000824136	0.0346777	-0.387446
tmem178	ZDB-GENE-060929-756	TMEM178A	3.63739	6.37961	0.000214596	0.0166789	1.14437
col8a1a	ZDB-GENE-070912-274	COL8A1	3.62482	8.12894	3.91256e-05	0.00592895	2.66758
apof	ZDB-GENE-031204-36	APOF	3.60811	8.28292	3.41632e-05	0.00573885	2.67436
evx1	ZDB-GENE-980526-364	EVX1	3.59451	11.4013	3.18754e-06	0.00176453	5.11885
rragd	ZDB-GENE-070620-6	RRAGD	3.57838	12.5404	1.54419e-06	0.00113206	5.83741
nxph2a	ZDB-GENE-060503-124	NXPH2	3.57583	7.94491	4.61372e-05	0.00648431	2.63002
zgc:172128	ZDB-GENE-080220-2	0	3.5716	6.08819	0.000294378	0.0201134	0.824876
bai2	ZDB-GENE-060503-573	ADGRB2	3.54994	9.00918	1.85048e-05	0.00377363	3.52064
c5	ZDB-GENE-120510-2	C5	3.52929	5.02531	0.00102301	0.0386273	-0.352257
si:ch73-362i18.1	#N/A	#N/A	3.5124	5.16045	0.000865752	0.035798	-0.20197
pnoca	ZDB-GENE-101229-1	PNOC	3.50866	7.52685	6.78774e-05	0.00804007	2.18286
gdf6b	ZDB-GENE-980526-442	GDF6	3.50249	5.02593	0.00102222	0.0386273	-0.357996
p2rx4a	ZDB-GENE-020806-2	P2RX4	3.49131	11.7276	2.57335e-06	0.00145421	5.40731
plp1b	ZDB-GENE-030710-6	PLP1	3.41727	8.14009	3.87406e-05	0.00592324	2.67229
elna	ZDB-GENE-061212-1	ELN	3.41584	4.68062	0.00158461	0.0492651	-0.795854
ampd3a	ZDB-GENE-110407-2	AMPD3	3.41166	8.08876	4.05491e-05	0.00604338	2.75488
lmo2	ZDB-GENE-980526-419	LMO2	3.4037	5.03512	0.00101061	0.0386273	-0.34251
cfb	ZDB-GENE-980526-487	CFB	3.40274	9.65995	1.1055e-05	0.00299818	4.01665
si:dkey-172o10.8	#N/A	#N/A	3.39586	6.0908	0.000293533	0.0201062	0.846274
dnah11	-	0	3.37255	9.20823	1.57557e-05	0.00360588	3.67319
ngf	ZDB-GENE-000629-2	NGF	3.3713	7.29114	8.50155e-05	0.00915193	2.0358
spa17	ZDB-GENE-061027-337	SPA17	3.35518	5.21012	0.000814757	0.034454	-0.138872
otop2	ZDB-GENE-050104-2	OTOP2	3.34775	7.78391	5.34296e-05	0.00693435	2.48746
usp28	ZDB-GENE-041008-142	USP28	3.34588	4.76517	0.00142107	0.0471193	-0.684351
CR533575.1	#N/A	#N/A	3.33837	5.78489	0.000413665	0.0238066	0.519507
hoxa9a	ZDB-GENE-000823-1	HOXA9	3.33645	9.21817	1.56309e-05	0.00360588	3.67538
slit3	ZDB-GENE-010306-4	SLIT3	3.29987	8.02904	4.27722e-05	0.00615846	2.70129
evpla	ZDB-GENE-030829-19	EVPL	3.29571	8.71955	2.35107e-05	0.00428004	3.28637
vipr2	ZDB-GENE-010406-4	VIPR2	3.28058	7.19129	9.36808e-05	0.0097206	1.82239
si:dkey-7i4.24	ZDB-GENE-030131-1157	0	3.28011	6.94738	0.000119267	0.0113116	1.70582
ankef1a	ZDB-GENE-041001-196	ANKEF1	3.26992	8.91247	2.00304e-05	0.0039088	3.40448
pnck	ZDB-GENE-081105-127	PNCK	3.26018	6.83408	0.000133713	0.0121303	1.5705
sp8b	ZDB-GENE-030131-3654	SP8	3.23733	10.0363	8.3174e-06	0.00256374	4.30342
PTAFR	ZDB-GENE-131127-236	PTAFR	3.23521	6.24156	0.000248941	0.0181033	1.00327
si:ch211-236l14.4	ZDB-GENE-081104-189	0	3.23272	5.81913	0.000397844	0.023409	0.558045
ankrd2	ZDB-GENE-090313-383	ANKRD2	3.21552	4.78033	0.00139375	0.0467213	-0.651543
hs3st4	ZDB-GENE-070202-8	HS3ST4	3.20651	5.77343	0.000419111	0.0239839	0.507256
hbegfb	ZDB-GENE-070820-6	HBEGF	3.20376	6.59814	0.000170433	0.014181	1.12848
ndufs8b	ZDB-GENE-050522-131	NDUFS8	3.18791	5.53772	0.000550646	0.0289746	0.247746
popdc2	ZDB-GENE-060518-2	POPDC2	3.17866	5.08306	0.000952289	0.0376588	-0.280617
GPR151	-	GPR151	3.16869	5.01737	0.00103318	0.0387622	-0.66217
mecom	ZDB-GENE-050208-123	MECOM	3.15059	6.29868	0.000234046	0.0174475	1.0549
sgcg	ZDB-GENE-030724-2	SGCG	3.13825	9.83468	9.67586e-06	0.00274614	4.14406
C12H10orf90	-	C10orf90	3.12483	5.36957	0.000672066	0.0313769	-0.0579388
vgf	-	VGF	3.12219	5.32331	0.000710418	0.0325508	-0.0429602
vim	ZDB-GENE-011212-3	VIM	3.12193	9.61671	1.14293e-05	0.0030099	3.94477
blk	ZDB-GENE-040724-106	BLK	3.12192	5.79153	0.000410541	0.0238015	0.528173
eya4	ZDB-GENE-050327-93	EYA4	3.12009	12.253	1.84334e-06	0.00120587	5.7884
si:ch211-161n3.5	#N/A	#N/A	3.10683	5.62396	0.000497884	0.0267428	0.344279
CABZ01021538.1	#N/A	#N/A	3.10461	5.89607	0.000364669	0.0225462	0.500573
si:ch211-137j23.6	#N/A	#N/A	3.09833	5.68341	0.000464759	0.0257277	0.410046
MUC19	#N/A	#N/A	3.09285	7.11491	0.000100971	0.0101439	1.85574
si:ch211-106h4.12	ZDB-GENE-070705-12	ACKR4	3.07372	6.19088	0.000263038	0.0186777	0.936918
CT573264.4	#N/A	#N/A	3.06975	7.12364	0.000100107	0.0100944	1.83084
rgs5b	ZDB-GENE-050417-359	RGS16	3.06676	5.06797	0.000970232	0.0380008	-0.497241
fam169aa	ZDB-GENE-060825-117	FAM169A	3.02925	4.74698	0.00145464	0.0474814	-0.779271
lppr2a	ZDB-GENE-040426-1171	LPPR2	3.00964	5.06386	0.000975194	0.0380059	-0.49078
prdm2a	#N/A	#N/A	2.99166	7.36469	7.92008e-05	0.00878733	2.09862
pcdh10a	ZDB-GENE-020731-1	PCDH10	2.98658	10.8742	4.55831e-06	0.0020649	4.88801
klf4b	ZDB-GENE-010129-1	KLF4	2.98599	7.07754	0.000104765	0.0103337	1.78913
hnmt	ZDB-GENE-040801-157	HNMT	2.98269	6.64227	0.000162794	0.0136712	1.39664
znf516	ZDB-GENE-060503-194	ZNF516	2.98242	11.7818	2.48469e-06	0.00145421	5.47927
kif26aa	ZDB-GENE-041001-148	KIF26A	2.98036	6.00857	0.000321516	0.021323	0.706559
zgc:153738	ZDB-GENE-061013-622	IQCA1	2.9783	7.36762	7.89789e-05	0.00878733	2.10699
stm	ZDB-GENE-031112-4	DMP1	2.97746	4.75942	0.00143159	0.0471834	-0.68827
GALNT9	-	GALNT9	2.96607	7.76601	5.43161e-05	0.00696011	2.45619
hs6st3b	ZDB-GENE-070103-3	HS6ST3	2.96062	7.14961	9.75845e-05	0.0099417	1.88628
faslg	ZDB-GENE-070410-16	FASLG	2.96022	5.20947	0.00081541	0.034454	-0.125474
hoxa13a	ZDB-GENE-990415-5	HOXA13	2.95911	9.17265	1.62117e-05	0.00360588	3.64245
mboat4	ZDB-GENE-090421-3	MBOAT4	2.95523	7.41169	7.57166e-05	0.00864624	2.14904
zcchc24	ZDB-GENE-030131-3573	ZCCHC24	2.94949	10.7973	4.80871e-06	0.0021383	4.84101
hs3st1l2	ZDB-GENE-070202-3	HS3ST1	2.92626	4.87424	0.00123667	0.0429595	-0.798782
si:ch73-389b16.1	ZDB-GENE-120215-152	0	2.92048	5.14462	0.00088273	0.0361147	-0.863025
si:ch73-271a5.1	#N/A	#N/A	2.91314	4.96917	0.00109731	0.0401681	-0.41659
st6gal1	ZDB-GENE-060322-3	ST6GAL1	2.91309	7.5166	6.85375e-05	0.00808296	2.24149
CR925773.1	#N/A	#N/A	2.90771	5.17645	0.000848953	0.0355368	-0.168046
pcdh2ab7	ZDB-GENE-041118-6	PCDHA8	2.90629	5.79128	0.000410658	0.0238015	0.527751
grhprb	ZDB-GENE-040426-1847	GRHPR	2.8937	5.55585	0.000539065	0.0285095	0.248449
hbl4	ZDB-GENE-070912-287	MBL2	2.84597	5.05372	0.000987529	0.0382121	-0.31406
adra2da	ZDB-GENE-021010-4	ADRA2C	2.84388	5.31177	0.000720358	0.0326537	-0.101
ppp1r14ba	ZDB-GENE-060825-331	PPP1R14B	2.8274	6.16567	0.000270376	0.0189508	0.889098
trpv4	ZDB-GENE-030912-7	TRPV4	2.8209	7.58817	6.40736e-05	0.00765637	2.3104
vipr1a	ZDB-GENE-070912-506	VIPR1	2.82057	6.04055	0.000310297	0.0209374	0.79183
isl1	ZDB-GENE-980526-112	ISL1	2.81705	4.69071	0.00156408	0.0487894	-0.761093
CABZ01069081.1	#N/A	#N/A	2.81231	4.82281	0.00132016	0.0449302	-0.621282
fam167ab	ZDB-GENE-041014-11	FAM167A	2.77269	6.73609	0.000147779	0.0128216	1.50389
plg	ZDB-GENE-030131-1411	PLG	2.77114	5.86655	0.000377025	0.0227769	0.608112
MREG	ZDB-GENE-040704-1	MREG	2.76806	8.27217	3.4486e-05	0.00573885	2.90968
rab20	ZDB-GENE-030131-9143	RAB20	2.76052	10.6881	5.19106e-06	0.00215745	4.75108
si:dkey-42l23.7	#N/A	#N/A	2.75953	6.33007	0.00022628	0.017097	1.08447
FP085391.3	#N/A	#N/A	2.75682	4.93348	0.00114758	0.0412024	-0.459147
VWA3A	#N/A	#N/A	2.74344	7.60564	6.30335e-05	0.00764629	2.32591
dnah1	ZDB-GENE-081015-3	DNAH1	2.73746	4.69054	0.00156441	0.0487894	-0.760508
rcan3	ZDB-GENE-040718-445	RCAN3	2.7105	5.99053	0.000328038	0.0216497	0.739505
si:dkeyp-91h9.1	#N/A	#N/A	2.7052	5.63821	0.000489712	0.026461	0.349585
nr4a2b	ZDB-GENE-040718-103	NR4A2	2.69243	5.97991	0.000331947	0.0217489	0.283203
cyp2ad3	ZDB-GENE-041001-156	CYP2J2	2.68464	6.7356	0.000147852	0.0128216	1.38979
grm4	ZDB-GENE-030131-5781	GRM4	2.67291	4.7727	0.00140742	0.0468996	-0.657081
xirp2b	ZDB-GENE-030521-26	0	2.66478	5.97182	0.000334961	0.0218155	0.67148
prkcba	ZDB-GENE-040426-1354	PRKCB	2.6638	5.98116	0.000331483	0.0217489	0.554865
rnd3b	ZDB-GENE-040718-331	RND3	2.65836	5.70182	0.000454994	0.0253424	0.289486
ptgdsa	ZDB-GENE-081022-118	PTGDS	2.6501	5.8997	0.000363182	0.0225462	0.643081
si:ch1073-459b3.2	ZDB-GENE-120215-128	0	2.62324	8.31865	3.31144e-05	0.00561393	2.94826
tgfbr3	ZDB-GENE-120215-125	TGFBR3	2.60682	6.09474	0.000292261	0.0201062	0.677962
pcdh2ab11	ZDB-GENE-041118-10	PCDHA1	2.59115	5.40079	0.000647466	0.0305967	0.0960824
si:ch211-201b11.3	#N/A	#N/A	2.59115	5.40079	0.000647466	0.0305967	0.0960824
si:ch211-225b14.5	#N/A	#N/A	2.59115	5.40079	0.000647466	0.0305967	0.0960824
si:ch73-236e11.5	#N/A	#N/A	2.58757	5.81413	0.000400113	0.0234915	0.548167
c9	ZDB-GENE-050522-442	C9	2.58429	5.42991	0.000625413	0.0304566	0.113959
st8sia3	ZDB-GENE-060228-4	ST8SIA3	2.57816	4.85931	0.0012603	0.0434932	-0.543262
sall3b	ZDB-GENE-030131-9140	SALL3	2.56548	5.35544	0.000683534	0.0316938	-0.471801
mmp15a	ZDB-GENE-070817-4	MMP15	2.56332	5.93109	0.000350589	0.0223758	0.526011
abca12	ZDB-GENE-030131-9790	ABCA12	2.52644	5.78363	0.000414257	0.0238066	0.357512
si:dkey-56i24.1	ZDB-GENE-081105-8	0	2.51733	5.70182	0.000454995	0.0253424	0.418821
si:ch211-67e16.11	ZDB-GENE-030131-7044	0	2.50661	5.3157	0.000716954	0.0326537	-0.0860779
st8sia4	ZDB-GENE-060322-10	ST8SIA4	2.50457	10.0744	8.08591e-06	0.00255035	4.32184
tmem51a	ZDB-GENE-061103-481	TMEM51	2.50407	5.09451	0.000938902	0.0373427	-0.445648
FRRS1L	-	FRRS1L	2.50313	5.59511	0.00051489	0.0274929	0.189919
AL929204.1	#N/A	#N/A	2.47368	6.21354	0.00025663	0.0184156	0.676892
CR392045.1	#N/A	#N/A	2.47153	4.95894	0.00111146	0.0404135	-0.448834
si:dkeyp-87a6.1	ZDB-GENE-091204-287	DNAH5	2.46812	5.20994	0.000814945	0.034454	-0.292785
zgc:112148	ZDB-GENE-050417-235	TVP23B	2.46212	6.66856	0.000158423	0.0135483	1.35971
rhpn2	ZDB-GENE-030131-9927	RHPN2	2.46113	9.40391	1.34898e-05	0.00338807	3.82509
tmem30c	ZDB-GENE-040426-1127	TMEM30C	2.46079	7.84489	5.05266e-05	0.00678483	2.51428
setd1bb	ZDB-GENE-080522-1	SETD1B	2.42943	5.18412	0.000841027	0.035314	-0.153498
PHF1	-	PHF1	2.42384	4.69333	0.00155879	0.0487894	-0.777141
col4a2	ZDB-GENE-070725-3	COL4A2	2.41236	7.17246	9.54223e-05	0.00980428	1.81981
adipoqa	ZDB-GENE-080423-2	ADIPOQ	2.4063	5.56784	0.00053155	0.0282712	0.180587
tnfaip8l2a	ZDB-GENE-060616-38	TNFAIP8L2	2.3925	4.73151	0.00148387	0.0478595	-0.775819
atp1a1b	ZDB-GENE-001212-5	ATP1A1	2.38521	7.86226	4.97323e-05	0.00671139	2.53279
spon1b	ZDB-GENE-000427-10	SPON1	2.37829	7.92792	4.68519e-05	0.00654263	2.59773
cyp1d1	ZDB-GENE-041114-179	0	2.3761	6.90268	0.000124749	0.0115258	1.65352
plcl1	ZDB-GENE-090313-194	PLCL1	2.36589	8.82024	2.16169e-05	0.00407194	3.35549
dab1b	ZDB-GENE-060421-7958	DAB1	2.36223	5.51218	0.000567428	0.0292964	0.22185
si:dkey-239j18.2	#N/A	#N/A	2.36223	5.51218	0.000567428	0.0292964	0.22185
si:dkey-242k1.4	#N/A	#N/A	2.36203	5.40411	0.000644907	0.0305967	-0.0287876
zgc:113363	ZDB-GENE-050327-7	MDFI	2.36055	5.66875	0.000472695	0.0258746	-0.128143
C11H1orf158	ZDB-GENE-080919-1	C1orf158	2.3558	5.02269	0.00102636	0.0386273	-0.344373
si:dkey-239i20.2	ZDB-GENE-041001-98	FMO5	2.3558	5.02269	0.00102636	0.0386273	-0.344373
CABZ01117575.1	#N/A	#N/A	2.3558	5.02269	0.00102636	0.0386273	-0.344373
muc13a	#N/A	#N/A	2.3558	5.02269	0.00102636	0.0386273	-0.344373
si:ch211-171l17.6	#N/A	#N/A	2.3558	5.02269	0.00102636	0.0386273	-0.344373
si:dkey-95p16.1	ZDB-GENE-081104-443	0	2.35208	4.72719	0.00149215	0.0479555	-0.70546
tph2	ZDB-GENE-040624-4	TPH2	2.34089	6.90128	0.000124925	0.0115258	1.55823
khdrbs3	ZDB-GENE-130530-892	KHDRBS3	2.33907	8.17633	3.75178e-05	0.00584869	2.63763
CABZ01073736.1	#N/A	#N/A	2.32619	4.78035	0.00139371	0.0467213	-0.668933
rnd1l	ZDB-GENE-060315-7	RND1	2.32447	7.35949	7.95972e-05	0.00878733	2.06216
lzts2b	ZDB-GENE-030131-9587	LZTS2	2.31003	6.81129	0.000136846	0.0122104	1.49257
pip5k1bb	ZDB-GENE-040912-141	PIP5K1B	2.30707	5.78738	0.000412488	0.0238066	0.124456
b3gnt2b	ZDB-GENE-050913-158	B3GNT2	2.30267	9.04408	1.79864e-05	0.00377363	3.40413
pla2g4a	ZDB-GENE-990415-45	PLA2G4A	2.29765	5.16892	0.000856816	0.0355913	-0.191732
btr02	ZDB-GENE-060825-228	RFPL4B	2.29291	5.87036	0.000375402	0.0227748	0.545831
si:dkey-22o12.7	#N/A	#N/A	2.29115	6.35361	0.000220642	0.0168727	1.0206
kif3cb	ZDB-GENE-080709-4	KIF3C	2.26415	5.28186	0.000746829	0.0331009	-0.05711
igf2bp2b	ZDB-GENE-060503-536	0	2.25841	6.28235	0.0002382	0.0176054	0.935841
col4a4	ZDB-GENE-101001-1	0	2.25421	7.3115	8.33601e-05	0.00904457	2.04179
ece1	ZDB-GENE-061110-100	ECE1	2.2496	5.90946	0.000359212	0.0224704	0.258833
dact1	ZDB-GENE-040623-3	DACT1	2.24911	8.24485	3.53213e-05	0.00582018	2.66435
bcmo1l	ZDB-GENE-040426-1191	BCO1	2.24655	4.99516	0.00106221	0.0393076	-0.423362
ncana	ZDB-GENE-051230-1	NCAN	2.2369	6.35285	0.000220823	0.0168727	0.979476
slc4a4a	ZDB-GENE-060526-274	SLC4A4	2.23316	6.93481	0.000120781	0.0113363	1.62217
slc9a2	ZDB-GENE-070912-541	SLC9A2	2.22993	4.95004	0.00112395	0.0408128	-0.528096
ccdc87	ZDB-GENE-041210-118	CCDC87	2.22954	6.39333	0.000211478	0.016579	1.14036
fat2	ZDB-GENE-111031-1	FAT2	2.22195	5.94024	0.000347008	0.022252	0.607686
si:dkey-183n20.8p	#N/A	#N/A	2.21636	5.18273	0.000842464	0.0353197	-0.2095
CABZ01038524.1	#N/A	#N/A	2.21265	7.40966	7.58638e-05	0.00864624	1.93344
itga1	ZDB-GENE-091118-115	ITGA1	2.21193	5.02417	0.00102446	0.0386273	-0.566125
col9a2	ZDB-GENE-030131-9786	COL9A2	2.20415	4.8614	0.00125696	0.0434733	-1.22219
ptpn3	ZDB-GENE-030131-2934	PTPN3	2.19548	5.10548	0.000926282	0.0370581	-0.490198
dre-mir-129-2	ZDB-GENE-081211-7	MIR129-2	2.19395	5.02781	0.00101983	0.0386273	-0.337642
slc10a4	ZDB-GENE-041014-249	SLC10A4	2.19395	5.02781	0.00101983	0.0386273	-0.337642
si:ch211-266k8.6	#N/A	#N/A	2.19395	5.02781	0.00101983	0.0386273	-0.337642
syngr2a	ZDB-GENE-070112-1292	SYNGR2	2.19023	7.47656	7.11843e-05	0.00828702	1.85795
mbpa	ZDB-GENE-030128-2	MBP	2.18241	6.43078	0.000203223	0.0161655	1.12629
prdm8	ZDB-GENE-040426-2747	ZNF488	2.1759	6.36175	0.000218729	0.0168552	1.08502
acana	ZDB-GENE-050208-221	ACAN	2.16025	5.46994	0.000596426	0.0297391	0.120256
ZBTB42	ZDB-GENE-130730-2	ZBTB42	2.15954	5.46478	0.000600076	0.029818	0.0154948
masp2	ZDB-GENE-060130-154	MASP2	2.15325	4.70667	0.00153215	0.0484276	-0.876262
islr2	ZDB-GENE-050320-95	ISLR2	2.1525	4.93069	0.00115162	0.0412108	-0.480777
abcc8	ZDB-GENE-050517-22	ABCC8	2.1519	5.29836	0.000732097	0.0329305	-0.102118
zbtb16a	ZDB-GENE-030131-1989	ZBTB16	2.15097	5.54295	0.000547276	0.028881	0.0874286
si:ch211-199g17.3	ZDB-GENE-060503-489	GPR12	2.14791	5.13879	0.000889066	0.0362645	-0.346428
fam102aa	#N/A	#N/A	2.14549	8.02593	4.28917e-05	0.00615846	2.65129
rln1	ZDB-GENE-120215-201	RLN3	2.14513	4.72272	0.00150076	0.0480049	-1.13988
tmem47	ZDB-GENE-040426-2644	TMEM47	2.12729	4.65874	0.00163022	0.0497968	-1.4112
myo5b	ZDB-GENE-031219-7	MYO5B	2.11912	11.7748	2.49607e-06	0.00145421	5.45267
ctdspla	ZDB-GENE-060825-333	CTDSPL	2.1164	7.79634	5.28232e-05	0.00693435	2.44789
tyrp1b	ZDB-GENE-040718-249	TYRP1	2.08884	5.12722	0.000901811	0.0365644	-0.683478
tg	ZDB-GENE-030519-1	TG	2.08101	5.01254	0.00103941	0.0388098	-0.533295
si:dkey-45e15.9	#N/A	#N/A	2.07694	4.7653	0.00142083	0.0471193	-0.751984
BX649498.2	#N/A	#N/A	2.07559	4.83315	0.0013029	0.0443983	-0.665902
lipea	ZDB-GENE-060503-734	LIPE	2.07446	5.92558	0.000352762	0.0224091	0.501504
tmem130	ZDB-GENE-080204-23	TMEM130	2.07267	4.8914	0.00121012	0.0424089	-0.613956
pcdh2g7	ZDB-GENE-050610-29	PCDHB3	2.0704	5.07884	0.000957266	0.0376863	-0.336669
gpr161	ZDB-GENE-030616-58	GPR161	2.06558	5.46305	0.000601308	0.029818	-0.0230272
si:dkey-193c22.2	ZDB-GENE-070705-337	CSPG4	2.05124	5.37063	0.000671214	0.0313769	-0.275003
col6a1	ZDB-GENE-070501-6	COL6A1	2.04965	5.23659	0.000788937	0.0340763	-0.140544
hbp1	ZDB-GENE-050522-414	HBP1	2.03689	4.66041	0.00162667	0.0497531	-1.22613
rasgef1ba	ZDB-GENE-030131-5783	RASGEF1B	2.03516	5.62786	0.000495637	0.0266749	-0.178384
prkar1b	ZDB-GENE-060929-580	PRKAR1B	2.02986	8.79705	2.20374e-05	0.00412252	3.26795
plcd1a	ZDB-GENE-071004-78	PLCD1	2.02503	5.88859	0.000367759	0.0226348	0.5157
si:dkey-195m11.8	ZDB-GENE-030131-3092	0	2.01843	4.81499	0.00133338	0.0451941	-0.836445
nuak2	ZDB-GENE-050208-563	NUAK2	2.01784	5.12035	0.000909468	0.0367396	-0.340103
zgc:66433	ZDB-GENE-030131-9832	KIAA1211L	2.00874	6.3438	0.000222973	0.0169478	0.916912
arl4ca	ZDB-GENE-050417-265	ARL4C	2.00708	5.05753	0.000982871	0.0381595	-0.620573
dfnb31b	#N/A	#N/A	2.00636	6.81182	0.000136772	0.0122104	1.46126
srp68	ZDB-GENE-040831-3	SRP68	2.00359	9.25372	1.51933e-05	0.00360588	3.51421
apol1	ZDB-GENE-030131-3217	APOL4	2.0024	5.23777	0.000787808	0.0340763	-0.457622
rgs7bpb	ZDB-GENE-030131-9502	RGS7BP	1.97791	5.67856	0.000467365	0.0257668	0.250963
arrdc2	ZDB-GENE-030131-7146	ARRDC2	1.97296	6.83078	0.000134162	0.0121305	1.39805
CA11	#N/A	#N/A	1.96994	7.189	9.38911e-05	0.0097206	1.84024
cnksr1	ZDB-GENE-040426-1802	CNKSR1	1.96557	6.92887	0.000121504	0.0113648	1.50108
SLC27A3	#N/A	#N/A	1.96332	7.74913	5.51677e-05	0.00696011	2.31246
ccdc125	ZDB-GENE-060526-104	CCDC125	1.95874	4.81432	0.00133451	0.0451941	-0.782107
inpp5d	-	INPP5D	1.95347	5.49662	0.000577921	0.0294111	0.11668
TSPAN19	#N/A	#N/A	1.94005	5.01773	0.00103272	0.0387622	-0.423421
mpdu1a	ZDB-GENE-040912-9	MPDU1	1.93987	5.36956	0.000672074	0.0313769	-0.185268
fam83h	ZDB-GENE-030131-6729	FAM83H	1.9334	5.97071	0.000335375	0.0218155	0.317856
elfn1b	ZDB-GENE-080327-21	ELFN1	1.93218	5.27056	0.000757102	0.0333383	-0.0921694
dhrs7ca	ZDB-GENE-050320-114	DHRS7C	1.91602	5.36321	0.000677197	0.0315077	-0.0631095
ar	ZDB-GENE-060131-1	AR	1.90945	5.01594	0.00103503	0.0387778	-0.61675
gpr27	ZDB-GENE-071022-3	GPR27	1.90653	6.49081	0.000190721	0.0153967	1.01931
C3AR1	-	C3AR1	1.90186	5.91015	0.000358933	0.0224704	0.298346
tprg1l	ZDB-GENE-070531-2	TPRG1L	1.89005	4.76412	0.00142299	0.0471193	-0.907768
slc7a6	ZDB-GENE-000607-21	SLC7A6	1.88779	4.93295	0.00114835	0.0412024	-0.725979
si:ch73-204p21.2	ZDB-GENE-050208-49	0	1.88574	8.24138	3.5429e-05	0.00582018	2.7354
tmc6a	#N/A	#N/A	1.88286	6.15233	0.000274349	0.0191767	0.812803
ppfibp2b	ZDB-GENE-040718-54	PPFIBP2	1.87826	8.20011	3.67388e-05	0.00584869	2.60677
s100a10b	ZDB-GENE-040426-1937	S100A10	1.871	5.29186	0.000737861	0.0329305	-0.435612
jam3b	ZDB-GENE-030131-441	JAM3	1.86628	8.86361	2.0854e-05	0.00399507	3.19534
vdrb	ZDB-GENE-080403-10	VDR	1.86446	5.24806	0.000778024	0.0338564	-0.343268
UACA	ZDB-GENE-050419-37	UACA	1.86225	9.48482	1.26612e-05	0.00320967	3.72749
MMEL1	-	MMEL1	1.84053	5.94181	0.000346399	0.022252	0.550517
panx2	ZDB-GENE-050419-55	PANX2	1.83686	5.06587	0.00097276	0.0380008	-0.378118
rapgef4	ZDB-GENE-070912-385	RAPGEF4	1.82777	6.9545	0.000118419	0.0112759	1.43027
cd82a	ZDB-GENE-030131-2818	CD82	1.82661	5.35879	0.000680794	0.0316208	-0.398206
fryb	ZDB-GENE-080215-5	FRY	1.82189	7.18224	9.45134e-05	0.00974782	1.79609
crhbp	ZDB-GENE-040801-196	CRHBP	1.81932	5.50843	0.000569935	0.0292964	0.00218017
mtmr1b	ZDB-GENE-050327-48	MTMR1	1.81629	5.03532	0.00101035	0.0386273	-0.73521
PARP4	ZDB-GENE-070912-387	PARP4	1.81134	6.66313	0.000159315	0.0135483	1.04652
CABZ01038514.1	#N/A	#N/A	1.80748	4.99644	0.00106051	0.0393076	-0.558493
bai3	ZDB-GENE-070424-99	ADGRB3	1.806	9.34664	1.4113e-05	0.00351207	3.61227
AGFG2	#N/A	#N/A	1.7918	4.70931	0.00152694	0.0484276	-0.96316
nr4a3	ZDB-GENE-070824-4	NR4A3	1.77421	4.94654	0.0011289	0.0408603	-1.08454
pdk4	ZDB-GENE-060503-754	PDK4	1.77353	5.8017	0.000405813	0.0236216	0.355194
mrc1b	ZDB-GENE-070705-13	MRC1	1.76945	5.23182	0.000793522	0.0340825	-0.428189
adcy5	ZDB-GENE-081104-470	ADCY5	1.76032	4.77953	0.00139518	0.0467213	-1.24704
rasl10a	ZDB-GENE-060526-273	RASL10B	1.75515	5.29499	0.000735077	0.0329305	-0.272065
cant1a	ZDB-GENE-040426-2441	CANT1	1.74363	10.6168	5.45882e-06	0.00215745	4.62723
rhoq	ZDB-GENE-030131-5721	RHOQ	1.73655	5.83012	0.00039291	0.0232194	0.355178
CABZ01064941.1	#N/A	#N/A	1.73051	5.53514	0.000552314	0.0289778	-0.0633228
f3a	ZDB-GENE-071119-5	F3	1.72522	5.23313	0.000792266	0.0340825	-0.337634
capn2a	ZDB-GENE-050320-69	CAPN2	1.72084	8.89754	2.02782e-05	0.0039289	3.21709
ulk1b	ZDB-GENE-071203-2	ULK1	1.71057	4.70685	0.00153179	0.0484276	-1.33067
pde10a	ZDB-GENE-040426-1115	PDE10A	1.70675	4.81508	0.00133322	0.0451941	-1.25477
si:ch211-106h11.3	ZDB-GENE-050208-296	CYR61	1.7051	7.7403	5.56187e-05	0.00698416	2.33363
CARKD	ZDB-GENE-080204-1	CARKD	1.69664	8.3295	3.28033e-05	0.00559615	2.7063
FP236542.1	#N/A	#N/A	1.68893	6.92416	0.000122081	0.0113795	1.30572
yjefn3	ZDB-GENE-050208-755	YJEFN3	1.68731	4.7041	0.00153725	0.0484296	-1.38282
anxa5b	ZDB-GENE-030131-9076	ANXA5	1.68567	8.45768	2.93613e-05	0.00513824	2.87411
pde3a	ZDB-GENE-041210-23	PDE3A	1.68401	5.64253	0.000487269	0.0263816	0.0152282
serpine2	ZDB-GENE-040426-848	SERPINE2	1.68398	5.7093	0.000451094	0.0252815	-0.136697
csnk1e	ZDB-GENE-030131-7873	CSNK1E	1.68246	5.81077	0.000401645	0.0234921	0.19948
npr3	ZDB-GENE-060531-91	NPR3	1.68201	5.38195	0.000662188	0.0310758	-0.130512
NPR2	#N/A	#N/A	1.67658	5.10579	0.000925926	0.0370581	-0.464335
capga	ZDB-GENE-060531-6	CAPG	1.6727	5.48126	0.000588498	0.0295611	-0.0924325
ghra	ZDB-GENE-070509-1	GHR	1.66963	4.90783	0.00118527	0.0419718	-0.649825
vsg1	ZDB-GENE-060616-96	PLVAP	1.66743	4.74222	0.00146358	0.0475339	-0.870734
znf395b	ZDB-GENE-041001-193	ZNF395	1.66727	9.3272	1.43317e-05	0.00353407	3.62177
CR352286.1	#N/A	#N/A	1.6191	4.87409	0.00123692	0.0429595	-0.692944
rab34b	ZDB-GENE-091118-61	RAB34	1.61588	8.04985	4.19826e-05	0.00615556	2.44001
atp9b	ZDB-GENE-060503-583	ATP9B	1.61009	8.62096	2.55455e-05	0.00458889	2.95545
CABZ01038521.1	#N/A	#N/A	1.60009	4.73977	0.0014682	0.0475339	-1.14262
bach2b	ZDB-GENE-041001-139	BACH2	1.59947	6.17019	0.000269044	0.0189508	0.693427
si:dkey-145c18.2	ZDB-GENE-081031-55	NAMPT	1.5855	4.69228	0.0015609	0.0487894	-0.904107
sesn3	ZDB-GENE-040426-2924	SESN3	1.58383	5.48144	0.000588369	0.0295611	-0.0567781
slc29a4	ZDB-GENE-070112-1932	SLC29A4	1.5828	5.057	0.000983515	0.0381595	-0.463135
cyp7c1	ZDB-GENE-070912-293	0	1.58132	4.7521	0.00144511	0.0473676	-1.01134
si:ch211-102c2.8	ZDB-GENE-081104-98	0	1.57911	4.70593	0.00153361	0.0484276	-1.06615
wif1	ZDB-GENE-990712-17	WIF1	1.57846	6.22342	0.000253888	0.0183157	0.855616
CABZ01084569.1	#N/A	#N/A	1.56592	5.27468	0.00075334	0.0333182	-0.259863
runx2b	ZDB-GENE-040629-4	RUNX2	1.56072	5.89918	0.000363394	0.0225462	0.234525
sesn1	ZDB-GENE-040718-408	SESN1	1.55311	8.44371	2.97162e-05	0.00516701	2.83723
npas2	ZDB-GENE-030408-3	NPAS2	1.55049	4.86067	0.00125812	0.0434733	-1.03401
FP102779.1	#N/A	#N/A	1.55023	5.75566	0.000427718	0.0243226	0.0328997
man2a1	ZDB-GENE-060526-31	MAN2A1	1.53955	4.67139	0.00160368	0.0495441	-1.37297
ing1	ZDB-GENE-060421-4388	ING1	1.53837	5.5091	0.000569489	0.0292964	-0.364262
avpr2ab	ZDB-GENE-110411-48	AVPR2	1.53819	5.14254	0.00088498	0.0361522	-0.450297
antxr2b	ZDB-GENE-080213-4	ANTXR2	1.53452	5.49783	0.0005771	0.0294111	-0.361339
plagx	ZDB-GENE-030131-839	PLAGL2	1.53112	4.7213	0.00150351	0.048036	-1.00647
C1orf216	#N/A	#N/A	1.52511	5.30117	0.000729615	0.0328751	-0.526304
grasp	ZDB-GENE-060312-30	GRASP	1.52414	5.20941	0.000815465	0.034454	-0.550227
si:ch211-108c6.2	ZDB-GENE-040724-7	0	1.5189	5.49678	0.000577817	0.0294111	-0.308316
cast	ZDB-GENE-050810-2	CAST	1.51732	8.58148	2.64147e-05	0.00471381	2.98167
lgals3bpb	ZDB-GENE-040426-2262	LGALS3BP	1.51516	4.97916	0.00108367	0.03983	-0.605983
si:ch211-241j12.3	ZDB-GENE-040724-72	ACTRT2	1.51284	4.88432	0.001221	0.042625	-0.904334
sort1a	ZDB-GENE-040426-2329	SORT1	1.49653	5.884	0.000369668	0.0226348	0.284228
reep3a	ZDB-GENE-051127-47	REEP3	1.49539	7.26167	8.74766e-05	0.00930511	1.80193
coro1ca	ZDB-GENE-030114-6	CORO1C	1.48905	9.03207	1.81631e-05	0.00377363	3.35101
zgc:55512	ZDB-GENE-030131-4195	UBE2A	1.47814	4.71844	0.00150907	0.048155	-1.42191
zbtb16b	ZDB-GENE-100923-1	0	1.476	5.48145	0.000588362	0.0295611	-0.086783
FHOD1	ZDB-GENE-110623-4	FHOD1	1.47042	4.89459	0.00120524	0.0423437	-1.0871
usp36	ZDB-GENE-030131-5450	USP36	1.46254	6.43767	0.000201744	0.016095	0.729381
ampd3b	ZDB-GENE-030131-5929	AMPD3	1.46239	5.24107	0.000784661	0.0339999	-0.278269
pdzd8	ZDB-GENE-110310-2	PDZD8	1.45267	6.12505	0.000282679	0.0196607	0.410873
ezh1	ZDB-GENE-050114-1	EZH1	1.44638	5.86088	0.00037945	0.0227995	0.245874
synm	ZDB-GENE-050419-81	SYNM	1.4463	5.02239	0.00102674	0.0386273	-0.683353
zgc:153675	ZDB-GENE-061013-567	TMEM263	1.44234	4.88623	0.00121805	0.0425769	-0.996081
add3a	ZDB-GENE-030131-2721	ADD3	1.44057	7.4419	7.35674e-05	0.00849155	1.84234
si:dkey-29d8.3	ZDB-GENE-070912-508	0	1.43607	5.293	0.000736847	0.0329305	-0.296393
LGR4	-	LGR4	1.4328	6.73496	0.00014795	0.0128216	1.25433
dgat1a	ZDB-GENE-030131-4600	DGAT1	1.43239	4.66731	0.00161219	0.0496374	-1.07889
CABZ01088039.1	#N/A	#N/A	1.43025	7.49013	7.02745e-05	0.00825193	1.92279
hoxa9b	ZDB-GENE-000823-2	HOXA9	1.42845	4.74033	0.00146713	0.0475339	-1.27907
pik3ip1	ZDB-GENE-031030-14	PIK3IP1	1.42006	6.62442	0.000165837	0.0138837	0.977571
cyth1a	ZDB-GENE-030131-657	CYTH1	1.41955	5.78492	0.000413647	0.0238066	-0.0273045
si:ch211-195m9.3	ZDB-GENE-120215-210	0	1.41753	6.5434	0.000180465	0.0148129	0.965499
bcl11aa	ZDB-GENE-060421-4643	BCL11A	1.41203	6.0315	0.000313428	0.0209845	0.310667
mapta	ZDB-GENE-081027-1	MAPT	1.41135	5.44628	0.000613377	0.0300322	-0.192767
rc3h2	ZDB-GENE-060503-694	RC3H2	1.41113	4.97803	0.0010852	0.0398324	-0.981503
limk2	ZDB-GENE-040718-398	LIMK2	1.40987	6.90921	0.00012393	0.0115124	1.45916
chn2	ZDB-GENE-091020-5	CHN2	1.39811	5.13575	0.000892402	0.0363459	-0.751391
uaca	ZDB-GENE-050419-37	UACA	1.39764	6.09727	0.000291448	0.0201062	0.530647
SIK1	ZDB-GENE-030131-9446	SIK1	1.38644	6.45294	0.000198505	0.0159303	0.709869
EXO5	ZDB-GENE-051113-108	EXO5	1.38488	4.67562	0.00159492	0.0493862	-1.28392
arhgef4	ZDB-GENE-070912-575	ARHGEF4	1.38221	5.83084	0.000392586	0.0232194	0.0668393
tfap2e	ZDB-GENE-040426-1455	TFAP2E	1.38125	4.69833	0.00154874	0.0485661	-1.43139
dmxl2	ZDB-GENE-031007-6	DMXL2	1.37722	7.73536	5.58733e-05	0.00698416	2.17113
si:ch211-39i22.1	#N/A	#N/A	1.36965	5.25563	0.000770918	0.0337277	-0.708011
cyp2u1	ZDB-GENE-070730-1	CYP2U1	1.36622	5.31961	0.00071359	0.032641	-0.247733
EVI5L	#N/A	#N/A	1.36242	5.17304	0.000852508	0.0355816	-0.617847
phactr2	ZDB-GENE-040724-11	PHACTR2	1.35309	5.53688	0.000551185	0.0289746	-0.286226
zbtb4	ZDB-GENE-100318-5	ZBTB4	1.35297	5.70927	0.000451107	0.0252815	-0.098791
ankrd10b	ZDB-GENE-061013-49	ANKRD10	1.352	5.85302	0.000382837	0.022823	0.223711
tshz1	ZDB-GENE-030820-3	TSHZ1	1.34192	5.75285	0.000429093	0.0243497	-0.0471045
fancd2	ZDB-GENE-040116-5	FANCD2	1.33012	5.16138	0.000864759	0.035798	-0.806018
lrrn1	ZDB-GENE-071126-1	LRRN1	1.32805	5.57508	0.000527072	0.0280881	-0.184125
znf703	ZDB-GENE-010717-1	ZNF703	1.31265	6.67415	0.00015751	0.0135483	1.15492
hps1	ZDB-GENE-051113-152	HPS1	1.30144	6.38185	0.000214083	0.0166789	0.759658
ARHGEF33	ZDB-GENE-131121-574	ARHGEF33	1.28784	7.80575	5.2369e-05	0.00693435	2.19682
znf395a	ZDB-GENE-061215-52	ZNF395	1.286	5.86926	0.000375869	0.0227748	0.104045
kcnj13	ZDB-GENE-070129-1	KCNJ13	1.28325	6.12231	0.00028353	0.0196694	0.504336
rims2b	ZDB-GENE-060503-893	RIMS1	1.27204	5.30696	0.000724538	0.0327552	-0.559481
zgc:171489	ZDB-GENE-080303-25	0	1.27178	5.06129	0.000978295	0.0380721	-0.717457
pdlim1	ZDB-GENE-030131-5227	PDLIM1	1.26226	4.84622	0.00128141	0.0439002	-1.23181
pnpla7b	ZDB-GENE-050309-66	PNPLA7	1.2607	6.64654	0.000162075	0.013653	1.12484
sipa1l1	ZDB-GENE-030131-9909	SIPA1L1	1.24679	4.94592	0.00112978	0.0408603	-0.834594
AL929286.1	#N/A	#N/A	1.24076	5.12289	0.000906625	0.0367048	-0.771804
kat6b	ZDB-GENE-000607-52	KAT6B	1.23819	5.31502	0.000717538	0.0326537	-0.585498
dctn1a	ZDB-GENE-070117-2205	DCTN1	1.23335	5.66011	0.000477441	0.0260188	-0.112618
GPR17	ZDB-GENE-100922-133	GPR17	1.23025	4.96389	0.00110458	0.0402713	-1.06053
csrnp1a	ZDB-GENE-070912-475	CSRNP1	1.22427	5.40236	0.000646258	0.0305967	-0.26701
arhgap21b	ZDB-GENE-030131-4944	ARHGAP21	1.21252	5.08229	0.00095319	0.0376588	-0.870198
prkcz	ZDB-GENE-070511-1	PRKCZ	1.19964	5.4593	0.000603981	0.0298415	-0.317621
si:ch211-189k9.2	ZDB-GENE-100405-5	KIAA1841	1.19513	4.67572	0.00159472	0.0493862	-1.07427
suv420h1	ZDB-GENE-041114-22	SUV420H1	1.19509	7.48533	7.05949e-05	0.00825382	1.90553
zfp36l2	ZDB-GENE-030131-5873	ZFP36L2	1.18774	4.79724	0.00136392	0.0459583	-1.15482
cyfip1	ZDB-GENE-030131-8557	CYFIP1	1.18688	5.03287	0.00101343	0.0386273	-0.988479
bhlhe40	ZDB-GENE-030131-3133	BHLHE40	1.18441	5.09714	0.000935859	0.0372763	-0.795685
tmem59l	ZDB-GENE-040426-2651	TMEM59L	1.18418	6.30157	0.000233318	0.0174475	0.615001
pycr1a	ZDB-GENE-040426-1675	PYCR1	1.17834	5.06832	0.000969821	0.0380008	-0.870908
gpc4	ZDB-GENE-011119-1	GPC4	1.15894	5.15109	0.000875739	0.0358828	-0.765573
tns1	ZDB-GENE-030131-6933	TNS1	1.15731	5.66794	0.000473136	0.0258746	-0.189404
NHLRC3	#N/A	#N/A	1.1546	4.78547	0.0013846	0.0465972	-1.03217
CABZ01038499.1	#N/A	#N/A	1.15322	5.30187	0.000729003	0.0328751	-0.400355
si:ch73-362m14.4	ZDB-GENE-120215-30	WASF3	1.15002	5.50996	0.000568909	0.0292964	-0.242586
cd151	ZDB-GENE-041010-137	CD151	1.14869	4.98936	0.00106993	0.0395393	-1.00799
gata2a	ZDB-GENE-980526-260	GATA2	1.14205	4.96639	0.00110114	0.0402414	-0.805061
tfap2c	ZDB-GENE-041212-61	TFAP2C	1.14095	5.67388	0.000469899	0.025854	-0.19068
rnf11a	ZDB-GENE-040426-1277	RNF11	1.13952	4.75167	0.00144591	0.0473676	-1.24711
nfil3-6	ZDB-GENE-040704-63	NFIL3	1.13494	6.29062	0.000236086	0.0174968	0.64043
oxr1a	ZDB-GENE-080219-14	OXR1	1.12441	4.85324	0.00127005	0.0437741	-0.9749
ugcg	ZDB-GENE-030131-9885	UGCG	1.12069	5.17173	0.000853872	0.0355816	-0.746511
esyt1b	ZDB-GENE-040724-209	ESYT1	1.10862	5.01401	0.00103751	0.0388098	-0.931927
dcun1d4	ZDB-GENE-041014-248	DCUN1D4	1.10376	4.8989	0.00119871	0.0423233	-1.03545
CABZ01073118.1	#N/A	#N/A	1.09183	4.74586	0.00145674	0.0474927	-1.32664
dennd3a	ZDB-GENE-091230-6	DENND3	1.08673	6.05987	0.000303729	0.0206482	0.327398
peli1b	ZDB-GENE-061027-372	PELI1	1.08506	5.24824	0.00077786	0.0338564	-0.627243
ccni	ZDB-GENE-040426-2898	CCNI	1.08381	6.09502	0.000292171	0.0201062	0.320121
rgs12b	ZDB-GENE-031006-13	RGS12	1.08014	4.68016	0.00158556	0.0492651	-1.49271
sh3rf1	ZDB-GENE-030131-6288	SH3RF1	1.0763	5.85978	0.000379921	0.0227995	0.0233153
si:ch211-119o8.6	ZDB-GENE-070912-17	0	1.05734	4.65688	0.00163414	0.0498045	-1.29333
si:ch211-165g14.1	ZDB-GENE-131127-601	0	1.05618	5.4876	0.000584103	0.0295551	-0.315129
stom	ZDB-GENE-980526-486	STOM	1.02539	5.01196	0.00104017	0.0388098	-1.03594
trim71	ZDB-GENE-040128-1	TRIM71	1.02135	4.74831	0.00145216	0.0474576	-1.29528
plcd4b	ZDB-GENE-080512-3	PLCD4	1.01706	5.12863	0.000900248	0.0365557	-0.671265
CAMKK2	#N/A	#N/A	1.01641	5.47071	0.000595884	0.0297391	-0.317292
tex2	ZDB-GENE-070615-7	TEX2	1.00488	5.52137	0.000561327	0.0292807	-0.326314
LRTM1	-	LRTM1	1.00391	5.10171	0.000930604	0.0371215	-0.85539
nedd4l	ZDB-GENE-051118-2	NEDD4L	1.00312	4.87898	0.00122928	0.0428038	-1.17936
ptbp3	ZDB-GENE-091116-1	PTBP3	1.00108	5.16304	0.000863012	0.0357939	-0.786729
psph	ZDB-GENE-050809-127	PSPH	-1.02223	-4.66193	0.00162347	0.0497531	-1.40862
slc25a33	ZDB-GENE-040426-2183	SLC25A33	-1.0399	-5.31092	0.000721091	0.0326537	-0.621017
BX294434.1	#N/A	#N/A	-1.07324	-4.99621	0.00106082	0.0393076	-0.916613
pcdh18b	ZDB-GENE-080804-1	PCDH18	-1.10776	-4.93744	0.00114189	0.0411338	-1.08092
cycsb	ZDB-GENE-040625-38	CYCS	-1.14007	-5.20078	0.000824092	0.0346777	-0.819527
hsd17b12a	ZDB-GENE-030131-5628	HSD17B12	-1.15172	-6.4859	0.000191711	0.0154307	0.891982
tgfb1b	ZDB-GENE-091028-1	TGFB1	-1.1607	-5.25939	0.000767415	0.033683	-0.673481
lcp2a	ZDB-GENE-041114-97	LCP2	-1.17507	-5.0414	0.00100275	0.0386273	-0.785961
cth	ZDB-GENE-030131-774	CTH	-1.17597	-6.95926	0.000117855	0.0112759	1.31533
mrpl18	ZDB-GENE-061013-632	MRPL18	-1.17853	-4.96254	0.00110646	0.0402854	-1.04191
lsm1	ZDB-GENE-040801-68	LSM1	-1.17945	-4.89813	0.00119987	0.0423233	-1.07049
pias4b	ZDB-GENE-040426-1298	PIAS4	-1.17991	-5.5576	0.000537963	0.0285095	-0.072051
mrps25	ZDB-GENE-050417-52	MRPS25	-1.1878	-5.10799	0.000923423	0.037053	-0.854158
rassf2a	ZDB-GENE-040912-124	RASSF2	-1.19468	-6.54185	0.000180759	0.0148129	0.869394
si:ch73-170l17.2	#N/A	#N/A	-1.22681	-4.72536	0.00149567	0.0479559	-1.12446
cbx3a	ZDB-GENE-030131-1158	CBX3	-1.24046	-5.06675	0.000971706	0.0380008	-1.0063
C14H5orf45	#N/A	#N/A	-1.24077	-4.9283	0.00115509	0.0412259	-0.79721
glula	ZDB-GENE-030131-688	GLUL	-1.25865	-5.45599	0.000606354	0.0298596	-0.405063
ybey	ZDB-GENE-030131-437	YBEY	-1.26665	-5.90868	0.000359527	0.0224704	0.389927
flnb	ZDB-GENE-041026-1	0	-1.3244	-4.90236	0.00119347	0.0422073	-1.00402
gk5	ZDB-GENE-061110-49	GK5	-1.32559	-6.5639	0.000176634	0.0145629	0.991335
tmed4	ZDB-GENE-040625-140	TMED4	-1.33707	-5.25365	0.000772771	0.0337543	-0.631056
bbs12	ZDB-GENE-070626-3	BBS12	-1.34646	-5.22877	0.000796469	0.0340825	-0.424194
CR388416.1	#N/A	#N/A	-1.39345	-5.97516	0.000333712	0.0218119	0.191627
zgc:63972	ZDB-GENE-040426-1320	CUTA	-1.39916	-4.76271	0.00142556	0.0471193	-0.938708
plch2a	ZDB-GENE-030131-6367	0	-1.41491	-5.96375	0.000337996	0.0219333	0.470265
sumo3b	ZDB-GENE-040718-426	SUMO3	-1.41901	-6.22662	0.000253009	0.018301	0.485677
nadka	ZDB-GENE-050417-39	NADK	-1.42002	-4.70234	0.00154073	0.048483	-1.30805
vasp	ZDB-GENE-030131-7118	VASP	-1.42411	-5.70543	0.000453109	0.0253414	-0.0917804
smpd5	ZDB-GENE-061110-22	SMPD3	-1.43047	-4.74459	0.00145913	0.0475135	-1.19025
cyp2aa6	ZDB-GENE-030131-2932	0	-1.4318	-7.26321	8.73461e-05	0.00930511	1.74024
acot7	ZDB-GENE-040912-42	ACOT7	-1.43383	-7.98674	4.44289e-05	0.00630961	2.41971
ext2	ZDB-GENE-041124-3	EXT2	-1.4566	-7.35823	7.96934e-05	0.00878733	1.75484
neil3	ZDB-GENE-041114-18	NEIL3	-1.46006	-4.75029	0.00144847	0.0473941	-1.24148
flvcr1	ZDB-GENE-041014-359	FLVCR1	-1.46353	-9.0409	1.8033e-05	0.00377363	3.36993
snrpd2	ZDB-GENE-040914-10	SNRPD2	-1.49289	-5.06513	0.000973662	0.0380008	-0.980892
plxnb1a	ZDB-GENE-050302-63	PLXNB1	-1.50529	-5.0381	0.00100687	0.0386273	-0.913726
si:dkey-42l23.2	ZDB-GENE-131121-582	GPR1	-1.50549	-5.25773	0.000768957	0.0336962	-0.386339
chpfb	ZDB-GENE-100504-1	0	-1.50606	-5.15731	0.000869091	0.035806	-0.469075
wu:fb52c12	ZDB-GENE-030131-897	0	-1.5226	-5.15393	0.000872699	0.0358123	-0.511625
lmnl3	ZDB-GENE-020424-4	LMNA	-1.52616	-5.61225	0.000504712	0.0270559	-0.0904204
hmha1	ZDB-GENE-071213-2	HMHA1	-1.52943	-4.81428	0.00133458	0.0451941	-0.774326
col11a1b	ZDB-GENE-070912-607	COL11A1	-1.53849	-4.67767	0.00159069	0.0493678	-1.1341
LRG1	#N/A	#N/A	-1.57402	-4.94621	0.00112937	0.0408603	-0.615146
ldlr	ZDB-GENE-031217-1	LDLR	-1.58283	-7.18963	9.38332e-05	0.0097206	1.77887
si:dkey-83k24.5	ZDB-GENE-081104-440	0	-1.61092	-4.66979	0.00160702	0.0495909	-0.934998
nefla	ZDB-GENE-091117-1	NEFL	-1.61461	-5.78133	0.00041535	0.0238189	0.392927
MDP1	#N/A	#N/A	-1.61553	-7.68965	5.8288e-05	0.00721946	2.05201
myhb	ZDB-GENE-081124-1	MYH4	-1.6316	-5.91375	0.000357486	0.0224704	0.528757
cap2	ZDB-GENE-040426-1758	CAP2	-1.63691	-5.08251	0.00095293	0.0376588	-0.454821
stard10	ZDB-GENE-040426-963	STARD10	-1.65582	-4.76167	0.00142746	0.0471193	-0.921754
si:ch73-52p7.1	ZDB-GENE-081107-46	0	-1.69528	-5.2918	0.000737916	0.0329305	-0.403881
calcrlb	ZDB-GENE-080924-1	CALCRL	-1.70779	-5.1197	0.000910194	0.0367396	-0.410285
hibch	ZDB-GENE-050327-29	HIBCH	-1.71245	-5.35001	0.000687997	0.0318463	-0.559865
TSTD1	#N/A	#N/A	-1.71983	-6.77419	0.000142123	0.0125165	1.21966
caprin2	ZDB-GENE-040812-2	CAPRIN2	-1.73426	-5.85522	0.000381885	0.022823	0.26494
cldna	ZDB-GENE-010328-1	CLDN4	-1.74416	-5.04448	0.000998914	0.0385977	-0.416975
rrbp1b	ZDB-GENE-030429-36	RRBP1	-1.75508	-5.94331	0.000345816	0.022252	0.210112
pcolce2a	ZDB-GENE-070705-25	PCOLCE2	-1.75861	-5.33536	0.000700203	0.0322153	-0.400556
ttyh2l	ZDB-GENE-040426-2394	TTYH2	-1.7619	-5.6904	0.000461022	0.025573	0.257318
zgc:110045	ZDB-GENE-050706-149	PCBP1	-1.77006	-5.3916	0.000654602	0.0307731	-0.0962826
CR936442.1	#N/A	#N/A	-1.78647	-7.83255	5.10999e-05	0.006828	2.22309
ryr2b	ZDB-GENE-061226-3	RYR2	-1.78657	-5.88075	0.000371026	0.0226669	0.43518
tdrd6	ZDB-GENE-041001-210	TDRD6	-1.79918	-5.22862	0.00079662	0.0340825	-0.2686
FTL	#N/A	#N/A	-1.8	-5.81031	0.000401855	0.0234921	0.316841
qdpra	ZDB-GENE-070705-197	QDPR	-1.81033	-6.95402	0.000118475	0.0112759	1.30583
osbpl7	ZDB-GENE-041010-212	OSBPL7	-1.81579	-5.29005	0.000739472	0.0329363	-0.110007
pik3r3b	ZDB-GENE-040426-743	PIK3R3	-1.82252	-5.74673	0.000432112	0.0244698	-0.0507535
mef2b	ZDB-GENE-050208-357	MEF2B	-1.82489	-4.99601	0.00106107	0.0393076	-0.531536
cldni	ZDB-GENE-010328-9	CLDN8	-1.82893	-4.79897	0.00136091	0.0459138	-0.920229
si:ch211-69o18.1	#N/A	#N/A	-1.83136	-6.36357	0.000218305	0.0168552	1.0471
blvrb	ZDB-GENE-030131-1516	BLVRB	-1.83383	-5.39668	0.000650645	0.0306663	-0.355179
LRRC10B	-	LRRC10B	-1.85168	-4.84598	0.00128181	0.0439002	-0.672337
cacna1r	#N/A	#N/A	-1.86001	-5.24718	0.000778854	0.0338564	-0.314815
si:ch73-250a16.5	#N/A	#N/A	-1.8616	-5.33474	0.00070072	0.0322153	-0.352704
gabrr3a	ZDB-GENE-080722-20	GABRR3	-1.86612	-5.20028	0.000824595	0.0346777	-0.463529
BX000363.2	#N/A	#N/A	-1.86658	-6.81714	0.000136034	0.0122104	1.48138
ap1s3b	ZDB-GENE-040912-62	AP1S3	-1.86873	-4.72874	0.00148917	0.0479555	-0.793555
si:ch211-117c9.5	ZDB-GENE-110408-2	SLC6A8	-1.87946	-5.71749	0.000446862	0.0251476	-0.0553071
si:ch211-202n12.5	#N/A	#N/A	-1.88795	-4.9386	0.00114022	0.0411338	-0.565959
cyb5r2	ZDB-GENE-060825-83	CYB5R2	-1.89243	-8.07233	4.11474e-05	0.00609288	2.54677
cenpv	ZDB-GENE-060526-76	CENPV	-1.90437	-6.61116	0.000168139	0.0140332	1.2744
slc12a3	ZDB-GENE-030131-9505	SLC12A3	-1.94314	-5.39597	0.0006512	0.0306663	-0.132767
tsen34	ZDB-GENE-050419-115	TSEN34	-1.96488	-5.63161	0.00049348	0.0266116	-0.201036
CABZ01063402.1	#N/A	#N/A	-1.96964	-5.29156	0.000738129	0.0329305	-0.218156
aglb	ZDB-GENE-050309-54	AGL	-1.97361	-5.6575	0.000478886	0.0260316	0.262267
hcn3	ZDB-GENE-060503-193	HCN3	-1.9842	-4.66859	0.00160951	0.0496113	-0.883544
bcar3	ZDB-GENE-080513-4	BCAR3	-1.9866	-6.65887	0.000160018	0.013564	1.15845
dlx3b	ZDB-GENE-980526-280	DLX3	-2.02298	-9.94354	8.91411e-06	0.00265191	4.11344
tox	ZDB-GENE-070912-181	TOX	-2.03407	-5.4064	0.000643149	0.0305967	-0.22362
CU896691.2	#N/A	#N/A	-2.04709	-5.40335	0.000645491	0.0305967	-0.0212716
pitx1	ZDB-GENE-060421-3623	PITX1	-2.04989	-5.83027	0.000392842	0.0232194	0.471393
mapk8ip1	ZDB-GENE-101025-1	MAPK8IP1	-2.06601	-9.25632	1.51619e-05	0.00360588	3.64039
ptk2bb	ZDB-GENE-020507-1	PTK2B	-2.06888	-4.70819	0.00152915	0.0484276	-0.821682
si:ch211-240g9.1	ZDB-GENE-050419-194	FAM19A5	-2.07566	-5.2724	0.000755418	0.0333182	-0.0989655
cbln1	ZDB-GENE-040718-226	CBLN1	-2.07861	-5.85477	0.000382082	0.022823	0.4817
traf5	ZDB-GENE-071120-3	TRAF5	-2.08056	-5.26017	0.000766686	0.033683	-0.231597
myod1	ZDB-GENE-980526-561	MYOD1	-2.08104	-4.98159	0.00108038	0.0398169	-0.430343
batf3	ZDB-GENE-041014-356	BATF3	-2.09901	-5.27366	0.000754272	0.0333182	-0.167527
wu:fb63a08	ZDB-GENE-030131-1216	0	-2.13327	-4.91986	0.00116743	0.0416118	-0.595109
ank3b	ZDB-GENE-060621-2	ANK3	-2.13963	-5.21133	0.00081356	0.034454	-0.542348
krt4	ZDB-GENE-000607-83	KRT8	-2.14885	-6.4251	0.000204451	0.0162156	1.0326
GRIK3	-	GRIK3	-2.15442	-5.03823	0.00100671	0.0386273	-0.512949
si:ch211-218p2.3	#N/A	#N/A	-2.15747	-4.71756	0.00151078	0.048155	-0.936116
CABZ01054965.1	#N/A	#N/A	-2.17323	-4.78361	0.0013879	0.0466504	-0.735102
crp4	ZDB-GENE-060421-6275	0	-2.17742	-7.36723	7.90082e-05	0.00878733	2.01433
aqp12	ZDB-GENE-040718-310	AQP12A	-2.19485	-4.70604	0.0015334	0.0484276	-0.925188
rasgrp4	ZDB-GENE-050419-110	RASGRP1	-2.20154	-8.06736	4.13305e-05	0.00609288	2.67385
bcl7bb	ZDB-GENE-010328-17	BCL7B	-2.20385	-6.78801	0.000140132	0.0124218	1.21282
kctd4	ZDB-GENE-040704-71	KCTD4	-2.21054	-6.2533	0.000245797	0.017971	0.622177
bsx	ZDB-GENE-040628-4	BSX	-2.21443	-4.72535	0.00149569	0.0479559	-0.708227
dhx32b	ZDB-GENE-130613-5	DHX32	-2.22248	-4.70893	0.00152769	0.0484276	-0.822005
zgc:171566	ZDB-GENE-050309-193	GGH	-2.22797	-5.03963	0.00100496	0.0386273	-0.543671
antxr2a	ZDB-GENE-060526-14	ANTXR2	-2.2457	-6.94334	0.000119751	0.0113179	1.42153
cers1	ZDB-GENE-050208-406	CERS1	-2.25085	-5.42233	0.00063107	0.0305129	-0.0937296
sulf2a	ZDB-GENE-040426-759	SULF2	-2.26112	-7.09601	0.000102871	0.0101852	1.83565
ccdc65	ZDB-GENE-030616-358	CCDC65	-2.26813	-6.2649	0.000242731	0.0178916	1.01886
si:dkey-197m7.1	#N/A	#N/A	-2.2697	-4.65725	0.00163337	0.0498045	-0.801095
csrp1a	ZDB-GENE-030909-4	CSRP1	-2.26989	-4.6622	0.00162291	0.0497531	-1.35732
RNF125	#N/A	#N/A	-2.28091	-5.48615	0.00058511	0.0295551	0.124849
aebp1	-	AEBP1	-2.29043	-6.84926	0.000131669	0.0120253	1.59933
CT990561.1	#N/A	#N/A	-2.29179	-4.72794	0.00149071	0.0479555	-0.780013
slco4a1	ZDB-GENE-060606-4	SLCO4A1	-2.29592	-7.25688	8.78843e-05	0.00931196	1.82854
lctla	ZDB-GENE-040718-233	LCTL	-2.30818	-5.41162	0.000639163	0.0305967	-0.177846
si:ch211-69e5.1	ZDB-GENE-090313-130	0	-2.31138	-4.70919	0.00152718	0.0484276	-0.823657
map9	ZDB-GENE-080225-36	MAP9	-2.31957	-6.52585	0.000183818	0.0149739	1.05648
cald1	ZDB-GENE-030131-1629	CALD1	-2.32256	-5.86031	0.000379695	0.0227995	0.157871
fli1a	ZDB-GENE-980526-426	FLI1	-2.32579	-6.40493	0.000208882	0.0165187	1.13717
ribc1	ZDB-GENE-081031-7	RIBC1	-2.33119	-5.53004	0.000555635	0.0290397	0.154955
si:ch211-76l23.4	ZDB-GENE-030131-8310	0	-2.33177	-6.8235	0.000135158	0.0121799	1.57971
CR855996.2	#N/A	#N/A	-2.33282	-5.11521	0.000915235	0.0368335	-0.492824
p2ry11	-	P2RY11	-2.33342	-4.69032	0.00156486	0.0487894	-0.972836
luzp2	ZDB-GENE-060503-278	LUZP2	-2.33838	-6.06851	0.000300843	0.0205035	0.668798
EYS	#N/A	#N/A	-2.34607	-5.05598	0.000984762	0.0381595	-0.379228
cbln20	ZDB-GENE-111109-2	C1QTNF8	-2.35189	-4.66028	0.00162695	0.0497531	-0.820768
oca2	ZDB-GENE-070718-4	OCA2	-2.3552	-5.94573	0.000344882	0.022252	0.529043
acsl3a	ZDB-GENE-050420-181	ACSL3	-2.35592	-9.04822	1.7926e-05	0.00377363	3.53941
zgc:171626	ZDB-GENE-071004-94	0	-2.35913	-6.01601	0.000318864	0.021199	0.575385
BX664625.1	#N/A	#N/A	-2.37561	-4.88762	0.00121591	0.0425568	-0.508758
adamts9	ZDB-GENE-070814-6	ADAMTS9	-2.38542	-6.19477	0.000261925	0.0186777	0.925705
proca1	ZDB-GENE-110418-1	PLA2G3	-2.39195	-7.07364	0.00010517	0.010336	1.40973
si:dkey-179a6.2	ZDB-GENE-071003-3	0	-2.41097	-5.08178	0.000953791	0.0376588	-0.338926
znf804a	ZDB-GENE-070912-632	ZNF804A	-2.41353	-4.73233	0.00148231	0.0478595	-0.82262
col5a3a	-	COL5A3	-2.42633	-5.24575	0.000780213	0.0338612	-0.318936
akap6	ZDB-GENE-120207-2	AKAP6	-2.43405	-6.25749	0.000244685	0.017938	0.930467
camkvl	ZDB-GENE-090311-58	CAMKV	-2.43953	-4.69926	0.00154688	0.0485638	-0.88166
hspa12b	ZDB-GENE-070226-1	HSPA12B	-2.46033	-5.41501	0.000636594	0.0305967	0.0278909
ptk2ba	ZDB-GENE-080207-1	PTK2B	-2.46091	-5.89552	0.000364895	0.0225462	0.294866
fabp7a	ZDB-GENE-000627-1	FABP7	-2.46202	-8.22309	3.6003e-05	0.00582018	2.55141
abcb11a	ZDB-GENE-050517-13	ABCB11	-2.4669	-7.78868	5.31958e-05	0.00693435	2.45248
xdh	ZDB-GENE-070719-9	XDH	-2.48705	-7.35914	7.96237e-05	0.00878733	2.09926
dclk1a	ZDB-GENE-061013-124	DCLK1	-2.50419	-5.47266	0.000594507	0.0297391	0.0984646
lsm14b	ZDB-GENE-040426-779	LSM14B	-2.52239	-7.97483	4.4908e-05	0.00634443	2.65335
zgc:158654	ZDB-GENE-070209-232	C16orf45	-2.52408	-5.36717	0.000673999	0.0314127	0.000384963
nrp1a	ZDB-GENE-030519-2	NRP1	-2.53654	-6.05551	0.000305198	0.0206962	0.59515
si:ch211-264e16.1	ZDB-GENE-060503-226	0	-2.53927	-5.34754	0.00069004	0.0318864	0.035005
BX005073.1	#N/A	#N/A	-2.56043	-6.52038	0.000184879	0.0150145	1.28668
dre-let-7a-4	ZDB-GENE-050103-2	MIRLET7A2	-2.59573	-4.90964	0.00118256	0.0419308	-0.482953
frmd3	-	FRMD3	-2.59628	-5.15664	0.000869804	0.035806	-0.229182
si:ch73-379f7.5	#N/A	#N/A	-2.61646	-5.50499	0.00057225	0.0293427	0.208713
COL5A3	ZDB-GENE-030131-968	0	-2.62048	-4.76493	0.00142151	0.0471193	-0.815062
PCDH12	ZDB-GENE-140106-126	PCDH12	-2.63565	-5.10931	0.00092192	0.0370475	-0.275128
si:ch73-44m9.2	#N/A	#N/A	-2.65728	-4.8109	0.00134035	0.0453189	-0.625926
CU896691.1	#N/A	#N/A	-2.66035	-5.41717	0.000634961	0.030592	0.114197
cngb3	ZDB-GENE-090611-1	CNGB3	-2.6621	-5.21939	0.000805617	0.034376	-0.178539
ezra	ZDB-GENE-050522-18	EZR	-2.6744	-6.66474	0.000159049	0.0135483	1.39632
pkdcc	ZDB-GENE-130530-599	PKDCC	-2.6814	-6.9349	0.00012077	0.0113363	1.69841
tmtops2b	ZDB-GENE-110411-43	0	-2.68304	-8.99754	1.86814e-05	0.00377363	3.50882
cldn5b	ZDB-GENE-041010-140	CLDN5	-2.69399	-5.42568	0.000628562	0.0305129	0.0599938
cygb1	ZDB-GENE-020513-1	CYGB	-2.70908	-6.75292	0.00014525	0.0127505	1.47147
si:ch73-380l3.3	ZDB-GENE-131121-27	0	-2.73509	-7.11026	0.000101435	0.0101529	1.86658
vcana	ZDB-GENE-011023-1	0	-2.7361	-5.34282	0.000693958	0.032013	-0.0722275
aatkb	ZDB-GENE-100812-6	AATK	-2.73792	-5.91645	0.000356399	0.0224704	0.589959
BX005223.3	#N/A	#N/A	-2.73989	-4.75603	0.00143783	0.0472741	-0.692688
tmem38a	ZDB-GENE-040426-1888	TMEM38A	-2.75218	-8.02544	4.29106e-05	0.00615846	2.69986
dvr1	ZDB-GENE-980526-389	GDF3	-2.75563	-6.00592	0.000322465	0.0213338	0.702643
skor1a	ZDB-GENE-080722-5	SKOR1	-2.76057	-6.52581	0.000183826	0.0149739	1.2232
AMER3	-	0	-2.76156	-4.89506	0.00120454	0.0423437	-0.678492
rhcga	ZDB-GENE-070424-81	RHCG	-2.77912	-5.42304	0.000630537	0.0305129	0.120649
tnc	ZDB-GENE-980526-104	TNC	-2.78426	-6.79401	0.000139277	0.0123865	1.29548
dlx4b	ZDB-GENE-990415-50	DLX4	-2.78653	-8.00717	4.362e-05	0.00622733	2.67634
kcnc4	ZDB-GENE-060503-773	KCNC4	-2.79061	-4.87064	0.00124233	0.0430924	-0.75386
atp1a3b	ZDB-GENE-001212-8	ATP1A3	-2.79216	-9.22856	1.55015e-05	0.00360588	3.56818
si:ch211-202n12.2	#N/A	#N/A	-2.80271	-7.09685	0.000102785	0.0101852	1.84218
fgf8a	ZDB-GENE-990415-72	FGF8	-2.81185	-5.0102	0.00104245	0.0388413	-0.455705
rnf41l	ZDB-GENE-030131-9441	RNF151	-2.82524	-5.31508	0.000717487	0.0326537	-0.184549
slc47a1	ZDB-GENE-050327-20	SLC47A1	-2.84613	-4.77778	0.00139829	0.0467678	-0.671942
stmn1b	ZDB-GENE-050417-397	STMN1	-2.84898	-5.80479	0.000404385	0.0235891	0.152344
si:ch73-106k19.4	#N/A	#N/A	-2.86658	-5.98161	0.000331317	0.0217489	0.71591
oclna	ZDB-GENE-040426-2685	OCLN	-2.87827	-6.84161	0.000132694	0.0120783	1.60325
si:ch211-222f23.7	#N/A	#N/A	-2.89072	-9.15723	1.6414e-05	0.00361975	3.63664
ugt1a7	ZDB-GENE-080227-6	UGT1A1	-2.89345	-8.56056	2.68888e-05	0.00476705	3.14277
CU459186.1	#N/A	#N/A	-2.90584	-6.03361	0.000312693	0.0209845	0.771144
si:dkey-283b15.2	ZDB-GENE-100921-93	0	-2.91299	-4.87994	0.00122778	0.0428038	-0.790093
hunk	ZDB-GENE-050309-240	HUNK	-2.92448	-5.13117	0.000897433	0.0364961	-0.3746
ndp	-	NDP	-2.9251	-10.7449	4.98816e-06	0.00215745	4.8053
si:ch73-380l3.1	#N/A	#N/A	-2.92704	-5.51565	0.000565112	0.0292964	-0.00304085
hbz	ZDB-GENE-101028-1	HBZ	-2.94182	-6.21077	0.000257404	0.0184224	0.966381
btk	ZDB-GENE-070531-1	BTK	-2.94375	-5.6813	0.00046589	0.0257378	0.38602
si:ch211-80h18.1	ZDB-GENE-070705-257	0	-2.96911	-11.0685	3.98825e-06	0.00204116	5.00843
LRRC71	#N/A	#N/A	-2.98078	-6.25795	0.000244562	0.017938	1.00506
adamts13	ZDB-GENE-070814-7	ADAMTS13	-2.99863	-5.91661	0.000356337	0.0224704	0.661814
alg13	ZDB-GENE-060307-1	ALG13	-2.99863	-5.91661	0.000356337	0.0224704	0.661814
bnip4	ZDB-GENE-051113-212	BNIP3	-3.00204	-5.8983	0.000363756	0.0225462	0.634305
adm2a	ZDB-GENE-041210-100	ADM2	-3.00262	-6.17157	0.000268638	0.0189508	0.750146
mmp11b	ZDB-GENE-070817-2	MMP11	-3.02338	-5.88591	0.000368872	0.0226348	0.409746
erbb2	ZDB-GENE-031118-121	ERBB2	-3.02418	-8.17932	3.7419e-05	0.00584869	2.81919
si:ch211-278p9.1	ZDB-GENE-081028-46	0	-3.03042	-6.69072	0.000154839	0.0133758	1.44368
cx43	ZDB-GENE-991105-4	GJA1	-3.03166	-5.44832	0.00061189	0.0300136	0.0561365
si:dkey-21p1.3	ZDB-GENE-081105-162	COL24A1	-3.04581	-6.66302	0.000159332	0.0135483	1.42267
adamts10	ZDB-GENE-081104-414	ADAMTS10	-3.05101	-5.11722	0.00091297	0.0367969	-0.538964
si:dkey-29l4.4	#N/A	#N/A	-3.06539	-4.89364	0.0012067	0.0423437	-0.633192
P2RY14	#N/A	#N/A	-3.08547	-5.2174	0.000807566	0.0343881	-0.117289
CR762475.2	#N/A	#N/A	-3.12011	-6.33614	0.00022481	0.0170334	1.09302
PRRT2	ZDB-GENE-121210-3	PRRT2	-3.12734	-7.60536	6.305e-05	0.00764629	2.30835
jak3	ZDB-GENE-070725-4	JAK3	-3.12888	-6.78257	0.000140912	0.0124503	1.54692
si:ch73-61d6.3	#N/A	#N/A	-3.14515	-6.38091	0.000214298	0.0166789	1.1419
hbl3	ZDB-GENE-000427-2	MBL2	-3.14906	-6.16915	0.00026935	0.0189508	0.871189
or110-1	ZDB-GENE-990415-193	0	-3.18025	-5.28495	0.000744039	0.0330312	-0.0388631
CXorf65	#N/A	#N/A	-3.192	-7.40324	7.63307e-05	0.00866305	2.11617
si:dkey-10f21.16	#N/A	#N/A	-3.19607	-5.07369	0.000963385	0.0378722	-0.749557
pck1	ZDB-GENE-030909-11	PCK1	-3.20137	-8.96271	1.92211e-05	0.00380563	3.44611
map1ab	ZDB-GENE-100426-3	MAP1A	-3.2018	-7.0299	0.000109833	0.0106782	1.40807
sp5a	ZDB-GENE-030430-2	SP5	-3.20447	-5.45572	0.000606549	0.0298596	0.154148
42250	#N/A	#N/A	-3.22445	-4.9794	0.00108334	0.03983	-0.426627
BX323854.1	#N/A	#N/A	-3.22715	-6.15012	0.000275013	0.0191767	0.907894
BX119910.9	#N/A	#N/A	-3.28837	-7.79708	5.2787e-05	0.00693435	2.4712
slc16a9a	ZDB-GENE-040426-1364	SLC16A9	-3.29145	-6.29362	0.000235323	0.017488	0.92925
gpnmb	ZDB-GENE-060503-106	GPNMB	-3.30021	-6.95889	0.000117899	0.0112759	1.67522
CABZ01074130.1	#N/A	#N/A	-3.30215	-4.8404	0.00129094	0.0441015	-0.640195
otof	ZDB-GENE-030131-7778	OTOF	-3.30335	-5.93126	0.00035052	0.0223758	0.533535
or119-2	ZDB-GENE-010308-22	OR8G5	-3.31321	-4.96556	0.00110228	0.0402414	-0.418578
lrfn4a	ZDB-GENE-091113-56	LRFN4	-3.32427	-7.35074	8.02693e-05	0.008815	1.97201
CCDC178	-	CCDC178	-3.32729	-6.51321	0.000186276	0.0150828	1.26947
PPP2R5B	-	PPP2R5B	-3.32875	-5.07999	0.000955912	0.0376863	-0.526004
adra1bb	ZDB-GENE-041114-51	ADRA1B	-3.33879	-5.21898	0.000806014	0.034376	-0.120806
CU570889.1	#N/A	#N/A	-3.34073	-5.45328	0.000608301	0.0298916	0.141325
neto1	ZDB-GENE-070912-592	NETO1	-3.34623	-4.6608	0.00162586	0.0497531	-0.819277
klhdc8b	-	KLHDC8B	-3.34776	-4.89444	0.00120548	0.0423437	-0.505541
FP236606.1	#N/A	#N/A	-3.37426	-8.98198	1.89203e-05	0.00377363	3.48392
sfrp1b	ZDB-GENE-061103-1	SFRP1	-3.38176	-7.26488	8.72048e-05	0.00930511	2.00455
kiaa1549la	ZDB-GENE-061207-55	KIAA1549L	-3.39102	-6.22762	0.000252735	0.018301	0.879655
lrfn4b	ZDB-GENE-070705-473	LRFN4	-3.40061	-5.84773	0.00038514	0.0229099	0.513447
dusp14	ZDB-GENE-041010-162	DUSP14	-3.42263	-7.45057	7.29629e-05	0.00845777	2.18224
si:dkey-14a7.6	#N/A	#N/A	-3.4242	-6.36297	0.000218443	0.0168552	1.12098
cldn7b	ZDB-GENE-001103-5	CLDN7	-3.43204	-5.88664	0.000368566	0.0226348	0.61657
adrb3a	ZDB-GENE-080917-21	ADRB3	-3.434	-8.22169	3.60476e-05	0.00582018	2.85021
dnase1l3l	ZDB-GENE-040718-100	DNASE1L3	-3.43935	-5.10241	0.000929792	0.0371215	-0.259931
pcsk9	ZDB-GENE-060927-1	PCSK9	-3.44606	-4.85076	0.00127406	0.0438008	-0.596951
si:ch1073-416j23.1	ZDB-GENE-100922-35	RACGAP1	-3.44852	-6.16652	0.000270124	0.0189508	0.808975
col17a1a	ZDB-GENE-090313-107	COL17A1	-3.47125	-10.2139	7.29625e-06	0.00247388	4.37407
dcxr	ZDB-GENE-030131-7002	DCXR	-3.47722	-6.34345	0.000223055	0.0169478	1.10579
CR854855.2	#N/A	#N/A	-3.47875	-7.09588	0.000102884	0.0101852	1.84814
si:ch211-191i18.4	ZDB-GENE-060503-15	CARTPT	-3.51139	-7.75183	5.50304e-05	0.00696011	2.45152
CT025914.2	#N/A	#N/A	-3.54777	-4.91422	0.00117576	0.0418536	-0.489455
mmp9	ZDB-GENE-040426-2132	MMP9	-3.55246	-6.56965	0.000175576	0.0145198	1.04718
gb:dt867253	#N/A	#N/A	-3.55513	-8.99097	1.87818e-05	0.00377363	3.49403
ttll9	ZDB-GENE-030131-1582	TTLL9	-3.56254	-7.41906	7.51864e-05	0.00864166	2.11941
zgc:154125	ZDB-GENE-061013-717	FCER1A	-3.56394	-5.64452	0.000486142	0.0263732	0.364595
BX323836.1	#N/A	#N/A	-3.57625	-5.92578	0.000352685	0.0224091	0.672282
grin2bb	ZDB-GENE-061207-27	GRIN2B	-3.63644	-9.17216	1.62181e-05	0.00360588	3.64859
scn4aa	ZDB-GENE-051201-2	SCN4A	-3.64443	-6.03632	0.000311757	0.0209837	0.789755
v2ra1	ZDB-GENE-050419-156	CASR	-3.6647	-8.36963	3.16797e-05	0.00547332	2.93902
foxg1c	ZDB-GENE-050419-26	FOXG1	-3.67792	-4.98443	0.00107655	0.0397299	-0.404324
si:ch211-214p13.9	ZDB-GENE-060503-213	0	-3.69533	-6.64756	0.000161904	0.013653	1.3948
si:dkey-26g8.12	ZDB-GENE-121214-233	IFIT1	-3.69615	-5.23515	0.000790319	0.0340817	-0.31391
apod	ZDB-GENE-060929-148	APOD	-3.71559	-5.94415	0.00034549	0.022252	0.680062
skor1b	ZDB-GENE-050419-82	SKOR1	-3.7243	-7.89244	4.83845e-05	0.00659512	2.57697
disp2	ZDB-GENE-030915-1	DISP2	-3.73385	-6.24774	0.00024728	0.0180308	0.929964
CR385022.1	#N/A	#N/A	-3.80681	-6.74851	0.000145908	0.012767	1.51092
CABZ01079442.1	#N/A	#N/A	-3.8247	-7.78701	5.32774e-05	0.00693435	2.40469
si:dkey-173l11.5	ZDB-GENE-110406-4	CDH3	-3.84882	-5.42266	0.000630824	0.0305129	0.105911
si:ch211-209p16.4	#N/A	#N/A	-3.85576	-7.63997	6.10446e-05	0.00749247	2.34128
nacad	ZDB-GENE-091020-7	NACAD	-3.90364	-7.35836	7.96836e-05	0.00878733	2.01366
pcdh15b	ZDB-GENE-050214-1	PCDH15	-3.91291	-4.70022	0.00154496	0.0485598	-0.8153
mmp16b	ZDB-GENE-061009-22	MMP16	-3.92312	-4.77373	0.00140558	0.0468958	-0.709861
spata4	ZDB-GENE-050417-153	SPATA4	-3.92782	-5.40285	0.000645881	0.0305967	0.0606288
KCNAB2	-	KCNAB2	-3.94652	-6.35652	0.000219956	0.0168727	1.08093
CR339041.2	#N/A	#N/A	-3.95049	-5.31096	0.000721054	0.0326537	-0.0913616
upp2	ZDB-GENE-040426-830	UPP2	-3.98561	-5.65966	0.00047769	0.0260188	0.355635
ntn2	ZDB-GENE-050310-2	NTN3	-3.98607	-7.14378	9.81438e-05	0.0099417	1.89865
snx10a	ZDB-GENE-050809-44	SNX10	-4.00457	-5.8686	0.000376151	0.0227748	0.593016
myo3b	ZDB-GENE-070706-2	MYO3B	-4.0195	-6.44563	0.000200048	0.0160068	1.20686
mylka	ZDB-GENE-030131-8207	MYLK	-4.04232	-7.18926	9.38667e-05	0.0097206	1.91726
si:ch211-281p14.2	#N/A	#N/A	-4.0508	-7.92051	4.71675e-05	0.00654263	2.51527
il12rb2	ZDB-GENE-080107-3	IL12RB2	-4.05534	-6.39937	0.000210124	0.0165686	1.16318
si:dkey-197d18.3	ZDB-GENE-041014-80	FAM47C	-4.08723	-5.69213	0.000460107	0.025573	0.414184
tbpl2	ZDB-GENE-040520-3	TBPL2	-4.12649	-4.81017	0.00134161	0.0453189	-0.66246
si:dkey-208k4.10	#N/A	#N/A	-4.14671	-5.28794	0.000741356	0.032966	-0.0436272
ctslb	ZDB-GENE-980526-285	CTSL	-4.17507	-8.16095	3.80315e-05	0.00589488	2.70566
CR456624.1	#N/A	#N/A	-4.17627	-8.23169	3.5732e-05	0.00582018	2.80781
alx4a	ZDB-GENE-070712-3	ALX4	-4.18595	-9.21406	1.56824e-05	0.00360588	3.63054
KCNIP4	#N/A	#N/A	-4.19736	-10.9497	4.3267e-06	0.00205504	4.90048
prelp	ZDB-GENE-080327-24	PRELP	-4.29694	-7.19703	9.31571e-05	0.0097206	1.94903
npvf	ZDB-GENE-070424-226	NPVF	-4.29704	-4.86328	0.00125396	0.0434403	-0.550002
cdh13	ZDB-GENE-060503-286	CDH13	-4.36958	-7.58963	6.39863e-05	0.00765637	2.18948
zgc:153968	ZDB-GENE-061027-211	PRSS48	-4.43613	-7.34299	8.0869e-05	0.00884505	2.03984
prlh2r	ZDB-GENE-120411-41	PRLHR	-4.44567	-9.18789	1.60147e-05	0.00360588	3.57572
steap3	ZDB-GENE-081104-268	STEAP3	-4.45653	-7.14942	9.76017e-05	0.0099417	1.83233
or109-4	ZDB-GENE-070804-5	0	-4.5171	-9.62346	1.137e-05	0.0030099	3.73234
si:dkey-206f10.1	ZDB-GENE-041014-154	ADCY8	-4.51758	-8.27287	3.44648e-05	0.00573885	2.90616
si:ch211-125o16.4	ZDB-GENE-131120-100	AHNAK2	-4.53307	-7.65956	5.99406e-05	0.0073904	2.3759
slco2b1	ZDB-GENE-051023-6	SLCO2B1	-4.54226	-12.9794	1.18659e-06	0.00107288	6.07799
rxfp3.2a	ZDB-GENE-121026-2	RXFP3	-4.58331	-8.13634	3.88696e-05	0.00592324	2.73997
sema3c	ZDB-GENE-050513-5	SEMA3C	-4.63827	-6.32255	0.000228115	0.0171878	1.07545
coch	ZDB-GENE-030616-403	COCH	-4.67139	-10.9272	4.39418e-06	0.00205504	4.92279
si:dkey-286j17.3	#N/A	#N/A	-4.67306	-10.9942	4.19617e-06	0.00205504	4.6778
tbr1b	ZDB-GENE-000323-1	TBR1	-4.69897	-6.0927	0.000292919	0.0201062	0.830266
fgf11b	ZDB-GENE-100316-2	FGF11	-4.78471	-12.1719	1.93912e-06	0.00122322	5.42584
pdk2	ZDB-GENE-040426-939	PDK2	-4.82707	-5.59654	0.000514031	0.0274929	0.296929
TMEM255B	-	0	-4.8323	-5.74197	0.000434479	0.0245526	0.46297
sntg2	ZDB-GENE-060526-196	SNTG2	-4.83444	-6.5948	0.000171027	0.0141869	1.31677
fam150bb	ZDB-GENE-111115-2	FAM150B	-4.85439	-9.54687	1.20641e-05	0.00308717	3.78001
tmem176l.3a	ZDB-GENE-080829-13	MS4A5	-4.8761	-7.18947	9.38476e-05	0.0097206	1.92726
si:ch211-170n20.3	ZDB-GENE-131121-365	0	-4.87955	-12.2986	1.79183e-06	0.00120587	5.78645
DNHD1	-	DNHD1	-4.90453	-10.6366	5.38312e-06	0.00215745	4.62068
sdk1a	ZDB-GENE-081104-374	SDK1	-4.91286	-10.3852	6.44186e-06	0.00227029	4.55617
fgfbp2a	ZDB-GENE-030131-8319	FGFBP2	-4.95064	-10.0958	7.95858e-06	0.00253972	4.13722
gulp1b	ZDB-GENE-120228-2	GULP1	-4.97124	-15.5368	2.96188e-07	0.000446339	7.02125
si:dkey-11o15.5	ZDB-GENE-091204-172	0	-4.99023	-6.97798	0.000115668	0.0111654	1.72561
map1lc3c	ZDB-GENE-040426-1080	MAP1LC3C	-5.1073	-8.0377	4.24415e-05	0.00615846	2.65106
si:dkeyp-114g9.1	ZDB-GENE-030131-5466	0	-5.15343	-5.82689	0.00039435	0.0232538	0.563284
SDSL	ZDB-GENE-131121-410	SDSL	-5.16271	-8.67331	2.44416e-05	0.00441986	3.13064
habp2	ZDB-GENE-030131-4721	HABP2	-5.1854	-9.8443	9.60568e-06	0.00274614	4.11304
vgll2b	ZDB-GENE-050809-113	VGLL2	-5.21965	-9.57444	1.18089e-05	0.00307997	3.89391
defbl1	ZDB-GENE-070207-1	0	-5.25457	-8.45791	2.93555e-05	0.00513824	3.06886
dbx1b	ZDB-GENE-000128-11	DBX1	-5.27571	-6.1928	0.000262488	0.0186777	0.643818
ak5	-	AK5	-5.28027	-11.2426	3.54458e-06	0.00188523	5.11183
zmp:0000000759	ZDB-GENE-130530-762	COL28A1	-5.29549	-11.0277	4.1011e-06	0.00205504	4.84953
si:busm1-105l16.2	ZDB-GENE-030616-108	0	-5.37432	-12.5551	1.53043e-06	0.00113206	5.65632
dnajc22	ZDB-GENE-090313-196	DNAJC22	-5.4171	-6.87019	0.000128909	0.0118531	1.62104
gcshb	ZDB-GENE-040718-319	GCSH	-5.42782	-10.6093	5.48808e-06	0.00215745	4.67278
CD37	#N/A	#N/A	-5.43442	-6.99343	0.000113897	0.0110338	1.75266
erc1a	ZDB-GENE-091214-5	ERC1	-5.54924	-12.6965	1.40476e-06	0.00108869	5.88276
BX649490.2	#N/A	#N/A	-5.56732	-8.76711	2.25941e-05	0.0041416	3.18369
vwf	ZDB-GENE-070103-1	VWF	-5.59982	-12.2324	1.86715e-06	0.00120587	5.7756
si:dkey-188i13.7	ZDB-GENE-090312-190	IFI27L2	-5.78725	-6.02785	0.0003147	0.0209845	0.561483
gata1a	ZDB-GENE-980526-268	GATA1	-5.87297	-8.11731	3.95319e-05	0.00595724	2.76496
zgc:174719	ZDB-GENE-080213-13	0	-5.87891	-9.71876	1.05677e-05	0.00289545	3.86898
SI:DKEY-79P17.2	ZDB-GENE-081104-434	LCT	-5.8915	-11.8928	2.31369e-06	0.00142634	5.30068
GALNTL6	#N/A	#N/A	-5.95912	-7.60378	6.31436e-05	0.00764629	2.32525
npy8ar	ZDB-GENE-990415-175	NPY4R	-6.05229	-13.3531	9.54314e-07	0.000958732	5.66927
fez1	ZDB-GENE-040426-2723	FEZ1	-6.13243	-16.8882	1.54805e-07	0.000262443	7.48289
tmprss4b	ZDB-GENE-030131-5862	TMPRSS4	-6.18333	-11.1494	3.77483e-06	0.00196908	4.98752
prdm13	ZDB-GENE-080616-1	PRDM13	-6.24704	-9.00806	1.85217e-05	0.00377363	3.44861
CABZ01085192.1	#N/A	#N/A	-6.28248	-9.55489	1.19892e-05	0.00308717	3.86011
CR847986.1	#N/A	#N/A	-6.32171	-14.7354	4.46486e-07	0.000550496	6.8193
mxra8a	ZDB-GENE-060503-671	MXRA8	-6.36671	-17.4773	1.18467e-07	0.000258451	7.49569
st14a	ZDB-GENE-030131-6496	ST14	-6.38733	-21.3431	2.47268e-08	0.000104769	9.05754
pygma	ZDB-GENE-050522-482	PYGM	-6.70227	-9.9366	8.96066e-06	0.00265191	4.2152
si:ch211-106h4.4	ZDB-GENE-070705-14	MAMDC4	-6.92526	-12.8287	1.2977e-06	0.001074	6.0213
six6b	ZDB-GENE-050522-308	SIX6	-6.93519	-9.64723	1.11637e-05	0.00299818	3.92277
NTN5	#N/A	#N/A	-7.20195	-10.63	5.40813e-06	0.00215745	4.54005
esama	ZDB-GENE-090629-1	ESAM	-7.23192	-10.1049	7.90522e-06	0.00253972	4.20082
CR293515.1	#N/A	#N/A	-7.30209	-9.83383	9.68207e-06	0.00274614	4.14528
fgf5	ZDB-GENE-050201-6	FGF5	-7.51906	-10.0437	8.27201e-06	0.00256374	4.14858
si:ch211-156p11.1	#N/A	#N/A	-7.53543	-10.5862	5.5784e-06	0.00216163	4.62617
mybpc2b	ZDB-GENE-050320-80	MYBPC2	-7.60395	-15.399	3.17399e-07	0.00045256	7.14773
si:dkey-206f10.7	ZDB-GENE-130531-14	FAM47C	-7.7205	-10.8713	4.56752e-06	0.0020649	4.66274
BX324215.4	#N/A	#N/A	-7.86682	-17.0317	1.44922e-07	0.000262067	7.06592
atp2a1l	ZDB-GENE-041229-2	ATP2A1	-7.96038	-8.34334	3.24108e-05	0.00556419	2.97381
lepb	ZDB-GENE-041210-183	0	-8.0205	-16.3689	1.9745e-07	0.00031505	7.3351
lmx1bb	ZDB-GENE-050114-2	LMX1B	-8.09243	-21.206	2.60129e-08	0.000104769	8.90181
si:ch211-135l21.9	#N/A	#N/A	-8.35277	-10.4386	6.19857e-06	0.00227029	4.53937

## Sheet: All_Diff_Expressed
Key: (+) logFC/t-stat = Upregulation in R1(drug-resistant) and (-) logFC/t-stat = DownRegulation in DMSO
GeneName	logFC	t	P.Value	adj.P.Val	B
adcy2b	4.56931	21.1021	2.70373e-08	0.000104769	9.69199
ADTRP	7.09276	21.1614	2.64476e-08	0.000104769	9.18083
st14a	-6.38733	-21.3431	2.47268e-08	0.000104769	9.05754
tbx20	9.2916	26.2365	4.85067e-09	7.24665e-05	8.9879
si:zfos-1833e7.4	9.40773	25.9177	5.34315e-09	7.24665e-05	8.97586
lmx1bb	-8.09243	-21.206	2.60129e-08	0.000104769	8.90181
SLC44A4	6.72168	19.1717	5.74321e-08	0.000194731	8.51952
si:ch211-256e16.9	8.25149	22.3949	1.69308e-08	0.000104769	8.22236
si:ch1073-78m18.1	11.3546	18.3356	8.14415e-08	0.000245456	8.07383
sdr42e2	6.96688	17.2023	1.3408e-07	0.00025978	7.66509
mxra8a	-6.36671	-17.4773	1.18467e-07	0.000258451	7.49569
fez1	-6.13243	-16.8882	1.54805e-07	0.000262443	7.48289
lepb	-8.0205	-16.3689	1.9745e-07	0.00031505	7.3351
notum1a	6.68161	15.204	3.50369e-07	0.00045256	7.17996
mybpc2b	-7.60395	-15.399	3.17399e-07	0.00045256	7.14773
si:ch211-256e16.6	7.06443	17.8692	9.9623e-08	0.000258451	7.1368
BX324215.4	-7.86682	-17.0317	1.44922e-07	0.000262067	7.06592
nmur1	7.25249	17.3779	1.23866e-07	0.000258451	7.04229
gulp1b	-4.97124	-15.5368	2.96188e-07	0.000446339	7.02125
itgam	6.98918	17.4127	1.21945e-07	0.000258451	7.01862
CR847986.1	-6.32171	-14.7354	4.46486e-07	0.000550496	6.8193
tagln3b	6.07985	13.6945	7.85908e-07	0.000819914	6.59546
si:dkey-1h24.6	5.85161	14.0188	6.56211e-07	0.000711989	6.54141
CABZ01083267.1	6.361	15.2111	3.49104e-07	0.00045256	6.33479
pyroxd2	4.79439	13.2591	1.00756e-06	0.000966201	6.28227
si:zfos-1833e7.2	7.36921	14.1037	6.26361e-07	0.000707919	6.15595
CABZ01073083.1	6.94864	13.2161	1.03299e-06	0.000966201	6.15324
si:dkey-7j14.6	4.96693	12.7798	1.3362e-06	0.001074	6.10768
slco2b1	-4.54226	-12.9794	1.18659e-06	0.00107288	6.07799
CABZ01053757.1	6.01609	14.4024	5.3279e-07	0.000628345	6.04066
si:ch211-106h4.4	-6.92526	-12.8287	1.2977e-06	0.001074	6.0213
pde8b	3.95084	12.8395	1.28938e-06	0.001074	5.97198
erc1a	-5.54924	-12.6965	1.40476e-06	0.00108869	5.88276
cpne4	3.80409	12.7674	1.34622e-06	0.001074	5.85513
rragd	3.57838	12.5404	1.54419e-06	0.00113206	5.83741
eya4	3.12009	12.253	1.84334e-06	0.00120587	5.7884
si:ch211-170n20.3	-4.87955	-12.2986	1.79183e-06	0.00120587	5.78645
vwf	-5.59982	-12.2324	1.86715e-06	0.00120587	5.7756
egf	5.35331	12.4846	1.59771e-06	0.00114047	5.71639
npy8ar	-6.05229	-13.3531	9.54314e-07	0.000958732	5.66927
si:busm1-105l16.2	-5.37432	-12.5551	1.53043e-06	0.00113206	5.65632
GPSM3	6.42863	12.3149	1.77376e-06	0.00120587	5.59918
znf516	2.98242	11.7818	2.48469e-06	0.00145421	5.47927
myo5b	2.11912	11.7748	2.49607e-06	0.00145421	5.45267
fgf11b	-4.78471	-12.1719	1.93912e-06	0.00122322	5.42584
p2rx4a	3.49131	11.7276	2.57335e-06	0.00145421	5.40731
SI:DKEY-79P17.2	-5.8915	-11.8928	2.31369e-06	0.00142634	5.30068
evx1	3.59451	11.4013	3.18754e-06	0.00176453	5.11885
si:dkey-204a24.10	5.08672	11.3507	3.29684e-06	0.00178853	5.11561
ak5	-5.28027	-11.2426	3.54458e-06	0.00188523	5.11183
galr1	6.50808	11.7497	2.53677e-06	0.00145421	5.044
si:ch211-80h18.1	-2.96911	-11.0685	3.98825e-06	0.00204116	5.00843
tmprss4b	-6.18333	-11.1494	3.77483e-06	0.00196908	4.98752
coch	-4.67139	-10.9272	4.39418e-06	0.00205504	4.92279
KCNIP4	-4.19736	-10.9497	4.3267e-06	0.00205504	4.90048
pcdh10a	2.98658	10.8742	4.55831e-06	0.0020649	4.88801
zmp:0000000759	-5.29549	-11.0277	4.1011e-06	0.00205504	4.84953
zcchc24	2.94949	10.7973	4.80871e-06	0.0021383	4.84101
ndp	-2.9251	-10.7449	4.98816e-06	0.00215745	4.8053
cd226	3.72802	10.7334	5.02839e-06	0.00215745	4.79703
rab20	2.76052	10.6881	5.19106e-06	0.00215745	4.75108
si:dkey-286j17.3	-4.67306	-10.9942	4.19617e-06	0.00205504	4.6778
gcshb	-5.42782	-10.6093	5.48808e-06	0.00215745	4.67278
si:dkey-206f10.7	-7.7205	-10.8713	4.56752e-06	0.0020649	4.66274
rab42b	5.88791	10.9639	4.28462e-06	0.00205504	4.65639
cant1a	1.74363	10.6168	5.45882e-06	0.00215745	4.62723
si:ch211-156p11.1	-7.53543	-10.5862	5.5784e-06	0.00216163	4.62617
DNHD1	-4.90453	-10.6366	5.38312e-06	0.00215745	4.62068
pnpla3	3.80618	10.4621	6.09492e-06	0.00227029	4.61029
fam132a	3.74267	10.6184	5.45264e-06	0.00215745	4.57145
col4a1	3.68146	10.3934	6.40389e-06	0.00227029	4.56203
sdk1a	-4.91286	-10.3852	6.44186e-06	0.00227029	4.55617
NTN5	-7.20195	-10.63	5.40813e-06	0.00215745	4.54005
si:ch211-135l21.9	-8.35277	-10.4386	6.19857e-06	0.00227029	4.53937
BAI2	5.88813	10.4662	6.07703e-06	0.00227029	4.50534
scg2a	4.42486	10.4267	6.25174e-06	0.00227029	4.48327
col17a1a	-3.47125	-10.2139	7.29625e-06	0.00247388	4.37407
si:ch211-71m22.3	7.72698	10.3217	6.74465e-06	0.00234549	4.36215
st8sia4	2.50457	10.0744	8.08591e-06	0.00255035	4.32184
sp8b	3.23733	10.0363	8.3174e-06	0.00256374	4.30342
VTCN1	4.86986	10.2487	7.11248e-06	0.0024421	4.28143
zgc:66382	6.10581	10.3846	6.44469e-06	0.00227029	4.28076
ucp3	4.0887	9.9956	8.57375e-06	0.00261307	4.27365
cplx3a	5.2247	10.114	7.85212e-06	0.00253972	4.24922
ptgs2a	3.99582	10.1282	7.77014e-06	0.00253972	4.2426
pygma	-6.70227	-9.9366	8.96066e-06	0.00265191	4.2152
esama	-7.23192	-10.1049	7.90522e-06	0.00253972	4.20082
ntng2a	6.2875	9.93157	8.99451e-06	0.00265191	4.17887
fgf5	-7.51906	-10.0437	8.27201e-06	0.00256374	4.14858
CR293515.1	-7.30209	-9.83383	9.68207e-06	0.00274614	4.14528
sgcg	3.13825	9.83468	9.67586e-06	0.00274614	4.14406
fgfbp2a	-4.95064	-10.0958	7.95858e-06	0.00253972	4.13722
si:ch1073-160m15.1	5.41117	10.1604	7.58805e-06	0.00253972	4.11764
dlx3b	-2.02298	-9.94354	8.91411e-06	0.00265191	4.11344
habp2	-5.1854	-9.8443	9.60568e-06	0.00274614	4.11304
CABZ01064108.1	4.53073	9.82879	9.71904e-06	0.00274614	4.07175
cfb	3.40274	9.65995	1.1055e-05	0.00299818	4.01665
vim	3.12193	9.61671	1.14293e-05	0.0030099	3.94477
six6b	-6.93519	-9.64723	1.11637e-05	0.00299818	3.92277
vgll2b	-5.21965	-9.57444	1.18089e-05	0.00307997	3.89391
zgc:174719	-5.87891	-9.71876	1.05677e-05	0.00289545	3.86898
CABZ01085192.1	-6.28248	-9.55489	1.19892e-05	0.00308717	3.86011
hs3st3b1a	5.01156	9.76789	1.0179e-05	0.00284644	3.82967
rhpn2	2.46113	9.40391	1.34898e-05	0.00338807	3.82509
si:dkey-184n1.1	4.97686	9.74261	1.0377e-05	0.00287221	3.81434
fam150bb	-4.85439	-9.54687	1.20641e-05	0.00308717	3.78001
or109-4	-4.5171	-9.62346	1.137e-05	0.0030099	3.73234
UACA	1.86225	9.48482	1.26612e-05	0.00320967	3.72749
hoxa9a	3.33645	9.21817	1.56309e-05	0.00360588	3.67538
dnah11	3.37255	9.20823	1.57557e-05	0.00360588	3.67319
grin2bb	-3.63644	-9.17216	1.62181e-05	0.00360588	3.64859
hoxa13a	2.95911	9.17265	1.62117e-05	0.00360588	3.64245
mapk8ip1	-2.06601	-9.25632	1.51619e-05	0.00360588	3.64039
si:ch211-222f23.7	-2.89072	-9.15723	1.6414e-05	0.00361975	3.63664
alx4a	-4.18595	-9.21406	1.56824e-05	0.00360588	3.63054
znf395b	1.66727	9.3272	1.43317e-05	0.00353407	3.62177
si:dkey-23a11.3	4.40202	9.26766	1.50256e-05	0.00360588	3.61441
bai3	1.806	9.34664	1.4113e-05	0.00351207	3.61227
prlh2r	-4.44567	-9.18789	1.60147e-05	0.00360588	3.57572
atp1a3b	-2.79216	-9.22856	1.55015e-05	0.00360588	3.56818
si:ch211-282f6.1	3.76209	9.21598	1.56583e-05	0.00360588	3.56144
acsl3a	-2.35592	-9.04822	1.7926e-05	0.00377363	3.53941
si:ch73-34j14.2	5.99786	9.19483	1.59257e-05	0.00360588	3.53335
bai2	3.54994	9.00918	1.85048e-05	0.00377363	3.52064
srp68	2.00359	9.25372	1.51933e-05	0.00360588	3.51421
tmtops2b	-2.68304	-8.99754	1.86814e-05	0.00377363	3.50882
gb:dt867253	-3.55513	-8.99097	1.87818e-05	0.00377363	3.49403
ankrd6a	3.82883	9.04379	1.79907e-05	0.00377363	3.49105
FP236606.1	-3.37426	-8.98198	1.89203e-05	0.00377363	3.48392
CABZ01056051.1	4.07022	9.02807	1.82222e-05	0.00377363	3.44947
prdm13	-6.24704	-9.00806	1.85217e-05	0.00377363	3.44861
pck1	-3.20137	-8.96271	1.92211e-05	0.00380563	3.44611
angptl6	5.78999	8.92967	1.97491e-05	0.00388185	3.43569
ankef1a	3.26992	8.91247	2.00304e-05	0.0039088	3.40448
b3gnt2b	2.30267	9.04408	1.79864e-05	0.00377363	3.40413
bcmo1	4.72181	8.98202	1.89198e-05	0.00377363	3.39412
si:dkey-221j11.3	5.47857	9.03575	1.81087e-05	0.00377363	3.39101
si:dkey-204a24.11	4.47819	8.86012	2.09143e-05	0.00399507	3.38057
flvcr1	-1.46353	-9.0409	1.8033e-05	0.00377363	3.36993
plcl1	2.36589	8.82024	2.16169e-05	0.00407194	3.35549
coro1ca	1.48905	9.03207	1.81631e-05	0.00377363	3.35101
cryba2b	4.2003	8.83191	2.14086e-05	0.00406089	3.3147
calcr	4.36951	8.77945	2.23628e-05	0.0041416	3.30789
tnfsf10l3	4.13927	8.76693	2.25975e-05	0.0041416	3.29216
evpla	3.29571	8.71955	2.35107e-05	0.00428004	3.28637
prkar1b	2.02986	8.79705	2.20374e-05	0.00412252	3.26795
capn2a	1.72084	8.89754	2.02782e-05	0.0039289	3.21709
jam3b	1.86628	8.86361	2.0854e-05	0.00399507	3.19534
BX649490.2	-5.56732	-8.76711	2.25941e-05	0.0041416	3.18369
ugt1a7	-2.89345	-8.56056	2.68888e-05	0.00476705	3.14277
SDSL	-5.16271	-8.67331	2.44416e-05	0.00441986	3.13064
defbl1	-5.25457	-8.45791	2.93555e-05	0.00513824	3.06886
cast	1.51732	8.58148	2.64147e-05	0.00471381	2.98167
atp2a1l	-7.96038	-8.34334	3.24108e-05	0.00556419	2.97381
atp9b	1.61009	8.62096	2.55455e-05	0.00458889	2.95545
si:ch1073-459b3.2	2.62324	8.31865	3.31144e-05	0.00561393	2.94826
v2ra1	-3.6647	-8.36963	3.16797e-05	0.00547332	2.93902
MREG	2.76806	8.27217	3.4486e-05	0.00573885	2.90968
si:dkey-206f10.1	-4.51758	-8.27287	3.44648e-05	0.00573885	2.90616
anxa5b	1.68567	8.45768	2.93613e-05	0.00513824	2.87411
adrb3a	-3.434	-8.22169	3.60476e-05	0.00582018	2.85021
sesn1	1.55311	8.44371	2.97162e-05	0.00516701	2.83723
six4a	4.2147	8.20263	3.66574e-05	0.00584869	2.82379
si:zfos-1169d6.3	4.1681	8.18109	3.73605e-05	0.00584869	2.82199
erbb2	-3.02418	-8.17932	3.7419e-05	0.00584869	2.81919
CR456624.1	-4.17627	-8.23169	3.5732e-05	0.00582018	2.80781
gata1a	-5.87297	-8.11731	3.95319e-05	0.00595724	2.76496
ampd3a	3.41166	8.08876	4.05491e-05	0.00604338	2.75488
rxfp3.2a	-4.58331	-8.13634	3.88696e-05	0.00592324	2.73997
fscn2a	3.86408	8.10471	3.99771e-05	0.00599105	2.73726
si:ch73-204p21.2	1.88574	8.24138	3.5429e-05	0.00582018	2.7354
slit1a	4.43779	8.19433	3.69264e-05	0.00584869	2.71513
CARKD	1.69664	8.3295	3.28033e-05	0.00559615	2.7063
ctslb	-4.17507	-8.16095	3.80315e-05	0.00589488	2.70566
slit3	3.29987	8.02904	4.27722e-05	0.00615846	2.70129
tmem38a	-2.75218	-8.02544	4.29106e-05	0.00615846	2.69986
fgfr4	3.8217	8.14181	3.86817e-05	0.00592324	2.69636
dlx4b	-2.78653	-8.00717	4.362e-05	0.00622733	2.67634
apof	3.60811	8.28292	3.41632e-05	0.00573885	2.67436
rasgrp4	-2.20154	-8.06736	4.13305e-05	0.00609288	2.67385
plp1b	3.41727	8.14009	3.87406e-05	0.00592324	2.67229
col8a1a	3.62482	8.12894	3.91256e-05	0.00592895	2.66758
dact1	2.24911	8.24485	3.53213e-05	0.00582018	2.66435
lsm14b	-2.52239	-7.97483	4.4908e-05	0.00634443	2.65335
fam102aa	2.14549	8.02593	4.28917e-05	0.00615846	2.65129
map1lc3c	-5.1073	-8.0377	4.24415e-05	0.00615846	2.65106
khdrbs3	2.33907	8.17633	3.75178e-05	0.00584869	2.63763
nxph2a	3.57583	7.94491	4.61372e-05	0.00648431	2.63002
ppfibp2b	1.87826	8.20011	3.67388e-05	0.00584869	2.60677
cspg5a	4.25471	7.91798	4.72758e-05	0.00654263	2.60494
spon1b	2.37829	7.92792	4.68519e-05	0.00654263	2.59773
epha4b	3.68188	7.89532	4.82582e-05	0.00659512	2.58366
skor1b	-3.7243	-7.89244	4.83845e-05	0.00659512	2.57697
fabp7a	-2.46202	-8.22309	3.6003e-05	0.00582018	2.55141
cyb5r2	-1.89243	-8.07233	4.11474e-05	0.00609288	2.54677
urah	4.74025	7.88318	4.87936e-05	0.00661764	2.53519
atp1a1b	2.38521	7.86226	4.97323e-05	0.00671139	2.53279
MGAT5B	4.34709	7.90153	4.79866e-05	0.00659512	2.51732
si:ch211-281p14.2	-4.0508	-7.92051	4.71675e-05	0.00654263	2.51527
tmem30c	2.46079	7.84489	5.05266e-05	0.00678483	2.51428
otop2	3.34775	7.78391	5.34296e-05	0.00693435	2.48746
BX119910.9	-3.28837	-7.79708	5.2787e-05	0.00693435	2.4712
GALNT9	2.96607	7.76601	5.43161e-05	0.00696011	2.45619
abcb11a	-2.4669	-7.78868	5.31958e-05	0.00693435	2.45248
si:ch211-191i18.4	-3.51139	-7.75183	5.50304e-05	0.00696011	2.45152
aox1	4.29769	7.74961	5.51433e-05	0.00696011	2.45117
ctdspla	2.1164	7.79634	5.28232e-05	0.00693435	2.44789
rab34b	1.61588	8.04985	4.19826e-05	0.00615556	2.44001
acot7	-1.43383	-7.98674	4.44289e-05	0.00630961	2.41971
si:dkey-32n7.4	4.63093	7.76727	5.42533e-05	0.00696011	2.41175
xkr6	4.51898	7.7616	5.45372e-05	0.00696011	2.40524
CABZ01079442.1	-3.8247	-7.78701	5.32774e-05	0.00693435	2.40469
si:ch211-125o16.4	-4.53307	-7.65956	5.99406e-05	0.0073904	2.3759
si:ch211-209p16.4	-3.85576	-7.63997	6.10446e-05	0.00749247	2.34128
si:ch211-106h11.3	1.7051	7.7403	5.56187e-05	0.00698416	2.33363
VWA3A	2.74344	7.60564	6.30335e-05	0.00764629	2.32591
GALNTL6	-5.95912	-7.60378	6.31436e-05	0.00764629	2.32525
SLC27A3	1.96332	7.74913	5.51677e-05	0.00696011	2.31246
trpv4	2.8209	7.58817	6.40736e-05	0.00765637	2.3104
PRRT2	-3.12734	-7.60536	6.305e-05	0.00764629	2.30835
angptl2b	4.04421	7.59355	6.37515e-05	0.00765637	2.27219
st6gal1	2.91309	7.5166	6.85375e-05	0.00808296	2.24149
CR936442.1	-1.78647	-7.83255	5.10999e-05	0.006828	2.22309
arl4d	3.67348	7.71061	5.71666e-05	0.00711305	2.20072
ARHGEF33	1.28784	7.80575	5.2369e-05	0.00693435	2.19682
CT033790.2	3.74838	7.53502	6.73566e-05	0.00801337	2.1927
cdh13	-4.36958	-7.58963	6.39863e-05	0.00765637	2.18948
pnoca	3.50866	7.52685	6.78774e-05	0.00804007	2.18286
dusp14	-3.42263	-7.45057	7.29629e-05	0.00845777	2.18224
dmxl2	1.37722	7.73536	5.58733e-05	0.00698416	2.17113
mboat4	2.95523	7.41169	7.57166e-05	0.00864624	2.14904
ttll9	-3.56254	-7.41906	7.51864e-05	0.00864166	2.11941
CXorf65	-3.192	-7.40324	7.63307e-05	0.00866305	2.11617
zgc:153738	2.9783	7.36762	7.89789e-05	0.00878733	2.10699
xdh	-2.48705	-7.35914	7.96237e-05	0.00878733	2.09926
prdm2a	2.99166	7.36469	7.92008e-05	0.00878733	2.09862
rnd1l	2.32447	7.35949	7.95972e-05	0.00878733	2.06216
MDP1	-1.61553	-7.68965	5.8288e-05	0.00721946	2.05201
LRRC16A	4.24272	7.32248	8.24821e-05	0.00898525	2.04583
col4a4	2.25421	7.3115	8.33601e-05	0.00904457	2.04179
zgc:153968	-4.43613	-7.34299	8.0869e-05	0.00884505	2.03984
CR847851.8	3.66236	7.29103	8.50244e-05	0.00915193	2.03712
ngf	3.3713	7.29114	8.50155e-05	0.00915193	2.0358
crp4	-2.17742	-7.36723	7.90082e-05	0.00878733	2.01433
nacad	-3.90364	-7.35836	7.96836e-05	0.00878733	2.01366
sfrp1b	-3.38176	-7.26488	8.72048e-05	0.00930511	2.00455
lrfn4a	-3.32427	-7.35074	8.02693e-05	0.008815	1.97201
prelp	-4.29694	-7.19703	9.31571e-05	0.0097206	1.94903
CABZ01038524.1	2.21265	7.40966	7.58638e-05	0.00864624	1.93344
tmem176l.3a	-4.8761	-7.18947	9.38476e-05	0.0097206	1.92726
CABZ01088039.1	1.43025	7.49013	7.02745e-05	0.00825193	1.92279
mylka	-4.04232	-7.18926	9.38667e-05	0.0097206	1.91726
suv420h1	1.19509	7.48533	7.05949e-05	0.00825382	1.90553
ntn2	-3.98607	-7.14378	9.81438e-05	0.0099417	1.89865
hs6st3b	2.96062	7.14961	9.75845e-05	0.0099417	1.88628
si:ch211-12p12.4	4.3121	7.14293	9.82258e-05	0.0099417	1.88262
si:ch73-380l3.3	-2.73509	-7.11026	0.000101435	0.0101529	1.86658
syngr2a	2.19023	7.47656	7.11843e-05	0.00828702	1.85795
MUC19	3.09285	7.11491	0.000100971	0.0101439	1.85574
CR854855.2	-3.47875	-7.09588	0.000102884	0.0101852	1.84814
add3a	1.44057	7.4419	7.35674e-05	0.00849155	1.84234
si:ch211-202n12.2	-2.80271	-7.09685	0.000102785	0.0101852	1.84218
CA11	1.96994	7.189	9.38911e-05	0.0097206	1.84024
sulf2a	-2.26112	-7.09601	0.000102871	0.0101852	1.83565
steap3	-4.45653	-7.14942	9.76017e-05	0.0099417	1.83233
CT573264.4	3.06975	7.12364	0.000100107	0.0100944	1.83084
slco4a1	-2.29592	-7.25688	8.78843e-05	0.00931196	1.82854
vipr2	3.28058	7.19129	9.36808e-05	0.0097206	1.82239
col4a2	2.41236	7.17246	9.54223e-05	0.00980428	1.81981
reep3a	1.49539	7.26167	8.74766e-05	0.00930511	1.80193
fryb	1.82189	7.18224	9.45134e-05	0.00974782	1.79609
sost	5.1824	7.04914	0.000107754	0.0105206	1.79512
kcnn1a	4.73279	7.04849	0.000107824	0.0105206	1.79497
klf4b	2.98599	7.07754	0.000104765	0.0103337	1.78913
ldlr	-1.58283	-7.18963	9.38332e-05	0.0097206	1.77887
ext2	-1.4566	-7.35823	7.96934e-05	0.00878733	1.75484
CD37	-5.43442	-6.99343	0.000113897	0.0110338	1.75266
cyp2aa6	-1.4318	-7.26321	8.73461e-05	0.00930511	1.74024
si:dkey-11o15.5	-4.99023	-6.97798	0.000115668	0.0111654	1.72561
si:dkey-7i4.24	3.28011	6.94738	0.000119267	0.0113116	1.70582
pkdcc	-2.6814	-6.9349	0.00012077	0.0113363	1.69841
gpnmb	-3.30021	-6.95889	0.000117899	0.0112759	1.67522
cyp1d1	2.3761	6.90268	0.000124749	0.0115258	1.65352
slc4a4a	2.23316	6.93481	0.000120781	0.0113363	1.62217
dnajc22	-5.4171	-6.87019	0.000128909	0.0118531	1.62104
oclna	-2.87827	-6.84161	0.000132694	0.0120783	1.60325
aebp1	-2.29043	-6.84926	0.000131669	0.0120253	1.59933
si:ch211-76l23.4	-2.33177	-6.8235	0.000135158	0.0121799	1.57971
slc24a5	3.77496	6.86257	0.000129906	0.0119044	1.57281
pnck	3.26018	6.83408	0.000133713	0.0121303	1.5705
tph2	2.34089	6.90128	0.000124925	0.0115258	1.55823
jak3	-3.12888	-6.78257	0.000140912	0.0124503	1.54692
CR385022.1	-3.80681	-6.74851	0.000145908	0.012767	1.51092
fam167ab	2.77269	6.73609	0.000147779	0.0128216	1.50389
cnksr1	1.96557	6.92887	0.000121504	0.0113648	1.50108
lzts2b	2.31003	6.81129	0.000136846	0.0122104	1.49257
BX000363.2	-1.86658	-6.81714	0.000136034	0.0122104	1.48138
cygb1	-2.70908	-6.75292	0.00014525	0.0127505	1.47147
dfnb31b	2.00636	6.81182	0.000136772	0.0122104	1.46126
limk2	1.40987	6.90921	0.00012393	0.0115124	1.45916
si:ch211-278p9.1	-3.03042	-6.69072	0.000154839	0.0133758	1.44368
rapgef4	1.82777	6.9545	0.000118419	0.0112759	1.43027
si:dkey-21p1.3	-3.04581	-6.66302	0.000159332	0.0135483	1.42267
antxr2a	-2.2457	-6.94334	0.000119751	0.0113179	1.42153
proca1	-2.39195	-7.07364	0.00010517	0.010336	1.40973
map1ab	-3.2018	-7.0299	0.000109833	0.0106782	1.40807
arrdc2	1.97296	6.83078	0.000134162	0.0121305	1.39805
hnmt	2.98269	6.64227	0.000162794	0.0136712	1.39664
ezra	-2.6744	-6.66474	0.000159049	0.0135483	1.39632
si:ch211-214p13.9	-3.69533	-6.64756	0.000161904	0.013653	1.3948
cyp2ad3	2.68464	6.7356	0.000147852	0.0128216	1.38979
zgc:112148	2.46212	6.66856	0.000158423	0.0135483	1.35971
sntg2	-4.83444	-6.5948	0.000171027	0.0141869	1.31677
cth	-1.17597	-6.95926	0.000117855	0.0112759	1.31533
qdpra	-1.81033	-6.95402	0.000118475	0.0112759	1.30583
FP236542.1	1.68893	6.92416	0.000122081	0.0113795	1.30572
tnc	-2.78426	-6.79401	0.000139277	0.0123865	1.29548
BX005073.1	-2.56043	-6.52038	0.000184879	0.0150145	1.28668
cenpv	-1.90437	-6.61116	0.000168139	0.0140332	1.2744
CCDC178	-3.32729	-6.51321	0.000186276	0.0150828	1.26947
LGR4	1.4328	6.73496	0.00014795	0.0128216	1.25433
skor1a	-2.76057	-6.52581	0.000183826	0.0149739	1.2232
TSTD1	-1.71983	-6.77419	0.000142123	0.0125165	1.21966
bcl7bb	-2.20385	-6.78801	0.000140132	0.0124218	1.21282
myo3b	-4.0195	-6.44563	0.000200048	0.0160068	1.20686
si:zfos-1169d6.1	3.65417	6.39613	0.000210849	0.0165776	1.16333
il12rb2	-4.05534	-6.39937	0.000210124	0.0165686	1.16318
bcar3	-1.9866	-6.65887	0.000160018	0.013564	1.15845
znf703	1.31265	6.67415	0.00015751	0.0135483	1.15492
tmem178	3.63739	6.37961	0.000214596	0.0166789	1.14437
si:ch73-61d6.3	-3.14515	-6.38091	0.000214298	0.0166789	1.1419
ccdc87	2.22954	6.39333	0.000211478	0.016579	1.14036
fli1a	-2.32579	-6.40493	0.000208882	0.0165187	1.13717
hbegfb	3.20376	6.59814	0.000170433	0.014181	1.12848
mbpa	2.18241	6.43078	0.000203223	0.0161655	1.12629
pnpla7b	1.2607	6.64654	0.000162075	0.013653	1.12484
si:dkey-14a7.6	-3.4242	-6.36297	0.000218443	0.0168552	1.12098
dcxr	-3.47722	-6.34345	0.000223055	0.0169478	1.10579
CR762475.2	-3.12011	-6.33614	0.00022481	0.0170334	1.09302
prdm8	2.1759	6.36175	0.000218729	0.0168552	1.08502
si:dkey-42l23.7	2.75953	6.33007	0.00022628	0.017097	1.08447
KCNAB2	-3.94652	-6.35652	0.000219956	0.0168727	1.08093
sema3c	-4.63827	-6.32255	0.000228115	0.0171878	1.07545
slc39a4	5.23621	6.29833	0.000234134	0.0174475	1.06289
map9	-2.31957	-6.52585	0.000183818	0.0149739	1.05648
mecom	3.15059	6.29868	0.000234046	0.0174475	1.0549
mmp9	-3.55246	-6.56965	0.000175576	0.0145198	1.04718
si:ch211-69o18.1	-1.83136	-6.36357	0.000218305	0.0168552	1.0471
PARP4	1.81134	6.66313	0.000159315	0.0135483	1.04652
krt4	-2.14885	-6.4251	0.000204451	0.0162156	1.0326
si:dkey-22o12.7	2.29115	6.35361	0.000220642	0.0168727	1.0206
gpr27	1.90653	6.49081	0.000190721	0.0153967	1.01931
ccdc65	-2.26813	-6.2649	0.000242731	0.0178916	1.01886
LRRC71	-2.98078	-6.25795	0.000244562	0.017938	1.00506
PTAFR	3.23521	6.24156	0.000248941	0.0181033	1.00327
gk5	-1.32559	-6.5639	0.000176634	0.0145629	0.991335
si:ch211-256e16.8	4.02006	6.21819	0.000255334	0.0183712	0.980279
ncana	2.2369	6.35285	0.000220823	0.0168727	0.979476
pik3ip1	1.42006	6.62442	0.000165837	0.0138837	0.977571
si:dkeyp-73d8.8	3.66645	6.30345	0.000232847	0.0174475	0.976318
hbz	-2.94182	-6.21077	0.000257404	0.0184224	0.966381
si:ch211-195m9.3	1.41753	6.5434	0.000180465	0.0148129	0.965499
si:ch211-106h4.12	3.07372	6.19088	0.000263038	0.0186777	0.936918
igf2bp2b	2.25841	6.28235	0.0002382	0.0176054	0.935841
akap6	-2.43405	-6.25749	0.000244685	0.017938	0.930467
disp2	-3.73385	-6.24774	0.00024728	0.0180308	0.929964
slc16a9a	-3.29145	-6.29362	0.000235323	0.017488	0.92925
adamts9	-2.38542	-6.19477	0.000261925	0.0186777	0.925705
zgc:66433	2.00874	6.3438	0.000222973	0.0169478	0.916912
BX323854.1	-3.22715	-6.15012	0.000275013	0.0191767	0.907894
hsd17b12a	-1.15172	-6.4859	0.000191711	0.0154307	0.891982
ppp1r14ba	2.8274	6.16567	0.000270376	0.0189508	0.889098
kiaa1549la	-3.39102	-6.22762	0.000252735	0.018301	0.879655
hbl3	-3.14906	-6.16915	0.00026935	0.0189508	0.871189
rassf2a	-1.19468	-6.54185	0.000180759	0.0148129	0.869394
wif1	1.57846	6.22342	0.000253888	0.0183157	0.855616
si:dkey-172o10.8	3.39586	6.0908	0.000293533	0.0201062	0.846274
tbr1b	-4.69897	-6.0927	0.000292919	0.0201062	0.830266
zgc:172128	3.5716	6.08819	0.000294378	0.0201134	0.824876
tmc6a	1.88286	6.15233	0.000274349	0.0191767	0.812803
si:ch1073-416j23.1	-3.44852	-6.16652	0.000270124	0.0189508	0.808975
vipr1a	2.82057	6.04055	0.000310297	0.0209374	0.79183
scn4aa	-3.64443	-6.03632	0.000311757	0.0209837	0.789755
fga	4.60963	6.02738	0.000314864	0.0209845	0.775756
CU459186.1	-2.90584	-6.03361	0.000312693	0.0209845	0.771144
MIA	4.86239	6.04987	0.000307109	0.0207739	0.768797
hps1	1.30144	6.38185	0.000214083	0.0166789	0.759658
adm2a	-3.00262	-6.17157	0.000268638	0.0189508	0.750146
rcan3	2.7105	5.99053	0.000328038	0.0216497	0.739505
usp36	1.46254	6.43767	0.000201744	0.016095	0.729381
si:ch73-106k19.4	-2.86658	-5.98161	0.000331317	0.0217489	0.71591
SIK1	1.38644	6.45294	0.000198505	0.0159303	0.709869
kif26aa	2.98036	6.00857	0.000321516	0.021323	0.706559
dvr1	-2.75563	-6.00592	0.000322465	0.0213338	0.702643
bach2b	1.59947	6.17019	0.000269044	0.0189508	0.693427
apod	-3.71559	-5.94415	0.00034549	0.022252	0.680062
tgfbr3	2.60682	6.09474	0.000292261	0.0201062	0.677962
AL929204.1	2.47368	6.21354	0.00025663	0.0184156	0.676892
BX323836.1	-3.57625	-5.92578	0.000352685	0.0224091	0.672282
xirp2b	2.66478	5.97182	0.000334961	0.0218155	0.67148
luzp2	-2.33838	-6.06851	0.000300843	0.0205035	0.668798
adamts13	-2.99863	-5.91661	0.000356337	0.0224704	0.661814
alg13	-2.99863	-5.91661	0.000356337	0.0224704	0.661814
dbx1b	-5.27571	-6.1928	0.000262488	0.0186777	0.643818
ptgdsa	2.6501	5.8997	0.000363182	0.0225462	0.643081
nfil3-6	1.13494	6.29062	0.000236086	0.0174968	0.64043
bnip4	-3.00204	-5.8983	0.000363756	0.0225462	0.634305
kctd4	-2.21054	-6.2533	0.000245797	0.017971	0.622177
cldn7b	-3.43204	-5.88664	0.000368566	0.0226348	0.61657
IGKC	3.9614	5.87369	0.000373996	0.0227748	0.616528
tmem59l	1.18418	6.30157	0.000233318	0.0174475	0.615001
plg	2.77114	5.86655	0.000377025	0.0227769	0.608112
fat2	2.22195	5.94024	0.000347008	0.022252	0.607686
nrp1a	-2.53654	-6.05551	0.000305198	0.0206962	0.59515
snx10a	-4.00457	-5.8686	0.000376151	0.0227748	0.593016
aatkb	-2.73792	-5.91645	0.000356399	0.0224704	0.589959
zgc:171626	-2.35913	-6.01601	0.000318864	0.021199	0.575385
si:dkeyp-114g9.1	-5.15343	-5.82689	0.00039435	0.0232538	0.563284
si:dkey-188i13.7	-5.78725	-6.02785	0.0003147	0.0209845	0.561483
si:ch211-236l14.4	3.23272	5.81913	0.000397844	0.023409	0.558045
prkcba	2.6638	5.98116	0.000331483	0.0217489	0.554865
MMEL1	1.84053	5.94181	0.000346399	0.022252	0.550517
si:ch73-236e11.5	2.58757	5.81413	0.000400113	0.0234915	0.548167
btr02	2.29291	5.87036	0.000375402	0.0227748	0.545831
otof	-3.30335	-5.93126	0.00035052	0.0223758	0.533535
uaca	1.39764	6.09727	0.000291448	0.0201062	0.530647
oca2	-2.3552	-5.94573	0.000344882	0.022252	0.529043
myhb	-1.6316	-5.91375	0.000357486	0.0224704	0.528757
blk	3.12192	5.79153	0.000410541	0.0238015	0.528173
pcdh2ab7	2.90629	5.79128	0.000410658	0.0238015	0.527751
mmp15a	2.56332	5.93109	0.000350589	0.0223758	0.526011
CR533575.1	3.33837	5.78489	0.000413665	0.0238066	0.519507
plcd1a	2.02503	5.88859	0.000367759	0.0226348	0.5157
lrfn4b	-3.40061	-5.84773	0.00038514	0.0229099	0.513447
hs3st4	3.20651	5.77343	0.000419111	0.0239839	0.507256
kcnj13	1.28325	6.12231	0.00028353	0.0196694	0.504336
lipea	2.07446	5.92558	0.000352762	0.0224091	0.501504
CABZ01021538.1	3.10461	5.89607	0.000364669	0.0225462	0.500573
sumo3b	-1.41901	-6.22662	0.000253009	0.018301	0.485677
cbln1	-2.07861	-5.85477	0.000382082	0.022823	0.4817
pitx1	-2.04989	-5.83027	0.000392842	0.0232194	0.471393
plch2a	-1.41491	-5.96375	0.000337996	0.0219333	0.470265
TMEM255B	-4.8323	-5.74197	0.000434479	0.0245526	0.46297
ryr2b	-1.78657	-5.88075	0.000371026	0.0226669	0.43518
si:dkey-56i24.1	2.51733	5.70182	0.000454995	0.0253424	0.418821
si:dkey-197d18.3	-4.08723	-5.69213	0.000460107	0.025573	0.414184
pdzd8	1.45267	6.12505	0.000282679	0.0196607	0.410873
si:ch211-137j23.6	3.09833	5.68341	0.000464759	0.0257277	0.410046
mmp11b	-3.02338	-5.88591	0.000368872	0.0226348	0.409746
nefla	-1.61461	-5.78133	0.00041535	0.0238189	0.392927
ybey	-1.26665	-5.90868	0.000359527	0.0224704	0.389927
si:ch73-182o2.1	4.12011	5.67113	0.000471398	0.0258746	0.387533
btk	-2.94375	-5.6813	0.00046589	0.0257378	0.38602
zgc:154125	-3.56394	-5.64452	0.000486142	0.0263732	0.364595
abca12	2.52644	5.78363	0.000414257	0.0238066	0.357512
upp2	-3.98561	-5.65966	0.00047769	0.0260188	0.355635
pdk4	1.77353	5.8017	0.000405813	0.0236216	0.355194
rhoq	1.73655	5.83012	0.00039291	0.0232194	0.355178
si:dkeyp-91h9.1	2.7052	5.63821	0.000489712	0.026461	0.349585
si:ch211-161n3.5	3.10683	5.62396	0.000497884	0.0267428	0.344279
dennd3a	1.08673	6.05987	0.000303729	0.0206482	0.327398
ccni	1.08381	6.09502	0.000292171	0.0201062	0.320121
fam83h	1.9334	5.97071	0.000335375	0.0218155	0.317856
FTL	-1.8	-5.81031	0.000401855	0.0234921	0.316841
bcl11aa	1.41203	6.0315	0.000313428	0.0209845	0.310667
C3AR1	1.90186	5.91015	0.000358933	0.0224704	0.298346
pdk2	-4.82707	-5.59654	0.000514031	0.0274929	0.296929
ptk2ba	-2.46091	-5.89552	0.000364895	0.0225462	0.294866
rnd3b	2.65836	5.70182	0.000454994	0.0253424	0.289486
sort1a	1.49653	5.884	0.000369668	0.0226348	0.284228
nr4a2b	2.69243	5.97991	0.000331947	0.0217489	0.283203
si:ch211-262i10.2	3.78415	5.55566	0.000539185	0.0285095	0.26882
caprin2	-1.73426	-5.85522	0.000381885	0.022823	0.26494
aglb	-1.97361	-5.6575	0.000478886	0.0260316	0.262267
ece1	2.2496	5.90946	0.000359212	0.0224704	0.258833
ttyh2l	-1.7619	-5.6904	0.000461022	0.025573	0.257318
rgs7bpb	1.97791	5.67856	0.000467365	0.0257668	0.250963
grhprb	2.8937	5.55585	0.000539065	0.0285095	0.248449
ndufs8b	3.18791	5.53772	0.000550646	0.0289746	0.247746
ezh1	1.44638	5.86088	0.00037945	0.0227995	0.245874
runx2b	1.56072	5.89918	0.000363394	0.0225462	0.234525
lrrc4.2	4.44936	5.53211	0.000554281	0.0290248	0.234174
ankrd10b	1.352	5.85302	0.000382837	0.022823	0.223711
dab1b	2.36223	5.51218	0.000567428	0.0292964	0.22185
si:dkey-239j18.2	2.36223	5.51218	0.000567428	0.0292964	0.22185
rrbp1b	-1.75508	-5.94331	0.000345816	0.022252	0.210112
si:ch73-379f7.5	-2.61646	-5.50499	0.00057225	0.0293427	0.208713
csnk1e	1.68246	5.81077	0.000401645	0.0234921	0.19948
CR388416.1	-1.39345	-5.97516	0.000333712	0.0218119	0.191627
FRRS1L	2.50313	5.59511	0.00051489	0.0274929	0.189919
adipoqa	2.4063	5.56784	0.00053155	0.0282712	0.180587
si:zfos-1169d6.2	3.90207	5.49775	0.000577151	0.0294111	0.161335
cald1	-2.32256	-5.86031	0.000379695	0.0227995	0.157871
ribc1	-2.33119	-5.53004	0.000555635	0.0290397	0.154955
sp5a	-3.20447	-5.45572	0.000606549	0.0298596	0.154148
stmn1b	-2.84898	-5.80479	0.000404385	0.0235891	0.152344
f5	3.79824	5.47433	0.000593335	0.0297391	0.145363
CU570889.1	-3.34073	-5.45328	0.000608301	0.0298916	0.141325
RNF125	-2.28091	-5.48615	0.00058511	0.0295551	0.124849
pip5k1bb	2.30707	5.78738	0.000412488	0.0238066	0.124456
rhcga	-2.77912	-5.42304	0.000630537	0.0305129	0.120649
acana	2.16025	5.46994	0.000596426	0.0297391	0.120256
inpp5d	1.95347	5.49662	0.000577921	0.0294111	0.11668
nrn1a	4.19109	5.43503	0.000621617	0.0303808	0.11481
CU896691.1	-2.66035	-5.41717	0.000634961	0.030592	0.114197
c9	2.58429	5.42991	0.000625413	0.0304566	0.113959
LSAMP	3.82255	5.43056	0.000624927	0.0304566	0.11051
si:dkey-173l11.5	-3.84882	-5.42266	0.000630824	0.0305129	0.105911
znf395a	1.286	5.86926	0.000375869	0.0227748	0.104045
dclk1a	-2.50419	-5.47266	0.000594507	0.0297391	0.0984646
pcdh2ab11	2.59115	5.40079	0.000647466	0.0305967	0.0960824
si:ch211-201b11.3	2.59115	5.40079	0.000647466	0.0305967	0.0960824
si:ch211-225b14.5	2.59115	5.40079	0.000647466	0.0305967	0.0960824
zbtb16a	2.15097	5.54295	0.000547276	0.028881	0.0874286
clip3	3.78209	5.45984	0.000603597	0.0298415	0.0872574
arhgef4	1.38221	5.83084	0.000392586	0.0232194	0.0668393
spata4	-3.92782	-5.40285	0.000645881	0.0305967	0.0606288
cldn5b	-2.69399	-5.42568	0.000628562	0.0305129	0.0599938
cx43	-3.03166	-5.44832	0.00061189	0.0300136	0.0561365
si:ch211-264e16.1	-2.53927	-5.34754	0.00069004	0.0318864	0.035005
FP102779.1	1.55023	5.75566	0.000427718	0.0243226	0.0328997
hspa12b	-2.46033	-5.41501	0.000636594	0.0305967	0.0278909
sh3rf1	1.0763	5.85978	0.000379921	0.0227995	0.0233153
ZBTB42	2.15954	5.46478	0.000600076	0.029818	0.0154948
pde3a	1.68401	5.64253	0.000487269	0.0263816	0.0152282
crhbp	1.81932	5.50843	0.000569935	0.0292964	0.00218017
zgc:158654	-2.52408	-5.36717	0.000673999	0.0314127	0.000384963
si:ch73-380l3.1	-2.92704	-5.51565	0.000565112	0.0292964	-0.00304085
bmpr1aa	0.998918	5.75666	0.000427228	0.0243226	-0.0138005
CU896691.2	-2.04709	-5.40335	0.000645491	0.0305967	-0.0212716
gpr161	2.06558	5.46305	0.000601308	0.029818	-0.0230272
cyth1a	1.41955	5.78492	0.000413647	0.0238066	-0.0273045
si:dkey-242k1.4	2.36203	5.40411	0.000644907	0.0305967	-0.0287876
or110-1	-3.18025	-5.28495	0.000744039	0.0330312	-0.0388631
vgf	3.12219	5.32331	0.000710418	0.0325508	-0.0429602
si:dkey-208k4.10	-4.14671	-5.28794	0.000741356	0.032966	-0.0436272
tshz1	1.34192	5.75285	0.000429093	0.0243497	-0.0471045
pik3r3b	-1.82252	-5.74673	0.000432112	0.0244698	-0.0507535
si:ch211-117c9.5	-1.87946	-5.71749	0.000446862	0.0251476	-0.0553071
sesn3	1.58383	5.48144	0.000588369	0.0295611	-0.0567781
kif3cb	2.26415	5.28186	0.000746829	0.0331009	-0.05711
C12H10orf90	3.12483	5.36957	0.000672066	0.0313769	-0.0579388
dhrs7ca	1.91602	5.36321	0.000677197	0.0315077	-0.0631095
CABZ01064941.1	1.73051	5.53514	0.000552314	0.0289778	-0.0633228
pias4b	-1.17991	-5.5576	0.000537963	0.0285095	-0.072051
vcana	-2.7361	-5.34282	0.000693958	0.032013	-0.0722275
zgc:66479	0.894284	5.76456	0.000423382	0.0241774	-0.0818051
si:ch211-67e16.11	2.50661	5.3157	0.000716954	0.0326537	-0.0860779
zbtb16b	1.476	5.48145	0.000588362	0.0295611	-0.086783
lmnl3	-1.52616	-5.61225	0.000504712	0.0270559	-0.0904204
CR339041.2	-3.95049	-5.31096	0.000721054	0.0326537	-0.0913616
vasp	-1.42411	-5.70543	0.000453109	0.0253414	-0.0917804
elfn1b	1.93218	5.27056	0.000757102	0.0333383	-0.0921694
capga	1.6727	5.48126	0.000588498	0.0295611	-0.0924325
cers1	-2.25085	-5.42233	0.00063107	0.0305129	-0.0937296
zgc:110045	-1.77006	-5.3916	0.000654602	0.0307731	-0.0962826
zbtb4	1.35297	5.70927	0.000451107	0.0252815	-0.098791
si:ch211-240g9.1	-2.07566	-5.2724	0.000755418	0.0333182	-0.0989655
vps72	0.949486	5.72927	0.000440857	0.0248612	-0.0991753
adra2da	2.84388	5.31177	0.000720358	0.0326537	-0.101
abcc8	2.1519	5.29836	0.000732097	0.0329305	-0.102118
osbpl7	-1.81579	-5.29005	0.000739472	0.0329363	-0.110007
dctn1a	1.23335	5.66011	0.000477441	0.0260188	-0.112618
P2RY14	-3.08547	-5.2174	0.000807566	0.0343881	-0.117289
adra1bb	-3.33879	-5.21898	0.000806014	0.034376	-0.120806
faslg	2.96022	5.20947	0.00081541	0.034454	-0.125474
zgc:113363	2.36055	5.66875	0.000472695	0.0258746	-0.128143
npr3	1.68201	5.38195	0.000662188	0.0310758	-0.130512
slc12a3	-1.94314	-5.39597	0.0006512	0.0306663	-0.132767
serpine2	1.68398	5.7093	0.000451094	0.0252815	-0.136697
spa17	3.35518	5.21012	0.000814757	0.034454	-0.138872
col6a1	2.04965	5.23659	0.000788937	0.0340763	-0.140544
setd1bb	2.42943	5.18412	0.000841027	0.035314	-0.153498
batf3	-2.09901	-5.27366	0.000754272	0.0333182	-0.167527
CR925773.1	2.90771	5.17645	0.000848953	0.0355368	-0.168046
lctla	-2.30818	-5.41162	0.000639163	0.0305967	-0.177846
rasgef1ba	2.03516	5.62786	0.000495637	0.0266749	-0.178384
cngb3	-2.6621	-5.21939	0.000805617	0.034376	-0.178539
lrrn1	1.32805	5.57508	0.000527072	0.0280881	-0.184125
rnf41l	-2.82524	-5.31508	0.000717487	0.0326537	-0.184549
mpdu1a	1.93987	5.36956	0.000672074	0.0313769	-0.185268
tns1	1.15731	5.66794	0.000473136	0.0258746	-0.189404
tfap2c	1.14095	5.67388	0.000469899	0.025854	-0.19068
pla2g4a	2.29765	5.16892	0.000856816	0.0355913	-0.191732
mapta	1.41135	5.44628	0.000613377	0.0300322	-0.192767
tsen34	-1.96488	-5.63161	0.00049348	0.0266116	-0.201036
si:ch73-362i18.1	3.5124	5.16045	0.000865752	0.035798	-0.20197
si:dkey-183n20.8p	2.21636	5.18273	0.000842464	0.0353197	-0.2095
CABZ01063402.1	-1.96964	-5.29156	0.000738129	0.0329305	-0.218156
tox	-2.03407	-5.4064	0.000643149	0.0305967	-0.22362
frmd3	-2.59628	-5.15664	0.000869804	0.035806	-0.229182
traf5	-2.08056	-5.26017	0.000766686	0.033683	-0.231597
si:ch73-362m14.4	1.15002	5.50996	0.000568909	0.0292964	-0.242586
cyp2u1	1.36622	5.31961	0.00071359	0.032641	-0.247733
CABZ01084569.1	1.56592	5.27468	0.00075334	0.0333182	-0.259863
dnase1l3l	-3.43935	-5.10241	0.000929792	0.0371215	-0.259931
csrnp1a	1.22427	5.40236	0.000646258	0.0305967	-0.26701
tdrd6	-1.79918	-5.22862	0.00079662	0.0340825	-0.2686
rasl10a	1.75515	5.29499	0.000735077	0.0329305	-0.272065
si:dkey-193c22.2	2.05124	5.37063	0.000671214	0.0313769	-0.275003
PCDH12	-2.63565	-5.10931	0.00092192	0.0370475	-0.275128
ampd3b	1.46239	5.24107	0.000784661	0.0339999	-0.278269
popdc2	3.17866	5.08306	0.000952289	0.0376588	-0.280617
phactr2	1.35309	5.53688	0.000551185	0.0289746	-0.286226
si:dkeyp-87a6.1	2.46812	5.20994	0.000814945	0.034454	-0.292785
zgc:153845	3.9814	5.09287	0.000940812	0.0373639	-0.293218
si:dkey-29d8.3	1.43607	5.293	0.000736847	0.0329305	-0.296393
lmbrd1	0.984619	5.50794	0.000570266	0.0292964	-0.302977
si:ch211-108c6.2	1.5189	5.49678	0.000577817	0.0294111	-0.308316
si:dkey-26g8.12	-3.69615	-5.23515	0.000790319	0.0340817	-0.31391
hbl4	2.84597	5.05372	0.000987529	0.0382121	-0.31406
cacna1r	-1.86001	-5.24718	0.000778854	0.0338564	-0.314815
peli2	0.974629	5.48916	0.000583035	0.0295551	-0.315005
si:ch211-165g14.1	1.05618	5.4876	0.000584103	0.0295551	-0.315129
CAMKK2	1.01641	5.47071	0.000595884	0.0297391	-0.317292
prkcz	1.19964	5.4593	0.000603981	0.0298415	-0.317621
col5a3a	-2.42633	-5.24575	0.000780213	0.0338612	-0.318936
tex2	1.00488	5.52137	0.000561327	0.0292807	-0.326314
pcdh2g7	2.0704	5.07884	0.000957266	0.0376863	-0.336669
f3a	1.72522	5.23313	0.000792266	0.0340825	-0.337634
dre-mir-129-2	2.19395	5.02781	0.00101983	0.0386273	-0.337642
si:ch211-266k8.6	2.19395	5.02781	0.00101983	0.0386273	-0.337642
slc10a4	2.19395	5.02781	0.00101983	0.0386273	-0.337642
si:dkey-179a6.2	-2.41097	-5.08178	0.000953791	0.0376588	-0.338926
nuak2	2.01784	5.12035	0.000909468	0.0367396	-0.340103
lmo2	3.4037	5.03512	0.00101061	0.0386273	-0.34251
vdrb	1.86446	5.24806	0.000778024	0.0338564	-0.343268
C11H1orf158	2.3558	5.02269	0.00102636	0.0386273	-0.344373
CABZ01117575.1	2.3558	5.02269	0.00102636	0.0386273	-0.344373
muc13a	2.3558	5.02269	0.00102636	0.0386273	-0.344373
si:ch211-171l17.6	2.3558	5.02269	0.00102636	0.0386273	-0.344373
si:dkey-239i20.2	2.3558	5.02269	0.00102636	0.0386273	-0.344373
si:ch211-199g17.3	2.14791	5.13879	0.000889066	0.0362645	-0.346428
sec14l1	0.892285	5.48667	0.000584745	0.0295551	-0.352107
c5	3.52929	5.02531	0.00102301	0.0386273	-0.352257
si:ch73-250a16.5	-1.8616	-5.33474	0.00070072	0.0322153	-0.352704
blvrb	-1.83383	-5.39668	0.000650645	0.0306663	-0.355179
gdf6b	3.50249	5.02593	0.00102222	0.0386273	-0.357996
antxr2b	1.53452	5.49783	0.0005771	0.0294111	-0.361339
ing1	1.53837	5.5091	0.000569489	0.0292964	-0.364262
hunk	-2.92448	-5.13117	0.000897433	0.0364961	-0.3746
sik2b	0.94296	5.5098	0.000569016	0.0292964	-0.377803
panx2	1.83686	5.06587	0.00097276	0.0380008	-0.378118
EYS	-2.34607	-5.05598	0.000984762	0.0381595	-0.379228
si:dkey-42l23.2	-1.50549	-5.25773	0.000768957	0.0336962	-0.386339
pou3f1	3.64865	5.20074	0.000824136	0.0346777	-0.387446
cd82a	1.82661	5.35879	0.000680794	0.0316208	-0.398206
CABZ01038499.1	1.15322	5.30187	0.000729003	0.0328751	-0.400355
pcolce2a	-1.75861	-5.33536	0.000700203	0.0322153	-0.400556
si:ch73-52p7.1	-1.69528	-5.2918	0.000737916	0.0329305	-0.403881
foxg1c	-3.67792	-4.98443	0.00107655	0.0397299	-0.404324
glula	-1.25865	-5.45599	0.000606354	0.0298596	-0.405063
calcrlb	-1.70779	-5.1197	0.000910194	0.0367396	-0.410285
si:ch73-271a5.1	2.91314	4.96917	0.00109731	0.0401681	-0.41659
cldna	-1.74416	-5.04448	0.000998914	0.0385977	-0.416975
or119-2	-3.31321	-4.96556	0.00110228	0.0402414	-0.418578
bcmo1l	2.24655	4.99516	0.00106221	0.0393076	-0.423362
TSPAN19	1.94005	5.01773	0.00103272	0.0387622	-0.423421
bbs12	-1.34646	-5.22877	0.000796469	0.0340825	-0.424194
2015-09-03	-3.22445	-4.9794	0.00108334	0.03983	-0.426627
mrc1b	1.76945	5.23182	0.000793522	0.0340825	-0.428189
myod1	-2.08104	-4.98159	0.00108038	0.0398169	-0.430343
s100a10b	1.871	5.29186	0.000737861	0.0329305	-0.435612
tmem51a	2.50407	5.09451	0.000938902	0.0373427	-0.445648
CR392045.1	2.47153	4.95894	0.00111146	0.0404135	-0.448834
avpr2ab	1.53819	5.14254	0.00088498	0.0361522	-0.450297
hvcn1	0.949357	5.40879	0.000641327	0.0305967	-0.452029
cap2	-1.63691	-5.08251	0.00095293	0.0376588	-0.454821
fgf8a	-2.81185	-5.0102	0.00104245	0.0388413	-0.455705
apol1	2.0024	5.23777	0.000787808	0.0340763	-0.457622
FP085391.3	2.75682	4.93348	0.00114758	0.0412024	-0.459147
slc29a4	1.5828	5.057	0.000983515	0.0381595	-0.463135
gabrr3a	-1.86612	-5.20028	0.000824595	0.0346777	-0.463529
NPR2	1.67658	5.10579	0.000925926	0.0370581	-0.464335
cd81	0.895464	5.46426	0.000600444	0.029818	-0.46495
chpfb	-1.50606	-5.15731	0.000869091	0.035806	-0.469075
sall3b	2.56548	5.35544	0.000683534	0.0316938	-0.471801
islr2	2.1525	4.93069	0.00115162	0.0412108	-0.480777
dre-let-7a-4	-2.59573	-4.90964	0.00118256	0.0419308	-0.482953
CT025914.2	-3.54777	-4.91422	0.00117576	0.0418536	-0.489455
ptpn3	2.19548	5.10548	0.000926282	0.0370581	-0.490198
lppr2a	3.00964	5.06386	0.000975194	0.0380059	-0.49078
CR855996.2	-2.33282	-5.11521	0.000915235	0.0368335	-0.492824
rgs5b	3.06676	5.06797	0.000970232	0.0380008	-0.497241
2015-09-06	-0.92707	-5.41938	0.000633291	0.0305659	-0.504256
klhdc8b	-3.34776	-4.89444	0.00120548	0.0423437	-0.505541
BX664625.1	-2.37561	-4.88762	0.00121591	0.0425568	-0.508758
wu:fb52c12	-1.5226	-5.15393	0.000872699	0.0358123	-0.511625
GRIK3	-2.15442	-5.03823	0.00100671	0.0386273	-0.512949
PPP2R5B	-3.32875	-5.07999	0.000955912	0.0376863	-0.526004
C1orf216	1.52511	5.30117	0.000729615	0.0328751	-0.526304
slc9a2	2.22993	4.95004	0.00112395	0.0408128	-0.528096
mef2b	-1.82489	-4.99601	0.00106107	0.0393076	-0.531536
tg	2.08101	5.01254	0.00103941	0.0388098	-0.533295
adamts10	-3.05101	-5.11722	0.00091297	0.0367969	-0.538964
ank3b	-2.13963	-5.21133	0.00081356	0.034454	-0.542348
st8sia3	2.57816	4.85931	0.0012603	0.0434932	-0.543262
zgc:171566	-2.22797	-5.03963	0.00100496	0.0386273	-0.543671
npvf	-4.29704	-4.86328	0.00125396	0.0434403	-0.550002
grasp	1.52414	5.20941	0.000815465	0.034454	-0.550227
CABZ01038514.1	1.80748	4.99644	0.00106051	0.0393076	-0.558493
rims2b	1.27204	5.30696	0.000724538	0.0327552	-0.559481
hibch	-1.71245	-5.35001	0.000687997	0.0318463	-0.559865
si:ch211-202n12.5	-1.88795	-4.9386	0.00114022	0.0411338	-0.565959
itga1	2.21193	5.02417	0.00102446	0.0386273	-0.566125
zhx2	0.84014	5.3309	0.000703968	0.0323099	-0.584781
kat6b	1.23819	5.31502	0.000717538	0.0326537	-0.585498
wu:fb63a08	-2.13327	-4.91986	0.00116743	0.0416118	-0.595109
pcsk9	-3.44606	-4.85076	0.00127406	0.0438008	-0.596951
lgals3bpb	1.51516	4.97916	0.00108367	0.03983	-0.605983
tmem130	2.07267	4.8914	0.00121012	0.0424089	-0.613956
LRG1	-1.57402	-4.94621	0.00112937	0.0408603	-0.615146
ar	1.90945	5.01594	0.00103503	0.0387778	-0.61675
EVI5L	1.36242	5.17304	0.000852508	0.0355816	-0.617847
arl4ca	2.00708	5.05753	0.000982871	0.0381595	-0.620573
slc25a33	-1.0399	-5.31092	0.000721091	0.0326537	-0.621017
CABZ01069081.1	2.81231	4.82281	0.00132016	0.0449302	-0.621282
si:ch73-44m9.2	-2.65728	-4.8109	0.00134035	0.0453189	-0.625926
peli1b	1.08506	5.24824	0.00077786	0.0338564	-0.627243
rspo1	4.97277	4.84899	0.00127692	0.0438435	-0.630652
tmed4	-1.33707	-5.25365	0.000772771	0.0337543	-0.631056
si:dkey-29l4.4	-3.06539	-4.89364	0.0012067	0.0423437	-0.633192
CABZ01074130.1	-3.30215	-4.8404	0.00129094	0.0441015	-0.640195
ghra	1.66963	4.90783	0.00118527	0.0419718	-0.649825
ankrd2	3.21552	4.78033	0.00139375	0.0467213	-0.651543
grm4	2.67291	4.7727	0.00140742	0.0468996	-0.657081
GPR151	3.16869	5.01737	0.00103318	0.0387622	-0.66217
tbpl2	-4.12649	-4.81017	0.00134161	0.0453189	-0.66246
BX649498.2	2.07559	4.83315	0.0013029	0.0443983	-0.665902
CABZ01073736.1	2.32619	4.78035	0.00139371	0.0467213	-0.668933
plcd4b	1.01706	5.12863	0.000900248	0.0365557	-0.671265
slc47a1	-2.84613	-4.77778	0.00139829	0.0467678	-0.671942
LRRC10B	-1.85168	-4.84598	0.00128181	0.0439002	-0.672337
tgfb1b	-1.1607	-5.25939	0.000767415	0.033683	-0.673481
AMER3	-2.76156	-4.89506	0.00120454	0.0423437	-0.678492
synm	1.4463	5.02239	0.00102674	0.0386273	-0.683353
tyrp1b	2.08884	5.12722	0.000901811	0.0365644	-0.683478
usp28	3.34588	4.76517	0.00142107	0.0471193	-0.684351
stm	2.97746	4.75942	0.00143159	0.0471834	-0.68827
BX005223.3	-2.73989	-4.75603	0.00143783	0.0472741	-0.692688
CR352286.1	1.6191	4.87409	0.00123692	0.0429595	-0.692944
si:dkey-95p16.1	2.35208	4.72719	0.00149215	0.0479555	-0.70546
si:ch211-39i22.1	1.36965	5.25563	0.000770918	0.0337277	-0.708011
bsx	-2.21443	-4.72535	0.00149569	0.0479559	-0.708227
mmp16b	-3.92312	-4.77373	0.00140558	0.0468958	-0.709861
zgc:171489	1.27178	5.06129	0.000978295	0.0380721	-0.717457
slc7a6	1.88779	4.93295	0.00114835	0.0412024	-0.725979
HSBP1	3.75274	4.92831	0.00115507	0.0412259	-0.729757
cited4b	0.97013	5.17039	0.000855271	0.0355816	-0.730864
CABZ01054965.1	-2.17323	-4.78361	0.0013879	0.0466504	-0.735102
mtmr1b	1.81629	5.03532	0.00101035	0.0386273	-0.73521
ugcg	1.12069	5.17173	0.000853872	0.0355816	-0.746511
wsb1	0.8763	5.22991	0.000795366	0.0340825	-0.749057
si:dkey-10f21.16	-3.19607	-5.07369	0.000963385	0.0378722	-0.749557
chn2	1.39811	5.13575	0.000892402	0.0363459	-0.751391
si:dkey-45e15.9	2.07694	4.7653	0.00142083	0.0471193	-0.751984
kcnc4	-2.79061	-4.87064	0.00124233	0.0430924	-0.75386
dnah1	2.73746	4.69054	0.00156441	0.0487894	-0.760508
isl1	2.81705	4.69071	0.00156408	0.0487894	-0.761093
gpc4	1.15894	5.15109	0.000875739	0.0358828	-0.765573
AL929286.1	1.24076	5.12289	0.000906625	0.0367048	-0.771804
hmha1	-1.52943	-4.81428	0.00133458	0.0451941	-0.774326
tnfaip8l2a	2.3925	4.73151	0.00148387	0.0478595	-0.775819
PHF1	2.42384	4.69333	0.00155879	0.0487894	-0.777141
fam169aa	3.02925	4.74698	0.00145464	0.0474814	-0.779271
CT990561.1	-2.29179	-4.72794	0.00149071	0.0479555	-0.780013
pank2	0.867982	5.17077	0.000854877	0.0355816	-0.78023
ccdc125	1.95874	4.81432	0.00133451	0.0451941	-0.782107
lcp2a	-1.17507	-5.0414	0.00100275	0.0386273	-0.785961
ptbp3	1.00108	5.16304	0.000863012	0.0357939	-0.786729
si:dkey-283b15.2	-2.91299	-4.87994	0.00122778	0.0428038	-0.790093
ap1s3b	-1.86873	-4.72874	0.00148917	0.0479555	-0.793555
bhlhe40	1.18441	5.09714	0.000935859	0.0372763	-0.795685
elna	3.41584	4.68062	0.00158461	0.0492651	-0.795854
C14H5orf45	-1.24077	-4.9283	0.00115509	0.0412259	-0.79721
hs3st1l2	2.92626	4.87424	0.00123667	0.0429595	-0.798782
si:dkey-197m7.1	-2.2697	-4.65725	0.00163337	0.0498045	-0.801095
gata2a	1.14205	4.96639	0.00110114	0.0402414	-0.805061
fancd2	1.33012	5.16138	0.000864759	0.035798	-0.806018
COL5A3	-2.62048	-4.76493	0.00142151	0.0471193	-0.815062
pcdh15b	-3.91291	-4.70022	0.00154496	0.0485598	-0.8153
tes	-0.874957	-5.15655	0.000869903	0.035806	-0.815523
irf2bp2a	0.816864	5.15443	0.00087216	0.0358123	-0.818624
neto1	-3.34623	-4.6608	0.00162586	0.0497531	-0.819277
cycsb	-1.14007	-5.20078	0.000824092	0.0346777	-0.819527
cbln20	-2.35189	-4.66028	0.00162695	0.0497531	-0.820768
ptk2bb	-2.06888	-4.70819	0.00152915	0.0484276	-0.821682
dhx32b	-2.22248	-4.70893	0.00152769	0.0484276	-0.822005
znf804a	-2.41353	-4.73233	0.00148231	0.0478595	-0.82262
si:ch211-69e5.1	-2.31138	-4.70919	0.00152718	0.0484276	-0.823657
plcd1b	4.15415	4.9382	0.00114079	0.0411338	-0.830248
chrna10a	2.11639	4.62655	0.00169987	0.0505687	-0.830311
si:dkey-24p1.7	2.11639	4.62655	0.00169987	0.0505687	-0.830311
sipa1l1	1.24679	4.94592	0.00112978	0.0408603	-0.834594
si:dkey-195m11.8	2.01843	4.81499	0.00133338	0.0451941	-0.836445
MDGA1	3.58316	4.64476	0.00166008	0.0503125	-0.840487
si:ch211-250e5.16	-2.67208	-4.61383	0.0017283	0.0508115	-0.851388
CU041398.1	-3.68085	-4.65036	0.00164804	0.0500962	-0.853205
mrps25	-1.1878	-5.10799	0.000923423	0.037053	-0.854158
LRTM1	1.00391	5.10171	0.000930604	0.0371215	-0.85539
si:ch211-207d24.1	2.24208	4.60584	0.00174641	0.0509919	-0.857217
si:ch73-103b2.3	2.24208	4.60584	0.00174641	0.0509919	-0.857217
si:ch73-389b16.1	2.92048	5.14462	0.00088273	0.0361147	-0.863025
zgc:175280	2.57835	4.60694	0.00174392	0.0509919	-0.8654
slc13a3	-2.68452	-4.62664	0.00169967	0.0505687	-0.865632
arhgap21b	1.21252	5.08229	0.00095319	0.0376588	-0.870198
vsg1	1.66743	4.74222	0.00146358	0.0475339	-0.870734
pycr1a	1.17834	5.06832	0.000969821	0.0380008	-0.870908
BX296549.4	2.82768	4.60177	0.00175572	0.0511534	-0.873884
masp2	2.15325	4.70667	0.00153215	0.0484276	-0.876262
irx4b	2.17359	4.63559	0.00167998	0.0505602	-0.878463
camkvl	-2.43953	-4.69926	0.00154688	0.0485638	-0.88166
hcn3	-1.9842	-4.66859	0.00160951	0.0496113	-0.883544
nid2b	-1.79093	-4.64047	0.00166936	0.0503125	-0.889215
CABZ01086597.1	-3.20853	-4.58943	0.00178426	0.051706	-0.894516
si:dkey-85k15.5	2.74832	4.57902	0.00180875	0.052194	-0.894698
opn4b	2.64169	4.61631	0.00172272	0.0507882	-0.899936
si:dkey-145c18.2	1.5855	4.69228	0.0015609	0.0487894	-0.904107
si:ch211-241j12.3	1.51284	4.88432	0.001221	0.042625	-0.904334
tprg1l	1.89005	4.76412	0.00142299	0.0471193	-0.907768
plxnb1a	-1.50529	-5.0381	0.00100687	0.0386273	-0.913726
BX294434.1	-1.07324	-4.99621	0.00106082	0.0393076	-0.916613
cldni	-1.82893	-4.79897	0.00136091	0.0459138	-0.920229
stard10	-1.65582	-4.76167	0.00142746	0.0471193	-0.921754
aqp12	-2.19485	-4.70604	0.0015334	0.0484276	-0.925188
esyt1b	1.10862	5.01401	0.00103751	0.0388098	-0.931927
si:dkey-83k24.5	-1.61092	-4.66979	0.00160702	0.0495909	-0.934998
si:ch211-218p2.3	-2.15747	-4.71756	0.00151078	0.048155	-0.936116
zgc:63972	-1.39916	-4.76271	0.00142556	0.0471193	-0.938708
abcb11b	2.50701	4.54024	0.00190317	0.053607	-0.942544
FAM135B	-2.67563	-4.60743	0.0017428	0.0509919	-0.9466
sb:cb37	-2.30072	-4.56325	0.00184652	0.0528342	-0.955914
AGFG2	1.7918	4.70931	0.00152694	0.0484276	-0.96316
lgals3bpa	2.64998	4.61801	0.00171891	0.0507836	-0.96325
wu:fb18f06	-3.13527	-4.63192	0.00168804	0.0505687	-0.963649
bag4	-0.862704	-5.00346	0.00105126	0.0391157	-0.96895
SRMS	-3.30159	-4.55947	0.00185569	0.0529847	-0.969045
rd3	3.14278	4.53539	0.00191535	0.0538132	-0.971151
svopb	3.82993	4.54082	0.00190173	0.053607	-0.971582
p2ry11	-2.33342	-4.69032	0.00156486	0.0487894	-0.972836
palm3	2.78218	4.52274	0.00194754	0.0544994	-0.974843
oxr1a	1.12441	4.85324	0.00127005	0.0437741	-0.9749
snrpd2	-1.49289	-5.06513	0.000973662	0.0380008	-0.980892
rc3h2	1.41113	4.97803	0.0010852	0.0398324	-0.981503
cyfip1	1.18688	5.03287	0.00101343	0.0386273	-0.988479
zgc:153675	1.44234	4.88623	0.00121805	0.0425769	-0.996081
flnb	-1.3244	-4.90236	0.00119347	0.0422073	-1.00402
cbx3a	-1.24046	-5.06675	0.000971706	0.0380008	-1.0063
plagx	1.53112	4.7213	0.00150351	0.048036	-1.00647
cd151	1.14869	4.98936	0.00106993	0.0395393	-1.00799
gngt2a	-1.86474	-4.55123	0.00187589	0.0531143	-1.00929
cyp7c1	1.58132	4.7521	0.00144511	0.0473676	-1.01134
tmed1a	2.26812	4.57179	0.00182596	0.0524672	-1.01277
thrb	0.867622	4.97098	0.00109481	0.0401308	-1.01561
pik3r5	2.72146	4.49062	0.00203188	0.0557493	-1.01599
C8H1orf173	2.98508	4.49793	0.00201235	0.0554129	-1.0187
ace	1.70995	4.58524	0.00179409	0.0518259	-1.02893
htr2cl2	1.53188	4.63449	0.00168241	0.0505602	-1.03172
NHLRC3	1.1546	4.78547	0.0013846	0.0465972	-1.03217
npas2	1.55049	4.86067	0.00125812	0.0434733	-1.03401
dcun1d4	1.10376	4.8989	0.00119871	0.0423233	-1.03545
stom	1.02539	5.01196	0.00104017	0.0388098	-1.03594
znf296	-2.19168	-4.63026	0.00169168	0.0505687	-1.03807
slc15a1a	-2.94301	-4.53496	0.00191644	0.0538132	-1.03915
mrpl18	-1.17853	-4.96254	0.00110646	0.0402854	-1.04191
NITR3	-3.34046	-4.505	0.00199363	0.0552842	-1.05117
SBSPON	-2.54431	-4.465	0.00210203	0.0570384	-1.0543
mmrn2a	1.58292	4.56663	0.00183834	0.0526558	-1.06037
GPR17	1.23025	4.96389	0.00110458	0.0402713	-1.06053
si:ch211-102c2.8	1.57911	4.70593	0.00153361	0.0484276	-1.06615
irx1a	-3.28516	-4.5586	0.00185781	0.0529895	-1.06829
he2	2.37101	4.55237	0.00187309	0.0530903	-1.07012
lsm1	-1.17945	-4.89813	0.00119987	0.0423233	-1.07049
si:ch211-189k9.2	1.19513	4.67572	0.00159472	0.0493862	-1.07427
dgat1a	1.43239	4.66731	0.00161219	0.0496374	-1.07889
si:ch211-195b15.7	3.10928	4.46042	0.00211483	0.0572504	-1.07994
pcdh18b	-1.10776	-4.93744	0.00114189	0.0411338	-1.08092
hmox1a	-1.74447	-4.61269	0.00173087	0.0508115	-1.08435
nr4a3	1.77421	4.94654	0.0011289	0.0408603	-1.08454
AIFM3	1.66347	4.59001	0.00178291	0.051706	-1.08602
FHOD1	1.47042	4.89459	0.00120524	0.0423437	-1.0871
sphk2	0.994867	4.91081	0.00118083	0.041924	-1.09287
mfi2	2.61459	4.46677	0.00209708	0.0570384	-1.09545
CABZ01067743.1	-0.884604	-4.83618	0.00129788	0.0442829	-1.10469
BX950862.3	1.9483	4.4076	0.00226883	0.0594762	-1.10955
CABZ01040054.1	1.9483	4.4076	0.00226883	0.0594762	-1.10955
CR382283.1	1.9483	4.4076	0.00226883	0.0594762	-1.10955
or132-2	1.9483	4.4076	0.00226883	0.0594762	-1.10955
si:ch211-14k19.12	1.9483	4.4076	0.00226883	0.0594762	-1.10955
si:dkey-237i9.8	1.9483	4.4076	0.00226883	0.0594762	-1.10955
rbm24a	-1.80769	-4.58864	0.00178612	0.051706	-1.1106
SPOCK1	2.07176	4.55432	0.0018683	0.05301	-1.12031
prp19	-0.987299	-4.93388	0.00114701	0.0412024	-1.12044
si:dkey-222f2.3	-2.70589	-4.49721	0.00201427	0.0554129	-1.12053
si:ch73-170l17.2	-1.22681	-4.72536	0.00149567	0.0479559	-1.12446
ndrg1b	-3.51548	-4.41537	0.00224544	0.0593064	-1.13211
vax2	-2.59223	-4.46264	0.0021086	0.0571386	-1.13244
elovl6	-0.956194	-4.9115	0.00117979	0.041924	-1.13262
col11a1b	-1.53849	-4.67767	0.00159069	0.0493678	-1.1341
zgc:63637	-0.854676	-4.93167	0.0011502	0.0412108	-1.13444
rln1	2.14513	4.72272	0.00150076	0.0480049	-1.13988
CABZ01038521.1	1.60009	4.73977	0.0014682	0.0475339	-1.14262
foxf1	1.49084	4.64349	0.00166283	0.0503125	-1.14358
fbxo32	2.58994	4.55592	0.00186437	0.05301	-1.14487
fbxo36a	-2.21568	-4.56805	0.00183492	0.0526133	-1.14541
gstp2	2.51113	4.38736	0.00233103	0.0602183	-1.1487
pdlim3b	-3.56007	-4.51784	0.00196016	0.0547009	-1.14873
zfp36l2	1.18774	4.79724	0.00136392	0.0459583	-1.15482
si:ch73-248e21.7	3.10086	4.38544	0.00233705	0.0602591	-1.15683
zgc:86896	3.86242	4.63386	0.00168379	0.0505602	-1.15684
CABZ01044732.1	-2.16814	-4.42739	0.00220977	0.0588223	-1.16297
mchr2	2.50973	4.52245	0.00194828	0.0544994	-1.16395
myh11a	-2.34801	-4.46484	0.00210247	0.0570384	-1.16616
fgfr1a	1.43781	4.64076	0.00166873	0.0503125	-1.17576
nedd4l	1.00312	4.87898	0.00122928	0.0428038	-1.17936
C9HXorf36	1.55809	4.62367	0.00170627	0.0506374	-1.17948
smpd5	-1.43047	-4.74459	0.00145913	0.0475135	-1.19025
si:ch73-221f6.10	-2.17872	-4.39104	0.0023196	0.0601522	-1.19179
FP015791.1	-2.28643	-4.37528	0.00236905	0.0606803	-1.19616
kif6	-2.43975	-4.54147	0.00190011	0.053607	-1.20132
htra3a	2.18398	4.33757	0.00249206	0.0623589	-1.20265
nitr13	2.18398	4.33757	0.00249206	0.0623589	-1.20265
pitx2	2.18398	4.33757	0.00249206	0.0623589	-1.20265
th2	2.18398	4.33757	0.00249206	0.0623589	-1.20265
blnk	2.83266	4.40589	0.00227403	0.0594822	-1.20457
BX005223.5	-2.0124	-4.47506	0.00207417	0.0565447	-1.20477
chga	2.16449	4.39173	0.00231747	0.0601522	-1.21895
col9a2	2.20415	4.8614	0.00125696	0.0434733	-1.22219
TUB	0.973816	4.77153	0.00140954	0.0469125	-1.22264
CABZ01045045.1	-2.30941	-4.37382	0.00237369	0.0607417	-1.22272
hbp1	2.03689	4.66041	0.00162667	0.0497531	-1.22613
pdlim1	1.26226	4.84622	0.00128141	0.0439002	-1.23181
CABZ01102038.1	1.82632	4.51569	0.00196572	0.0547436	-1.23281
ppan	-0.893742	-4.85215	0.0012718	0.0437787	-1.23631
crabp2a	3.37749	4.64292	0.00166405	0.0503125	-1.23805
neil3	-1.46006	-4.75029	0.00144847	0.0473941	-1.24148
RBBP8NL	-1.30695	-4.59249	0.00177714	0.0516111	-1.24317
hes2.2	-1.78567	-4.38954	0.00232425	0.0601904	-1.24357
spint1a	1.8187	4.35358	0.002439	0.0617144	-1.24459
axin2	0.972779	4.73418	0.00147879	0.0478095	-1.24512
olfm1b	-3.56923	-4.44147	0.00216873	0.0580719	-1.24526
adcy5	1.76032	4.77953	0.00139518	0.0467213	-1.24704
rnf11a	1.13952	4.75167	0.00144591	0.0473676	-1.24711
si:ch73-248e21.5	-1.66662	-4.42539	0.00221565	0.0588633	-1.25192
tbl3	-0.856555	-4.84138	0.00128932	0.0441015	-1.25348
pde10a	1.70675	4.81508	0.00133322	0.0451941	-1.25477
pard6a	1.63519	4.54935	0.00188051	0.0531896	-1.25926
si:dkeyp-100a1.5	-1.91064	-4.40044	0.00229064	0.0597787	-1.26047
fam217b	0.891326	4.70419	0.00153706	0.0484296	-1.26571
htr2a	1.40786	4.49868	0.00201035	0.0554129	-1.26663
hapln2	-2.78732	-4.62595	0.00170121	0.0505687	-1.26911
htr1fa	2.91725	4.29145	0.00265197	0.0648061	-1.26937
negr1	0.960145	4.72286	0.00150049	0.0480049	-1.2726
si:ch73-334d15.4	-1.95659	-4.33437	0.00250282	0.0624553	-1.27277
ALOXE3	-2.06337	-4.35266	0.00244202	0.0617332	-1.27599
hoxa9b	1.42845	4.74033	0.00146713	0.0475339	-1.27907
crtap	1.43452	4.37936	0.00235613	0.0604635	-1.2806
EXO5	1.38488	4.67562	0.00159492	0.0493862	-1.28392
iqsec3a	-2.78781	-4.38842	0.00232773	0.0601904	-1.28395
camk2n2	2.48954	4.33002	0.00251748	0.062591	-1.28473
CR847844.3	-3.24398	-4.29055	0.00265518	0.0648261	-1.28567
si:ch211-119o8.6	1.05734	4.65688	0.00163414	0.0498045	-1.29333
FBXO48	1.39826	4.57381	0.00182114	0.0524399	-1.2948
trim71	1.02135	4.74831	0.00145216	0.0474576	-1.29528
rdh14a	0.987042	4.76143	0.00142791	0.0471193	-1.29909
nr1h4	-2.3027	-4.3717	0.00238043	0.0607996	-1.30112
nadka	-1.42002	-4.70234	0.00154073	0.048483	-1.30805
SNORD100	-2.29456	-4.25878	0.00277193	0.0661823	-1.30906
YIPF7	-2.29456	-4.25878	0.00277193	0.0661823	-1.30906
tnfaip6	-2.33121	-4.36382	0.00240571	0.0612722	-1.3167
CR855338.1	-3.24078	-4.28199	0.0026861	0.0651704	-1.32343
CABZ01073118.1	1.09183	4.74586	0.00145674	0.0474927	-1.32664
irx5a	-2.94966	-4.24954	0.00280694	0.0664963	-1.32708
fam129ba	1.38331	4.4857	0.00204516	0.0559788	-1.32752
nlrb5	1.59674	4.35606	0.00243091	0.0615671	-1.32867
ulk1b	1.71057	4.70685	0.00153179	0.0484276	-1.33067
cacng5b	3.15893	4.27181	0.00272339	0.065664	-1.33223
sla1	-2.51317	-4.23953	0.00284536	0.0669969	-1.33646
fkbp1ab	-0.734264	-4.77633	0.00140091	0.0467975	-1.34066
vmhcl	1.14367	4.59437	0.00177279	0.0515401	-1.34845
zfp36l1b	0.842069	4.74183	0.0014643	0.0475339	-1.34874
CABZ01019905.2	-2.80802	-4.2308	0.00287936	0.0673553	-1.35074
si:ch73-281f12.3	1.59619	4.62555	0.00170209	0.0505687	-1.3524
kcnk5a	-1.02642	-4.61554	0.00172446	0.0507882	-1.35295
elovl1a	-2.03957	-4.39718	0.00230063	0.0598319	-1.35325
xirp2a	-1.68551	-4.5558	0.00186467	0.05301	-1.35463
csrp1a	-2.26989	-4.6622	0.00162291	0.0497531	-1.35732
ccdc64	-2.13621	-4.47874	0.00206408	0.0563263	-1.35982
PDE3B	0.81458	4.7396	0.00146851	0.0475339	-1.36272
cmyb	-1.72029	-4.45959	0.00211717	0.0572565	-1.36466
itpkb	0.890557	4.75342	0.00144266	0.0473676	-1.36468
si:ch73-332k15.1	-2.86309	-4.29843	0.00262705	0.0644876	-1.3678
man2a1	1.53955	4.67139	0.00160368	0.0495441	-1.37297
MYOCD	2.22273	4.26972	0.00273114	0.0656756	-1.37697
twist2	-3.70315	-4.24257	0.00283365	0.0668954	-1.37873
camsap1a	1.12556	4.60366	0.00175139	0.0510822	-1.3791
f9b	2.01029	4.30066	0.00261917	0.0644107	-1.38077
syt14a	2.98433	4.41753	0.00223898	0.0593024	-1.38205
yjefn3	1.68731	4.7041	0.00153725	0.0484296	-1.38282
slc38a11	1.88968	4.22526	0.00290116	0.067723	-1.38485
spryd4	-0.916038	-4.63329	0.00168503	0.0505602	-1.3873
barhl1b	-1.72473	-4.42865	0.00220605	0.058781	-1.39493
si:ch211-80h18.2	-2.84485	-4.19547	0.00302145	0.0693374	-1.39822
si:dkey-24d19.3	-1.55851	-4.33297	0.00250751	0.0624665	-1.39899
tcf12	0.784279	4.75607	0.00143776	0.0472741	-1.40208
FP326665.1	-2.0196	-4.25365	0.00279131	0.0664138	-1.40359
pde11a	-1.95677	-4.29466	0.00264049	0.0646419	-1.4061
prr18	1.46719	4.35014	0.00245031	0.0617702	-1.40616
si:ch1073-443n13.2	1.34083	4.48666	0.00204257	0.0559644	-1.40658
psph	-1.02223	-4.66193	0.00162347	0.0497531	-1.40862
tmem47	2.12729	4.65874	0.00163022	0.0497968	-1.4112
wbscr17	-4.13093	-4.27593	0.00270824	0.0655317	-1.41125
BX005106.1	-2.26713	-4.2917	0.00265109	0.0648061	-1.4118
CCDC108	1.71061	4.65043	0.00164789	0.0500962	-1.415
si:dkey-206p8.1	-1.28667	-4.48036	0.00205967	0.0562798	-1.41573
CABZ01088685.1	2.71489	4.17945	0.00308836	0.0702784	-1.41663
lypd6b	-1.7109	-4.23717	0.00285453	0.0670381	-1.41828
zgc:55512	1.47814	4.71844	0.00150907	0.048155	-1.42191
ppid	-0.812451	-4.68701	0.00157158	0.0489427	-1.4258
si:ch211-250c4.4	-2.05565	-4.39405	0.00231028	0.0600252	-1.42843
tfap2e	1.38125	4.69833	0.00154874	0.0485661	-1.43139
smim14	1.69793	4.5367	0.00191206	0.0538015	-1.43348
p2rx2	1.51096	4.27706	0.00270409	0.0654898	-1.43433
acp6	-0.99304	-4.64165	0.0016668	0.0503125	-1.43905
CR524823.2	-2.41868	-4.19888	0.0030074	0.0691471	-1.43919
CLEC3A	2.90232	4.18676	0.00305763	0.0698709	-1.44247
zgc:153157	4.22639	4.18901	0.00304824	0.0697162	-1.44372
CABZ01057633.1	-2.29222	-4.1563	0.00318792	0.0709953	-1.44572
slc1a7b	-2.29222	-4.1563	0.00318792	0.0709953	-1.44572
si:ch73-21k16.5	-0.837647	-4.62574	0.00170168	0.0505687	-1.44966
si:ch73-346o4.2	1.4396	4.31267	0.00257705	0.0636635	-1.45053
si:dkey-121n8.5	-2.14551	-4.20235	0.00299319	0.069006	-1.45339
npy8br	-2.28649	-4.15811	0.00318	0.0709355	-1.45349
ZNF608	1.77097	4.38053	0.00235246	0.0604266	-1.45432
notum2	2.31688	4.16081	0.00316827	0.0708554	-1.45887
zbbx	2.31688	4.16081	0.00316827	0.0708554	-1.45887
si:dkey-102c8.1	-2.76286	-4.15953	0.0031738	0.0708554	-1.46201
si:dkey-12e7.1	0.888394	4.56211	0.00184929	0.0528576	-1.46351
crp6	-1.83559	-4.18324	0.00307242	0.0699742	-1.46358
rapgef3	1.47734	4.49814	0.00201179	0.0554129	-1.46373
CABZ01012080.1	3.0281	4.16495	0.00315032	0.0708554	-1.46782
slc10a1	1.62909	4.19872	0.00300806	0.0691471	-1.47842
fibinb	-2.02647	-4.34223	0.00247649	0.0622566	-1.47964
LPHN1	1.72399	4.33287	0.00250787	0.0624665	-1.47978
CNTNAP1	1.98991	4.16057	0.0031693	0.0708554	-1.48498
mgat5	1.09111	4.6498	0.00164925	0.0500962	-1.48771
elovl2	-0.926883	-4.67317	0.00159998	0.0494862	-1.48792
lats2	0.858171	4.6603	0.00162691	0.0497531	-1.48864
si:dkey-238d18.10	1.90977	4.16243	0.0031612	0.0708554	-1.48887
celf4	1.42689	4.31657	0.00256352	0.0634449	-1.49042
rgs12b	1.08014	4.68016	0.00158556	0.0492651	-1.49271
tmem56b	1.08877	4.45096	0.00214154	0.0576542	-1.4946
ms4a17a.4	-3.46942	-4.14049	0.00325788	0.0717871	-1.49523
lrrc48	-1.70419	-4.26799	0.00273754	0.0657714	-1.49623
rxraa	1.17715	4.61727	0.00172056	0.0507836	-1.49627
BX511174.1	2.59408	4.12233	0.00334025	0.073127	-1.50222
rhov	1.80886	4.21704	0.00293384	0.0683095	-1.50357
si:dkey-22o22.2	-2.15416	-4.39874	0.00229584	0.059822	-1.50447
si:dkeyp-41f9.4	2.29856	4.28582	0.00267225	0.0649695	-1.50599
usp13	1.36702	4.42326	0.00222194	0.0589727	-1.50631
AL929252.2	2.33896	4.10984	0.00339825	0.0740383	-1.50677
si:ch211-149a19.3	-1.43614	-4.45063	0.00214251	0.0576542	-1.51656
tmem8a	1.02476	4.46472	0.0021028	0.0570384	-1.51976
CT033790.3	1.53879	4.30366	0.00260857	0.0642082	-1.52054
MYADML2	1.9413	4.12536	0.00332637	0.0729213	-1.52065
msh4	1.34687	4.36159	0.00241294	0.0613316	-1.52319
BX248331.2	1.50865	4.17576	0.00310403	0.0703398	-1.52565
prop1	1.76455	4.23808	0.00285099	0.067013	-1.52695
si:dkey-278k10.4	-2.29071	-4.09487	0.00346918	0.075041	-1.52844
fbln1	1.97557	4.23634	0.00285775	0.0670558	-1.53075
CABZ01089385.1	-1.19287	-4.398	0.00229811	0.0598237	-1.53371
C10H21orf91	1.17727	4.45694	0.00212461	0.0572963	-1.53409
SEMA4D	1.62738	4.49946	0.00200829	0.0554129	-1.53422
grk7b	-1.45031	-4.45803	0.00212155	0.0572963	-1.53461
ehd2	1.3592	4.64656	0.0016562	0.0502511	-1.53726
clec14a	-2.44156	-4.16844	0.00313527	0.0706346	-1.53771
ptges	-2.1324	-4.08599	0.00351202	0.0754264	-1.53898
si:dkey-31n5.4	-2.1324	-4.08599	0.00351202	0.0754264	-1.53898
ADAMTSL3	2.04004	4.19315	0.00303105	0.0694401	-1.54007
ctsl.1	-3.0681	-4.09106	0.00348747	0.0750995	-1.54115
CABZ01111990.1	1.90314	4.11392	0.00337918	0.0737412	-1.54278
polr3gla	-1.00871	-4.59905	0.00176198	0.0512808	-1.54457
tlcd1	1.86121	4.1848	0.00306585	0.0699422	-1.54654
hoxa2b	1.39097	4.2856	0.00267303	0.0649695	-1.54715
CABZ01109624.1	-2.46123	-4.21973	0.00292311	0.068118	-1.54748
tspan12	2.37341	4.36104	0.00241471	0.0613316	-1.5478
myo1f	-2.07968	-4.26083	0.00276425	0.0661508	-1.55151
pnp5a	0.714094	4.62601	0.00170108	0.0505687	-1.55216
pla2g12b	2.42933	4.13175	0.00329723	0.0725365	-1.55424
ctgfa	2.6009	4.41265	0.00225361	0.0594642	-1.55463
selt1b	-1.53086	-4.61052	0.00173579	0.0509008	-1.55644
rras2	0.846953	4.61346	0.00172914	0.0508115	-1.5566
arpc1b	-0.956425	-4.61918	0.00171627	0.0507677	-1.55664
gng7	1.22097	4.5024	0.00200051	0.0553713	-1.56081
si:ch211-222f23.6	-1.23861	-4.61943	0.00171573	0.0507677	-1.56197
CABZ01048958.1	-2.20315	-4.07583	0.0035617	0.0758329	-1.56404
si:dkeyp-50f5.4	-3.27795	-4.09133	0.00348619	0.0750995	-1.56438
si:ch73-338o16.3	1.25553	4.31522	0.0025682	0.0635027	-1.56662
cebpa	1.47462	4.21526	0.00294096	0.0683805	-1.57321
bbc3	1.77696	4.17069	0.00312565	0.0704765	-1.5742
mxra8b	1.02851	4.62001	0.00171443	0.0507677	-1.57519
TNIP2	-1.932	-4.20263	0.00299205	0.069006	-1.57659
CABZ01066957.1	-2.0153	-4.14787	0.003225	0.0714156	-1.58374
htr2cl1	1.60769	4.20725	0.00297326	0.0689296	-1.58633
nrsn1	-2.04664	-4.07904	0.00354594	0.075818	-1.58865
trpc5a	-2.25396	-4.04594	0.00371232	0.0777904	-1.59437
BX323035.1	-1.67301	-4.23482	0.00286367	0.0671367	-1.59457
icln	-0.806462	-4.56955	0.00183131	0.0525655	-1.59544
dcbld1	0.974854	4.51845	0.00195857	0.0547009	-1.59547
stra6	2.44717	4.06093	0.00363592	0.0769902	-1.59609
mllt11	-2.12982	-4.38104	0.00235084	0.0604266	-1.5976
dzip1l	2.61618	4.04826	0.00370041	0.0776886	-1.60307
slc27a6	1.10269	4.4158	0.00224416	0.0593064	-1.60525
zgc:194665	1.71167	4.15483	0.00319435	0.0710802	-1.60697
chst14	1.00103	4.35061	0.00244876	0.0617702	-1.60786
NOXRED1	1.70304	4.05361	0.00367302	0.0774131	-1.60969
slc7a10b	-1.42594	-4.26648	0.00274315	0.0658478	-1.61187
si:dkey-119g10.5	1.58147	4.08888	0.00349801	0.0752446	-1.61275
suco	0.94196	4.58633	0.00179152	0.051807	-1.6132
bicc1a	1.38553	4.17321	0.00311485	0.0704495	-1.61386
entpd1	-2.40873	-4.04416	0.00372151	0.0778091	-1.61497
FBXO34	0.760988	4.50989	0.00198081	0.0549943	-1.61674
hprt1	-0.752514	-4.57766	0.00181196	0.0522309	-1.6175
oaz2a	1.15001	4.36809	0.00239198	0.0610121	-1.61794
fancf	-1.42089	-4.32888	0.00252135	0.0626297	-1.61962
lhx4	1.28987	4.38848	0.00232757	0.0601904	-1.62088
si:ch1073-140o9.2	-2.41553	-4.03538	0.00376717	0.0784226	-1.62143
npdc1	1.66044	4.21502	0.00294194	0.0683805	-1.62238
mfsd7	-1.48761	-4.13182	0.00329694	0.0725365	-1.62284
hid1a	1.18223	4.38659	0.00233344	0.0602231	-1.62484
il4	-2.13099	-4.02162	0.00383999	0.079248	-1.62633
krt5	-1.96912	-4.2864	0.00267014	0.0649695	-1.62748
aadacl4	2.54774	4.10163	0.00343695	0.0747013	-1.62928
aurkaip1	-0.804731	-4.55468	0.00186741	0.05301	-1.63174
lamb2	1.90459	4.406	0.00227368	0.0594822	-1.63511
phactr3a	-0.933952	-4.54752	0.00188504	0.0532623	-1.63636
olfcg6	-2.58893	-4.0174	0.00386258	0.0794935	-1.63654
htr1bd	1.55401	4.25754	0.00277661	0.0661823	-1.6368
rnf13	0.766192	4.50023	0.00200624	0.0554129	-1.6373
esr2a	-2.40284	-4.05242	0.00367908	0.0774806	-1.63817
BX908777.1	-2.54491	-4.04325	0.00372623	0.0778091	-1.63879
hoxa10b	1.27994	4.49399	0.00202286	0.0555927	-1.63992
lin7a	-3.31223	-4.34607	0.00246374	0.0619935	-1.6437
TMEM221	1.29196	4.19409	0.00302716	0.0694096	-1.64399
si:ch211-221n20.6	-2.25292	-4.00692	0.00391941	0.0800558	-1.64753
ackr4b	1.07022	4.55444	0.001868	0.05301	-1.65011
ddx51	-0.772414	-4.51358	0.00197119	0.0547962	-1.6517
il23r	1.89621	4.05561	0.00366286	0.0773331	-1.65594
dap1b	2.13039	4.46702	0.0020964	0.0570384	-1.6566
nfe2l3	-0.977666	-4.5729	0.0018233	0.0524464	-1.65692
spire1a	0.860163	4.52407	0.00194412	0.0544994	-1.65712
shisa3	1.81641	4.02336	0.0038307	0.079235	-1.65924
odz4	2.19399	4.17578	0.00310391	0.0703398	-1.66004
si:dkeyp-34b8.3	-2.53829	-4.20412	0.002986	0.0689959	-1.66036
ntrk3a	-1.91462	-4.35769	0.00242558	0.0615281	-1.66112
foxp1b	1.28986	4.3677	0.00239325	0.0610121	-1.66361
lta4h	-0.893416	-4.49033	0.00203266	0.0557493	-1.67177
taar19n	-2.25255	-3.98913	0.00401788	0.08109	-1.67183
si:dkey-85n7.8	2.4669	4.01003	0.00390243	0.0798738	-1.6722
C13H20orf194	1.05791	4.5134	0.00197165	0.0547962	-1.67305
si:dkey-51a16.9	1.324	4.44862	0.00214823	0.0576939	-1.67713
si:ch1073-13h15.3	-1.96967	-3.98312	0.00405174	0.0813498	-1.67734
si:ch211-247l8.9	-1.96967	-3.98312	0.00405174	0.0813498	-1.67734
rilpl2	-1.03231	-4.5222	0.00194892	0.0544994	-1.67743
zgc:194578	0.990823	4.48012	0.00206031	0.0562798	-1.67849
cdc42ep4b	0.74368	4.51643	0.0019638	0.0547436	-1.68109
npffr1l2	-2.15631	-4.01293	0.00388669	0.0797478	-1.68157
ramp2	-1.38809	-4.20996	0.00296229	0.0687896	-1.68989
car15	1.7544	3.99419	0.00398957	0.0810009	-1.69222
CU570696.1	-2.25812	-4.00991	0.0039031	0.0798738	-1.69505
nln	-0.895837	-4.38094	0.00235115	0.0604266	-1.69515
si:dkey-230a20.2	1.9829	4.42979	0.0022027	0.0587496	-1.69809
dre-mir-24-3	2.51872	3.97708	0.0040861	0.0816771	-1.69965
aqp11	-0.800772	-4.43967	0.00217392	0.0581535	-1.70049
TMEM27	3.18794	4.02297	0.00383276	0.079235	-1.70066
park2	1.0066	4.27039	0.00272865	0.065674	-1.70147
fam69c	-2.37351	-3.98954	0.00401558	0.08109	-1.7026
smad6b	0.970472	4.30852	0.00259151	0.0639042	-1.70329
gar1	-0.779825	-4.50436	0.00199533	0.0552842	-1.70395
panx1b	1.82805	4.14627	0.00323209	0.0714365	-1.70787
eva1c	1.93186	4.15287	0.00320295	0.0711548	-1.7095
cnn2	-0.943847	-4.42593	0.00221405	0.0588633	-1.7096
si:ch211-133n4.6	2.70762	3.96295	0.00416767	0.0824542	-1.71028
tec	-1.57188	-4.24421	0.00282734	0.0668044	-1.71042
cpeb3	1.63297	4.34818	0.00245675	0.0618749	-1.71155
si:ch211-22g2.2	-2.12949	-3.95867	0.00419274	0.0826512	-1.71238
si:ch211-280a10.1	-2.12949	-3.95867	0.00419274	0.0826512	-1.71238
slco5a1	1.49483	4.35722	0.0024271	0.0615281	-1.71275
KDM4C	0.999472	4.41688	0.00224092	0.0593024	-1.71379
pcdh1g18	1.74014	4.07604	0.00356068	0.0758329	-1.71969
si:dkey-30j22.1	2.84464	3.96798	0.00413844	0.0821998	-1.72186
si:dkey-235h8.1	2.28512	3.98617	0.00403453	0.0813039	-1.72502
trmt1	-1.13089	-4.45681	0.00212498	0.0572963	-1.72593
btbd6a	0.916243	4.33198	0.00251087	0.0624838	-1.72753
ptpn5	2.32676	4.02992	0.00379589	0.0788501	-1.73994
CR847941.1	-2.64938	-4.28791	0.00266469	0.0649695	-1.74015
igfbp7	-3.88233	-3.97906	0.00407478	0.0816195	-1.74517
si:dkey-40j24.3	2.49063	3.93524	0.00433279	0.0840078	-1.74617
neurod6b	-2.94026	-3.93393	0.00434081	0.0840268	-1.75478
pfkfb4l	-0.762945	-4.43619	0.00218402	0.058366	-1.75706
si:ch211-191a16.5	-2.1286	-3.92111	0.00441972	0.0848442	-1.76402
fkbp7	-2.08882	-3.99848	0.00396577	0.0806383	-1.76876
si:ch211-14c7.2	-2.71662	-4.00938	0.00390599	0.0798738	-1.76911
CABZ01058873.4	-1.96828	-3.91441	0.00446152	0.0850913	-1.77164
NEURL2	-1.96828	-3.91441	0.00446152	0.0850913	-1.77164
nnr	-1.96828	-3.91441	0.00446152	0.0850913	-1.77164
MUC4	2.49129	3.93686	0.00432297	0.0839382	-1.77395
plxnb1b	1.15821	4.44863	0.00214818	0.0576939	-1.7745
CABZ01084564.1	-1.96712	-4.01027	0.00390114	0.0798738	-1.77534
lrrc57	0.736281	4.4006	0.00229014	0.0597787	-1.78156
kcnf1a	2.19265	3.91426	0.0044625	0.0850913	-1.78286
ms4a17a.2	-2.37056	-3.98959	0.00401532	0.08109	-1.78389
si:ch211-127b16.4	-1.99549	-3.93685	0.00432301	0.0839382	-1.78467
BX649278.1	2.17436	3.90058	0.00454928	0.0861727	-1.79072
trim109	2.17436	3.90058	0.00454928	0.0861727	-1.79072
BX119910.3	-3.09083	-3.95907	0.00419039	0.0826512	-1.79193
NPFFR2.1	1.07879	4.27382	0.00271601	0.0656026	-1.79493
mhc1zca	-1.56167	-4.08158	0.00353348	0.0757488	-1.79764
myo9ab	1.11944	4.3181	0.00255826	0.0633725	-1.79883
dctn2	0.671048	4.44759	0.00215116	0.0577153	-1.8001
zar1	2.59566	3.90493	0.00452147	0.0858858	-1.80054
mgll	1.03747	4.14782	0.00322522	0.0714156	-1.80159
chrna6	3.09012	3.92565	0.00439159	0.0845436	-1.80537
pkhd1l1	1.46956	4.09984	0.00344544	0.0747688	-1.80634
fsta	5.56338	4.20209	0.00299429	0.069006	-1.80683
si:dkey-145c18.5	-1.07981	-4.17623	0.00310201	0.0703398	-1.80711
cotl1	-1.30526	-4.44412	0.00216112	0.0579252	-1.80745
tbx15	1.28131	4.19923	0.00300598	0.0691471	-1.81133
tenm1	2.10356	4.24576	0.00282139	0.0667221	-1.81152
tbx18	-2.02771	-3.96675	0.0041456	0.0821998	-1.81156
TEX14	-3.2469	-3.9543	0.00421851	0.082703	-1.81275
stk32a	1.48741	4.00328	0.00393934	0.0803209	-1.81463
fam26f	-2.86287	-3.97708	0.00408611	0.0816771	-1.81637
fbxl2	0.775839	4.3755	0.00236835	0.0606803	-1.81969
znf385a	-1.64358	-3.97867	0.00407702	0.0816195	-1.82043
tob1a	1.18754	4.26406	0.00275216	0.0660056	-1.82044
ANKRD65	-2.73047	-3.99131	0.00400566	0.0810847	-1.82067
si:ch73-364h19.1	2.34362	3.88732	0.00463517	0.0873271	-1.82169
nms	-1.49909	-3.98073	0.00406531	0.0815618	-1.82511
hoxa1a	-2.59938	-4.00304	0.00394062	0.0803209	-1.82562
si:ch73-77n15.2	-3.19289	-3.89371	0.00459358	0.0867694	-1.82576
CR847844.2	-1.9674	-3.87263	0.0047323	0.0882197	-1.82934
basp1	-1.84651	-4.18403	0.00306907	0.0699568	-1.82939
dock5	2.17049	4.22563	0.0028997	0.067723	-1.83199
si:busm1-71b9.3	-2.8486	-3.96377	0.00416292	0.0824228	-1.83449
prelid1a	-1.00355	-4.41936	0.00223353	0.0592223	-1.83471
CABZ01010191.1	1.93887	3.86651	0.00477345	0.0883218	-1.83542
CABZ01088691.1	1.93887	3.86651	0.00477345	0.0883218	-1.83542
cd164l2	1.93887	3.86651	0.00477345	0.0883218	-1.83542
ckmt2a	1.93887	3.86651	0.00477345	0.0883218	-1.83542
ninj2	1.93887	3.86651	0.00477345	0.0883218	-1.83542
si:ch211-89b14.1	1.93887	3.86651	0.00477345	0.0883218	-1.83542
tmem240	1.93887	3.86651	0.00477345	0.0883218	-1.83542
CT978957.2	-2.29355	-4.12538	0.00332628	0.0729213	-1.83899
c1qtnf9	1.75097	3.90648	0.00451165	0.0857593	-1.84106
si:dkeyp-72e1.7	-2.60552	-3.87648	0.00470665	0.0880707	-1.84262
ntlb	1.33667	4.04117	0.00373703	0.0779146	-1.8464
asic1c	-2.23848	-3.88913	0.00462334	0.0872101	-1.84722
si:dkey-192l18.11	-2.249	-3.86175	0.00480567	0.0885927	-1.84729
alyref	-0.886277	-4.43076	0.00219987	0.0587318	-1.84805
nisch	0.855325	4.33643	0.00249589	0.0623668	-1.84858
relnl	2.70087	3.87168	0.00473866	0.0882197	-1.85354
e2f7	-1.49089	-4.23225	0.00287367	0.0673128	-1.85795
CT033790.1	1.78911	3.96687	0.00414487	0.0821998	-1.85876
si:ch211-13o20.2	-1.59282	-3.87685	0.00470416	0.0880707	-1.86286
slc38a5a	-0.879872	-4.40741	0.00226941	0.0594762	-1.86679
crispld1a	2.21603	3.86277	0.00479878	0.0885489	-1.86735
rnf7	-1.69312	-4.4	0.00229197	0.0597787	-1.86906
PKD1L1	2.19467	3.85139	0.00487666	0.0889219	-1.87012
hdac5	1.78619	4.23839	0.00284979	0.067013	-1.87304
si:dkey-208a9.1	-2.34729	-3.84345	0.00493186	0.0893632	-1.87372
foxl2	-2.26488	-3.95343	0.00422366	0.082703	-1.87373
kcnma1a	1.55303	4.14554	0.00323534	0.0714365	-1.87862
si:dkey-58b18.10	1.89764	3.89568	0.00458083	0.0866493	-1.88108
CR354549.1	-2.51298	-3.8736	0.00472586	0.0882197	-1.88126
CR847844.1	-2.43039	-3.83748	0.00497375	0.0898729	-1.88287
si:dkey-16p6.3	-2.57773	-3.85483	0.00485298	0.0889219	-1.88319
myo5aa	1.60358	4.38446	0.00234011	0.0602806	-1.88336
BX005410.1	-1.04223	-4.20417	0.00298578	0.0689959	-1.8843
si:dkey-22h13.6	-2.43013	-3.83382	0.00499969	0.0900508	-1.88797
zgc:153650	-3.0516	-3.85921	0.00482301	0.0886944	-1.89271
BX005356.1	-1.80301	-4.02551	0.00381925	0.079196	-1.89451
CU570781.1	1.17741	4.11491	0.00337457	0.0736999	-1.89451
si:dkey-263f15.2	-3.61763	-3.84797	0.00490032	0.0890757	-1.89557
plekhg2	2.26001	3.9219	0.00441477	0.0848442	-1.89878
ergic1	-0.911782	-4.3361	0.00249697	0.0623668	-1.89906
sox9b	1.23667	4.01376	0.00388219	0.0797478	-1.90188
dlgap3	2.2516	4.11834	0.00335868	0.0734712	-1.91051
CABZ01038329.1	-1.536	-4.02402	0.00382714	0.079235	-1.91313
ano9a	-2.40422	-3.99916	0.00396203	0.0806226	-1.9169
arl4aa	-1.66179	-4.0692	0.00359451	0.0762323	-1.92213
styk1	1.12106	4.01836	0.00385744	0.0794935	-1.92467
cdx1b	1.52017	3.93057	0.0043613	0.0841396	-1.92492
prdm1c	-2.65855	-3.85086	0.00488031	0.0889219	-1.92545
CR392036.1	-3.35775	-3.89442	0.00458897	0.0867427	-1.92681
crot	0.883769	4.17612	0.0031025	0.0703398	-1.9269
col14a1a	-2.76172	-4.02247	0.00383541	0.079235	-1.92758
si:dkey-52l1.1	1.47072	3.96717	0.00414313	0.0821998	-1.92818
si:dkey-31f5.8	-1.54662	-4.16488	0.00315063	0.0708554	-1.92995
dkk3b	1.79805	3.82697	0.0050485	0.0906198	-1.94481
pcdh2g12	1.72159	4.05492	0.00366637	0.0773331	-1.94625
cx47.1	2.20089	3.80596	0.00520154	0.0923884	-1.94661
slc6a2	2.20089	3.80596	0.00520154	0.0923884	-1.94661
asic4b	3.10381	3.86687	0.00477102	0.0883218	-1.94847
zgc:174178	-2.08729	-3.96944	0.00413001	0.0821998	-1.94866
zswim8	0.909427	4.3399	0.00248425	0.0623589	-1.94883
CABZ01079178.1	-3.17934	-3.82862	0.00503672	0.0905975	-1.95339
map4k5	0.742557	4.32577	0.00253196	0.0628356	-1.95342
twist1a	2.26143	4.09982	0.00344557	0.0747688	-1.95342
cdkn1d	1.48131	4.00232	0.00394462	0.0803287	-1.95642
ahi1	0.804527	4.2403	0.00284239	0.0669969	-1.9605
sqlea	-0.670364	-4.361	0.00241483	0.0613316	-1.96173
wdr16	2.901	3.79939	0.00525036	0.0929002	-1.96181
cilp2	1.54063	3.91686	0.00444616	0.0850913	-1.96201
tsc22d1	-0.745331	-4.30539	0.00260249	0.0641167	-1.96518
mst1	1.13387	3.9854	0.00403885	0.0813039	-1.96581
AL935029.1	-2.42866	-4.01315	0.00388554	0.0797478	-1.96727
rac3a	1.12973	4.04506	0.00371689	0.0777936	-1.9751
TRBC2	2.3292	3.769	0.00548288	0.0952742	-1.97527
mmp2	-2.58387	-3.94148	0.00429502	0.0836628	-1.98162
ppm1ab	1.25314	4.29916	0.00262449	0.0644831	-1.98249
gsr	-0.713092	-4.31001	0.0025863	0.0638339	-1.98262
ybx1	-0.611512	-4.37269	0.00237729	0.0607766	-1.98307
tnnt1	1.67826	3.83662	0.00497987	0.0898729	-1.98455
si:ch211-220m6.4	-2.42777	-3.76456	0.00551777	0.0956016	-1.98473
si:dkey-85k15.6	1.82527	3.7989	0.00525406	0.0929051	-1.98501
grin2ab	-2.08345	-3.84393	0.00492852	0.0893632	-1.98561
si:dkey-110g7.10	1.84525	3.81002	0.00517158	0.0921677	-1.98601
flncb	0.947649	4.27103	0.0027263	0.065674	-1.9867
mitfa	0.77015	4.35168	0.00244522	0.0617566	-1.98762
flot2b	0.936707	4.14991	0.00321599	0.0713276	-1.98966
pigm	-0.966786	-4.14578	0.00323426	0.0714365	-1.98975
zar1l	-1.24876	-3.9514	0.00423568	0.0827759	-1.99306
fbxl16	1.18342	4.06264	0.00362736	0.0768689	-1.99329
pgpep1l	1.42415	3.86093	0.00481129	0.0885989	-1.99406
CR774179.1	1.49749	3.95747	0.00419981	0.082703	-1.99962
zgc:162184	2.03851	4.24973	0.0028062	0.0664963	-2.00175
slbp	-1.72389	-4.29605	0.00263553	0.0645788	-2.0018
SHF	-2.25302	-3.88222	0.00466864	0.0877594	-2.00539
loxl1	2.12196	4.12643	0.00332148	0.0729213	-2.00545
CABZ01074899.1	-1.55036	-3.97497	0.00409816	0.0817974	-2.00778
si:ch211-171l17.2	-2.70793	-3.77802	0.00541273	0.0943575	-2.01019
acrc	-1.33943	-4.05139	0.00368439	0.0775322	-2.01084
si:ch211-215k15.4	1.50384	3.84185	0.00494307	0.0894467	-2.01111
CABZ01032352.1	1.85096	3.87719	0.0047019	0.0880707	-2.01196
cx35.4	0.953152	4.23962	0.00284502	0.0669969	-2.0127
tnfaip8l3	-2.19035	-4.07066	0.00358726	0.076138	-2.01394
olfm3a	-2.83208	-3.77504	0.00543583	0.0946386	-2.01413
lhcgr	1.81196	3.85025	0.00488456	0.0889219	-2.01582
arhgef12b	0.895089	4.28493	0.00267544	0.0649698	-2.01969
si:ch211-220f16.2	0.703901	4.25415	0.0027894	0.0664138	-2.02017
CABZ01068272.1	-2.34001	-3.76098	0.00554606	0.0957967	-2.02161
FRMPD3	2.19423	3.77155	0.00546298	0.0950503	-2.02627
orc5	-1.35324	-4.19766	0.00301244	0.0691893	-2.02776
strap	-0.726002	-4.2784	0.0026992	0.0654296	-2.02806
REPS2	2.13687	3.84761	0.00490286	0.0890757	-2.02997
dre-mir-10d	-1.82683	-3.73522	0.00575428	0.0972844	-2.03142
PLEKHO2	1.39212	4.01659	0.00386694	0.079523	-2.03511
naprt1	-0.789424	-4.2727	0.00272012	0.0656435	-2.03551
baz1b	-1.78754	-4.29624	0.00263486	0.0645788	-2.03871
pax3b	2.22131	3.72179	0.00586615	0.0981611	-2.04016
si:dkey-10h3.5	2.22131	3.72179	0.00586615	0.0981611	-2.04016
smtlb	2.22131	3.72179	0.00586615	0.0981611	-2.04016
mao	-1.66629	-4.20664	0.00297573	0.0689296	-2.04045
slc2a11b	1.29677	4.28566	0.00267282	0.0649695	-2.04476
prelid1b	-0.881141	-4.16017	0.00317104	0.0708554	-2.04718
rasd1	1.69866	3.9116	0.00447922	0.0853222	-2.04962
ccnl1a	-1.33442	-4.27391	0.00271565	0.0656026	-2.05082
FAM107A	2.24553	4.02821	0.00380494	0.0789663	-2.05143
manf	-1.1635	-4.25116	0.00280074	0.0664789	-2.0518
GSG1	1.29157	3.82761	0.00504395	0.0906198	-2.0524
nsdhl	-0.919801	-4.26049	0.00276553	0.0661508	-2.05902
CR847543.1	-3.12622	-3.76145	0.00554232	0.0957967	-2.05937
mrto4	-0.708882	-4.25102	0.0028013	0.0664789	-2.05976
gdpd5b	-1.95573	-4.02126	0.00384188	0.079248	-2.0612
ppih	-1.12574	-4.23052	0.00288045	0.0673553	-2.06125
dgkaa	1.40103	4.0976	0.00345611	0.0748456	-2.06139
zgc:158852	-2.1643	-4.19002	0.00304404	0.069679	-2.06273
kcnq1	2.34315	3.76017	0.0055525	0.0957967	-2.06303
zeb1b	0.834701	4.25303	0.00279366	0.0664138	-2.06386
si:ch211-261a10.5	-1.36787	-3.87198	0.00473668	0.0882197	-2.06417
pde4d	1.68091	4.12755	0.00331637	0.0728983	-2.06482
sult4a1	3.07532	3.74247	0.00569491	0.0969061	-2.06759
SLC6A20	-1.25522	-4.24634	0.00281916	0.0667221	-2.06848
si:dkey-88n24.5	-1.82621	-3.70768	0.0059862	0.099314	-2.07027
adck5	-0.674616	-4.26271	0.00275721	0.0660683	-2.07161
zgc:162232	1.7016	4.1765	0.00310086	0.0703398	-2.07214
si:dkey-84k15.7	-2.47577	-3.7266	0.00582586	0.0977886	-2.07272
si:dkey-27f16.4	-2.12984	-3.74405	0.00568199	0.0967508	-2.07309
rplp1	0.674608	4.31945	0.00255359	0.0633146	-2.07521
CABZ01090041.1	-1.35014	-3.79198	0.00530606	0.0933983	-2.07977
BX545917.1	2.52174	3.72025	0.00587916	0.0983183	-2.08616
dzank1	-2.55276	-3.71164	0.00595225	0.0990387	-2.08715
mink1	1.1453	4.20938	0.00296461	0.0687896	-2.08751
frem2a	-2.53023	-3.8369	0.00497783	0.0898729	-2.09019
syt1b	-2.58016	-3.70471	0.00601178	0.0993721	-2.09041
si:dkey-256e7.8	2.65372	3.71131	0.0059551	0.0990387	-2.09346
nrg2a	1.1045	3.88522	0.00464891	0.0875099	-2.09857
b3gat1a	-2.5267	-3.69797	0.00607038	0.0998539	-2.09927
thrab	1.42207	4.14454	0.00323977	0.0714461	-2.10108
scel	1.81021	3.75982	0.00555528	0.0957967	-2.10302
mylk2	-1.16621	-3.87369	0.00472523	0.0882197	-2.10342
si:dkey-234h16.7	1.92443	3.78446	0.00536329	0.0936964	-2.1042
sema3gb	-3.22581	-3.73383	0.00576574	0.0973773	-2.10648
smyd2a	-0.911534	-4.22165	0.00291546	0.0679981	-2.10656
pdha1b	-1.34074	-3.87988	0.00468407	0.0879885	-2.10735
mfap5	2.95011	3.68447	0.00618937	0.100652	-2.11415
CR762483.1	-2.86794	-3.87401	0.00472309	0.0882197	-2.11518
arf3a	-1.0206	-4.15152	0.00320889	0.0712284	-2.11584
ces3	2.06666	3.67494	0.00627495	0.101417	-2.11659
hs3st3b1b	2.06666	3.67494	0.00627495	0.101417	-2.11659
gpd1b	-1.58468	-3.86358	0.00479325	0.0885489	-2.11842
ahcyl1	-1.62597	-3.89155	0.00460759	0.0869735	-2.1199
scn1ba	-0.932382	-4.05539	0.003664	0.0773331	-2.12065
si:dkey-206m15.8	1.62832	3.68761	0.00616147	0.100378	-2.12757
lpar2b	-1.56688	-3.78972	0.00532323	0.0934319	-2.12762
calcoco1b	1.13518	3.87629	0.00470792	0.0880707	-2.13011
si:ch73-389o5.4	2.90325	3.69434	0.00610214	0.100133	-2.13013
si:ch73-115f13.1	-1.82523	-3.66532	0.00636258	0.102121	-2.13023
si:rp71-1i20.2	-1.82523	-3.66532	0.00636258	0.102121	-2.13023
jag1b	1.24846	3.98833	0.00402236	0.08112	-2.13134
zgc:173594	-2.10073	-4.17279	0.00311666	0.0704495	-2.13308
CABZ01089063.1	-2.18183	-3.76505	0.00551393	0.0956016	-2.13411
pgd	-0.897671	-4.25776	0.00277578	0.0661823	-2.13441
si:dkey-85k15.10	1.08423	3.91906	0.00443246	0.0850286	-2.13474
grm2a	-1.72233	-3.75779	0.00557139	0.0958198	-2.14142
adamts22	-0.884555	-4.08246	0.00352918	0.075735	-2.14176
rap1gap	-2.10341	-3.79504	0.00528298	0.0932341	-2.14264
enc1	1.14551	4.08061	0.0035382	0.0757488	-2.14751
usp54a	1.45253	4.08083	0.00353713	0.0757488	-2.14776
socs3b	0.938861	4.18616	0.00306015	0.0698709	-2.14951
colgalt2	1.87646	3.69118	0.0061299	0.100286	-2.15008
CSMD1	-1.39533	-3.91403	0.00446396	0.0850913	-2.15223
si:dkey-206d17.11	-2.06268	-3.66587	0.0063576	0.102121	-2.15321
dbpb	0.884949	4.14523	0.0032367	0.0714365	-2.15736
chrna2b	-1.70547	-3.7552	0.00559205	0.095942	-2.16061
nog5	1.85825	3.66153	0.00639751	0.102319	-2.1612
tax1bp1b	0.746715	4.20406	0.00298622	0.0689959	-2.16164
BNC1	2.44469	3.63757	0.00662279	0.104331	-2.16186
dre-mir-29b-1	2.44469	3.63757	0.00662279	0.104331	-2.16186
si:dkeyp-4c7.3	2.44469	3.63757	0.00662279	0.104331	-2.16186
bin2a	-1.09601	-3.89907	0.004559	0.0862966	-2.16217
chrdl2	1.50511	3.72731	0.00581995	0.09775	-2.16892
si:ch211-241f5.3	-0.96343	-3.98372	0.00404833	0.0813498	-2.17103
eml3	0.66887	4.17136	0.00312278	0.0704704	-2.17507
MUM1L1	0.723264	4.10192	0.00343558	0.0747013	-2.18197
igfn1.1	2.59	3.62611	0.00673358	0.104994	-2.19879
stxbp5a	0.996871	4.03331	0.00377805	0.0785887	-2.20113
pmp22b	1.46692	4.05782	0.00365164	0.0772025	-2.20318
cdc42se1	1.17935	4.1728	0.0031166	0.0704495	-2.20353
nek6	0.825655	4.16214	0.00316249	0.0708554	-2.20456
immt	-0.926569	-4.17181	0.00312085	0.0704704	-2.20471
slc27a1b	-0.867461	-4.09923	0.00344836	0.0747696	-2.2062
zgc:162608	2.53251	3.93585	0.00432911	0.0839966	-2.20712
mylpfa	2.33725	3.61179	0.00687471	0.106133	-2.20991
foxc1b	1.04685	4.00909	0.00390756	0.0798738	-2.21041
map3k19	2.91777	3.64722	0.00653105	0.103721	-2.21055
vwc2l	-1.33268	-3.70597	0.00600095	0.099314	-2.21346
si:dkey-79f11.7	-1.47994	-3.85091	0.00488	0.0889219	-2.21446
grin2aa	-1.93077	-3.75049	0.00562986	0.0963577	-2.21517
hspa14	-0.71898	-4.15974	0.00317289	0.0708554	-2.2163
phlda3	-1.14669	-4.07332	0.0035741	0.0760372	-2.21657
nup210	-1.51526	-4.16123	0.00316644	0.0708554	-2.21832
epha8	-1.43635	-3.77081	0.00546876	0.0950898	-2.2225
rnpep	-0.956545	-4.09085	0.0034885	0.0750995	-2.22322
trim110	1.05248	3.97864	0.00407722	0.0816195	-2.22362
tpst1l	-1.1056	-4.09249	0.00348061	0.0750995	-2.22726
si:dkey-233k19.2	-2.53473	-3.60248	0.00696813	0.106635	-2.22814
si:zfos-943e10.1	0.731312	4.15289	0.00320285	0.0711548	-2.22822
lrrfip1a	-0.825745	-4.10387	0.00342634	0.0745902	-2.22875
asip	1.26954	3.76669	0.00550104	0.0954942	-2.22972
ptgs1	2.36313	3.68853	0.00615331	0.100366	-2.23083
gpr153	-1.87951	-3.60935	0.00689904	0.106267	-2.23143
si:ch211-241n15.1	-2.14803	-3.90075	0.00454817	0.0861727	-2.23189
grin2ca	2.43064	3.59611	0.00703289	0.107112	-2.23355
wu:fe11b02	2.33224	3.66496	0.00636592	0.102121	-2.23395
colm	1.51411	3.79016	0.00531983	0.0934319	-2.23429
dre-mir-429b	-2.14359	-3.60907	0.00690189	0.106267	-2.24318
IRS2	0.945932	4.04245	0.00373036	0.0778353	-2.24346
mtp	-2.71734	-3.62177	0.00677599	0.105403	-2.24447
si:ch211-214o2.3	-2.25066	-3.5865	0.00713174	0.107873	-2.24761
pex5la	3.29239	3.63056	0.00669028	0.104536	-2.24796
AL953907.1	1.6939	3.56995	0.00730555	0.107873	-2.24952
bicc2	1.6939	3.56995	0.00730555	0.107873	-2.24952
CABZ01016332.1	1.6939	3.56995	0.00730555	0.107873	-2.24952
CABZ01036418.1	1.6939	3.56995	0.00730555	0.107873	-2.24952
chad	1.6939	3.56995	0.00730555	0.107873	-2.24952
CR855997.2	1.6939	3.56995	0.00730555	0.107873	-2.24952
csf2rb	1.6939	3.56995	0.00730555	0.107873	-2.24952
f2rl1.1	1.6939	3.56995	0.00730555	0.107873	-2.24952
hspb12	1.6939	3.56995	0.00730555	0.107873	-2.24952
IQCJ	1.6939	3.56995	0.00730555	0.107873	-2.24952
lft1	1.6939	3.56995	0.00730555	0.107873	-2.24952
lhx8a	1.6939	3.56995	0.00730555	0.107873	-2.24952
LRRIQ4	1.6939	3.56995	0.00730555	0.107873	-2.24952
pax1a	1.6939	3.56995	0.00730555	0.107873	-2.24952
prdm12b	1.6939	3.56995	0.00730555	0.107873	-2.24952
si:ch211-59d15.4	1.6939	3.56995	0.00730555	0.107873	-2.24952
si:ch211-67f13.8	1.6939	3.56995	0.00730555	0.107873	-2.24952
si:ch73-226l13.2	1.6939	3.56995	0.00730555	0.107873	-2.24952
si:dkey-11c5.14	1.6939	3.56995	0.00730555	0.107873	-2.24952
si:dkey-13n23.4	1.6939	3.56995	0.00730555	0.107873	-2.24952
si:dkey-218h11.7	1.6939	3.56995	0.00730555	0.107873	-2.24952
slco1f2	1.6939	3.56995	0.00730555	0.107873	-2.24952
taar13c	1.6939	3.56995	0.00730555	0.107873	-2.24952
si:ch211-254c8.1	-2.79186	-3.58955	0.00710028	0.107873	-2.25072
fam49bb	-0.950756	-4.07633	0.00355924	0.0758329	-2.25249
si:ch211-165b10.3	1.88757	3.73909	0.00572248	0.0969716	-2.25494
FAM195A	-0.743134	-4.09734	0.00345739	0.0748456	-2.25899
si:dkey-11f14.2	1.10579	3.7592	0.00556017	0.0958193	-2.26549
dio2	1.56345	3.65204	0.00648573	0.103303	-2.26803
nr1i2	1.40625	3.94019	0.00430282	0.083726	-2.26902
eya2	1.22318	3.72433	0.00584483	0.0980203	-2.27007
rapgef1a	0.925427	4.04627	0.00371062	0.0777904	-2.27813
TOMM6	-0.788616	-4.0762	0.00355986	0.0758329	-2.2879
slc45a2	1.76282	3.61225	0.00687017	0.106133	-2.29154
ctgfb	3.9905	3.73896	0.00572356	0.0969716	-2.29191
cacna2d2	1.78194	3.58171	0.00718157	0.107873	-2.29488
dennd2c	0.817441	3.97598	0.00409239	0.0817423	-2.29637
col16a1	1.22305	4.05829	0.00364928	0.0772025	-2.29852
cldne	2.35763	3.54963	0.00752497	0.109445	-2.29905
ttc39a	-2.45593	-3.95293	0.00422662	0.082703	-2.29981
CR356247.1	2.3913	3.56352	0.0073742	0.108532	-2.30072
endog	-1.11363	-3.97059	0.00412336	0.0821798	-2.30332
gab1	1.46621	4.09176	0.0034841	0.0750995	-2.30408
akr7a3	-0.725053	-4.04861	0.00369861	0.0776886	-2.3046
serpinh1b	-1.80515	-4.11042	0.00339553	0.0740383	-2.30597
zgc:158464	-2.28205	-3.61993	0.00679406	0.10548	-2.30622
exd1	2.52644	3.56616	0.0073459	0.108351	-2.30679
zgc:123194	-1.29654	-4.12497	0.00332817	0.0729213	-2.30718
nr3c2	1.22804	3.76649	0.00550258	0.0954942	-2.30827
pkig	-0.9728	-3.98969	0.00401476	0.08109	-2.30836
wwp2	0.982292	4.11573	0.00337077	0.0736762	-2.30858
dcn	-1.25985	-3.95254	0.00422891	0.082703	-2.31401
wdr46	-0.693897	-4.04326	0.0037262	0.0778091	-2.31592
bcam	2.91366	3.63249	0.00667168	0.104536	-2.31595
CEP350	0.885789	4.0761	0.00356037	0.0758329	-2.31851
asb2b	1.18073	3.71549	0.00591944	0.0987684	-2.3195
nr2f5	1.04116	3.85053	0.00488265	0.0889219	-2.32047
kcnj14	2.53685	3.52623	0.00778653	0.111339	-2.32183
tcn2l	1.61776	3.98512	0.00404046	0.0813039	-2.32248
nav3	-1.70587	-3.78628	0.0053494	0.0936146	-2.32359
nbr1	1.04974	3.99547	0.00398247	0.0809172	-2.32397
soga3a	0.79547	3.99288	0.00399692	0.0810011	-2.32507
zgc:158614	-1.82889	-3.60519	0.00694085	0.106488	-2.32707
mtus2	-3.3567	-3.5885	0.00711111	0.107873	-2.32733
myh7ba	1.82322	3.60214	0.00697158	0.106635	-2.32747
CABZ01118266.1	-1.06167	-3.73089	0.00579016	0.0976039	-2.32822
zgc:153441	-2.32724	-3.6016	0.00697705	0.106635	-2.33479
galnt8b	-2.08386	-3.54404	0.00758666	0.10993	-2.336
zgc:103559	2.41567	3.53813	0.00765229	0.11035	-2.33815
si:dkey-57k2.6	-2.32571	-3.52815	0.00776471	0.111203	-2.33952
rab42a	-2.43395	-3.56296	0.00738027	0.10854	-2.33979
zgc:101640	1.24103	3.6316	0.00668029	0.104536	-2.34172
si:ch211-217k17.11	-2.33295	-3.66464	0.00636883	0.102121	-2.3425
FP074874.2	1.8168	3.63414	0.00665573	0.104536	-2.34253
apc	1.37452	4.09163	0.00348474	0.0750995	-2.34402
zgc:152857	-2.91618	-3.54153	0.00761441	0.109953	-2.34424
frya	-1.8188	-3.62963	0.00669932	0.104556	-2.3445
fhl3b	1.78843	3.67983	0.00623094	0.101146	-2.34464
armc4	1.81709	3.59911	0.0070023	0.106887	-2.34528
slc25a1a	-0.718981	-4.04055	0.00374022	0.0779212	-2.34538
slc43a2a	-1.5598	-3.77935	0.00540251	0.0942399	-2.34776
ptx3b	1.99262	3.66409	0.00637387	0.102121	-2.35243
id4	-2.51528	-3.70229	0.00603278	0.0996515	-2.35409
tmem223	-1.14727	-3.92726	0.00438165	0.0844121	-2.35567
E2F2	-1.59158	-3.81645	0.00512454	0.0915699	-2.35686
arhgdia	-0.705905	-4.07881	0.00354703	0.075818	-2.36345
slc40a1	1.54102	3.95607	0.00420807	0.082703	-2.36362
nkx2.5	0.914524	3.86285	0.00479818	0.0885489	-2.36874
BX511021.2	-3.01851	-3.58931	0.0071027	0.107873	-2.36952
lrp2b	-1.28261	-3.75538	0.00559061	0.095942	-2.37209
rom1a	2.58345	3.50487	0.00803359	0.113259	-2.37293
barhl2	2.36069	3.49806	0.00811419	0.113628	-2.37303
rp1l1	1.33841	3.63587	0.00663908	0.104458	-2.37464
acacb	1.24886	3.95387	0.00422105	0.082703	-2.37721
rhbdl2	-1.67625	-3.78485	0.0053603	0.0936964	-2.37858
bscl2l	2.80061	3.50839	0.00799234	0.11303	-2.3788
gpt2l	-1.52689	-3.74672	0.00566031	0.09653	-2.37987
stmn4l	-1.38449	-3.58633	0.00713352	0.107873	-2.38083
raver2	1.36884	3.9681	0.00413773	0.0821998	-2.38087
cldnk	2.89267	3.73329	0.00577026	0.0973773	-2.38138
CABZ01044157.1	1.68562	3.59677	0.00702617	0.10707	-2.38392
CHST15	2.01028	3.58162	0.00718254	0.107873	-2.38597
hdr	-2.30625	-3.48838	0.0082301	0.114307	-2.38938
dzip1	-1.84528	-3.67467	0.00627736	0.101417	-2.39033
mgat4b	-2.29846	-3.74181	0.00570023	0.0969061	-2.39181
si:dkey-225h23.4	-2.79415	-3.51315	0.0079368	0.11265	-2.392
cacna2d4a	1.80983	3.50715	0.00800681	0.113117	-2.39548
GPR68	-1.88621	-3.47019	0.0084527	0.116084	-2.39678
gpx7	-1.6391	-3.9098	0.0044906	0.0854791	-2.39709
hcst	1.42213	3.74118	0.0057054	0.0969061	-2.39856
si:ch73-366l1.5	1.09361	3.95621	0.00420724	0.082703	-2.39887
cfhl3	-2.18563	-3.55604	0.00745497	0.109023	-2.39895
rgs13	2.42168	3.47967	0.00833597	0.115129	-2.40086
esrrga	-2.09967	-3.85729	0.00483609	0.0888144	-2.40152
CU466240.2	-1.72344	-3.46406	0.00852925	0.116084	-2.40373
CU655827.1	-1.72344	-3.46406	0.00852925	0.116084	-2.40373
si:dkey-204l2.4	-1.72344	-3.46406	0.00852925	0.116084	-2.40373
zgc:174855	-1.72344	-3.46406	0.00852925	0.116084	-2.40373
bcl11ba	-1.29426	-3.65014	0.00650352	0.103432	-2.40525
atl3	0.674408	4.0494	0.00369454	0.0776856	-2.40676
si:ch211-268m12.3	-1.70797	-3.80767	0.00518887	0.0922939	-2.40827
cd99	0.863147	4.02982	0.00379643	0.0788501	-2.40858
rpl18	0.792797	4.0719	0.0035811	0.0761264	-2.41167
sdc4	0.649994	4.07069	0.00358711	0.076138	-2.41321
oprd1a	1.95771	3.46528	0.00851388	0.116084	-2.41494
bach2a	1.52271	3.75981	0.00555532	0.0957967	-2.41549
C18H15orf26	-2.22567	-3.46912	0.0084661	0.116084	-2.41611
si:dkey-199f5.6	-0.980328	-3.79107	0.00531298	0.093399	-2.41637
ak7a	1.54849	3.64552	0.00654716	0.103904	-2.41651
chrm2b	-3.12104	-3.47719	0.00836636	0.115351	-2.41725
si:ch73-335m24.2	3.20725	3.50671	0.00801202	0.113121	-2.41745
ophn1	-1.29238	-3.9482	0.00425473	0.0830883	-2.41875
KCNN2	1.61747	3.93093	0.00435914	0.0841396	-2.42186
txnipa	0.861647	4.04564	0.00371387	0.0777904	-2.42252
lyst	1.38851	4.02502	0.00382185	0.079196	-2.42256
si:ch211-222b21.5	1.50442	3.50867	0.00798905	0.11303	-2.42336
pltp	1.12175	3.72963	0.00580062	0.0976039	-2.42337
CABZ01067557.1	1.51407	3.63712	0.00662716	0.104331	-2.42359
ndrg2	1.07573	3.79456	0.00528666	0.0932383	-2.42368
xpr1	-1.19809	-3.69206	0.00612218	0.100286	-2.42569
dre-mir-21-1	-1.43813	-3.66599	0.00635647	0.102121	-2.42624
kita	1.03295	4.01749	0.00386208	0.0794935	-2.42728
fam46a	-2.31052	-3.48123	0.00831687	0.114982	-2.42767
si:dkey-7i1.4	1.92927	3.44619	0.00875637	0.117757	-2.42946
slc13a1	1.92927	3.44619	0.00875637	0.117757	-2.42946
pou5f3	1.98334	3.46437	0.00852537	0.116084	-2.43126
si:dkey-201i6.8	2.28367	3.4662	0.00850246	0.116084	-2.43314
sst6	-2.74633	-3.71324	0.00593861	0.0988858	-2.43315
gata5	2.46688	3.44757	0.00873856	0.117751	-2.4338
lamb1a	-1.21041	-3.60181	0.00697493	0.106635	-2.4339
BX119910.7	1.61938	3.49189	0.00818781	0.113953	-2.43806
ppp1r14ab	-1.4541	-3.5266	0.00778225	0.111336	-2.439
pcp4l1	1.85796	3.5567	0.0074479	0.109023	-2.44152
drd4b	-2.13036	-3.44982	0.00870973	0.117655	-2.44271
rgs18	-2.28706	-3.51449	0.00792136	0.112614	-2.44369
tmed5	0.721507	3.99322	0.00399499	0.0810011	-2.44407
mdkb	-2.55548	-3.70613	0.00599958	0.099314	-2.44709
ptprjb	-2.61761	-3.57169	0.00728707	0.107873	-2.44787
si:dkey-25o1.7	1.90971	3.58783	0.00711795	0.107873	-2.44848
calca	2.08979	3.4527	0.00867293	0.117333	-2.44991
nrxn3b	-1.77236	-3.47792	0.00835741	0.115308	-2.45003
CABZ01081650.1	-2.21242	-3.48411	0.00828174	0.114684	-2.45056
SCO1	-0.831786	-3.93222	0.00435123	0.0841161	-2.45148
aldh1a2	2.32999	3.51565	0.00790787	0.112501	-2.4515
ypel2a	1.89112	3.61053	0.00688728	0.106267	-2.45314
CDH26	-1.53854	-3.68169	0.00621425	0.100935	-2.4538
stk36	0.892156	3.84369	0.00493017	0.0893632	-2.45414
golga4	0.89917	3.96725	0.00414267	0.0821998	-2.45717
CABZ01036814.1	-1.72259	-3.42691	0.00900854	0.119431	-2.45726
ighv2-2	-1.72259	-3.42691	0.00900854	0.119431	-2.45726
rln3a	-1.72259	-3.42691	0.00900854	0.119431	-2.45726
si:dkey-28d5.14	-1.72259	-3.42691	0.00900854	0.119431	-2.45726
si:zfos-480g10.1	-1.72259	-3.42691	0.00900854	0.119431	-2.45726
zgc:154054	-1.72259	-3.42691	0.00900854	0.119431	-2.45726
SVEP1	-1.47691	-3.64314	0.00656969	0.10409	-2.46136
PBXIP1	0.807545	3.93178	0.00435388	0.0841161	-2.46747
hoxc13b	1.72438	3.49978	0.0080937	0.113567	-2.4693
slc12a7a	-0.884915	-3.96193	0.00417363	0.0824542	-2.47035
BX005223.4	-1.88474	-3.41882	0.00911675	0.119916	-2.47085
si:ch211-243g18.3	-1.88474	-3.41882	0.00911675	0.119916	-2.47085
si:ch73-334d15.1	-1.88474	-3.41882	0.00911675	0.119916	-2.47085
si:dkey-202l22.5	-1.88474	-3.41882	0.00911675	0.119916	-2.47085
CABZ01061524.1	0.964159	3.68981	0.00614201	0.100302	-2.4709
fermt2	0.702397	3.99259	0.00399854	0.0810011	-2.47355
cpla2	1.21445	3.91806	0.00443869	0.085088	-2.47424
myo15aa	1.36211	3.47177	0.00843313	0.115998	-2.47529
abhd3	-1.13932	-3.82654	0.00505159	0.0906198	-2.47579
bmp8a	-1.99175	-3.94345	0.00428314	0.0835829	-2.47777
si:dkey-181d19.3	1.33115	3.55717	0.00744281	0.10901	-2.47862
RBM47	2.0988	3.9547	0.00421613	0.082703	-2.47908
snx18b	1.13933	3.71449	0.00592792	0.0987684	-2.48226
si:ch211-215d8.2	2.00175	3.51977	0.00786038	0.112155	-2.48238
ccng2	1.27825	3.93865	0.0043121	0.0838464	-2.48324
NTF4	2.23219	3.46408	0.00852895	0.116084	-2.48429
CABZ01076094.1	2.33496	3.42072	0.00909126	0.119916	-2.48487
ahrrb	2.19789	3.85184	0.00487355	0.0889219	-2.48603
chn1	-0.867849	-3.87242	0.00473374	0.0882197	-2.48635
prune2	-3.20981	-3.73497	0.00575637	0.0972844	-2.48763
si:dkey-175m17.7	1.21809	3.69268	0.00611671	0.100286	-2.48998
ephx2	0.7909	3.88719	0.00463598	0.0873271	-2.4903
si:dkeyp-7a3.1	-2.06064	-3.49666	0.00813085	0.11374	-2.49069
BX927317.3	2.61546	3.4412	0.00882097	0.118238	-2.49095
si:ch211-190p8.2	-2.33501	-3.42348	0.00905422	0.119861	-2.4911
psd3l	0.805751	3.96205	0.00417296	0.0824542	-2.49276
sept5a	-1.25117	-3.78431	0.00536444	0.0936964	-2.49322
CABZ01015530.1	1.95972	3.41096	0.00922311	0.120567	-2.49353
foxa2	1.95972	3.41096	0.00922311	0.120567	-2.49353
cacna1c	1.7602	3.53538	0.00768317	0.110736	-2.49551
taldo1	-0.801716	-4.00292	0.00394128	0.0803209	-2.49705
map1lc3a	0.998967	3.9074	0.00450579	0.0857079	-2.49797
KLHL3	1.01117	3.82522	0.00506109	0.0906198	-2.49826
CR381544.1	-0.763424	-3.80557	0.0052044	0.0923884	-2.50186
si:dkey-43f9.4	-1.63115	-3.55746	0.00743965	0.10901	-2.50308
cep55l	-1.48256	-3.86411	0.00478968	0.0885489	-2.5046
rims1a	0.994593	3.73913	0.00572219	0.0969716	-2.50702
ptcd3	-0.804569	-3.94186	0.00429274	0.0836628	-2.50793
slc2a1a	2.4057	3.41002	0.00923595	0.120612	-2.50805
mak16	-0.824307	-3.95268	0.00422805	0.082703	-2.50866
tmie	-1.17613	-3.60665	0.00692611	0.106442	-2.50961
prkar1aa	0.764842	3.97059	0.00412338	0.0821798	-2.51015
hhipl1	-2.31949	-3.42074	0.00909091	0.119916	-2.51084
CABZ01030094.1	2.4204	3.40326	0.00932851	0.121206	-2.51104
lsr	-1.95083	-3.56273	0.00738275	0.10854	-2.5123
slc44a5b	1.316	3.66262	0.00638744	0.102263	-2.5152
ogfrl2	-3.84044	-3.55597	0.00745579	0.109023	-2.51522
ppp1r13bb	0.901114	3.93356	0.00434306	0.0840268	-2.51534
AL928875.1	1.17962	3.63754	0.00662307	0.104331	-2.52096
mrpl9	-0.665968	-3.95492	0.00421485	0.082703	-2.52143
tfpi2	2.8001	3.84935	0.0048908	0.0889758	-2.52355
psme3	-0.693521	-3.94124	0.00429649	0.0836628	-2.52788
si:ch73-194h10.3	1.24141	3.57697	0.00723124	0.107873	-2.5306
eno1b	-0.799282	-3.93457	0.00433691	0.0840268	-2.53317
BX296538.3	1.13889	3.67812	0.00624625	0.101333	-2.53427
cdkn2aipnl	-0.623663	-3.92157	0.00441682	0.0848442	-2.53541
hrasls	-2.29462	-3.40586	0.00929286	0.120974	-2.53731
si:ch73-233k15.1	2.46925	3.38733	0.00955085	0.122839	-2.54226
ucp2	0.936348	3.96486	0.00415655	0.0823567	-2.54441
tmem232	2.41737	3.39914	0.00938556	0.121519	-2.54501
timd4	2.36736	3.38303	0.00961189	0.123273	-2.54659
slc22a4	1.61952	3.47913	0.00834256	0.115161	-2.54672
pomk	0.74152	3.84346	0.0049318	0.0893632	-2.54697
prnprs3	0.653408	3.91662	0.00444772	0.0850913	-2.54841
apoeb	2.9886	3.5184	0.00787617	0.112265	-2.54928
tmem194a	-1.39608	-3.85584	0.00484603	0.0889219	-2.54962
lrp12	0.751802	3.92754	0.00437989	0.0844121	-2.55076
tspearb	-1.7953	-3.4837	0.00828682	0.114684	-2.55212
si:dkey-19n13.5	1.28598	3.83713	0.00497622	0.0898729	-2.55262
rhof	-1.32658	-3.52833	0.00776261	0.111203	-2.55471
figla	2.54115	3.37275	0.00975929	0.124618	-2.55713
foxe3	-1.80839	-3.46051	0.00857387	0.116575	-2.55731
NCKAP1L	2.98172	3.41482	0.00917065	0.120113	-2.55732
epha7	1.06081	3.78912	0.00532779	0.0934319	-2.55796
si:dkey-108k21.12	2.62273	3.39525	0.00943969	0.122104	-2.55829
fbxw4	0.786136	3.80217	0.00522967	0.0927762	-2.55966
dnm3	1.06676	3.76436	0.00551934	0.0956016	-2.55972
dpysl4	-1.33404	-3.75858	0.00556514	0.0958198	-2.56099
tmtops3a	2.29238	3.37241	0.00976419	0.124618	-2.56107
ccdc173	2.5628	3.37501	0.00972665	0.124451	-2.56152
ORC2	-1.13941	-3.75742	0.00557433	0.0958198	-2.562
bnip3lb	0.991416	3.90127	0.00454487	0.0861727	-2.56289
ca5	0.945317	3.85059	0.0048822	0.0889219	-2.56544
mir196d	1.82574	3.36941	0.0098076	0.124618	-2.56697
si:ch211-207d6.2	1.38947	3.43751	0.00886899	0.118508	-2.56767
metap2a	-1.05444	-3.6192	0.00680128	0.10548	-2.56824
PLA2G10	1.21504	3.57005	0.00730442	0.107873	-2.56922
cntnap5b	-1.96731	-3.41563	0.00915975	0.120113	-2.57102
zbtb38	-1.54946	-3.85841	0.00482846	0.0887343	-2.57134
lrrc32	1.52985	3.58192	0.00717938	0.107873	-2.57278
dpysl5a	-2.15852	-3.85164	0.00487495	0.0889219	-2.57668
CU469500.4	1.3209	3.50255	0.00806097	0.113478	-2.57938
tefb	0.895366	3.87758	0.00469932	0.0880707	-2.5805
pde4ca	1.01341	3.61396	0.00685308	0.106041	-2.58161
myo7bb	-1.21351	-3.6728	0.00629438	0.101595	-2.58194
CABZ01066439.2	-1.60302	-3.4989	0.00810423	0.113595	-2.58328
klhl35	1.58878	3.42536	0.00902922	0.119647	-2.58455
rbm24b	-1.0656	-3.64056	0.00659426	0.104297	-2.58493
net1	-0.871528	-3.86146	0.00480768	0.0885927	-2.58685
CABZ01007893.1	1.27899	3.65541	0.00645427	0.103011	-2.587
il15	2.10691	3.72749	0.00581843	0.09775	-2.58847
si:dkey-258f14.2	-1.00288	-3.83274	0.00500731	0.0901282	-2.59011
gfra2a	-2.21291	-3.54255	0.00760313	0.109953	-2.592
ywhabb	-0.695532	-3.91525	0.00445629	0.0850913	-2.59246
atp1b2b	-2.64283	-3.43989	0.00883794	0.118268	-2.59427
si:dkey-9i23.4	-1.70237	-3.357	0.00998976	0.125346	-2.59446
b3gnt2l	2.01971	3.50516	0.00803017	0.113259	-2.59544
eno3	-0.744076	-3.92311	0.0044073	0.0847858	-2.59732
taok3b	1.7772	3.36256	0.00990775	0.125057	-2.60065
hkdc1	1.48384	3.50861	0.00798978	0.11303	-2.60156
CCSER1	1.87326	3.45433	0.00865208	0.117137	-2.60206
nfasca	3.7609	3.49399	0.00816265	0.11374	-2.60267
si:ch211-191j22.8	1.42414	3.48896	0.00822314	0.114269	-2.60357
mfng	-1.83473	-3.3602	0.00994253	0.125242	-2.60831
slc16a10	-1.09797	-3.72409	0.00584689	0.0980203	-2.60864
loxl4	1.15805	3.53063	0.00773664	0.111051	-2.60877
SNTB2	0.682692	3.8842	0.00465559	0.0875747	-2.60903
CR450827.3	2.62108	3.3383	0.0102709	0.127536	-2.60918
SGPP2	1.96289	3.33055	0.0103899	0.128395	-2.61047
stmn2b	1.90637	3.36945	0.00980705	0.124618	-2.61143
fam83fb	-2.10482	-3.32255	0.0105142	0.128931	-2.6132
col5a3b	-1.4146	-3.35751	0.00998219	0.125346	-2.61394
pfdn6	-0.939729	-3.86931	0.00475459	0.0883218	-2.61499
vwa1	0.830382	3.82504	0.00506234	0.0906198	-2.61691
plrdgb	-2.20692	-3.34581	0.010157	0.12667	-2.61839
acsl4l	0.837754	3.69905	0.00606091	0.0997982	-2.61857
slc43a1b	-1.75628	-3.39258	0.009477	0.122411	-2.62044
polr3d	-0.762389	-3.81478	0.00513668	0.0917264	-2.62095
pard6ga	-2.11681	-3.48059	0.00832464	0.115031	-2.62103
notch2	0.996141	3.74149	0.00570284	0.0969061	-2.62125
mtmr7b	1.26897	3.5769	0.00723203	0.107873	-2.62183
si:ch211-160m12.4	-1.93367	-3.5761	0.00724047	0.107873	-2.62187
si:ch211-163l21.11	1.23724	3.483	0.00829531	0.114743	-2.62197
si:ch1073-340i21.2	-2.01635	-3.34712	0.0101373	0.126563	-2.62331
nt5c2a	0.618003	3.8524	0.00486972	0.0889219	-2.62344
BX119910.10	1.88914	3.36568	0.00986209	0.12491	-2.62394
si:ch1073-441p17.1	4.27174	3.37597	0.00971279	0.124332	-2.62401
DEPDC4	-1.51622	-3.60666	0.00692601	0.106442	-2.6244
poc1a	-1.31427	-3.63114	0.00668473	0.104536	-2.63133
mylk4b	2.06473	3.37101	0.0097844	0.124618	-2.6322
si:dkey-93h22.6	1.27224	3.46142	0.00856233	0.116476	-2.63263
drd7	2.09417	3.35631	0.00999997	0.125346	-2.63447
TULP2	-1.84502	-3.45869	0.00859685	0.116791	-2.63782
C17H15orf52	0.975458	3.58665	0.00713018	0.107873	-2.63801
abcd3b	-0.872667	-3.801	0.00523835	0.0928087	-2.63851
ampd2	0.965065	3.66985	0.00632114	0.101939	-2.63864
si:ch211-267k22.1	1.4137	3.42916	0.00897876	0.119431	-2.63893
si:ch211-12e13.2	1.55393	3.44551	0.00876513	0.117817	-2.64166
si:ch211-130h14.4	1.4382	3.41845	0.00912169	0.119916	-2.64183
si:ch211-30e10.6	1.43898	3.38354	0.00960463	0.123238	-2.64249
CSF3	-1.1427	-3.57055	0.00729912	0.107873	-2.64318
si:ch73-380l3.5	1.83172	3.3066	0.0107669	0.130413	-2.6438
aff3	2.26705	3.40066	0.00936444	0.121509	-2.64386
si:dkey-226m8.9	1.29104	3.36386	0.00988865	0.124932	-2.64583
map4k2l	1.28148	3.43005	0.00896706	0.119431	-2.6462
sh3pxd2aa	0.763315	3.82526	0.00506076	0.0906198	-2.64823
syt1a	-1.69812	-3.60568	0.00693585	0.106488	-2.64863
eaf2	-0.841814	-3.83495	0.00499168	0.0900261	-2.64979
sez6l	-1.79775	-3.43344	0.00892237	0.118973	-2.65017
inhbaa	-1.51734	-3.58642	0.00713259	0.107873	-2.65186
glud1b	-1.15403	-3.79341	0.00529531	0.0933303	-2.65195
mitfb	1.39268	3.54133	0.00761666	0.109953	-2.6539
prickle3	-1.05425	-3.54334	0.00759437	0.109953	-2.65401
fmo5	1.23416	3.64228	0.00657783	0.104159	-2.65518
si:dkey-246m18.2	1.27682	3.58005	0.00719891	0.107873	-2.65639
fam214b	0.901176	3.70645	0.00599679	0.099314	-2.66114
si:dkey-101p2.2	1.46795	3.4545	0.00864995	0.117137	-2.6621
FAM188B2	-1.87597	-3.33017	0.0103958	0.128409	-2.66214
arhgef9a	1.37916	3.57139	0.00729019	0.107873	-2.66275
zc3hc1	-0.822161	-3.79213	0.00530492	0.0933983	-2.66342
CU861453.1	-1.76798	-3.35652	0.00999689	0.125346	-2.66392
ankrd10a	-0.822099	-3.6879	0.00615897	0.100378	-2.66433
impg1b	1.31294	3.66232	0.00639024	0.102263	-2.66499
zyg11	0.624403	3.80814	0.00518541	0.0922929	-2.66645
ndc1	-1.1231	-3.81096	0.00516463	0.0921043	-2.6669
glrx	-1.45449	-3.82472	0.00506468	0.0906198	-2.66913
si:ch211-117m20.5	-1.56396	-3.33807	0.0102745	0.127536	-2.67249
ntrk2a	-1.71327	-3.70136	0.00604085	0.0996703	-2.67262
cdk11b	-0.845366	-3.80932	0.00517673	0.0921988	-2.67394
si:ch1073-291c23.2	0.907607	3.61472	0.00684563	0.105986	-2.67406
dync1li1	0.7911	3.86002	0.00481744	0.0886521	-2.67985
CABZ01072077.1	-1.22485	-3.50215	0.00806568	0.113478	-2.68381
nipsnap3	1.12235	3.56404	0.00736865	0.10851	-2.6844
p2rx1	1.53807	3.31212	0.0106787	0.129893	-2.68461
akap11	1.02682	3.80052	0.00524195	0.092812	-2.68499
crabp2b	1.2096	3.8507	0.00488141	0.0889219	-2.68668
mrpl20	-0.710386	-3.79701	0.00526822	0.0930342	-2.69108
si:dkey-105h11.2	-1.63588	-3.33612	0.0103042	0.127684	-2.69164
slitrk2	2.43896	3.51943	0.00786431	0.112155	-2.69332
CABZ01073963.1	1.14889	3.54744	0.00754904	0.109736	-2.69362
stard9	0.949103	3.83428	0.00499636	0.0900506	-2.69386
acsl4a	-0.590446	-3.87638	0.00470731	0.0880707	-2.69441
cbx8b	0.691057	3.71507	0.00592299	0.0987684	-2.6959
CR933820.2	-1.13251	-3.49948	0.00809729	0.113567	-2.69764
FBXO4	0.857462	3.63284	0.00666825	0.104536	-2.70259
si:ch211-137a8.4	2.39187	3.71714	0.00590544	0.0986361	-2.7032
mob1bb	0.690448	3.77586	0.00542946	0.0945883	-2.70373
si:dkey-265k11.2	2.29107	3.26999	0.0113712	0.134515	-2.70379
C13H2orf50	-1.11629	-3.40046	0.0093673	0.121509	-2.70432
zgc:162952	1.64742	3.32539	0.0104699	0.128769	-2.70552
CU929119.2	0.622616	3.78804	0.00533595	0.0934647	-2.70587
CABZ01071153.1	-1.77333	-3.37013	0.0097972	0.124618	-2.70686
arf6a	-0.722046	-3.82206	0.0050838	0.0909019	-2.70769
hipk3b	1.04764	3.79787	0.00526174	0.0929802	-2.708
efnb3a	1.46076	3.4998	0.00809349	0.113567	-2.70884
hspa12a	1.37916	3.4094	0.00924431	0.120612	-2.70924
rpe65b	1.25899	3.63891	0.00660995	0.104331	-2.70924
srgap3	1.32816	3.70909	0.00597414	0.0992945	-2.7093
pcmtd2	1.39875	3.58788	0.00711745	0.107873	-2.70944
ctc1	-0.847991	-3.789	0.00532863	0.0934319	-2.71023
sar1ab	1.78736	3.55943	0.00741828	0.108977	-2.71063
si:ch211-197l9.2	-1.36285	-3.78312	0.0053735	0.0937942	-2.71159
pitpnab	-0.687735	-3.76079	0.0055476	0.0957967	-2.71266
ldhba	-0.707112	-3.85154	0.00487564	0.0889219	-2.71451
si:dkey-191j3.1	-2.15928	-3.26373	0.0114779	0.13511	-2.71471
ppm1nb	-1.00384	-3.71478	0.00592549	0.0987684	-2.71584
pon1	1.25676	3.63348	0.00666207	0.104536	-2.71637
edil3	1.28711	3.35728	0.00998562	0.125346	-2.71745
ppme1	-0.670364	-3.81336	0.00514709	0.0918519	-2.71821
scdb	1.14433	3.36391	0.00988796	0.124932	-2.71861
gc2	1.23499	3.36391	0.00988789	0.124932	-2.72106
zeb2b	2.39529	3.34412	0.0101825	0.12693	-2.72148
hs6st1a	1.30914	3.47467	0.00839731	0.115682	-2.72212
si:dkey-250a19.1	1.83372	3.2528	0.011667	0.136234	-2.72253
nradd	1.95413	3.66515	0.00636419	0.102121	-2.72322
CABZ01072037.1	2.45254	3.27814	0.0112336	0.13358	-2.72356
aim1b	1.7159	3.30179	0.0108443	0.130858	-2.72409
CR396586.1	0.984995	3.50142	0.0080743	0.113479	-2.72524
fkbp11	-2.24697	-3.56523	0.00735583	0.10838	-2.72537
psmc3ip	-1.40395	-3.59689	0.00702494	0.10707	-2.72655
prdm16	-1.85565	-3.32624	0.0104567	0.128693	-2.72666
si:ch211-63o20.12	1.86957	3.29198	0.0110039	0.131999	-2.72694
si:dkey-161j23.6	0.831908	3.6216	0.00677771	0.105403	-2.72742
entpd2b	-1.88806	-3.26004	0.0115414	0.135583	-2.73184
gpatch4	-0.760998	-3.76374	0.00552424	0.0956255	-2.73254
si:dkey-172j4.3	1.10891	3.36432	0.00988199	0.124932	-2.73358
ing5a	0.913579	3.70694	0.00599254	0.099314	-2.73375
fscn1a	-0.693934	-3.8427	0.00493712	0.0893988	-2.73579
zgc:153409	1.8137	3.32688	0.0104467	0.128639	-2.73599
noa1	-0.840848	-3.6947	0.00609899	0.100133	-2.73672
zgc:92749	-1.78845	-3.31318	0.0106619	0.129804	-2.73949
CABZ01112647.1	1.8981	3.24188	0.0118593	0.137472	-2.73971
si:dkey-21h14.9	1.8981	3.24188	0.0118593	0.137472	-2.73971
mxd1	1.27171	3.55156	0.00750388	0.109314	-2.74168
adprhl2	-0.842368	-3.73527	0.00575393	0.0972844	-2.74388
moxd1	2.04265	3.29683	0.0109247	0.131411	-2.74405
si:rp71-20i5.5	1.99391	3.24969	0.0117216	0.136551	-2.74467
flvcr2b	-0.857315	-3.74664	0.00566095	0.09653	-2.74514
stc1	-3.40558	-3.25502	0.0116285	0.136193	-2.7466
cacng6a	-2.0434	-3.23971	0.0118979	0.137731	-2.74824
CU464087.2	-2.0434	-3.23971	0.0118979	0.137731	-2.74824
gatsl2	0.721012	3.78785	0.0053374	0.0934647	-2.74834
clstn3	-1.24663	-3.52576	0.00779188	0.111357	-2.74952
samhd1	-1.45574	-3.70073	0.00604632	0.0996999	-2.74961
pim3	-0.977305	-3.69137	0.00612827	0.100286	-2.74987
si:ch211-223o1.8p	-1.96187	-3.23598	0.0119646	0.138002	-2.75257
lrrc38	1.54116	3.32492	0.0104772	0.128769	-2.75275
cnpy2	-1.00449	-3.64996	0.00650524	0.103432	-2.753
mrpl39	-0.639189	-3.75244	0.00561423	0.0962363	-2.75372
scarb1	1.02243	3.74913	0.00564082	0.0964142	-2.75479
BX119910.11	2.42402	3.26157	0.0115151	0.135377	-2.75591
tpcn1	1.08607	3.7567	0.00558014	0.0958589	-2.75623
si:ch211-93g21.1	-2.00059	-3.30643	0.0107696	0.130413	-2.7568
dnaaf1	2.45235	3.25783	0.0115797	0.13581	-2.75767
hmx3	-1.47079	-3.53053	0.00773777	0.111051	-2.75774
SNRPG	-1.03968	-3.8016	0.00523392	0.0927908	-2.76038
gins4	-1.88115	-3.65156	0.0064902	0.103314	-2.76129
si:ch211-150h8.1	-1.86844	-3.34998	0.0100943	0.126237	-2.76179
si:dkey-244a7.1	-1.1946	-3.45224	0.0086788	0.117354	-2.76404
si:dkey-208k4.1	-1.70406	-3.25289	0.0116656	0.136234	-2.76462
BX511080.1	-1.1377	-3.34018	0.0102423	0.127325	-2.76497
zgc:174637	2.15719	3.24156	0.011865	0.137479	-2.76755
aimp2	-0.66683	-3.79147	0.00530993	0.093399	-2.76912
si:dkey-151m15.8	1.76939	3.3521	0.0100626	0.125957	-2.77709
slc7a4	-2.00681	-3.29716	0.0109193	0.131405	-2.77743
ZAN	1.43089	3.40315	0.00933006	0.121206	-2.77767
si:ch211-256m1.8	-2.03314	-3.38599	0.00956981	0.122937	-2.77845
rpl17	0.62161	3.82502	0.00506248	0.0906198	-2.77903
shisa9b	-1.71493	-3.3132	0.0106615	0.129804	-2.77996
FTCDNL1	0.884648	3.54553	0.00757012	0.109827	-2.78019
arhgef10lb	-0.94797	-3.73005	0.00579711	0.0976039	-2.78058
b3gnt7	-1.82773	-3.41827	0.00912411	0.119916	-2.7822
pnpla7a	0.726212	3.74821	0.00564828	0.0964797	-2.78236
bicc1b	1.4003	3.46466	0.00852166	0.116084	-2.78268
ptpn23b	0.788159	3.73928	0.00572091	0.0969716	-2.78585
map3k5	0.720394	3.66886	0.00633019	0.102024	-2.78899
COL26A1	-2.78162	-3.36717	0.00984026	0.124728	-2.79292
si:ch1073-15f19.2	-1.82174	-3.22841	0.0121011	0.138608	-2.79351
mfsd2b	-1.57218	-3.29057	0.0110271	0.131999	-2.79767
zgc:123010	0.702736	3.69462	0.0060997	0.100133	-2.80112
col1a1b	-2.0432	-3.28843	0.0110624	0.132246	-2.80219
lig3	0.763845	3.75218	0.0056163	0.0962363	-2.80311
cdk15	0.830004	3.73014	0.00579639	0.0976039	-2.80475
BX571981.2	2.17002	3.19989	0.0126302	0.142324	-2.80549
tnfrsf21	-1.68318	-3.66433	0.00637165	0.102121	-2.80733
klhl40b	1.53678	3.22881	0.0120939	0.138608	-2.80766
CABZ01049802.1	-2.42244	-3.46883	0.00846964	0.116084	-2.80777
pmt	-1.72412	-3.69878	0.00606331	0.0997982	-2.80848
foxi3a	-2.02429	-3.21326	0.0123792	0.140437	-2.81068
zgc:112175	-0.633775	-3.74912	0.0056409	0.0964142	-2.81097
mapk7	0.803956	3.65293	0.0064774	0.103231	-2.8113
si:dkey-80c24.3	-1.39075	-3.49012	0.00820907	0.114132	-2.81336
scml4	3.04397	3.41525	0.00916492	0.120113	-2.81649
fezf1	-1.96024	-3.19116	0.0127969	0.143318	-2.81854
sfmbt2	1.78916	3.44908	0.00871919	0.117694	-2.81987
kcnh2a	-1.85726	-3.33902	0.01026	0.127487	-2.82143
LAMC2	-1.66028	-3.42701	0.00900729	0.119431	-2.82503
zgc:77158	0.693667	3.69012	0.00613926	0.100302	-2.82555
pfkma	-1.8906	-3.26135	0.0115189	0.135377	-2.82651
si:dkeyp-71f10.5	1.19161	3.28947	0.0110452	0.132153	-2.82787
cers2a	0.709729	3.74653	0.00566191	0.09653	-2.82916
smarca1	1.27807	3.67597	0.00626563	0.101417	-2.831
si:ch211-158d24.2	-1.76927	-3.41225	0.00920549	0.120453	-2.83316
si:ch211-243a20.3	-2.56232	-3.18642	0.0128883	0.143853	-2.83411
bnip1a	0.777435	3.55217	0.00749723	0.109314	-2.83444
tyr	1.78562	3.60226	0.00697044	0.106635	-2.83586
arrdc3a	-0.80307	-3.71962	0.00588451	0.0983471	-2.83598
upk1a	-1.30375	-3.21594	0.0123295	0.140108	-2.83651
adam9	-0.899908	-3.70625	0.00599857	0.099314	-2.83708
s100u	0.960701	3.47126	0.00843943	0.116026	-2.83729
gcnt3	-2.19623	-3.17897	0.0130335	0.144821	-2.83929
pcdh2ab8	2.27103	3.17674	0.0130773	0.14514	-2.84048
glrbb	-2.88507	-3.55185	0.00750064	0.109314	-2.84148
si:ch211-197e10.2	-2.40037	-3.21488	0.0123491	0.140213	-2.84251
neo1	1.0018	3.6891	0.00614829	0.100344	-2.84259
tbx19	-2.20593	-3.2284	0.0121013	0.138608	-2.84291
CABZ01030107.1	1.85625	3.27671	0.0112576	0.133696	-2.84449
smdt1	-1.02416	-3.34895	0.0101098	0.126316	-2.84539
brinp2	-0.807649	-3.57383	0.00726439	0.107873	-2.84688
RAPGEFL1	1.33863	3.31333	0.0106595	0.129804	-2.84732
zgc:194398	2.84801	3.37276	0.00975912	0.124618	-2.84852
tpbgb	0.848321	3.6372	0.00662637	0.104331	-2.85286
RNF112	-0.772693	-3.56527	0.00735546	0.10838	-2.85357
cdon	-2.48121	-3.66483	0.00636708	0.102121	-2.85383
glud1a	0.874545	3.73732	0.005737	0.0971387	-2.85505
s100v2	1.31124	3.58185	0.00718009	0.107873	-2.85664
ptges3b	-0.888353	-3.733	0.00577264	0.0973773	-2.8583
or101-1	2.00292	3.17276	0.013156	0.14535	-2.85862
[truncated: 25,127 more rows]

## Sheet: Counts-Count.txt
Zebrafish gene name	Sample_2-MEL1_DMSO_1.y	Sample_2-MEL1_DMSO_2	Sample_2-MEL1_DMSO_3	Sample_2-MEL1_R1-1	Sample_2-MEL1_R1-2	Sample_2-MEL1_R1-3
5_8S_rRNA	32	7	8	10	5	8
5S_rRNA	1729	2343	2148	2224	3316	1659
7SK	0	0	0	0	0	0
a1cf	0	3	2	1	3	0
a2ml	0	1	2	0	0	0
aaas	4912	6781	3631	2927	5792	1313
aacs	11056	19563	15703	11075	19661	10980
aadac	58	102	130	135	301	179
aadacl4	5	2	8	36	52	8
AADAT	119	401	316	218	454	194
AAED1	436	278	630	671	598	331
aagab	1229	1309	1488	1272	2021	889
aak1	765	1454	1324	787	1723	753
aamdc	219	232	318	208	277	194
aamp	7221	8237	8094	7189	11177	8077
aanat1	6	7	8	8	9	16
aanat2	13	17	7	7	9	5
aar2	2586	3417	3060	1958	3416	1662
aars	40053	42225	39262	31764	50659	17188
aars2	1023	1371	1016	900	1621	615
aarsd1	771	885	651	604	984	285
aasdh	89	191	133	205	385	163
aasdhppt	430	451	323	351	552	177
aass	2387	3301	3140	2206	3504	1594
aatf	2435	3795	3435	2052	4475	1854
aatka	832	2105	314	1459	2672	166
aatkb	52	88	152	8	19	11
abat	819	1942	1427	1436	2971	732
abca12	22	53	65	188	286	229
abca1a	140	105	398	320	259	1540
abca1b	35	35	63	14	21	75
abca2	1083	1681	1694	1421	2508	1890
abca3b	741	962	1082	1146	1505	1194
abca4a	58	30	38	71	56	48
abca4b	10249	15365	15670	10211	19673	8946
abca5	698	1086	747	1119	1601	610
abcb10	1230	1571	1386	1096	1898	719
abcb11a	233	353	394	47	96	31
abcb11b	0	0	0	1	3	3
abcb3l1	0	0	0	0	0	0
abcb4	15	14	29	19	28	71
abcb5	9	5	4	4	10	4
abcb6a	479	941	512	200	551	202
abcb6b	82	180	271	94	239	208
abcb7	5407	6412	5236	4067	7043	2488
abcb8	2030	2148	2502	1610	2514	984
abcb9	353	339	366	298	459	242
ABCC1	1449	2362	2082	1908	3811	1394
abcc12	2	2	2	3	2	15
abcc13	2	0	0	2	3	3
abcc2	90	97	127	114	169	72
ABCC3	300	581	405	628	1150	272
abcc4	315	717	887	437	819	565
abcc5	5662	7371	8000	7836	10697	6064
ABCC6	2	9	7	5	8	3
abcc6a	191	146	216	365	344	183
abcc8	5	12	10	33	49	30
abcc9	8	13	5	4	9	5
abcd1	205	378	561	379	651	545
abcd3a	10774	12515	10962	8982	14456	4568
abcd3b	1676	1972	2122	973	1697	517
abcd4	1272	1167	1855	1257	1493	1277
abce1	44768	56029	48510	25793	50170	21331
abcf1	59723	93308	65656	36398	89251	36784
abcf2a	23263	29970	28834	14144	31725	11749
ABCF3	3878	4430	3473	2129	3973	1675
abcg1	1	1	3	1	5	6
abcg2a	53	64	48	19	34	51
abcg2b	3	3	0	8	6	2
abcg2c	679	945	709	701	1213	458
abcg2d	13	17	20	13	12	8
abcg4a	2	5	1	3	4	3
abcg4b	2	2	2	0	3	6
abcg5	6	6	2	4	3	3
abcg8	1	4	3	1	3	3
abch1	19	12	22	16	33	41
abhd10a	243	339	374	325	604	176
abhd10b	3669	3393	3215	4652	6748	3026
abhd11	1741	2332	1982	1253	2217	784
abhd12	809	927	1108	1013	1419	669
abhd13	327	704	522	295	675	286
abhd14a	1273	1543	1199	1511	2502	675
abhd14b	998	520	973	1185	1306	630
ABHD15	33	54	46	44	69	21
abhd16a	2973	3774	2869	2771	4775	2108
abhd17aa	1346	1684	1762	825	1621	631
abhd17ab	1656	2197	2206	1758	3106	1362
abhd17b	1231	1311	2421	1344	1756	1161
abhd17c	512	680	539	494	925	397
abhd2a	48	109	76	70	136	78
abhd2b	6	6	8	15	16	4
abhd3	593	1019	905	254	510	316
abhd4	1222	1084	1117	1442	1741	1097
abhd5a	97	82	102	162	204	102
abhd5b	4	6	3	2	4	1
abhd6a	41	93	108	107	194	70
abhd6b	65	86	45	26	35	6
abhd8a	11	11	13	7	13	5
abi1a	4230	5635	4276	3513	6172	3078
abi1b	655	1323	1010	736	1499	545
abi2a	654	957	614	1075	1788	725
abi2b	2486	3208	2688	2647	4209	1781
abi3bp	78	96	29	270	509	12
abl1	1494	3238	3127	2527	5023	2345
abl2	1087	1876	1605	1394	2451	1179
ablim1a	2	5	6	2	9	3
ablim1b	871	1324	1059	651	1230	430
ablim2	157	379	173	181	464	73
ablim3	224	327	245	282	480	94
abo	1	5	4	14	7	12
abraa	84	108	53	71	141	12
abrab	0	0	0	2	1	0
abracl	12570	7426	16254	5909	5650	4076
abt1	3077	3035	3681	2075	2935	1581
ABTB1	170	263	381	400	542	282
abtb2b	35	31	46	24	35	31
AC024175.1	7	4	6	8	1	5
AC024175.10	0	4	2	8	5	1
AC024175.11	485	409	490	803	897	197
AC024175.12	17	19	10	24	19	7
AC024175.13	17	7	20	38	26	9
AC024175.14	3	9	7	7	13	6
AC024175.15	6	0	0	2	3	0
AC024175.16	3	3	3	5	4	0
AC024175.17	2565	2875	2735	3455	5455	3021
AC024175.18	13	11	18	39	29	9
AC024175.19	72	76	86	114	157	31
AC024175.2	17	10	3	9	18	2
AC024175.20	3	2	4	1	4	2
AC024175.21	7	7	7	14	7	5
AC024175.22	148	65	100	189	202	23
AC024175.23	7	3	9	9	7	7
AC024175.24	4	9	4	6	14	2
AC024175.3	20	40	29	42	48	12
AC024175.4	23869	33621	32871	44970	68529	14526
AC024175.5	5	2	7	13	10	1
AC024175.6	2	5	3	5	2	1
AC024175.7	0	0	1	3	2	1
AC024175.8	8	12	10	13	16	4
AC024175.9	138	138	100	160	176	84
ACA64	7	3	18	11	14	5
acaa1	224	164	297	253	292	117
acaa2	1452	1923	1541	1644	3165	959
acaca	28745	47113	45113	26662	44815	17175
acacb	451	647	1053	1399	1764	1368
acad11	679	711	788	674	861	397
acad8	1437	1779	1409	1054	1950	626
acad9	721	1109	682	663	1401	341
acadl	3056	2783	3070	3690	4890	1594
acadm	3930	3426	4317	4224	5056	1623
acads	845	1039	651	999	1605	448
acadsb	1188	1538	929	720	1465	240
acadvl	4752	5947	4979	4933	8070	3419
acana	5	7	7	25	30	29
acanb	1	1	0	0	2	1
acap1	93	126	249	147	234	161
acap2	328	560	517	444	834	417
acap3a	5012	6826	6289	4417	8718	4633
acap3b	252	548	708	389	848	688
acat1	6428	6402	5746	5577	7798	2233
acat2	12959	11567	15363	13803	15379	8607
acbd3	3359	4426	4572	3732	6855	2899
ACBD3	165	220	234	113	245	93
acbd4	146	164	98	135	239	23
acbd5a	821	703	850	1022	1298	757
acbd5b	64	46	133	76	139	42
acbd6	2881	3012	3461	2891	4410	1549
acbd7	0	0	0	0	0	0
accs	1212	1463	1264	1011	1742	868
acd	380	508	368	264	513	105
ace	10	13	15	53	55	19
ace2	0	1	1	0	1	1
acer1	3	6	2	5	9	4
ACER2	32	107	149	89	168	144
acer3	72	253	195	118	220	103
ache	252	446	386	333	641	110
acin1a	22872	32406	25706	22870	38917	17106
acin1b	4945	6746	5769	4921	8314	4049
ackr3b	3821	3999	2779	5411	7440	2228
ackr4a	133	172	82	195	173	146
ackr4b	6420	5363	5985	14527	17435	5789
aclya	46455	57759	41734	30974	41381	31898
aclyb	105	105	125	119	221	107
acmsd	2	2	3	4	4	1
acn9	1595	953	1365	1562	1310	492
aco1	976	2333	1979	1982	4495	1464
aco2	17398	26742	17345	11358	23362	8188
acot11a	124	113	161	176	195	89
acot11b	3	4	12	13	14	10
ACOT12	2	3	5	0	2	2
acot13	1796	1199	1092	1150	1221	134
acot7	3563	4124	4004	1199	2108	911
acot8	832	710	682	802	951	266
acot9.1	3539	2916	4279	4454	4578	2036
acot9.2	29	30	79	63	74	84
acox1	2196	2264	2362	3048	3988	1577
acox3	727	928	1020	833	1447	553
acoxl	142	627	655	516	1223	603
acp1	10046	11393	8458	5313	10125	3023
ACP2	1330	1023	1628	1485	1611	1512
acp5a	50	48	27	30	38	4
acp5b	21	22	30	8	11	10
acp6	2148	2187	2787	916	1851	752
acpl2	122	157	131	63	112	49
acrc	311	417	363	141	252	58
acsbg1	1	0	0	0	0	3
acsbg2	42178	35129	43309	31589	30055	23946
acsf2	28	22	46	16	17	16
acsl1a	3346	4939	3461	3211	5230	1531
acsl1b	462	862	1102	560	997	664
acsl3a	412	485	390	81	90	63
acsl3b	35939	47709	42860	39380	58400	27793
acsl4a	72183	77760	84211	50987	59249	35776
acsl4l	321	326	269	571	666	327
acsl5	9	19	5	9	16	7
acsl6	116	205	138	75	107	90
ACSL6	46	68	86	37	47	59
acsm3	73	74	25	52	89	10
acss1	411	368	766	840	1310	590
acss2	8263	9245	10329	6875	10464	3841
acss3	870	986	656	545	826	300
acta1a	2	6	2	3	3	3
acta1b	8	6	3	10	5	5
acta2	12	27	6	8	11	4
actb1	158362	217205	126763	100480	196459	39178
actb2	290852	378549	254154	239647	385865	154345
actc1a	0	0	0	0	2	0
actc1b	25	38	42	20	40	21
actl6a	6687	7145	7922	5888	8831	3218
actl6b	2	14	3	7	10	6
actn1	4350	6134	3654	7994	11856	3032
actn2	37	30	152	87	92	109
actn3a	24	19	17	21	39	13
actn3b	10	26	10	34	40	38
actr1	9858	11090	13092	11214	18035	10762
actr10	6305	6824	8231	7035	10442	5033
actr2a	6021	7753	6406	4764	8165	3448
actr2b	1798	3707	3429	2167	4644	2137
actr3b	36	53	30	66	96	56
actr5	1147	1180	1652	1168	1531	732
actr6	4589	3506	5341	3217	3284	1324
actr8	1808	1596	2363	1125	1518	821
acvr1b	1077	1700	1450	933	1635	450
acvr1l	5591	6274	5792	5860	9280	3667
acvr2aa	1073	1411	1394	1594	2391	992
acvr2ab	180	377	367	330	586	216
acvr2b	98	279	200	115	297	144
acvrl1	4	2	9	3	1	2
acy1	1096	1263	1214	1077	1535	802
acy3.1	182	172	208	142	162	45
acy3.2	486	510	500	395	464	233
acyp1	599	420	422	631	689	341
ada	2095	1553	5237	1754	1931	1655
ADAD1	4	2	6	4	1	1
ADAD2	1	3	5	0	4	1
adal	209	201	290	180	251	133
adam10a	5519	6388	8545	6550	9556	5523
adam10b	1038	1568	1025	1091	1831	805
adam11	59	121	38	51	155	1
adam12	59	172	144	86	145	85
adam15	215	525	782	541	980	1255
adam17a	6253	8073	8148	6479	10985	4607
adam17b	289	679	829	389	810	591
adam19a	1367	2117	737	1524	2629	403
adam19b	3	12	5	10	10	8
adam22	74	167	28	147	285	44
adam23a	73	99	63	78	153	15
adam28	2	2	2	0	2	0
adam8a	13563	15701	16952	9123	13836	10548
adam8b	735	963	827	614	1030	393
adam9	2723	4576	4151	1513	3010	1357
adamts1	279	213	249	325	406	249
adamts10	314	887	881	70	191	21
ADAMTS12	9	31	23	8	16	5
adamts13	3	6	3	0	0	0
ADAMTS14	2	4	1	0	1	0
adamts15a	2	4	5	3	6	24
adamts15b	3	0	0	0	1	1
ADAMTS16	1	1	0	1	1	1
ADAMTS17	1	2	3	1	3	0
adamts18	2	5	2	7	10	4
ADAMTS20	0	4	5	2	5	1
adamts22	796	1056	1211	535	635	378
adamts3	939	1760	1472	1761	2726	988
adamts6	3	7	10	6	11	6
adamts8a	4	8	12	2	11	3
adamts9	44	59	42	6	16	5
adamtsl2	3	0	4	2	2	1
ADAMTSL3	7	16	5	42	37	23
ADAMTSL4	8527	15070	6079	14532	26293	2957
adamtsl7	65	89	78	67	89	93
ADAP2	43	32	18	19	6	9
adar	5158	8229	13211	6654	10854	8265
adarb1a	391	593	579	349	838	233
adarb1b	241	868	663	404	947	245
adarb2	85	249	187	78	208	64
adat1	546	592	616	567	775	503
adat2	1391	1492	1560	1168	1956	641
adat3	541	425	592	509	638	337
adck1	804	1080	725	632	1236	404
ADCK2	486	559	536	429	740	290
adck3	1281	1672	1732	1660	2620	1561
adck4	389	437	531	444	718	322
adck5	11297	12852	14032	7821	9440	5294
adcy1a	0	3	1	0	3	1
adcy1b	4	5	9	10	15	4
adcy2a	13	20	31	32	59	54
adcy2b	128	173	135	2949	4942	2118
ADCY3	476	815	519	634	1080	494
adcy3b	2	5	3	1	5	3
adcy5	619	706	1560	2105	3759	2702
adcy6a	1827	3309	1931	1800	3456	948
adcy6b	920	1496	1306	1012	1750	322
adcy7	55	49	166	92	136	215
adcy8	275	296	327	412	555	343
adcy9	293	648	501	596	1019	548
adcyap1a	0	0	2	2	0	1
adcyap1b	6206	5498	6916	6371	6745	2580
adcyap1r1a	20	37	12	20	20	15
add1	1877	3650	2425	2878	5569	1254
add2	24	14	11	13	29	30
add3a	2972	3387	4109	8124	10847	7381
add3b	62	106	72	71	138	21
adgb	17	26	28	33	49	21
adh5	12686	12989	8594	9443	13243	2757
adh8a	17	16	18	26	32	10
adh8b	2401	1484	2355	5990	5542	1976
adhfe1	1093	848	905	1103	1428	333
adi1	5998	4740	6039	4550	5092	2747
adipoqa	8	18	24	79	123	44
adipoqb	3	2	0	2	5	3
adipor1a	1813	2099	2147	2338	3682	1559
adipor1b	2024	2072	2494	1671	2710	1200
adipor2	6172	6538	7716	4993	6433	5099
adka	4699	6458	3703	3667	7499	1384
adkb	3166	3757	2595	2098	3470	1054
adm2a	421	774	551	32	100	88
adm2b	5	2	4	1	5	6
adma	7	13	14	11	17	13
admp	1	0	1	1	4	1
adnp2a	812	1097	825	1069	1763	561
adnp2b	11961	16456	15132	11189	19406	7009
adnpa	4040	5665	4750	3621	6508	2548
adnpb	690	812	946	1296	1987	704
adoa	1387	1530	1161	909	1371	854
adob	2298	1984	2635	2172	2651	1755
adora1	0	0	1	0	0	2
adora2aa	2	11	4	2	2	3
adora2ab	7	13	22	9	13	27
adora2b	3	8	10	3	8	20
adpgk	1523	2408	2000	1606	2917	1069
adpgk2	78	184	153	100	207	84
adprh	1796	1431	1490	1539	1828	642
adprhl1	20	44	71	38	63	81
adprhl2	1796	2064	2205	1033	1829	562
adprm	181	233	492	121	197	230
adra1ab	1	0	0	2	1	2
adra1bb	6	5	13	1	0	0
adra1d	1	0	2	0	2	0
adra2a	0	5	2	2	0	0
adra2b	4252	5325	5671	2756	4669	1970
adra2c	1	1	0	0	1	0
adra2da	17	7	5	92	69	31
adra2db	3	10	3	44	64	0
adrb1	25	15	70	79	105	66
adrb2a	150	267	222	173	349	23
adrb2b	2	0	8	1	0	5
adrb3a	30	57	56	5	4	2
adrb3b	9	11	11	8	19	26
adrbk2	2547	3707	3081	2614	4851	2193
adrm1	9518	11781	9177	7259	12330	4854
adsl	2126	2808	2222	1568	2935	958
adss	398	867	592	404	1037	306
adssl	9726	14544	9621	4645	10709	2450
adssl1	8	13	7	24	18	21
ADTRP	7	10	13	1685	1327	979
aebp1	51	68	77	11	20	7
aebp2	1528	1492	1589	1178	1940	1185
aes	429	935	913	981	1898	862
afap1	693	1439	1168	594	1376	203
afap1l1a	11	13	11	9	10	0
afap1l1b	366	528	361	304	675	489
afap1l2	1300	2288	651	1796	3342	60
aff2	114	220	119	43	112	35
aff3	3	4	9	16	19	47
aff4	1012	2346	2430	1674	3448	2216
afg3l2	15655	20306	17639	17283	29547	10495
afmid	67	65	48	30	44	34
aftpha	884	1089	1078	1188	1822	985
aftphb	889	1266	1267	1063	1706	972
aga	791	812	796	600	897	476
agap1	746	1485	1217	1097	2277	1124
agap2	87	114	100	102	151	25
agbl2	113	148	107	82	111	63
agbl4	115	140	120	146	206	50
agbl5	302	328	377	491	600	328
agfg1a	1853	2266	2165	1845	2711	1332
agfg1b	1000	1197	1064	697	1189	409
AGFG2	37	43	35	143	237	50
aggf1	1296	1602	1667	1125	1856	924
agk	3216	3363	3258	2191	3396	1423
agla	1705	2307	2002	2262	4071	1183
aglb	103	138	74	24	37	14
agmat	61	69	46	70	75	18
agmo	485	322	462	621	476	144
AGO1	99	368	347	175	410	217
ago3b	854	2079	2384	1026	2861	1203
ago4	1378	2709	2944	2583	4358	3195
agpat2	1875	2489	1976	2235	3925	1352
agpat3	2219	2746	3358	2160	3260	1530
agpat4	2545	3160	2439	2428	3942	1710
agpat5	11338	12469	12059	10819	17184	5742
agpat6	3347	4206	2775	2766	4594	1450
agpat9	313	306	662	577	757	532
agpat9l	4	2	6	1	4	0
agps	3096	4819	2810	1953	3561	1266
agr2	35	31	21	35	37	17
agrn	2104	4534	5674	1383	2650	725
agrp	1	0	1	0	0	0
agt	26	41	42	42	52	25
agtpbp1	1005	2095	2338	1222	2606	1180
agtr1a	1	2	3	0	0	2
agtr1b	1	0	2	1	4	1
agtr2	6	4	5	4	2	2
agtrap	236	86	604	544	466	416
agxt2	0	1	2	1	0	1
agxta	4	1	1	1	5	1
agxtb	0	0	0	1	2	0
ahctf1	8604	16009	11360	9041	19662	7510
ahcy	39192	40016	34595	22420	36013	12024
ahcyl1	128	173	126	36	100	18
ahcyl2	2663	3311	3174	2344	4008	2273
ahdc1	39	66	65	72	141	26
ahi1	724	894	812	1181	1914	966
ahnak	52384	94398	68652	124233	206544	52637
ahr1a	1	1	1	2	0	2
ahr1b	14	33	42	56	66	80
ahr2	5612	8866	8490	10092	16854	9914
ahrrb	284	861	194	1398	3409	675
ahsa1	209	203	452	284	512	500
ahsa1l	6811	8185	9948	4950	8647	6012
ahsg	0	1	2	0	2	1
AHSG	0	1	3	0	1	1
aicda	1	0	0	1	0	0
aida	3918	4464	2579	3347	5373	1518
aif1l	7625	7548	8072	5700	8617	3902
aifm1	6571	10058	6962	4429	9380	2615
AIFM2	13116	12814	9687	13866	18708	6799
AIFM3	19	26	37	62	140	53
aig1	16	15	6	21	41	10
aim1a	11861	17972	16226	17136	28028	17682
aim1b	2	2	5	12	8	9
AIM1L	8	9	10	11	24	4
aimp1	5428	6081	4621	3505	5963	2625
aimp2	12301	14861	12261	6869	11794	5366
aip	3004	2426	3427	3178	3411	1457
AIPL1	3	3	2	1	6	2
aire	8	2	7	12	11	3
ajap1	32	105	45	62	159	4
ajuba	900	1165	968	1101	1418	710
ak1	151	89	116	675	444	116
ak2	18123	18977	16856	13965	20484	10056
ak3	1114	1127	672	1188	1414	473
ak4	8229	7393	7924	17054	20471	4912
ak5	505	415	1252	23	17	8
ak5l	14	22	22	6	8	17
ak7a	23	21	33	95	120	26
ak7b	2	3	4	7	4	5
ak8	119	105	68	200	331	58
ak9	148	301	130	74	98	93
akap10	1101	1894	1651	1365	2752	1065
akap11	1252	1713	2093	2553	3833	3115
akap12a	8	43	138	4	26	3
akap12b	603	1540	794	796	1471	564
akap17a	1091	1330	1344	1214	1779	1107
akap1a	3	4	10	7	18	9
akap1b	5077	8137	6833	4366	8842	4578
akap6	140	166	172	25	25	33
akap7	1085	1753	749	426	737	308
akap8l	5784	7560	6617	5582	9883	3813
akap9	4077	5970	5433	6698	10848	5601
AKIP1	601	460	614	614	692	288
akirin1	2807	3110	2820	2818	4558	1679
akirin2	4033	3889	4023	3151	4261	2142
AKNA	63	132	133	81	160	54
AKNAD1	7	19	21	10	21	9
akr1a1a	0	3	0	4	0	1
akr1a1b	6080	3723	6408	5802	5567	2961
akr1b1	1232	880	1284	2363	2805	354
akr7a3	2557	2780	2561	1341	2302	1007
akt1s1	5878	4806	6577	6956	8450	6278
akt2	32222	49099	24067	13226	24973	12838
akt2l	362	362	224	380	526	168
AKT3	385	646	518	453	903	404
akt3a	286	551	462	321	703	235
aktip	1298	1389	1530	1729	2468	1236
AL627261.1	0	0	0	0	0	0
AL627305.1	26	36	51	67	77	28
AL645691.1	0	0	0	0	0	0
AL645691.2	0	0	0	0	0	0
AL645691.3	0	0	0	0	0	0
AL645691.4	3	2	9	7	0	0
AL645743.1	0	0	0	0	0	0
AL645743.2	0	0	0	0	0	0
AL772250.1	0	0	0	0	0	0
AL772263.1	3	4	3	2	6	7
AL773593.1	0	0	0	0	0	0
AL807792.1	0	0	0	0	0	0
AL807829.1	3	5	0	1	0	0
AL831768.1	0	1	0	0	0	0
AL845295.1	0	0	0	0	1	1
AL845295.2	10	7	9	11	11	3
AL845301.1	0	0	0	0	0	0
AL845428.1	0	0	0	0	0	0
AL845437.1	0	1	0	0	0	0
AL845481.1	0	0	0	0	0	0
AL928685.1	7	6	6	9	12	6
AL928685.2	422	423	432	305	416	118
AL928685.3	66	46	40	28	41	3
AL928817.1	0	0	0	0	0	0
AL928837.1	0	0	0	0	0	0
AL928875.1	56	65	75	124	150	143
AL928881.1	0	0	0	0	0	0
AL928887.2	0	0	0	0	0	0
AL929007.1	651	1109	1248	489	935	494
AL929007.2	16	17	23	28	26	20
AL929022.1	1	5	1	7	14	1
AL929022.2	11	27	15	11	13	4
AL929029.1	8	7	9	17	25	4
AL929092.1	2	1	2	4	4	4
AL929105.1	0	0	0	0	0	0
AL929105.3	0	0	0	0	0	0
AL929108.1	0	2	2	1	5	2
AL929115.2	814	1117	867	1210	2237	467
AL929134.1	117	150	188	212	249	124
AL929185.1	1	1	0	0	0	0
AL929192.1	0	0	0	0	0	0
AL929192.2	0	0	0	0	0	0
AL929192.3	0	1	0	0	0	0
AL929193.1	0	4	3	3	2	0
AL929204.1	256	147	384	1147	1343	1370
AL929210.1	0	0	0	0	0	0
AL929217.1	18	59	17	13	42	2
AL929220.1	0	0	0	0	0	0
AL929239.1	0	0	0	0	0	0
AL929252.1	12	28	7	18	46	4
AL929252.2	0	0	0	1	2	3
AL929276.1	1	7	3	2	7	1
AL929276.2	556	354	591	731	671	434
AL929281.1	1	0	0	0	0	0
AL929286.1	888	1179	729	1924	3228	1233
AL929291.1	0	0	0	0	0	0
AL929322.1	169	205	134	148	223	114
AL929327.1	0	0	0	0	0	0
AL929378.1	0	0	0	0	0	0
AL929392.1	570	1269	1495	1002	2095	1269
AL929434.1	1077	1358	1714	840	1300	569
AL929457.1	0	0	0	0	0	0
AL929464.1	0	0	0	0	0	0
AL929507.1	0	0	0	0	0	0
AL929507.2	0	0	0	0	0	0
AL929507.3	0	0	0	0	0	0
AL929520.1	0	0	0	0	0	0
AL929558.1	0	0	0	0	0	0
AL929558.2	2	7	5	2	10	2
AL929558.3	0	0	0	0	0	0
AL929558.4	0	0	0	0	0	0
AL929580.1	2	4	1	0	1	1
AL935029.1	142	335	269	48	108	10
AL935044.1	3	4	10	0	2	4
AL935044.2	427	1259	1228	352	899	105
AL935046.1	12	8	9	3	8	8
AL935114.1	0	0	0	0	0	0
AL935128.1	60	60	44	29	43	12
AL935174.1	0	2	2	2	8	3
AL935174.2	0	0	0	0	0	0
AL935184.1	0	1	0	0	0	0
AL935184.2	11	10	9	8	17	4
AL935186.1	2	1	7	4	2	4
AL935186.2	2	3	7	3	6	10
AL935186.3	2	0	4	3	1	2
AL935186.4	0	0	0	0	0	0
AL935186.6	5	9	22	8	11	28
AL935187.1	0	1	0	0	0	0
AL935268.1	0	1	2	0	1	3
AL935274.1	0	0	0	0	0	0
AL935293.1	225	274	342	241	359	161
AL935296.1	9	14	17	9	14	7
AL953847.1	0	0	0	0	0	0
AL953879.1	342	1445	5542	999	1782	2514
AL953903.1	0	0	0	0	0	0
AL953903.2	0	0	0	0	0	0
AL953903.3	0	0	0	0	0	0
AL953903.4	0	0	0	0	0	0
AL953903.5	0	0	0	0	0	0
AL953907.1	0	0	0	1	1	1
AL953907.2	4	6	12	8	4	4
AL953907.3	0	4	3	7	6	5
AL954132.1	0	0	0	0	0	0
AL954146.1	0	0	0	0	0	0
AL954146.2	10	7	29	3	8	3
AL954146.4	10	4	14	3	2	6
AL954173.1	3	4	1	3	2	0
AL954361.1	1	2	4	5	3	6
AL954676.2	0	0	0	0	0	0
AL954696.1	3941	4256	4268	2805	4358	1857
AL954715.2	0	0	0	0	0	0
AL954741.1	1136	1190	1345	1594	2166	1142
AL954746.1	135	153	292	208	259	160
AL954846.1	0	0	0	0	0	0
alad	2327	2106	2748	2474	3195	1013
alas1	8805	10926	11170	4423	6764	8575
alas2	2	7	3	2	4	5
alcama	3137	5750	1782	3755	7860	505
alcamb	393	755	270	1248	2389	106
aldh16a1	3305	3796	4194	2632	4452	3373
aldh18a1	897	1760	1089	695	1599	399
aldh1a2	2	7	4	25	51	5
aldh1a3	14	9	11	4	15	5
aldh1l1	65	95	73	113	134	49
aldh1l2	4214	7670	4528	3190	7728	1443
aldh2.1	373	280	335	631	683	295
aldh2.2	136	188	241	175	248	121
aldh3a1	493	599	589	537	1059	239
aldh3a2a	1214	872	1610	1442	1478	839
aldh3a2b	680	1101	990	1353	2507	874
aldh3b1	543	471	677	480	664	273
aldh3b2	15	17	19	25	26	38
aldh4a1	993	1852	1009	895	1970	478
aldh5a1	627	655	840	823	1184	406
aldh6a1	5065	5796	5530	5476	7808	3238
aldh7a1	9135	12813	7232	6680	12591	2971
aldh8a1	23	32	36	24	25	20
aldh9a1a.1	2072	1384	1577	3664	3821	703
aldh9a1a.2	13	5	14	18	11	15
aldh9a1b	1269	1354	1084	1334	1968	539
aldoaa	27154	29929	30758	19877	31037	22654
aldoab	0	0	1	0	0	0
aldob	114	102	80	95	100	4
aldoca	0	1	1	3	2	4
aldocb	32585	37832	44179	21753	33626	53716
alg1	803	540	823	725	797	396
alg10	388	429	583	367	544	175
alg11	891	1009	1213	1114	1661	1140
alg12	1168	1038	1333	1099	1365	374
alg13	3	6	3	0	0	0
alg14	677	655	769	591	792	419
alg2	1072	1036	1317	1184	1408	1409
alg3	2472	3584	3614	1873	3741	2130
alg5	2472	2809	2661	2294	3698	1972
alg6	747	863	651	838	1364	494
alg8	1256	1161	1845	1390	1790	826
alg9	1561	1722	1776	1963	3141	1019
alk	14	18	21	7	17	12
alkbh1	1091	879	1014	912	1213	620
alkbh2	1152	1193	1202	1141	1441	517
alkbh3	857	703	1011	948	926	586
alkbh4	916	884	914	706	1083	439
alkbh5	400	439	400	297	501	313
alkbh6	1458	1078	1932	1333	1370	620
alkbh7	382	402	361	347	502	128
alkbh8	1361	1481	1581	1082	1659	718
allc	6	13	6	17	22	12
ALMS1	1926	3141	2936	2885	5190	1744
alox12	91	77	80	94	94	65
alox5a	15	19	59	20	47	41
alox5ap	23	22	16	38	48	36
alox5b.2	11	11	8	9	9	10
alox5b.3	14	13	21	11	24	26
ALOXE3	15	19	31	4	4	5
alp3	10	24	19	8	21	9
alpi.1	3	2	0	0	0	1
alpi.2	1	1	1	1	1	0
ALPK1	570	513	939	1270	1365	1047
alpk2	2	1	2	3	1	2
alpk3a	50	107	77	38	78	48
alpl	773	1577	969	460	1364	252
als2a	174	228	211	228	397	219
als2b	1572	2236	2256	2387	3571	2465
alx1	3	3	8	6	4	5
alx4a	1005	2518	3424	131	169	47
alx4b	1	0	6	0	0	1
alyref	22087	28654	20910	10758	19487	7734
ambp	1	0	0	1	1	3
ambra1b	1211	1813	1571	1902	2936	1832
amd1	9374	12872	12055	6823	13577	5879
AMDHD1	54	99	84	66	110	55
amdhd2	1086	1181	1471	1112	1454	1463
amer1	624	1094	1064	1191	2279	1174
amer2	32	56	43	37	63	8
AMER3	72	201	125	13	46	6
amfr	2192	2471	2805	2796	3972	2659
AMFR	1	0	0	1	2	0
amh	20	24	33	33	59	34
amigo1	0	1	2	0	0	1
amigo3	0	0	0	0	0	0
ammecr1	2528	3769	4692	2995	5775	3541
amn	0	1	1	1	4	3
amn1	194	130	229	286	256	128
amot	8111	13090	11071	19894	30242	7773
amotl2a	3233	5620	1602	6875	13059	1445
amotl2b	764	1273	439	2123	4107	350
ampd1	49	47	39	49	52	68
ampd2	191	264	307	376	723	328
ampd3a	5	8	14	68	133	70
ampd3b	48	47	41	117	176	73
amph	6	11	14	14	22	9
amt	2574	2214	2737	1903	2375	527
amy2a	0	0	0	1	0	0
anapc1	3301	6115	3913	2947	6692	1694
anapc10	1399	1593	1009	739	1137	335
anapc11	1910	1051	1454	2075	1579	572
anapc13	1681	873	1812	1786	1288	790
anapc15	1146	1112	1057	841	1363	476
anapc16	1928	1087	1448	1544	1273	608
anapc2	2069	2612	2235	1594	2703	765
anapc4	3174	3683	3778	2531	4406	1140
anapc5	1712	1926	1888	1397	1924	434
anapc7	786	1172	1213	919	1603	651
and1	39	41	21	59	82	37
and2	0	7	3	3	11	2
and3	40	56	64	32	61	23
and4	0	0	0	0	0	0
angel1	1960	2135	2044	1870	2578	1471
angel2	1126	1438	1221	965	1550	877
angpt1	1	5	2	5	3	1
angpt2a	54	65	101	20	54	15
angpt2b	378	397	267	172	346	159
angpt4	29	44	30	8	25	21
angptl1	5	10	7	11	13	12
angptl2a	0	0	0	0	0	0
angptl2b	0	1	1	14	20	13
angptl3	5	11	9	3	23	6
angptl4	439	684	328	399	1017	143
angptl5	5	5	7	4	14	7
angptl6	6	3	1	130	158	237
angptl7	0	0	2	0	0	0
ank1	0	1	1	1	9	0
ank2b	1298	1708	677	1886	2720	570
ank3a	51	105	57	60	126	33
ank3b	1063	2178	680	222	380	165
ankar	142	174	225	104	138	106
ankdd1a	70	143	134	74	172	36
ankdd1b	16	33	30	16	36	13
ankef1a	5	6	4	51	54	41
ankef1b	4	20	15	16	23	63
ankfy1	4858	7535	6713	4335	8588	3885
ankha	449	432	614	525	637	432
ankhb	1234	1441	1751	1533	2729	1552
ankhd1	13220	24816	19966	14119	27553	12451
ankib1a	2789	5408	4703	3797	7640	2946
ankib1b	1299	1776	1501	2015	3023	2391
ankk1	0	1	1	0	0	0
ANKLE1	2787	4107	2908	1742	3436	517
ankle2	738	1324	1464	1160	2090	1422
ankmy1	6	2	3	1	4	5
ankmy2a	1218	1037	1587	1395	1612	642
ankmy2b	0	1	0	0	3	0
ankra2	1847	1063	1682	2393	2092	882
ankrd10a	593	716	659	318	561	213
ankrd10b	417	426	538	1251	1636	582
ankrd11	2927	5840	4388	4518	7812	4310
ankrd12	3133	5056	4561	4517	7528	4271
ankrd13a	617	924	658	495	986	462
ankrd13b	10	22	17	24	41	7
ankrd13c	1492	1806	1414	985	1546	651
ANKRD13D	430	461	356	619	922	238
ankrd16	97	118	154	129	190	99
ankrd1a	1	0	4	1	1	0
ankrd1b	3	3	5	8	7	3
ankrd2	0	1	0	6	4	8
ankrd22	1	4	4	3	5	5
ankrd24	78	124	203	79	113	108
ANKRD27	1304	1837	1570	1456	2243	887
ankrd28b	2180	3596	2444	2686	5666	2035
ankrd29	233	140	164	233	249	82
ankrd31	0	0	2	0	1	0
ankrd33aa	0	1	3	1	2	1
ankrd33ab	0	0	0	1	0	0
ankrd33ba	220	474	516	94	182	239
ankrd33bb	1	3	2	0	3	3
ANKRD34A	0	1	1	1	2	0
ankrd34ba	1	2	1	1	0	0
ankrd34bb	7	10	13	8	21	10
ANKRD34C	0	1	0	0	0	0
ankrd37	592	412	1023	460	445	1114
ankrd39	320	323	320	200	265	91
ankrd40	1419	1800	1453	1350	2374	1100
ankrd44	2142	2347	2260	2861	3536	1217
ankrd45	4	4	1	4	4	1
ankrd46a	601	679	799	877	1292	816
ankrd46b	596	741	475	790	1279	384
ankrd49	241	335	306	206	412	103
ankrd52a	389	1762	1747	794	1963	897
ankrd54	1836	2062	1768	1455	2297	789
ankrd55	0	0	0	1	1	0
ANKRD65	50	41	38	5	3	13
ANKRD66	1	4	4	3	2	1
ankrd6a	4	3	3	56	93	21
ankrd6b	277	481	343	373	616	307
ANKRD7	1508	2430	1433	1322	2309	677
ankrd9	1	0	0	0	0	1
anks1aa	424	1072	743	366	898	336
anks1ab	0	1	1	1	3	2
anks1b	2112	3458	2183	2474	4610	2026
ANKS3	860	1087	999	816	1322	875
anks4b	921	1149	845	483	886	258
ankzf1	1666	2272	1569	1011	1925	742
anln	20426	32284	21368	14735	32436	3944
ano1	26	49	25	29	67	46
ano10a	2932	3289	3107	3676	5322	2555
ano10b	1111	1238	1185	1509	2042	967
ano2	0	2	0	3	3	1
ano3	14	17	4	10	23	4
ano5a	272	676	827	518	1180	485
ano5b	1139	1759	1686	1849	3538	1346
ano6	2	12	20	13	11	8
ANO7	2	3	4	2	3	5
ANO8	39	116	112	146	337	101
ano8a	10	12	23	20	21	16
ano9a	71	84	249	18	16	29
anp32a	18345	20820	17226	16159	26008	6741
anp32b	14970	19374	14770	9012	18910	4723
anp32e	29354	42147	25698	21569	44145	11283
anpepa	91	99	112	174	155	93
anpepb	7	11	19	10	15	6
antxr1a	3	5	3	2	5	13
antxr1b	8	10	17	8	24	9
antxr1c	1161	1645	1971	1871	2902	2303
antxr1d	2001	2491	2730	3801	5818	2079
antxr2a	1545	2210	3598	401	816	264
antxr2b	2444	2165	2731	5725	6854	7167
anxa11a	8911	10100	10797	12169	17771	12651
anxa11b	6546	7180	6134	6800	9246	4729
anxa13	15251	12061	13382	17490	18488	7097
anxa13l	1054	1400	859	355	590	57
anxa1a	5	2	4	11	6	3
anxa1b	121	114	158	129	154	72
anxa1c	21	9	16	21	22	8
anxa2a	222	323	91	604	536	40
anxa2b	8	3	1	7	3	3
anxa3a	1	0	0	3	0	2
anxa3b	3593	2940	1999	7179	7102	2015
anxa4	17784	12480	16907	22763	21374	14903
anxa5a	2	9	13	0	4	1
anxa5b	1049	955	1130	3802	4154	1837
anxa6	5	5	9	12	8	4
ANXA9	2	2	2	4	4	1
aoc1	0	2	0	0	0	0
aoc2	17	24	14	16	14	6
aox1	8	5	25	258	227	121
aox3	22	40	23	203	171	20
ap1b1	6316	9210	7864	8222	14924	6654
ap1g1	5057	8013	6332	5614	10153	4713
ap1g2	1814	2126	2125	2074	3587	1493
ap1m1	2032	3267	3188	2129	4207	1741
AP1M1	2611	4877	5176	3032	6667	2664
ap1m2	198	240	155	156	162	110
ap1m3	11	11	22	15	17	7
ap1s1	3770	3735	3424	2339	3560	1347
ap1s2	13587	9065	12230	10884	10199	3888
ap1s3b	31	25	19	6	10	3
ap2a1	9323	14884	11209	9236	18170	7710
ap2b1	13277	19259	14194	18905	32434	11699
ap2m1a	26131	30006	27728	18943	30435	15285
ap2m1b	18042	26980	20659	11225	22863	11413
ap2s1	8254	7695	10471	7950	10079	5081
AP3B1	4285	5496	5843	5566	9362	5835
AP3B2	1266	2702	968	426	1099	279
ap3d1	7229	9840	10771	8430	13904	9090
ap3m1	2323	2532	2185	2244	3188	1129
ap3m2	3556	3849	4351	4197	6961	4253
ap3s2	3013	2173	2597	3229	3183	1564
ap4b1	1213	1394	1390	1166	1649	690
ap4e1	872	1263	1052	864	1462	776
ap4m1	599	586	712	608	860	397
ap4s1	560	427	556	899	887	291
AP5B1	506	555	762	629	777	761
ap5m1	1396	1099	1929	1293	1349	1094
ap5s1	1437	1312	1723	1627	1986	1473
ap5z1	620	748	748	662	1061	569
apaf1	535	699	842	566	829	757
apba1a	142	265	150	183	375	59
apba1b	28	57	14	10	23	2
apba2a	846	1435	803	538	1394	256
apba2b	46	71	66	70	118	62
APBA3	390	413	485	479	655	431
apbb1	2418	4126	3617	3377	6410	2614
apbb1ip	0	2	0	1	0	0
apbb2b	713	1520	1111	1285	2283	1032
APBB3	9	18	12	9	13	3
apc	9183	13940	16210	21998	36272	35875
apc2	955	2255	2713	1226	3286	709
APCDD1	0	8	2	2	0	0
apcdd1l	2727	3075	5523	3966	6065	4922
apeh	1548	1731	2237	1043	1542	1061
apex1	7736	9282	7576	5474	10819	2547
apex2	175	170	179	161	261	63
apg3l	5472	5414	6333	4716	6336	3588
APH1A	473	663	758	613	1029	568
aph1b	3026	3818	3445	2791	5118	2221
api5	12454	15594	13192	9349	16781	5728
apip	0	0	0	0	0	0
apitd1	1361	828	1037	799	886	260
APLF	316	457	510	357	626	221
apln	11	10	28	2	8	17
aplnra	0	2	1	0	1	0
aplnrb	0	4	0	3	2	1
aplp1	10	18	8	6	17	1
aplp2	14123	18582	12779	16451	26252	10599
apmap	2303	3981	2469	2102	4614	1271
apnl	0	0	1	0	1	0
apoa1a	7	8	9	12	17	13
apoa1b	0	1	0	0	1	3
apoa1bp	3608	3842	3568	3629	5466	1606
apoa2	2	3	0	10	18	1
apoa4	2	3	0	2	1	2
apoba	6	9	8	6	7	3
apobb	2	3	5	3	6	5
apobec2a	32	26	48	44	45	69
apobl	124	169	110	50	73	106
apoc1l	0	1	0	17	15	0
apoc2	7	18	0	163	157	1
apod	16	31	72	1	5	1
apoea	5	8	6	8	12	8
apoeb	7	17	6	144	177	10
apof	1400	589	2225	17154	17366	8692
apol1	179	162	225	811	565	811
APOL4	83	54	250	391	297	274
apom	2	4	12	1	4	1
apooa	1757	1425	1267	1182	1640	543
apoob	414	369	399	598	915	259
APOOL	1374	2225	1476	1011	2132	784
apopt1	2502	1537	3336	3658	2951	1634
appa	1609	2975	2578	2903	5504	2875
appb	4416	5466	4580	6985	10524	4015
appbp2	1361	1857	1709	1875	3073	1431
appl1	517	776	777	988	1478	692
appl2	832	1316	1221	1076	2129	692
aprt	4394	3552	4404	3598	4101	2637
aptx	953	784	1165	1082	1211	637
aqp10a	0	1	0	0	0	0
aqp10b	323	402	187	146	170	79
aqp11	1586	1925	1793	1000	1336	596
aqp12	115	147	53	15	36	12
aqp1a.1	0	0	1	0	1	0
aqp1a.2	1	0	0	0	1	0
aqp3a	6	0	14	8	6	8
aqp3b	17	18	44	104	198	6
aqp4	2	1	4	0	0	1
aqp7	41	48	101	60	80	30
aqp8a.1	14	8	9	4	12	8
aqp8a.2	7	11	5	5	6	2
aqp8b	2	0	0	0	0	0
aqp9b	0	0	0	0	1	1
aqr	8293	13056	9684	8001	14881	5351
ar	46	101	64	202	457	128
araf	4188	6048	5802	6150	9975	4187
ARAP2	7	3	2	7	3	3
arap3	7924	13539	11142	7711	13985	5237
arcn1a	6162	7362	6938	5989	9701	4116
arcn1b	3334	3840	3429	3507	5675	2345
AREG	0	0	0	0	0	0
AREL1	2024	2717	2480	2100	3592	1508
arf1	11233	13063	12399	8993	13547	6197
arf1l	16799	22382	16741	13498	26437	9436
arf2	13595	16011	16315	10834	19028	9284
arf3a	2036	1859	1934	988	1512	434
arf3b	104	185	73	65	168	35
arf4a	1511	1958	2016	1558	2877	1022
arf5	14351	16342	15672	9180	14531	7581
arf6a	8849	9032	8328	5200	7840	2800
arf6b	5525	5930	5569	4687	6788	2810
ARFGAP1	2718	2592	3346	1639	2395	1796
arfgap2	5438	9039	8100	4929	10037	6153
arfgap3	14	5	9	9	12	5
arfgef1	2957	4428	3407	3412	5977	3082
arfgef2	5029	8372	7208	4682	8661	4899
arfip1	3783	4292	4918	3590	5191	2951
arfip2a	896	1016	757	996	1545	555
arfip2b	1843	2238	2080	1830	3128	1280
arfrp1	659	1075	932	982	1917	812
arg1	0	4	1	0	2	0
arg2	19336	18634	19617	15221	25688	9379
arglu1a	4187	4812	5219	6119	7914	3250
arglu1b	2870	3292	3377	2809	4078	1879
arhgap1	3216	3726	4365	3861	5890	2815
arhgap10	1275	1606	1709	1556	2880	1230
arhgap11a	4005	5520	3599	2482	5395	733
arhgap12a	56	52	203	90	122	177
arhgap12b	1206	1493	1065	2403	3380	1089
arhgap15	8	7	14	3	9	5
arhgap17a	297	578	461	453	866	406
arhgap17b	25	37	29	36	60	33
ARHGAP18	91	176	93	63	122	26
arhgap19	485	777	438	296	614	54
arhgap20	41	47	51	41	72	33
arhgap20b	1	3	2	7	7	0
arhgap21a	36	121	101	83	172	88
arhgap21b	1152	2100	1670	3027	5092	2546
arhgap22	260	334	327	333	769	163
arhgap23a	1896	3396	3047	3011	4757	2674
arhgap23b	640	1051	474	367	736	75
arhgap24	470	796	649	614	1141	858
arhgap25	8	13	19	8	15	29
arhgap27	87	109	76	84	111	106
arhgap27l	132	148	148	166	265	99
arhgap28	20	17	30	23	28	25
arhgap29a	200	346	157	166	245	34
arhgap29b	540	873	863	753	1177	601
arhgap30	1	2	0	7	2	6
arhgap31	1372	2960	3072	2608	4564	2644
ARHGAP32	3442	6623	5892	5801	10162	4392
arhgap33	1187	2082	1092	1318	2636	451
arhgap35	1224	2294	1768	1688	3344	1381
arhgap35a	1726	2775	1843	1916	3367	1589
arhgap39	1350	3378	2411	1935	4329	1507
ARHGAP40	24	25	22	13	18	6
ARHGAP42	1220	2375	1402	845	1837	505
arhgap42a	2068	2468	3071	2840	4386	3502
arhgap44	52	133	74	75	153	81
arhgap4a	3	3	3	6	8	8
arhgap4b	4158	5739	4886	5552	9597	1768
arhgap5	1733	3482	2829	2222	4643	1681
ARHGAP6	6	3	5	3	3	1
arhgdia	23888	30810	26162	13547	21953	11623
arhgdig	275	185	657	256	284	200
arhgef10	3868	7454	3850	4136	7493	2590
arhgef10lb	2290	3034	3309	1138	1654	1369
arhgef11	599	1363	1186	1103	2132	927
arhgef12b	3670	5046	4281	7522	12382	4210
arhgef15	0	0	1	0	1	2
arhgef16	4	9	19	8	7	0
arhgef18a	71	150	47	408	476	41
arhgef18b	727	1032	1027	1051	1801	558
arhgef19	5668	8500	3535	4755	7449	369
arhgef1a	2635	3286	5567	3703	5671	7314
arhgef1b	6561	10266	5179	9198	18897	5948
arhgef2	1830	4138	3120	2656	5351	2711
arhgef25b	1	1	1	1	2	3
arhgef28	82	126	59	62	88	40
arhgef3	206	275	273	239	448	257
ARHGEF33	5040	4664	5769	12544	16296	7494
ARHGEF38	10	14	20	33	53	12
arhgef39	706	1061	506	297	686	65
arhgef3l	159	203	140	183	186	138
arhgef4	2512	1889	1560	5047	6981	2860
ARHGEF40	105	251	153	146	233	103
ARHGEF5	121	211	301	104	177	196
arhgef6	2398	3606	3502	3844	5892	1802
arhgef7a	545	712	600	499	879	354
arhgef7b	1255	1522	1248	1561	2585	851
arhgef9a	77	66	136	212	417	101
arhgef9b	1	4	4	2	5	1
arid1aa	4874	7843	6259	5442	9681	4849
arid1ab	4209	9461	6958	6301	13540	5280
arid1b	1405	2140	1859	1609	2825	1563
arid2	2014	3384	2268	1932	3642	1498
ARID3A	20	55	57	33	59	31
arid3b	272	386	277	255	373	160
ARID3C	2	5	10	6	6	2
arid4a	5397	8094	6555	6409	11452	5803
arid5a	4	8	16	1	9	0
arid5b	0	4	1	0	2	1
ARID5B	881	1495	1141	981	1734	824
arih1	1804	2572	2823	2536	4313	2145
arih1l	707	943	1112	817	1552	676
arih2	4384	5699	4750	3851	6828	2904
arl1	2272	2416	2702	2129	2933	1772
arl10	245	321	439	319	483	393
arl11	0	0	0	0	0	0
arl11l	0	0	0	0	0	0
arl13a	10	16	20	18	48	23
arl13b	697	627	1023	961	1032	478
arl14	7	15	6	5	7	1
arl14ep	1992	1709	1796	1572	1986	524
arl15a	0	0	0	1	0	4
arl15b	1028	1097	913	1285	1918	803
arl16	5164	3558	6051	6007	5103	2858
arl2	3866	2533	3129	3595	3279	836
arl2bp	1219	867	1453	1192	1190	456
arl3	3155	2250	3749	3448	3126	1870
arl3l1	0	0	1	1	0	0
arl3l2	0	1	2	2	0	2
arl4aa	236	169	359	90	123	29
arl4ab	1622	1638	1526	1072	1743	2201
arl4ca	112	86	128	332	393	536
arl4cb	200	134	218	353	269	94
arl4d	511	300	228	6301	6273	1303
arl5a	979	795	1183	937	1139	517
arl5c	181	142	181	192	174	152
arl6	1187	838	1129	1419	1418	565
arl6ip1	5679	6818	8405	6570	11626	5398
arl6ip4	551	318	578	620	571	182
arl6ip5a	1051	575	1299	1751	1342	888
arl6ip5b	6483	4478	5430	7617	8394	3427
arl6ip6	1804	2654	2207	1203	2325	677
arl8	223	338	380	251	462	221
arl8a	5121	5123	6284	5832	7996	4946
arl8ba	1847	2118	2263	2155	3244	1674
arl8bb	169	346	345	155	361	490
arl9	1166	1459	1441	1036	1672	748
armc1	1730	2220	2853	2138	3641	2035
armc1l	6161	5476	6405	3235	4565	684
armc2	2	5	2	12	6	5
armc4	3	5	11	15	35	13
armc5	475	674	622	621	941	447
ARMC6	879	1787	1668	1236	2530	1200
armc7	327	311	356	263	333	130
armc8	519	592	569	620	1085	432
armc9	356	406	373	421	574	386
ARMCX3	609	792	762	461	811	315
arnt	375	871	860	943	1820	856
arnt2	2086	2824	2331	2552	4634	2237
arntl1a	1139	1304	1130	1106	1764	879
arntl1b	977	1962	1635	1204	2347	1024
arntl2	792	1353	1583	848	1859	1149
arpc1a	18418	22852	17305	13521	24362	9743
arpc1b	11024	13501	8937	5120	8040	3422
arpc2	12477	13033	12983	8901	12335	5622
arpc3	14062	9337	15604	14399	13798	5371
arpc4	8319	6532	9199	6416	7106	2987
arpc4l	5779	3906	5491	4713	4672	2115
arpc5a	124422	120206	156322	119236	151828	63825
arpc5b	1924	2232	1775	2161	2953	914
arpc5la	1598	1784	1321	730	1379	393
arpc5lb	1255	1236	1165	1076	1570	778
arpp19a	13653	16705	16964	15766	26968	10089
arpp19b	5295	6027	4042	3799	6214	1774
arpp21	163	219	212	130	241	241
arr3a	0	3	3	1	2	1
arrb1	10	25	5	7	17	7
arrb2a	446	583	480	467	715	264
arrb2b	7449	8697	10186	9090	14628	4544
arrdc1a	0	0	0	1	0	0
arrdc1b	61	66	132	141	158	163
arrdc2	211	163	307	991	960	532
arrdc3a	4429	5873	4725	2286	3354	2382
arrdc3b	13802	16325	14552	16014	21637	13223
arsa	268	401	552	436	650	478
ARSB	489	650	529	388	610	305
arsg	9	10	22	6	9	5
arsh	283	651	448	337	677	211
ARSJ	9	25	7	2	10	1
arsk	1786	1227	1800	1706	1864	725
art4	0	0	4	1	2	4
artna	0	3	0	0	0	0
artnb	0	0	2	1	2	2
arv1	832	628	792	857	986	409
arvcfa	4	7	6	3	5	1
arvcfb	872	1160	1137	826	1471	496
arxa	46	80	71	96	123	46
as3mt	427	421	378	537	738	168
asah1a	2275	1402	3604	2421	1971	1679
asah1b	3939	3098	4961	5546	5611	4446
asah2	71	79	104	59	57	94
asap1a	965	2389	2278	1247	2718	1207
asap1b	965	1646	880	1135	2269	416
asap2a	1363	2718	1860	1723	3512	732
asap2b	362	472	632	383	795	294
asap3	7	15	36	20	14	29
asb1	152	166	203	198	273	165
asb10	1	0	2	1	2	2
asb11	14	17	14	13	12	7
asb12a	1117	977	1371	1302	1697	940
asb12b	0	0	0	1	0	0
asb13a.1	45	51	63	87	113	36
asb13a.2	31	22	55	56	66	48
asb13b	271	305	364	339	542	269
asb14	3	1	4	3	4	3
asb15a	36	21	76	21	17	13
asb15b	0	0	2	2	1	1
asb16	3	2	2	0	2	0
asb18	1	5	0	1	2	5
asb2a.1	0	1	1	1	0	0
asb2b	27	37	27	77	75	44
asb3	625	754	599	516	820	334
asb4	5	4	6	5	6	2
asb5b	759	611	792	733	926	305
asb6	1357	1802	1520	1301	2290	702
asb7	784	766	810	877	1181	611
asb8	2219	2440	1912	2357	3511	1298
ascc1	743	835	792	569	853	354
ASCC1	172	228	204	156	218	80
ascc2	2439	3325	3000	2834	4838	2060
ASCC3	1188	2184	1275	1491	3096	1232
ascl1a	1	1	0	0	5	0
ascl1b	3532	3290	11995	2714	2377	2953
ASCL4	0	0	0	0	0	0
asf1ba	1609	1792	1604	755	1539	264
asf1bb	1898	2368	1675	1203	2559	648
ash1l	7886	15990	14765	15749	28944	12499
ash2l	4413	5946	4081	4285	7755	2688
asic1a	28	31	26	91	75	18
asic1b	11	31	12	12	22	7
asic1c	9	8	5	2	2	0
asic2	44	45	65	28	52	18
asic4a	33	50	12	12	10	2
asic4b	1	2	10	16	28	47
asip	19	24	36	59	86	36
asl	2776	2174	2768	2275	2382	933
asmt	15	24	24	13	21	32
asmtl	1209	961	1342	962	1190	450
asna1	9317	11003	10222	8907	14671	6146
asns	33655	50297	41156	21283	48647	8388
asnsd1	2329	2548	2550	2479	3876	1475
aspa	7	18	34	59	51	80
aspdh	1	1	1	0	1	1
aspg	4916	6691	5212	2286	4841	871
asph	5154	7463	6789	3304	6422	1350
ASPH	2527	2526	2507	2799	3678	1440
asphd1	2	1	5	8	10	2
asphd2	394	451	468	391	519	292
aspm	8418	15991	10795	8142	19227	1750
aspn	1	2	3	1	1	0
aspscr1	1783	2286	1698	1392	2309	953
asrgl1	621	669	643	803	1239	496
ass1	691	962	954	823	1220	606
aste1	2627	4063	18393	3012	3266	9591
astn1	244	169	281	150	208	66
ASTN2	1	0	0	0	0	0
asun	1088	1497	1258	875	1529	593
asxl1	3667	5831	5266	4315	7204	3955
asxl2	515	1334	1373	1118	2201	943
asz1	0	0	0	0	1	0
atad1a	971	1277	1175	1086	1819	578
atad1b	1663	1934	2725	1696	2310	970
ATAD2	7248	10644	6041	4644	10360	1058
atad2b	2746	4822	4009	2689	5165	2891
atad3b	3495	5425	4039	2219	5048	2050
atad5a	2069	3220	2109	1339	2925	456
atad5b	331	532	512	237	606	99
atat1	207	408	494	359	601	436
atcaya	0	2	1	0	1	1
atcayb	0	3	4	2	4	2
ate1	1018	1361	1565	1169	2600	1070
atf1	5270	5205	5524	4800	6455	2784
atf2	43	174	141	71	188	130
atf3	1673	2972	1653	1079	2792	4535
atf4b1	44465	52179	49580	33794	58497	23448
atf4b2	30062	38397	32118	28470	47988	23773
atf5a	2518	3747	4409	3366	6607	5331
atf5b	4911	6427	4293	5319	10472	3481
atf6	8307	12634	9653	8179	15867	7047
ATF6B	4707	6212	5319	4243	7143	3021
atf7a	900	1523	1422	1130	2126	1065
atf7b	1770	1971	1809	2388	3623	1598
atf7ip	4692	5874	7762	4259	6549	2247
atf7ip2	895	891	863	824	1235	377
atg10	345	207	318	366	384	164
atg12	1412	690	1018	1535	1116	706
atg13	1803	2010	2116	2334	3333	1860
ATG14	2130	1817	2668	2326	2855	1583
atg16l1	2753	3919	3852	2584	4756	2323
atg16l2	6	30	28	26	37	38
ATG2A	12	39	57	34	75	54
ATG2B	71	269	307	199	491	268
atg4a	430	564	947	573	922	780
atg4b	1709	1143	1938	1742	1941	1274
atg4c	1909	1601	2621	1997	1998	1084
atg4da	840	943	1155	900	1388	646
atg4db	47	105	137	94	172	94
atg5	1592	1902	1582	2116	3176	1383
ATG7	613	787	904	835	1275	835
atg9a	1484	1872	3247	1933	2418	1975
atg9b	797	1071	1496	1600	2425	2086
athl1	446	470	377	200	305	240
atic	11684	15608	10041	6818	12441	4631
atl1	241	260	192	560	971	132
atl2	2874	3861	3752	3019	5508	2768
atl3	16813	14275	19039	25598	33980	16602
atm	2901	4897	4309	3034	5878	2461
atmin	269	423	466	370	714	273
atn1	15	30	19	18	40	7
atoh1a	0	0	0	0	0	0
atoh1b	0	0	0	0	0	0
atoh1c	0	0	0	0	0	0
atoh7	29	12	39	24	41	11
atoh8	518	420	322	681	667	111
atox1	6408	2405	6952	9258	5357	3992
atp10a	302	752	588	610	1310	792
ATP10B	1	3	3	0	1	3
atp10d	1923	2409	2695	2202	3356	1883
atp11a	2519	3974	4402	4565	7777	4599
atp11b	2050	2983	4001	2015	3380	2578
atp11c	301	645	437	218	570	147
atp13a	5239	7950	6464	3609	7006	3133
atp13a2	1489	2116	1946	1106	1943	941
ATP13A3	114	232	212	152	302	306
atp1a1a.1	25868	38423	18653	28065	50640	16896
atp1a1a.2	0	5	3	5	0	4
atp1a1a.3	27	45	17	34	62	31
atp1a1a.4	5	2	1	1	5	3
atp1a1a.5	7	11	7	8	8	4
atp1a1b	58	41	36	218	305	145
atp1a2a	29	31	31	49	54	13
atp1a3a	487	1184	157	169	628	19
atp1a3b	3374	4134	3521	605	866	205
atp1b1a	42480	56565	50304	34123	66546	26915
atp1b1b	0	0	0	0	2	1
atp1b2a	9545	16416	8610	4431	10579	2861
atp1b2b	80	44	9	4	5	4
atp1b3a	2219	2527	1388	1829	3169	430
atp1b3b	5915	6467	4899	5198	9690	4228
atp1b4	12	8	20	26	20	18
atp2a1	12	15	20	7	9	10
atp2a1l	829	1067	384	0	9	3
atp2a2a	659	1087	614	374	641	297
atp2a2b	10110	17371	14949	7158	16658	7535
atp2a3	81	87	82	124	184	44
atp2b1a	1563	2332	1825	1227	2570	808
atp2b1b	40	64	63	81	133	58
atp2b2	3	6	7	5	7	4
atp2b3a	20	33	23	25	39	28
atp2b3b	106	195	250	142	239	170
atp2b4	6054	9204	7792	9438	16005	5418
atp2c1	1322	2114	2408	1598	2880	1881
atp5a1	102828	126969	99135	75362	135308	45152
ATP5B	60771	78538	53132	38549	73013	24116
atp5c1	24039	20884	19438	14703	19807	6747
atp5d	7662	9403	6032	4653	9136	3053
atp5e	11079	6749	10002	9254	8649	4705
atp5f1	22599	26931	16756	13730	24513	7323
atp5g1	16396	17205	13875	10334	16230	4031
atp5g3a	7748	9187	6577	4192	7552	3214
atp5g3b	59822	40705	47465	31831	32970	17066
atp5h	71115	49992	61980	43959	45466	17044
atp5ia	4516	2341	4916	5267	4256	2168
atp5ib	7526	7287	5789	6570	9488	3192
atp5j	12662	9684	9178	8331	9770	3274
ATP5J2	318	306	367	317	449	199
atp5l	17483	16944	13413	12488	18611	6315
atp5o	16807	16685	15056	10050	15368	6013
atp5s	539	499	360	733	985	288
ATP5SL	571	390	636	470	463	204
atp6ap1a	3420	5488	2754	2468	5196	1099
atp6ap1b	9825	10664	13864	7101	11242	10132
atp6ap2	12749	10098	15197	13825	15441	9763
atp6v0a1a	2307	3195	2656	2953	4819	2219
atp6v0a1b	3	4	7	9	13	10
atp6v0a2a	124	164	106	144	285	29
atp6v0a2b	1775	2027	2075	1881	3075	1596
atp6v0b	10147	11188	16580	10401	16189	10378
atp6v0ca	12890	15319	15911	12276	21249	13448
atp6v0cb	6621	7617	5528	5171	8384	3205
atp6v0d1	3854	3949	4919	4798	6777	4606
atp6v1aa	8930	9893	10497	7003	11881	7484
atp6v1ab	9422	10046	17795	6969	11547	11843
atp6v1b2	951	927	834	999	1497	707
atp6v1ba	11996	14327	14204	10962	18030	12544
atp6v1c1a	6568	4869	8519	6348	6357	4268
atp6v1c1b	6863	4452	7700	6718	6994	3764
ATP6V1C2	21	11	31	15	19	8
atp6v1d	9956	8375	13448	8418	10698	8557
atp6v1e1a	150	135	142	143	224	70
atp6v1e1b	13155	8513	15648	9284	8678	7441
atp6v1f	2833	1754	3096	2309	2009	1706
atp6v1g1	11175	9584	14221	10342	14112	12787
atp6v1h	8704	7160	8605	8301	10694	6011
atp7a	5126	7508	8799	6985	12458	9076
atp8a1	44	87	76	45	90	24
atp8a2	938	1770	914	481	1050	238
atp8b1	0	8	8	4	6	3
atp8b2	3	4	4	1	9	1
atp8b3	4	9	15	19	10	11
ATP8B4	59	78	67	39	99	15
atp8b5a	811	1454	879	299	566	722
atp8b5b	15	28	18	10	12	7
ATP9A	161	356	258	211	491	152
atp9b	5869	7724	7432	16858	27845	15951
atpaf1	3266	2648	3687	2680	3438	1522
atpaf2	2043	1979	2060	1475	1839	850
atpif1a	11304	12705	11518	7912	13793	5443
atpif1b	11007	8695	9710	9064	10481	6145
atpv0e1	3444	3408	4679	2134	3305	2835
atpv0e2	1167	557	787	1230	867	375
atr	23454	28096	32566	8485	20023	1308
atraid	1857	1101	2027	1852	1391	834
atrip	2030	2065	2431	1813	2620	1189
atrn	6646	11056	8226	8647	16770	4684
atrnl1a	98	127	104	148	210	68
atrnl1b	773	1263	889	890	1493	629
atrx	16747	28390	23404	15774	33933	10105
atxn10	808	963	862	551	917	265
atxn1a	250	552	445	246	570	184
atxn1b	161	170	230	248	521	117
ATXN1L	63	381	365	203	501	319
atxn2	2088	3128	2471	2734	5185	2270
atxn2l	2553	4378	3572	2304	4773	2342
ATXN3	664	724	784	587	857	607
ATXN7	413	615	498	618	988	499
ATXN7L1	110	225	236	164	258	101
atxn7l2a	297	337	287	209	349	212
atxn7l2b	382	519	395	336	567	310
atxn7l3	1150	1483	1087	1276	2241	796
auh	1974	2152	1873	1770	2458	757
aup1	3085	3585	3427	2993	4602	2519
aurka	1904	2214	1628	1159	2241	249
aurkaip1	6845	7302	6933	3669	5997	2277
aurkb	6914	6577	6551	3730	5979	818
auts2	1829	3386	2350	1724	3439	760
aven	1188	1117	1633	1525	2119	809
avil	23	28	18	12	25	37
avl9	901	943	1400	1051	1369	753
avp	2	0	0	0	0	0
avpr1b	1	1	1	1	0	1
avpr2aa	0	1	1	1	0	1
avpr2ab	53	85	88	185	324	125
avpr2l	1	1	1	0	0	3
axdnd1	68	85	89	55	97	18
axin1	3242	4446	3637	3641	5855	2695
axin2	539	718	701	1113	1853	760
azi1	60	154	103	89	212	63
azi2	3760	3492	4921	4365	4818	3482
azin1a	1227	1801	1366	1178	2265	633
azin1b	25174	28201	28510	25242	40604	16782
b2m	73204	37064	160820	79977	58016	57150
b2ml	21284	21436	59969	24573	27338	32858
b3galnt2	1489	2121	1107	914	1777	449
B3GALT1	11	7	3	23	19	5
b3galt2	549	675	404	967	1509	319
b3galt4	3	4	1	9	13	3
B3GALT4	0	2	0	6	2	1
b3galt6	264	294	357	230	300	140
b3galtla	358	267	357	561	488	200
b3galtlb	17	15	17	24	29	5
b3gat1a	2	8	7	0	2	0
b3gat2	494	517	393	646	965	239
b3gat3	723	879	818	688	1167	533
b3gnt1	223	387	433	354	723	234
b3gnt2a	5	15	7	3	10	7
b3gnt2b	795	503	848	3797	3810	2210
b3gnt2l	9	35	13	76	120	23
b3gnt3	10	15	39	11	20	23
b3gnt5a	1	3	1	3	3	2
b3gnt5b	4	3	6	3	5	3
b3gnt7	45	142	164	17	41	26
b3gnt7l	226	268	402	145	317	33
b3gnt9	76	122	153	115	300	77
b3gntl1	468	576	633	430	773	529
b4galnt1a	0	1	0	0	1	0
b4galnt2.1	6	4	5	2	2	5
b4galnt2.2	1	4	4	0	1	9
b4galnt3a	0	0	1	0	0	1
b4galnt3b	4	8	9	5	7	2
b4galnt4a	219	468	227	461	876	150
b4galt1	133	201	207	89	145	63
b4galt2	1276	3116	2859	1904	4820	568
b4galt4	400	517	671	518	834	393
b4galt5	74	226	246	52	194	115
b4galt6	2170	2779	2162	2158	3759	1226
b4galt7	1453	1278	2010	1063	1339	1064
b9d1	1653	1263	1953	1198	1270	430
b9d2	351	256	505	438	435	229
ba1	0	0	0	2	0	1
ba1l	0	0	0	3	0	0
BAALC	6	27	31	16	18	18
babam1	1083	1184	1053	992	1580	656
bace2	2571	3280	2590	3517	6280	1503
bach1	868	1809	1123	595	1291	771
bach2a	72	106	166	221	339	341
bach2b	165	218	208	622	867	288
bada	834	450	1222	1184	768	1437
badb	294	266	290	364	382	156
bag1	3232	2788	2980	3731	4141	1407
bag2	11	29	20	41	97	23
bag3	461	600	756	916	1362	4410
bag4	2639	3135	3234	1413	2243	1091
bag5	1176	1476	1349	1755	2686	1104
bag6	4120	5873	5765	4416	7701	4148
bahcc1	2192	3542	2938	4412	6907	2554
bahd1	1021	1465	1607	1265	2246	1243
bai1a	188	130	194	112	210	102
bai1b	43	65	29	61	108	237
bai2	15	38	31	226	419	253
BAI2	1	6	2	114	239	147
bai3	2436	2245	3152	7825	10835	6823
baiap2a	3089	3161	3806	3055	4417	2517
baiap2b	6	23	5	6	15	4
baiap2l1a	0	0	0	0	0	1
baiap2l1b	22	17	18	12	33	8
baiap2l2	79	120	100	110	172	63
baiap3	0	0	3	2	3	6
bambia	425	590	777	335	506	684
bambib	2246	2975	2552	2381	3580	1457
banf1	44629	32813	40838	26186	28867	7572
banp	1521	1858	1487	1356	2337	790
bap1	1347	1522	1683	1467	2565	1183
bard1	577	1093	722	329	868	113
barhl1a	40	30	37	33	44	21
barhl1b	162	185	298	37	88	60
barhl2	0	0	1	7	3	1
barx1	0	1	1	0	3	3
barx2	3	2	3	2	3	2
basp1	265	386	927	93	178	97
batf	7	5	13	11	18	3
batf3	86	46	71	13	26	7
baxa	5526	5584	7246	3750	5417	4430
baxb	899	513	796	857	645	372
baz1a	4793	8349	9488	4399	9010	4931
baz1b	27753	54600	18238	6925	16501	4506
baz2a	3150	6032	5171	3265	6575	3259
baz2ba	2409	3785	3456	2145	3880	2948
bbc3	14	10	6	38	37	21
bbip1	804	355	673	770	559	290
bbox1	0	4	3	0	3	1
bbs1	371	504	602	421	688	365
bbs10	187	169	215	175	245	111
bbs12	430	444	423	203	208	88
bbs2	1839	2007	1644	2025	3462	827
bbs4	387	482	506	413	656	338
bbs5	895	652	899	773	766	313
bbs7	2008	2154	2092	1501	2267	606
bbs9	277	516	362	353	834	238
BBX	160	585	877	491	1223	585
bc2	6150	5196	7866	6518	7117	5985
bcam	10	8	1	48	65	12
bcan	313	602	229	79	244	82
bcap29	1480	1605	2123	1322	1897	790
bcap31	9210	9343	10370	9158	12563	5110
bcar1	1402	2568	1443	2374	4537	1484
bcar3	1046	1602	1605	321	614	158
bcas2	7971	6171	7710	6713	7583	2793
bcas3	891	999	1263	1416	2088	1127
bcat1	8316	10392	7070	4011	9099	1674
bcat2	16937	14074	16646	21032	23718	8738
bccip	6598	5969	6120	5521	7177	3719
bcdin3d	2	3	1	1	1	0
bckdha	5433	7166	6003	5522	10239	2743
bckdhb	3211	3297	2006	3424	5237	1374
bckdhbl	3187	3240	2433	4080	5514	1720
bckdk	8646	9480	8653	7910	12675	4545
bcl10	129	125	357	130	184	181
bcl11aa	1394	1884	2451	4034	6117	3880
bcl11ab	367	725	519	659	1255	227
bcl11ba	48	79	70	19	32	23
bcl2	207	479	446	337	756	218
bcl2l1	3341	4380	4433	3138	5410	3735
bcl2l10	4610	4634	3540	4932	7354	2178
bcl2l11	12	34	64	39	88	142
BCL2L12	75	71	74	45	86	33
bcl2l13	917	1274	1138	882	1638	659
bcl3	247	378	356	169	252	296
bcl6a	516	808	576	779	1178	514
bcl6ab	1600	2116	2002	1480	2494	1807
BCL6B	3	14	16	7	21	11
bcl7a	3704	3705	4382	3774	5322	2515
bcl7ba	518	554	627	359	516	357
bcl7bb	5319	3491	2567	976	907	421
bcl9	1656	3022	2244	2057	3913	1365
bcl9l	1399	2062	1464	1540	2735	1258
bcmo1	377	94	123	5725	5231	2001
bcmo1l	2	5	3	20	22	8
bco2a	168	240	358	267	484	118
bco2b	14	15	21	10	23	13
bco2l	1	2	2	0	1	6
bcor	1807	3076	2426	2766	4341	2122
bcr	580	857	1233	931	1629	1174
bcs1l	1515	1819	1384	991	1831	666
bdh1	952	1233	1361	1137	2169	892
bdh2	1626	910	1731	1645	1245	515
bdkrb1	13	24	14	7	18	3
bdnf	58	91	104	32	60	78
BEAN1	3	14	9	6	18	1
becn1	1685	995	1598	1983	1500	803
BEGAIN	24	64	32	40	49	18
bend3	1081	1415	1202	1483	2404	1390
BEND4	0	2	3	3	6	3
bend5	126	234	266	168	359	219
BEND7	5	8	6	0	8	4
best1	208	270	115	178	294	67
best2	4	2	5	4	9	4
best4	29	26	40	29	54	26
bet1	1463	1446	1808	1622	2210	1241
bet1l	902	462	917	1003	881	592
bfb	20	12	39	22	25	9
bfsp2	2	1	5	3	5	4
bglap	0	0	1	2	0	3
bgna	6	4	12	9	8	6
bgnb	4	3	1	4	5	6
bhik	0	0	0	0	0	0
bhlha15	7	10	13	5	8	6
bhlhe22	1	2	3	1	0	4
bhlhe23	3	1	3	4	4	1
bhlhe40	828	927	757	1572	2111	1663
bhlhe41	3264	1912	4055	4143	4226	4682
bhmt	9	10	4	9	8	10
bicc1a	14	23	17	44	64	28
bicc1b	63	93	41	170	267	72
bicc2	0	0	0	1	1	1
bicd1a	11	20	13	15	24	13
bicd2	599	1676	1558	838	2014	1130
bida	868	513	1188	823	704	229
bik	78	56	131	47	71	66
bin1	2197	2326	1959	3730	5003	1364
bin2a	199	200	162	87	125	45
bin2b	378	444	491	271	523	466
bin3	712	691	1370	894	1023	676
birc2	4477	4734	5174	5964	8333	3956
birc5a	3937	2344	2856	2086	2216	275
birc5b	2	0	5	0	1	4
birc6	8981	19773	15463	14115	27629	14105
birc7	174	246	1652	532	869	640
bivm	195	395	303	350	685	254
blcap	3390	3637	3460	3589	5109	2754
blf	1343	845	1937	767	841	264
blk	0	0	0	3	3	5
blm	1929	3092	2167	1120	2799	468
blmh	3507	3983	3879	2815	4691	2034
blnk	1	5	7	16	47	22
bloc1s1	1435	785	1680	1872	1359	1134
bloc1s2	1719	1648	1744	1447	2018	912
bloc1s3	957	692	1334	999	889	906
bloc1s4	2494	1726	2771	2385	2216	1507
bloc1s5	2325	1396	2960	2371	2124	1326
bloc1s6	3464	3011	3982	3143	4061	3460
blvra	626	938	743	629	1069	328
blvrb	1587	1245	1835	643	522	176
blzf1	1322	1327	1811	1401	2013	1263
bmb	304	501	241	133	344	34
bmf2	695	463	1574	938	1021	1803
bmi1a	3160	3976	3067	2767	4888	1511
bmi1b	10376	10813	10426	7018	9633	3561
bmp10	0	3	3	1	2	3
bmp15	3	2	7	2	4	2
bmp16	0	0	1	0	3	0
bmp1a	3293	6317	2787	2172	4169	872
bmp1b	10	12	11	6	10	6
bmp2a	2	2	1	0	5	2
bmp2b	11	13	23	20	33	27
bmp2k	1207	2498	1521	1413	3003	1230
bmp3	5	23	11	52	129	4
bmp4	11	12	9	7	8	4
bmp5	31	9	7	60	39	22
bmp6	22	28	39	56	103	19
bmp7a	1	2	2	4	4	0
bmp7b	242	238	280	386	477	356
bmp8a	4363	5359	6194	1472	3282	341
bmper	5	13	7	11	8	4
bmpr1aa	1632	2109	1861	3355	5030	2350
bmpr1ab	287	439	321	234	387	212
bmpr1ba	21	18	15	13	18	9
bmpr1bb	17	76	8	31	74	12
bmpr2a	858	1937	1325	1495	2702	1210
bmpr2b	312	660	436	520	963	344
bms1l	6183	10219	7140	4213	9188	4264
BNC1	0	0	0	2	1	4
bnc2	254	711	348	221	660	38
bnip1a	255	324	323	498	690	300
bnip1b	2793	2444	3309	2873	4091	1738
bnip2	1681	2319	3073	1963	3461	2576
bnip3	506	565	512	580	718	386
bnip3la	322	506	447	397	631	215
bnip3lb	2901	2561	2557	4454	5309	5037
bnip4	20	22	22	1	6	1
bnipl	9	19	27	28	38	41
boc	485	861	685	743	1327	375
bod1	3076	2285	2918	2602	2850	1051
BOD1L1	973	1782	1427	1021	2088	828
boka	27	49	19	39	93	15
bokb	0	1	0	0	0	2
bola1	637	659	623	712	976	587
BOLA2B	1832	886	1144	1707	1281	538
BOLA3	1248	896	1172	942	890	365
bon	16	5	6	24	29	16
bop1	14081	21137	16617	11285	24555	11663
bora	368	550	392	188	418	45
bpgm	2455	1834	3067	1536	1373	736
BPHL	1204	1120	1400	1247	1880	859
bpifcl	18	24	18	13	16	22
bpnt1	672	760	818	786	1167	404
bptf	5487	9920	7718	7451	14223	5508
braf	430	720	512	520	940	370
brap	938	985	1142	1251	1817	1054
brat1	483	514	488	448	715	220
brca2	1322	2307	1671	1156	2355	582
brcc3	943	895	1535	1271	1647	903
brd1a	571	924	881	965	1545	583
brd1b	862	1373	1094	865	1666	799
brd2a	19589	22962	25920	19438	29155	19709
brd2b	210	325	301	305	515	230
brd3a	2492	3326	3672	2928	5030	1987
brd3b	4591	6365	5294	6236	10602	3526
brd4	4114	7609	5842	4458	8603	4491
brd7	2763	3487	2686	2427	4385	1800
brd8	2195	2716	2642	2616	3928	1896
brd9	1773	2003	1926	1807	2649	1113
brdt	2845	3247	3144	4162	5372	4281
bre	1943	1887	2826	2026	2683	1206
brf1a	1951	2717	2647	1804	3593	3046
brf1b	398	327	507	715	858	371
brf2	256	389	291	284	461	191
bri3	26810	22615	32216	16239	19621	15178
bri3bp	1836	3464	2682	1703	4268	1415
bricd5	0	1	0	1	1	0
BRINP1	0	0	0	0	0	1
brinp2	562	786	741	320	555	266
BRINP3	1119	1418	780	1000	2001	107
brinp3a	1	1	10	5	13	1
brip1	967	1445	864	673	1464	200
BRK1	4651	4718	3559	3874	5500	1924
brms1	4225	4351	4498	3703	5367	1425
brms1la	2936	1688	2800	3083	2502	1217
brms1lb	233	441	342	226	599	147
brox	992	1876	1924	1826	3129	1973
BRPF1	1478	2028	1732	899	1505	806
brpf3	909	1419	1362	1105	2054	956
brwd1	1490	2333	1562	1885	2881	1504
brwd3	706	1323	1132	951	1884	828
bscl2	1665	1621	1758	1887	2486	969
bscl2l	1	1	0	13	13	1
bsdc1	4379	4570	4596	5610	7597	4165
bsg	47741	40715	38760	52758	59989	22463
bsk146	3	15	14	15	28	7
bsnd	0	2	0	3	0	1
bspry	21	35	71	40	53	43
bsx	2	2	2	0	0	0
btaf1	6607	10492	8252	8410	15583	7130
btbd10a	1504	1895	1683	1531	2445	1336
btbd10b	6881	8323	7473	5492	9182	3964
btbd11a	158	232	313	280	334	152
btbd11b	25	59	31	9	25	17
btbd16	11	5	12	12	14	4
btbd17a	1	0	0	3	0	2
btbd17b	127	146	131	99	107	91
btbd2	1278	1421	1151	1396	2334	795
BTBD2	975	1615	1670	1342	2506	1511
btbd3a	141	285	337	230	544	251
btbd3b	0	1	3	0	0	1
btbd6a	403	350	371	596	922	502
btbd6b	3840	3662	4180	3151	4466	1417
btbd7	111	303	348	283	583	349
btbd9	1952	2281	1994	2727	3976	2082
btc	0	0	0	0	0	0
btd	331	232	410	485	544	237
btf3	65103	52344	51086	73475	77000	55005
btf3l4	235	154	180	214	155	109
btg1	4550	5383	5573	5140	7778	5060
btg2	1939	1702	4782	2940	3319	9759
btg3	6227	6158	6265	3857	6112	4010
btg4	0	0	1	0	0	0
btk	26	24	25	1	5	3
BTLA	0	0	0	0	0	0
btr01	1	0	1	2	3	4
btr02	15	11	13	72	55	58
btr04	1196	876	1739	2003	1912	772
btr05	0	0	2	0	0	2
btr06	3	2	0	0	1	0
btr07	0	0	0	1	0	1
btr09	1813	1373	5843	2468	1996	2323
btr12	11	9	12	20	12	7
btr16	1	1	6	0	1	3
btr18	95	65	305	286	205	172
btr19	1	4	4	9	2	8
btr20	46	34	219	40	41	62
btr21	16	8	18	2	2	5
btr22	131	133	930	55	53	176
btr24	52	45	207	55	46	61
btr26	1482	1429	5426	2130	1668	2367
btr27	4	7	33	4	5	4
btr29	1780	1244	8535	867	831	1631
btr30	20	40	23	14	19	26
btr31	420	337	1056	442	487	488
btr32	0	0	0	0	0	0
bub1	2163	3679	2667	1563	3528	464
bub1ba	2558	3010	2988	1981	3722	730
bub1bb	3152	4069	2683	2297	4642	454
bub3	3776	5073	2867	1841	3719	887
buc	4	4	27	13	14	10
BUD13	1305	1403	1755	1530	2604	945
bud31	12513	7675	10652	8911	8344	3775
bves	23	25	18	27	55	6
BX000348.1	89	122	127	123	224	76
BX000363.2	274	335	274	71	125	43
BX000442.1	1	1	2	1	1	1
BX000442.2	19	23	34	20	23	12
BX000477.1	1	3	3	2	4	1
BX000700.1	0	0	0	0	0	0
BX000700.2	0	0	0	0	0	0
BX000700.3	0	0	0	0	0	0
BX000700.4	0	0	0	0	0	0
BX000700.5	0	0	0	0	0	0
BX000701.1	488	461	704	574	762	415
BX000701.2	1132	935	1713	1271	1437	1035
BX000701.3	0	2	0	1	1	1
BX000703.1	0	2	0	0	0	0
BX000703.2	2	3	6	2	2	3
BX000981.1	4	7	7	1	3	5
BX000993.1	0	0	0	0	0	0
BX001033.2	1	0	0	0	6	0
BX004785.1	0	1	5	2	0	2
BX004785.5	3	6	8	1	2	4
BX004816.1	0	0	0	6	0	3
BX004816.2	6	7	6	11	7	7
BX004816.3	0	0	1	1	1	0
BX004816.4	32	29	315	71	34	94
BX004824.1	0	0	0	0	0	0
BX004828.1	0	0	0	0	1	0
BX004828.2	1	0	0	0	0	1
BX004840.1	1	1	3	2	1	1
BX004857.1	0	0	0	0	0	0
BX004857.2	0	0	0	0	0	0
BX004857.3	12	9	33	17	17	22
BX004873.1	15	8	15	18	29	12
BX004873.2	3	7	13	3	8	5
BX004873.3	32	46	43	32	52	25
BX004873.4	17	12	15	12	15	3
BX004876.1	0	0	0	0	0	0
BX004879.1	0	0	0	0	0	1
BX004880.1	27	50	39	54	78	21
BX004880.2	415	650	575	479	915	361
BX004890.2	276	499	367	274	566	194
BX004964.1	24	38	42	38	42	38
BX004971.1	8	15	6	9	18	18
BX004980.1	4	9	11	12	14	11
BX004983.1	0	0	1	1	3	0
BX004993.1	1	2	0	2	0	0
BX004994.1	26	25	23	39	82	12
BX005001.1	3	2	10	3	6	2
BX005001.2	0	0	1	0	1	0
BX005004.1	1	0	1	0	0	0
BX005006.2	1	5	6	7	8	0
BX005008.2	258	495	349	177	387	89
BX005012.1	0	0	1	0	0	0
BX005022.1	21	31	25	9	26	11
BX005047.1	0	0	0	0	0	0
BX005052.1	0	0	0	0	0	0
BX005069.2	0	0	2	0	0	1
BX005069.4	278	96	1078	46	22	96
BX005073.1	24	22	36	5	5	2
BX005082.1	0	0	0	0	1	0
BX005085.1	420	307	482	490	518	259
BX005085.2	22	12	28	28	32	46
BX005085.3	447	389	634	762	785	339
BX005085.4	144	220	191	253	428	151
BX005103.2	0	0	0	1	1	0
BX005105.1	0	0	0	0	0	0
BX005106.1	61	48	26	4	14	8
BX005125.1	0	0	0	1	0	0
BX005156.1	0	0	0	0	0	0
BX005223.1	0	0	0	0	0	0
BX005223.2	0	0	0	0	2	1
BX005223.3	14	9	5	1	2	0
BX005223.4	1	3	1	0	0	0
BX005223.5	108	60	40	18	19	8
BX005228.1	4	2	5	2	1	1
BX005228.2	0	0	0	0	0	0
BX005234.1	0	1	4	1	4	1
BX005265.1	0	2	2	0	3	4
BX005268.1	4	10	10	3	4	4
BX005290.1	0	0	0	0	0	0
BX005294.1	1	6	4	6	16	2
BX005294.2	0	6	1	6	5	0
BX005294.3	21	31	21	17	34	10
BX005294.4	2	10	1	1	6	3
BX005294.5	11	48	19	29	55	16
BX005305.1	1	1	1	1	1	0
BX005305.2	0	0	0	0	0	0
BX005305.3	0	0	0	0	0	0
BX005305.4	0	0	0	0	2	0
BX005305.5	0	0	0	0	0	0
BX005305.6	0	0	0	0	0	0
BX005305.7	0	0	0	0	0	0
BX005328.1	0	0	0	0	0	0
BX005329.1	0	0	2	0	1	0
BX005329.2	2	0	11	1	3	0
BX005329.3	0	0	2	0	1	1
BX005336.3	3454	5627	28753	4350	4880	10517
BX005356.1	72	95	199	34	51	13
BX005356.2	1	0	0	0	2	0
BX005356.3	2	1	0	2	2	0
BX005361.1	0	0	2	1	0	2
BX005364.1	0	0	0	0	0	1
BX005368.2	59	118	127	41	90	29
BX005376.1	55	90	160	56	84	65
BX005376.2	90	115	176	192	273	118
BX005380.2	4	5	3	3	8	5
BX005395.1	25	47	44	8	21	13
BX005410.1	591	771	531	247	442	193
BX005410.2	1311	936	1082	532	689	119
BX005414.1	0	0	0	0	0	0
BX005421.1	0	1	0	0	0	0
BX005421.2	0	0	0	1	0	0
BX005421.3	0	0	0	0	0	0
BX005421.4	0	0	0	0	0	0
BX005423.1	0	7	6	5	14	3
BX005423.2	0	0	0	0	0	0
BX005423.3	0	4	6	4	11	5
BX005429.1	22	60	39	32	36	19
BX005438.1	0	0	0	0	1	0
BX005442.1	0	0	0	0	0	0
BX005442.2	0	0	0	0	0	1
BX005443.1	0	0	0	0	0	0
BX005448.1	0	0	0	0	1	0
BX005448.2	41	26	51	43	51	21
BX005472.1	1	12	3	4	1	1
BX005484.1	4	7	18	1	8	5
BX072532.1	0	0	1	1	0	0
BX072532.2	0	0	0	0	0	0
BX072532.3	50	62	46	24	31	18
BX072532.4	0	0	0	0	0	0
BX072532.5	20	29	14	10	16	7
BX072570.1	0	0	0	0	0	0
BX072576.1	2	2	1	3	0	1
BX085193.1	0	0	0	0	1	1
BX088524.1	0	0	1	0	0	0
BX088524.2	973	595	979	700	686	383
BX088538.1	0	0	0	0	0	0
BX088538.2	0	0	0	0	0	0
BX088538.3	0	0	0	0	0	0
BX088583.1	0	0	0	0	0	0
BX088603.1	6	3	7	2	2	2
BX088603.2	3	5	8	7	7	5
BX088603.3	6	7	13	6	12	0
BX088644.1	0	3	4	1	0	2
BX088696.1	0	1	1	3	0	0
BX088706.1	0	0	0	0	0	1
BX088707.1	0	0	0	0	0	0
BX088710.1	0	0	1	0	0	0
BX088711.1	0	2	1	1	1	1
BX088712.1	0	0	0	0	0	0
BX088712.2	0	0	0	0	0	0
BX088713.1	0	0	0	0	0	0
BX088718.1	93	107	126	85	168	76
BX088718.4	23	70	72	79	141	78
BX119909.1	0	0	1	1	1	1
BX119910.1	73	119	32	24	59	21
BX119910.10	1	3	4	6	21	6
BX119910.11	2	0	3	6	14	5
BX119910.12	4	2	2	2	3	1
BX119910.2	0	1	0	2	0	0
BX119910.3	24	36	12	5	4	0
BX119910.4	7	6	7	0	4	1
BX119910.5	1	2	5	0	8	4
BX119910.6	5	12	3	10	8	4
BX119910.7	2	3	3	7	19	4
BX119910.8	11	9	12	6	19	5
BX119910.9	22	22	30	3	2	1
BX119916.1	0	0	0	0	0	0
BX119963.1	55	28	93	75	70	77
BX119963.2	0	0	0	0	0	0
BX119998.1	0	0	0	0	0	0
BX120005.1	4	4	3	3	5	7
BX247865.1	0	0	0	0	0	0
BX247898.1	11	8	3	12	14	3
BX247944.1	1	1	1	0	3	1
BX248102.1	0	0	0	0	0	0
BX248108.1	6	7	3	3	7	8
BX248120.1	21	20	23	19	28	20
BX248122.1	2	1	0	1	0	1
BX248122.2	1	0	0	0	0	0
BX248128.1	0	0	0	0	0	0
BX248128.2	2	3	5	1	3	2
BX248128.3	2	0	2	6	4	0
BX248128.4	1	4	6	3	5	3
BX248128.5	2	0	2	0	1	0
BX248230.1	0	1	0	0	0	0
BX248318.1	0	0	0	0	0	0
BX248324.1	0	0	0	0	0	0
BX248331.2	7	6	6	15	25	14
BX248399.1	0	1	0	0	0	0
BX248410.1	8	4	4	7	8	9
BX248410.2	4	1	2	4	7	3
BX248410.3	4	3	1	1	1	3
BX248496.1	5	1	8	3	4	9
BX248508.1	7	6	12	0	5	4
BX248510.1	1999	2301	2094	1604	2731	1134
BX255896.1	0	0	0	0	0	0
BX255935.1	15	5	5	9	31	11
BX255935.2	8	3	4	2	6	1
BX255935.3	2	3	3	2	1	1
BX255936.1	1748	2394	1689	1586	2807	1303
BX255942.1	0	0	0	0	0	0
BX255960.1	2	0	1	7	8	1
BX255960.2	0	0	1	0	0	0
BX255962.1	0	0	0	0	0	0
BX255969.1	142	198	93	145	171	86
BX276122.1	15	13	28	21	35	7
BX276122.2	127	222	233	105	184	31
BX276122.3	4	1	3	4	4	2
BX279525.1	0	4	1	0	0	1
BX284638.1	0	0	0	0	0	0
BX284638.2	2263	3857	2138	2556	4078	3566
BX284640.1	0	0	0	0	0	0
BX284666.1	13	11	33	19	25	10
BX284672.1	1	0	1	1	0	1
BX284672.2	2	1	7	4	5	2
BX293993.1	0	0	1	0	0	0
BX293993.2	28	28	28	19	39	22
BX294175.2	0	0	0	0	0	0
BX294190.1	0	0	0	1	0	1
BX294383.2	1	0	0	1	0	0
BX294434.1	1527	1793	1604	779	1152	393
BX294653.1	18	11	43	25	42	36
BX294653.2	57	49	76	55	84	35
BX294653.3	6	5	9	4	10	4
BX294653.4	5	5	11	15	21	9
BX294653.5	26	11	41	27	39	5
BX296538.3	127	98	143	285	251	220
[truncated: 25,127 more rows]

## Sheet: DRSC scores
Search Term	Zebrafish GeneID	ZFINID	Zebrafish Symbol	Human GeneID	HGNCID	Human Symbol	DIOPT Score	Weighted Score	Best Score?	Best Score Reverse Search ?	Prediction Derived From
tbx20	57936	ZDB-GENE-000427-7	tbx20	57057	11598	TBX20	6	5.848	Yes	Yes	Compara, Homologene, Inparanoid, OMA, orthoMCL, RoundUp
si:ch211-71m22.3	100148868	ZDB-GENE-070705-195	si:ch211-71m22.3	57088	16497	PLSCR4	3	2.891	Yes	Yes	Compara, OrthoDB, TreeFam
nmur1	557276	ZDB-GENE-081104-220	nmur1	10316	4518	NMUR1	4	3.79	Yes	Yes	Compara, Homologene, orthoMCL, TreeFam
sdr42e2	100535848	ZDB-GENE-101203-3	sdr42e2	100288072	35414	SDR42E2	6	5.808	Yes	Yes	Compara, Inparanoid, OMA, orthoMCL, RoundUp, TreeFam
SLC44A4	393385	ZDB-GENE-040426-1371	slc44a4	80736	13941	SLC44A4	4	3.938	Yes	Yes	Compara, Homologene, Inparanoid, RoundUp
notum1a	570510	ZDB-GENE-120807-2	notum1a	147111	27106	NOTUM	8	7.809	Yes	Yes	Compara, Homologene, Inparanoid, OMA, OrthoDB, orthoMCL, RoundUp, TreeFam
galr1	567820	ZDB-GENE-060503-290	galr1a	2587	4132	GALR1	8	7.809	Yes	Yes	Compara, Homologene, Inparanoid, OMA, OrthoDB, orthoMCL, RoundUp, TreeFam
ntng2a	560014	ZDB-GENE-081105-186	ntng2a	84628	14288	NTNG2	7	6.799	Yes	Yes	Compara, Homologene, Inparanoid, OrthoDB, orthoMCL, RoundUp, TreeFam
zgc:66382	322453	ZDB-GENE-030131-1173	prss59.1	5645	9483	PRSS2	1	1	Yes	Yes	Homologene
zgc:66382	322453	ZDB-GENE-030131-1173	prss59.1	5644	9475	PRSS1	1	0.96	Yes	Yes	TreeFam
zgc:66382	322453	ZDB-GENE-030131-1173	prss59.1	5646	9486	PRSS3	1	0.96	Yes	Yes	TreeFam
tagln3b	797861	ZDB-GENE-030131-4199	tagln3b	29114	29868	TAGLN3	9	8.719	Yes	Yes	Compara, Homologene, Inparanoid, OMA, OrthoDB, orthoMCL, Phylome, RoundUp, TreeFam
si:ch73-34j14.2	100534809	ZDB-GENE-131127-575	si:ch73-34j14.2				0	0	None
BAI2	556993	ZDB-GENE-060503-573	adgrb2	576	944	ADGRB2	2	1.83	Yes	Yes	Compara, orthoMCL
rab42b	550378	ZDB-GENE-050417-172	rab42b	116442	16499	RAB39B	1	1.001	Yes	Yes	OrthoDB
rab42b	550378	ZDB-GENE-050417-172	rab42b	54734	16521	RAB39A	1	1.001	Yes	Yes	OrthoDB
rab42b	550378	ZDB-GENE-050417-172	rab42b	115273	28702	RAB42	1	0.91	Yes	Yes	Phylome
si:dkey-1h24.6	100151365	ZDB-GENE-100922-103	si:dkey-1h24.6	940	1653	CD28	1	1.001	Yes	Yes	OrthoDB
angptl6	561927	ZDB-GENE-030131-9735	angptl6	84929	25922	FIBCD1	2	2.004	Yes	Yes	OrthoDB, RoundUp
angptl6	561927	ZDB-GENE-030131-9735	angptl6	10218	24078	ANGPTL7	2	2.004	Yes	Yes	OrthoDB, RoundUp
angptl6	561927	ZDB-GENE-030131-9735	angptl6	83854	23140	ANGPTL6	2	1.931	Yes	Yes	Compara, OrthoDB
si:dkey-221j11.3	100317168	ZDB-GENE-090313-247	si:dkey-221j11.3				0	0	None
egf	403045	ZDB-GENE-070922-1	egf	1950	3229	EGF	7	6.806	Yes	Yes	Compara, Homologene, Inparanoid, OMA, OrthoDB, orthoMCL, TreeFam
slc39a4	562762	ZDB-GENE-060315-8	slc39a4	55630	17129	SLC39A4	4	3.793	Yes	Yes	Compara, orthoMCL, RoundUp, TreeFam
cplx3a	556533	ZDB-GENE-090313-349	cplx3a	594855	27652	CPLX3	2	2.01	Yes	Yes	Homologene, OMA
sost	100000500	ZDB-GENE-110411-139	sost	50964	13771	SOST	7	6.799	Yes	Yes	Compara, Homologene, Inparanoid, OrthoDB, orthoMCL, RoundUp, TreeFam
si:dkey-204a24.10	100005729	ZDB-GENE-120215-160	si:dkey-204a24.10	55665	30890	URGCP	2	1.89	Yes	Yes	Compara, TreeFam
hs3st3b1a	767708	ZDB-GENE-070202-4	hs3st3b1a	9953	5198	HS3ST3B1	3	2.861	Yes	Yes	OrthoDB, orthoMCL, TreeFam
hs3st3b1a	767708	ZDB-GENE-070202-4	hs3st3b1a	9955	5196	HS3ST3A1	3	2.861	Yes	Yes	OrthoDB, orthoMCL, TreeFam
rspo1	436625	ZDB-GENE-040718-44	rspo1	284654	21679	RSPO1	9	8.719	Yes	Yes	Compara, Homologene, Inparanoid, OMA, OrthoDB, orthoMCL, Phylome, RoundUp, TreeFam
si:dkey-7j14.6	556585	ZDB-GENE-030131-8466	si:dkey-7j14.6				0	0	None
VTCN1	100537676	ZDB-GENE-070912-388	vtcn1	79679	28873	VTCN1	7	6.806	Yes	Yes	Compara, Homologene, Inparanoid, OMA, OrthoDB, orthoMCL, TreeFam
MIA	569807	ZDB-GENE-081022-66	mia	8190	7076	MIA	8	7.809	Yes	Yes	Compara, Homologene, Inparanoid, OMA, OrthoDB, orthoMCL, RoundUp, TreeFam
pyroxd2	553066	ZDB-GENE-050506-147	pyroxd2	84795	23517	PYROXD2	7	6.804	Yes	Yes	Compara, Homologene, OMA, OrthoDB, orthoMCL, RoundUp, TreeFam
urah	751742	ZDB-GENE-060825-253	urah	7276	12405	TTR	2	2.004	Yes	Yes	OrthoDB, RoundUp
kcnn1a	563352	ZDB-GENE-070912-703	kcnn1a	3780	6290	KCNN1	3	2.893	Yes	Yes	Compara, RoundUp, TreeFam
bcmo1	84039	ZDB-GENE-010508-1	bco1	53630	13815	BCO1	4	3.853	Yes	Yes	Compara, OMA, Phylome, RoundUp
si:dkey-32n7.4	101882585	ZDB-GENE-110411-175	si:dkey-32n7.4	3684	6149	ITGAM	7	6.808	Yes	Yes	Compara, Homologene, Inparanoid, OMA, orthoMCL, RoundUp, TreeFam
fga	378986	ZDB-GENE-031010-21	fga	2243	3661	FGA	8	7.716	Yes	Yes	Compara, Homologene, Inparanoid, OMA, OrthoDB, orthoMCL, Phylome, TreeFam
adcy2b	557902	ZDB-GENE-060503-69	adcy2b	108	233	ADCY2	6	5.796	Yes	Yes	Compara, Homologene, Inparanoid, OrthoDB, orthoMCL, TreeFam
xkr6	792104	ZDB-GENE-040724-153	xkr6b	286046	27806	XKR6	9	8.719	Yes	Yes	Compara, Homologene, Inparanoid, OMA, OrthoDB, orthoMCL, Phylome, RoundUp, TreeFam
si:dkey-204a24.11	101887072	ZDB-GENE-120215-129	si:dkey-204a24.11	55665	30890	URGCP	3	2.831	Yes	Yes	Compara, OrthoDB, orthoMCL
lrrc4.2	336053	ZDB-GENE-030131-7997	lrrc4.2				0	0	None
slit1a	556123	ZDB-GENE-030722-3	slit1a	6585	11085	SLIT1	7	6.799	Yes	Yes	Compara, Homologene, Inparanoid, OrthoDB, orthoMCL, RoundUp, TreeFam
scg2a	793796	ZDB-GENE-030131-8214	scg2a	7857	10575	SCG2	3	2.891	Yes	Yes	Compara, OrthoDB, TreeFam
calcr	560268	ZDB-GENE-060503-420	calcr	799	1440	CALCR	7	6.804	Yes	Yes	Compara, Homologene, OMA, OrthoDB, orthoMCL, RoundUp, TreeFam
MGAT5B	101884072	-	mgat5b	146664	24140	MGAT5B	1	1	Yes	Yes	Homologene
aox1	570457	ZDB-GENE-050208-742	aox6	316	553	AOX1	5	4.876	Yes	Yes	Inparanoid, OMA, OrthoDB, orthoMCL, TreeFam
cspg5a	558206	ZDB-GENE-080425-4	cspg5a	10675	2467	CSPG5	5	4.796	Yes	Yes	Compara, Inparanoid, OrthoDB, orthoMCL, TreeFam
six4a	65233	ZDB-GENE-010201-2	six4a	51804	10890	SIX4	3	2.89	Yes	Yes	Compara, Homologene, TreeFam
cryba2b	436857	ZDB-GENE-040718-324	cryba2b	1412	2395	CRYBA2	9	8.719	Yes	Yes	Compara, Homologene, Inparanoid, OMA, OrthoDB, orthoMCL, Phylome, RoundUp, TreeFam
nrn1a	436780	ZDB-GENE-040718-212	nrn1a	51299	17972	NRN1	7	6.806	Yes	Yes	Compara, Homologene, Inparanoid, OMA, OrthoDB, orthoMCL, TreeFam
plcd1b	337489	ZDB-GENE-030131-9435	plcd1b	5333	9060	PLCD1	3	2.891	Yes	Yes	Compara, OrthoDB, TreeFam
tnfsf10l3	562262	ZDB-GENE-070606-1	tnfsf10l3	8600	11926	TNFSF11	2	2.011	Yes	Yes	OMA, OrthoDB
ucp3	794081	ZDB-GENE-040426-1317	ucp3	7352	12519	UCP3	2	1.961	Yes	Yes	OrthoDB, TreeFam
angptl2b	503514	ZDB-GENE-050624-1	angptl2b	23452	490	ANGPTL2	9	8.719	Yes	Yes	Compara, Homologene, Inparanoid, OMA, OrthoDB, orthoMCL, Phylome, RoundUp, TreeFam
ptgs2a	246227	ZDB-GENE-020530-2	ptgs2a	5743	9605	PTGS2	5	4.701	Yes	Yes	Compara, OrthoDB, orthoMCL, Phylome, TreeFam
zgc:153845	553052	ZDB-GENE-050506-133	zgc:153845	9077	687	DIRAS3	1	1.001	Yes	Yes	OrthoDB
zgc:153845	553052	ZDB-GENE-050506-133	zgc:153845	51655	15828	RASD1	1	1.001	Yes	Yes	OrthoDB
zgc:153845	553052	ZDB-GENE-050506-133	zgc:153845	54769	19323	DIRAS2	1	1.001	Yes	Yes	OrthoDB
zgc:153845	553052	ZDB-GENE-050506-133	zgc:153845	23551	18229	RASD2	1	1.001	Yes	Yes	OrthoDB
pde8b	571011	-	pde8b	8622	8794	PDE8B	6	5.801	Yes	Yes	Compara, Homologene, OMA, OrthoDB, orthoMCL, TreeFam
fscn2a	798075	ZDB-GENE-110901-1	fscn2a	25794	3960	FSCN2	6	5.801	Yes	Yes	Compara, Homologene, OMA, OrthoDB, orthoMCL, TreeFam
ankrd6a	100330565	ZDB-GENE-120525-1	ankrd6a	22881	17280	ANKRD6	3	2.891	Yes	Yes	Compara, OrthoDB, TreeFam
LSAMP	664692	ZDB-GENE-090108-1	lsamp	4045	6705	LSAMP	1	1	Yes	Yes	Homologene
fgfr4	100000160	ZDB-GENE-980526-488	fgfr4	2264	3691	FGFR4	5	4.791	Yes	Yes	Compara, Homologene, OrthoDB, orthoMCL, TreeFam
pnpla3	436610	ZDB-GENE-040718-27	pnpla3	80339	18590	PNPLA3	1	0.93	Yes	Yes	Compara
pnpla3	436610	ZDB-GENE-040718-27	pnpla3	150379	24888	PNPLA5	1	0.93	Yes	Yes	Compara
cpne4	100034637	ZDB-GENE-060503-926	cpne4b	131034	2317	CPNE4	7	6.849	Yes	Yes	Compara, Homologene, Inparanoid, OMA, OrthoDB, orthoMCL, RoundUp
f5	327320	ZDB-GENE-030131-5531	f5	2153	3542	F5	7	6.806	Yes	Yes	Compara, Homologene, Inparanoid, OMA, OrthoDB, orthoMCL, TreeFam
clip3	562450	ZDB-GENE-131127-193	clip3	25999	24314	CLIP3	8	7.809	Yes	Yes	Compara, Homologene, Inparanoid, OMA, OrthoDB, orthoMCL, RoundUp, TreeFam
slc24a5	570312	ZDB-GENE-031210-1	slc24a5	283652	20611	SLC24A5	7	6.849	Yes	Yes	Compara, Homologene, Inparanoid, OMA, OrthoDB, orthoMCL, RoundUp
HSBP1	393727	ZDB-GENE-040426-1721	hsbp1b	3281	5203	HSBP1	7	6.718	Yes	Yes	Compara, Inparanoid, OMA, orthoMCL, Phylome, RoundUp, TreeFam
fam132a	790933	ZDB-GENE-061215-120	fam132a	388581	32308	FAM132A	8	7.809	Yes	Yes	Compara, Homologene, Inparanoid, OMA, OrthoDB, orthoMCL, RoundUp, TreeFam
cd226	791164	ZDB-GENE-070112-1322	cd226	10666	16961	CD226	5	4.8	Yes	Yes	Compara, Homologene, OMA, orthoMCL, TreeFam
epha4b	64270	ZDB-GENE-030826-6	epha4b	2043	3388	EPHA4	3	2.861	Yes	Yes	OrthoDB, orthoMCL, TreeFam
col4a1	554269	ZDB-GENE-081105-114	col4a1	1282	2202	COL4A1	4	3.84	Yes	Yes	Compara, Homologene, OMA, orthoMCL
arl4d	323573	ZDB-GENE-030131-2293	arl4d	379	656	ARL4D	9	8.719	Yes	Yes	Compara, Homologene, Inparanoid, OMA, OrthoDB, orthoMCL, Phylome, RoundUp, TreeFam
si:dkeyp-73d8.8	100535845	ZDB-GENE-070912-684	si:dkeyp-73d8.8				0	0	None
pou3f1	30398	ZDB-GENE-980526-372	pou3f1	5453	9214	POU3F1	8	7.719	Yes	Yes	Compara, Inparanoid, OMA, OrthoDB, orthoMCL, Phylome, RoundUp, TreeFam
tmem178	767702	ZDB-GENE-060929-756	tmem178	130733	28517	TMEM178A	8	7.809	Yes	Yes	Compara, Homologene, Inparanoid, OMA, OrthoDB, orthoMCL, RoundUp, TreeFam
col8a1a	557795	ZDB-GENE-070912-274	col8a1a	1295	2215	COL8A1	5	4.801	Yes	Yes	Compara, OMA, OrthoDB, orthoMCL, TreeFam
apof	793418	ZDB-GENE-031204-36	apof	319	615	APOF	2	1.933	Yes	Yes	Compara, RoundUp
evx1	30499	ZDB-GENE-980526-364	evx1	2128	3506	EVX1	6	5.856	Yes	Yes	Compara, Homologene, Inparanoid, OMA, OrthoDB, Phylome
rragd	570568	ZDB-GENE-070620-6	rragd	58528	19903	RRAGD	5	4.871	Yes	Yes	Homologene, OMA, OrthoDB, orthoMCL, TreeFam
nxph2a	570003	ZDB-GENE-060503-124	nxph2a	11249	8076	NXPH2	6	5.908	Yes	Yes	Compara, Homologene, Inparanoid, OMA, RoundUp, TreeFam
zgc:172128	100002012	ZDB-GENE-080220-2	zgc:172128				0	0	None
bai2	556993	ZDB-GENE-060503-573	adgrb2	576	944	ADGRB2	2	1.83	Yes	Yes	Compara, orthoMCL
c5	565774	ZDB-GENE-120510-2	c5	727	1331	C5	5	4.901	Yes	Yes	Compara, Homologene, OMA, OrthoDB, TreeFam
pnoca	100529086	ZDB-GENE-101229-1	pnoca	5368	9163	PNOC	4	3.79	Yes	Yes	Compara, Homologene, orthoMCL, TreeFam
gdf6b	30180	ZDB-GENE-980526-442	gdf6b	392255	4221	GDF6	4	3.896	Yes	Yes	Compara, Inparanoid, OrthoDB, TreeFam
p2rx4a	259258	ZDB-GENE-020806-2	p2rx4a	5025	8535	P2RX4	8	7.809	Yes	Yes	Compara, Homologene, Inparanoid, OMA, OrthoDB, orthoMCL, RoundUp, TreeFam
plp1b	368234	ZDB-GENE-030710-6	plp1b	5354	9086	PLP1	4	3.801	Yes	Yes	Compara, OrthoDB, Phylome, TreeFam
elna	790915	ZDB-GENE-061212-1	elna	2006	3327	ELN	2	1.91	Yes	Yes	OMA, orthoMCL
ampd3a	556578	ZDB-GENE-110407-2	ampd3a	272	470	AMPD3	8	7.809	Yes	Yes	Compara, Homologene, Inparanoid, OMA, OrthoDB, orthoMCL, RoundUp, TreeFam
lmo2	30332	ZDB-GENE-980526-419	lmo2	4005	6642	LMO2	9	8.719	Yes	Yes	Compara, Homologene, Inparanoid, OMA, OrthoDB, orthoMCL, Phylome, RoundUp, TreeFam
cfb	30604	ZDB-GENE-980526-487	cfb	629	1037	CFB	4	3.975	Yes	Yes	Homologene, Inparanoid, OMA, TreeFam
dnah11	567790	-	dnah11				0	0	None
ngf	58133	ZDB-GENE-000629-2	ngfb	4803	7808	NGF	7	6.718	Yes	Yes	Compara, Inparanoid, OMA, orthoMCL, Phylome, RoundUp, TreeFam
spa17	564082	ZDB-GENE-061027-337	spa17	53340	11210	SPA17	2	1.83	Yes	Yes	Compara, orthoMCL
otop2	494472	ZDB-GENE-050104-2	otop2	92736	19657	OTOP2	9	8.719	Yes	Yes	Compara, Homologene, Inparanoid, OMA, OrthoDB, orthoMCL, Phylome, RoundUp, TreeFam
usp28	567050	ZDB-GENE-041008-142	usp28	57646	12625	USP28	7	6.804	Yes	Yes	Compara, Homologene, OMA, OrthoDB, orthoMCL, RoundUp, TreeFam
hoxa9a	58047	ZDB-GENE-000823-1	hoxa9a	3205	5109	HOXA9	3	2.77	Yes	Yes	orthoMCL, Phylome, TreeFam
slit3	80354	ZDB-GENE-010306-4	slit3	6586	11087	SLIT3	6	5.801	Yes	Yes	Compara, Homologene, OMA, OrthoDB, orthoMCL, TreeFam
evpla	373136	ZDB-GENE-030829-19	evpla	2125	3503	EVPL	8	7.809	Yes	Yes	Compara, Homologene, Inparanoid, OMA, OrthoDB, orthoMCL, RoundUp, TreeFam
vipr2	81886	ZDB-GENE-010406-4	vipr2	7434	12695	VIPR2	5	4.791	Yes	Yes	Compara, Homologene, OrthoDB, orthoMCL, TreeFam
si:dkey-7i4.24	556125	ZDB-GENE-030131-1157	si:dkey-7i4.24				0	0	None
ankef1a	566413	ZDB-GENE-041001-196	ankef1a	63926	15803	ANKEF1	9	8.719	Yes	Yes	Compara, Homologene, Inparanoid, OMA, OrthoDB, orthoMCL, Phylome, RoundUp, TreeFam
pnck	567480	ZDB-GENE-081105-127	pnck	139728	13415	PNCK	6	5.801	Yes	Yes	Compara, Homologene, OMA, OrthoDB, orthoMCL, TreeFam
sp8b	324931	ZDB-GENE-030131-3654	sp8b	221833	19196	SP8	8	7.809	Yes	Yes	Compara, Homologene, Inparanoid, OMA, OrthoDB, orthoMCL, RoundUp, TreeFam
PTAFR	100002627	ZDB-GENE-131127-236	ptafr	5724	9582	PTAFR	8	7.809	Yes	Yes	Compara, Homologene, Inparanoid, OMA, OrthoDB, orthoMCL, RoundUp, TreeFam
si:ch211-236l14.4	797251	ZDB-GENE-081104-189	si:ch211-236l14.4				0	0	None
ankrd2	101886079	ZDB-GENE-090313-383	ankrd2	26287	495	ANKRD2	6	5.801	Yes	Yes	Compara, Homologene, OMA, OrthoDB, orthoMCL, TreeFam
hs3st4	563570	ZDB-GENE-070202-8	hs3st4	9951	5200	HS3ST4	6	5.801	Yes	Yes	Compara, Homologene, OMA, OrthoDB, orthoMCL, TreeFam
hbegfb	407664	ZDB-GENE-070820-6	hbegfb	374	651	AREG	3	2.87	Yes	Yes	OMA, orthoMCL, TreeFam
hbegfb	407664	ZDB-GENE-070820-6	hbegfb	1839	3059	HBEGF	3	2.841	Yes	Yes	Compara, OrthoDB, Phylome
ndufs8b	554100	ZDB-GENE-050522-131	ndufs8b	4728	7715	NDUFS8	4	3.841	Yes	Yes	Compara, Homologene, OrthoDB, Phylome
popdc2	793666	ZDB-GENE-060518-2	popdc2	64091	17648	POPDC2	9	8.719	Yes	Yes	Compara, Homologene, Inparanoid, OMA, OrthoDB, orthoMCL, Phylome, RoundUp, TreeFam
GPR151	565170	-	gpr151	134391	23624	GPR151	2	1.9	Yes	Yes	Homologene, orthoMCL
GPR151	497134	ZDB-GENE-050128-2	gpr151				0	0	None
mecom	497407	ZDB-GENE-050208-123	mecom	2122	3498	MECOM	5	4.901	Yes	Yes	Compara, Homologene, OMA, OrthoDB, TreeFam
sgcg	445292	ZDB-GENE-030724-2	sgcg	6445	10809	SGCG	8	7.718	Yes	Yes	Compara, Homologene, Inparanoid, OMA, orthoMCL, Phylome, RoundUp, TreeFam
C12H10orf90	100003025	-	c12h10orf90	118611	26563	C10orf90	1	1.003	Yes	Yes	RoundUp
C12H10orf90	100003025	-	c12h10orf90	7840	428	ALMS1	1	1.001	Yes	Yes	OrthoDB
vgf	100535309	-	vgf	7425	12684	VGF	2	2.008	Yes	Yes	Inparanoid, RoundUp
vim	140599	ZDB-GENE-011212-3	vim	7431	12692	VIM	6	5.801	Yes	Yes	Compara, Homologene, OMA, OrthoDB, orthoMCL, TreeFam
blk	567764	ZDB-GENE-040724-106	blk	640	1057	BLK	7	6.756	Yes	Yes	Compara, Homologene, Inparanoid, OMA, OrthoDB, orthoMCL, Phylome
eya4	541552	ZDB-GENE-050327-93	eya4	2070	3522	EYA4	4	3.903	Yes	Yes	Compara, OMA, RoundUp, TreeFam
si:ch211-106h4.12	561742	ZDB-GENE-070705-12	si:ch211-106h4.12	51554	1611	ACKR4	1	1	Yes	Yes	Homologene
rgs5b	550519	ZDB-GENE-050417-359	rgs5b	6004	9997	RGS16	6	5.744	Yes	Yes	Compara, Homologene, OrthoDB, orthoMCL, Phylome, RoundUp
fam169aa	751650	ZDB-GENE-060825-117	fam169aa	26049	29138	FAM169A	2	1.86	Yes	Yes	orthoMCL, TreeFam
lppr2a	393428	ZDB-GENE-040426-1171	lppr2a	64748	-	LPPR2	4	3.891	Yes	Yes	Compara, Homologene, OrthoDB, TreeFam
pcdh10a	259186	ZDB-GENE-020731-1	pcdh10a	57575	13404	PCDH10	4	3.971	Yes	Yes	Homologene, OMA, OrthoDB, TreeFam
klf4b	65238	ZDB-GENE-010129-1	klf17	9314	6348	KLF4	2	2.006	Yes	Yes	Inparanoid, OrthoDB
klf4b	65238	ZDB-GENE-010129-1	klf17	10365	6347	KLF2	2	1.961	Yes	Yes	OrthoDB, TreeFam
hnmt	445242	ZDB-GENE-040801-157	hnmt	3176	5028	HNMT	5	4.845	Yes	Yes	Compara, Homologene, Inparanoid, OMA, orthoMCL
znf516	100003866	-	znf516	9658	28990	ZNF516	6	5.801	Yes	Yes	Compara, Homologene, OMA, OrthoDB, orthoMCL, TreeFam
znf516	566898	ZDB-GENE-060503-194	znf516	9658	28990	ZNF516	2	2.015	Yes	Yes	Inparanoid, OMA
kif26aa	567643	ZDB-GENE-041001-148	kif26aa	26153	20226	KIF26A	5	4.705	Yes	Yes	Compara, Inparanoid, orthoMCL, Phylome, TreeFam
zgc:153738	558115	ZDB-GENE-061013-622	zgc:153738	79781	26195	IQCA1	4	4.016	Yes	Yes	Homologene, Inparanoid, OMA, OrthoDB
stm	386700	ZDB-GENE-031112-4	stm	1758	2932	DMP1	1	1.01	Yes	Yes	OMA
stm	386700	ZDB-GENE-031112-4	stm	1834	3054	DSPP	1	0.9	Yes	Yes	orthoMCL
GALNT9	797549	-	galnt9	50614	4131	GALNT9	8	7.809	Yes	Yes	Compara, Homologene, Inparanoid, OMA, OrthoDB, orthoMCL, RoundUp, TreeFam
hs6st3b	569353	ZDB-GENE-070103-3	hs6st3b	266722	19134	HS6ST3	8	7.809	Yes	Yes	Compara, Homologene, Inparanoid, OMA, OrthoDB, orthoMCL, RoundUp, TreeFam
faslg	735295	ZDB-GENE-070410-16	faslg	356	11936	FASLG	9	8.719	Yes	Yes	Compara, Homologene, Inparanoid, OMA, OrthoDB, orthoMCL, Phylome, RoundUp, TreeFam
hoxa13a	570239	ZDB-GENE-990415-5	hoxa13a	3209	5102	HOXA13	7	6.716	Yes	Yes	Compara, Inparanoid, OMA, OrthoDB, orthoMCL, Phylome, TreeFam
mboat4	795709	ZDB-GENE-090421-3	mboat4	619373	32311	MBOAT4	8	7.809	Yes	Yes	Compara, Homologene, Inparanoid, OMA, OrthoDB, orthoMCL, RoundUp, TreeFam
zcchc24	562028	ZDB-GENE-030131-3573	zcchc24	219654	26911	ZCCHC24	8	7.809	Yes	Yes	Compara, Homologene, Inparanoid, OMA, OrthoDB, orthoMCL, RoundUp, TreeFam
hs3st1l2	562344	ZDB-GENE-070202-3	hs3st1l2	9957	5194	HS3ST1	2	2.004	Yes	Yes	OrthoDB, RoundUp
hs3st1l2	562344	ZDB-GENE-070202-3	hs3st1l2	222537	19419	HS3ST5	2	2.004	Yes	Yes	OrthoDB, RoundUp
si:ch73-389b16.1	100331788	ZDB-GENE-120215-152	si:ch73-389b16.1				0	0	None
st6gal1	445376	ZDB-GENE-060322-3	st6gal1	6480	10860	ST6GAL1	8	7.809	Yes	Yes	Compara, Homologene, Inparanoid, OMA, OrthoDB, orthoMCL, RoundUp, TreeFam
pcdh2ab7	493593	ZDB-GENE-041118-6	pcdh2ab7	56140	8674	PCDHA8	2	1.96	Yes	Yes	Homologene, TreeFam
grhprb	402985	ZDB-GENE-040426-1847	grhprb	9380	4570	GRHPR	2	1.86	Yes	Yes	orthoMCL, TreeFam
hbl4	100137128	ZDB-GENE-070912-287	hbl4	4153	6922	MBL2	5	4.901	Yes	Yes	Compara, Homologene, OMA, OrthoDB, TreeFam
adra2da	266754	ZDB-GENE-021010-4	adra2da	152	283	ADRA2C	1	1.001	Yes	Yes	OrthoDB
adra2da	266754	ZDB-GENE-021010-4	adra2da	3351	5287	HTR1B	1	1.001	Yes	Yes	OrthoDB
adra2da	266754	ZDB-GENE-021010-4	adra2da	155	288	ADRB3	1	1.001	Yes	Yes	OrthoDB
adra2da	266754	ZDB-GENE-021010-4	adra2da	3354	5291	HTR1E	1	1.001	Yes	Yes	OrthoDB
adra2da	266754	ZDB-GENE-021010-4	adra2da	1813	3023	DRD2	1	1.001	Yes	Yes	OrthoDB
adra2da	266754	ZDB-GENE-021010-4	adra2da	154	286	ADRB2	1	1.001	Yes	Yes	OrthoDB
adra2da	266754	ZDB-GENE-021010-4	adra2da	3361	5300	HTR5A	1	1.001	Yes	Yes	OrthoDB
adra2da	266754	ZDB-GENE-021010-4	adra2da	3360	5299	HTR4	1	1.001	Yes	Yes	OrthoDB
adra2da	266754	ZDB-GENE-021010-4	adra2da	3355	5292	HTR1F	1	1.001	Yes	Yes	OrthoDB
adra2da	266754	ZDB-GENE-021010-4	adra2da	1815	3025	DRD4	1	1.001	Yes	Yes	OrthoDB
adra2da	266754	ZDB-GENE-021010-4	adra2da	3274	5183	HRH2	1	1.001	Yes	Yes	OrthoDB
adra2da	266754	ZDB-GENE-021010-4	adra2da	3352	5289	HTR1D	1	1.001	Yes	Yes	OrthoDB
adra2da	266754	ZDB-GENE-021010-4	adra2da	3350	5286	HTR1A	1	1.001	Yes	Yes	OrthoDB
adra2da	266754	ZDB-GENE-021010-4	adra2da	3363	5302	HTR7	1	1.001	Yes	Yes	OrthoDB
adra2da	266754	ZDB-GENE-021010-4	adra2da	147	278	ADRA1B	1	1.001	Yes	Yes	OrthoDB
adra2da	266754	ZDB-GENE-021010-4	adra2da	1816	3026	DRD5	1	1.001	Yes	Yes	OrthoDB
adra2da	266754	ZDB-GENE-021010-4	adra2da	146	280	ADRA1D	1	1.001	Yes	Yes	OrthoDB
adra2da	266754	ZDB-GENE-021010-4	adra2da	153	285	ADRB1	1	1.001	Yes	Yes	OrthoDB
adra2da	266754	ZDB-GENE-021010-4	adra2da	1814	3024	DRD3	1	1.001	Yes	Yes	OrthoDB
adra2da	266754	ZDB-GENE-021010-4	adra2da	3362	5301	HTR6	1	1.001	Yes	Yes	OrthoDB
adra2da	266754	ZDB-GENE-021010-4	adra2da	151	282	ADRA2B	1	1.001	Yes	Yes	OrthoDB
adra2da	266754	ZDB-GENE-021010-4	adra2da	148	277	ADRA1A	1	1.001	Yes	Yes	OrthoDB
adra2da	266754	ZDB-GENE-021010-4	adra2da	1812	3020	DRD1	1	1.001	Yes	Yes	OrthoDB
adra2da	266754	ZDB-GENE-021010-4	adra2da	150	281	ADRA2A	1	1.001	Yes	Yes	OrthoDB
ppp1r14ba	564838	ZDB-GENE-060825-331	ppp1r14ba	26472	9057	PPP1R14B	6	5.806	Yes	Yes	Compara, Homologene, Inparanoid, OrthoDB, Phylome, TreeFam
trpv4	557850	ZDB-GENE-030912-7	trpv4	59341	18083	TRPV4	7	6.804	Yes	Yes	Compara, Homologene, OMA, OrthoDB, orthoMCL, RoundUp, TreeFam
vipr1a	100334247	ZDB-GENE-070912-506	vipr1a	7433	12694	VIPR1	7	6.806	Yes	Yes	Compara, Homologene, Inparanoid, OMA, OrthoDB, orthoMCL, TreeFam
isl1	30147	ZDB-GENE-980526-112	isl1	3670	6132	ISL1	9	8.719	Yes	Yes	Compara, Homologene, Inparanoid, OMA, OrthoDB, orthoMCL, Phylome, RoundUp, TreeFam
fam167ab	567341	ZDB-GENE-041014-11	fam167ab	83648	15549	FAM167A	8	7.718	Yes	Yes	Compara, Homologene, Inparanoid, OMA, orthoMCL, Phylome, RoundUp, TreeFam
plg	322691	ZDB-GENE-030131-1411	plg	5340	9071	PLG	5	4.8	Yes	Yes	Compara, Homologene, OMA, orthoMCL, TreeFam
MREG	431714	ZDB-GENE-040704-1	zgc:91968	55686	25478	MREG	5	4.705	Yes	Yes	Compara, Inparanoid, orthoMCL, Phylome, TreeFam
rab20	337199	ZDB-GENE-030131-9143	rab20	55647	18260	RAB20	6	5.801	Yes	Yes	Compara, Homologene, OMA, OrthoDB, orthoMCL, TreeFam
dnah1	100317899	ZDB-GENE-081015-3	dnah1	25981	2940	DNAH1	6	5.801	Yes	Yes	Compara, Homologene, OMA, OrthoDB, orthoMCL, TreeFam
rcan3	325356	ZDB-GENE-040718-445	rcan3	11123	3042	RCAN3	9	8.719	Yes	Yes	Compara, Homologene, Inparanoid, OMA, OrthoDB, orthoMCL, Phylome, RoundUp, TreeFam
nr4a2b	436679	ZDB-GENE-040718-103	nr4a2b	4929	7981	NR4A2	3	2.79	Yes	Yes	Compara, orthoMCL, TreeFam
cyp2ad3	569245	ZDB-GENE-041001-156	cyp2ad3	1573	2634	CYP2J2	3	2.84	Yes	Yes	Compara, Homologene, Phylome
grm4	567181	ZDB-GENE-030131-5781	grm4	2914	4596	GRM4	7	6.808	Yes	Yes	Compara, Homologene, Inparanoid, OMA, orthoMCL, RoundUp, TreeFam
xirp2b	553286	ZDB-GENE-030521-26	xirp2b				0	0	None
prkcba	100006675	ZDB-GENE-040426-1354	prkcba	5579	9395	PRKCB	5	4.701	Yes	Yes	Compara, OrthoDB, orthoMCL, Phylome, TreeFam
rnd3b	436864	ZDB-GENE-040718-331	rnd3b	390	671	RND3	4	3.801	Yes	Yes	Compara, OrthoDB, Phylome, TreeFam
ptgdsa	555483	ZDB-GENE-081022-118	ptgdsa	5730	9592	PTGDS	4	3.903	Yes	Yes	Compara, OMA, RoundUp, TreeFam
si:ch1073-459b3.2	100330109	ZDB-GENE-120215-128	si:ch1073-459b3.2				0	0	None
tgfbr3	100332594	ZDB-GENE-120215-125	tgfbr3	7049	11774	TGFBR3	8	7.809	Yes	Yes	Compara, Homologene, Inparanoid, OMA, OrthoDB, orthoMCL, RoundUp, TreeFam
pcdh2ab11	493599	ZDB-GENE-041118-10	pcdh2ab11	56147	8663	PCDHA1	5	4.801	Yes	Yes	Compara, OMA, OrthoDB, orthoMCL, TreeFam
c9	554141	ZDB-GENE-050522-442	c9	735	1358	C9	6	5.909	Yes	Yes	Compara, Inparanoid, OMA, OrthoDB, RoundUp, TreeFam
st8sia3	553510	ZDB-GENE-060228-4	st8sia3	51046	14269	ST8SIA3	7	6.704	Yes	Yes	Compara, Homologene, OrthoDB, orthoMCL, Phylome, RoundUp, TreeFam
sall3b	568041	ZDB-GENE-030131-9140	sall3b	27164	10527	SALL3	5	4.701	Yes	Yes	Compara, OrthoDB, orthoMCL, Phylome, TreeFam
mmp15a	561041	ZDB-GENE-070817-4	mmp15a	4324	7161	MMP15	3	2.79	Yes	Yes	Compara, orthoMCL, TreeFam
abca12	558335	ZDB-GENE-030131-9790	abca12	26154	14637	ABCA12	6	5.801	Yes	Yes	Compara, Homologene, OMA, OrthoDB, orthoMCL, TreeFam
si:dkey-56i24.1	568129	ZDB-GENE-081105-8	si:dkey-56i24.1				0	0	None
si:ch211-67e16.11	558829	ZDB-GENE-030131-7044	si:ch211-67e16.11				0	0	None
st8sia4	553211	ZDB-GENE-060322-10	st8sia4	7903	10871	ST8SIA4	9	8.719	Yes	Yes	Compara, Homologene, Inparanoid, OMA, OrthoDB, orthoMCL, Phylome, RoundUp, TreeFam
tmem51a	777622	ZDB-GENE-061103-481	tmem51a	55092	25488	TMEM51	7	6.804	Yes	Yes	Compara, Homologene, OMA, OrthoDB, orthoMCL, RoundUp, TreeFam
FRRS1L	100536668	-	frrs1l	23732	1362	FRRS1L	6	5.878	Yes	Yes	Homologene, Inparanoid, OMA, orthoMCL, RoundUp, TreeFam
si:dkeyp-87a6.1	335340	ZDB-GENE-091204-287	si:dkeyp-87a6.1	1767	2950	DNAH5	5	4.869	Yes	Yes	Inparanoid, OrthoDB, orthoMCL, RoundUp, TreeFam
si:dkeyp-87a6.1	335340	ZDB-GENE-091204-287	si:dkeyp-87a6.1	1769	2952	DNAH8	5	4.794	Yes	Yes	Compara, OrthoDB, orthoMCL, RoundUp, TreeFam
zgc:112148	550424	ZDB-GENE-050417-235	zgc:112148	51030	20399	TVP23B	5	4.801	Yes	Yes	Compara, OMA, OrthoDB, orthoMCL, TreeFam
rhpn2	321330	ZDB-GENE-030131-9927	rhpn2	85415	19974	RHPN2	8	7.809	Yes	Yes	Compara, Homologene, Inparanoid, OMA, OrthoDB, orthoMCL, RoundUp, TreeFam
tmem30c	393568	ZDB-GENE-040426-1127	tmem30c	644444	30443	TMEM30C	2	1.933	Yes	Yes	Compara, RoundUp
tmem30c	393568	ZDB-GENE-040426-1127	tmem30c	55754	16667	TMEM30A	2	1.901	Yes	Yes	OrthoDB, orthoMCL
setd1bb	571274	ZDB-GENE-080522-1	setd1bb	23067	29187	SETD1B	2	1.89	Yes	Yes	Compara, TreeFam
PHF1	100334345	-	phf1	5252	8919	PHF1	5	4.791	Yes	Yes	Compara, Homologene, OrthoDB, orthoMCL, TreeFam
col4a2	553355	ZDB-GENE-070725-3	col4a2	1284	2203	COL4A2	4	3.971	Yes	Yes	Homologene, OMA, OrthoDB, TreeFam
adipoqa	562602	ZDB-GENE-080423-2	adipoqa	9370	13633	ADIPOQ	1	0.93	Yes	Yes	Compara
tnfaip8l2a	723996	ZDB-GENE-060616-38	tnfaip8l2a	79626	26277	TNFAIP8L2	5	4.71	Yes	Yes	Compara, OMA, orthoMCL, Phylome, TreeFam
atp1a1b	64616	ZDB-GENE-001212-5	atp1a1b	476	799	ATP1A1	6	5.801	Yes	Yes	Compara, Homologene, OMA, OrthoDB, orthoMCL, TreeFam
spon1b	58029	ZDB-GENE-000427-10	spon1b	10418	11252	SPON1	4	3.834	Yes	Yes	Compara, OrthoDB, orthoMCL, RoundUp
cyp1d1	492344	ZDB-GENE-041114-179	cyp1d1				0	0	None
plcl1	563105	ZDB-GENE-090313-194	plcl1	23228	9064	PLCL2	2	1.901	Yes	Yes	OrthoDB, orthoMCL
plcl1	563105	ZDB-GENE-090313-194	plcl1	5334	9063	PLCL1	2	1.901	Yes	Yes	OrthoDB, orthoMCL
dab1b	678641	ZDB-GENE-060421-7958	dab1b	1600	2661	DAB1	3	2.891	Yes	Yes	Compara, OrthoDB, TreeFam
zgc:113363	791449	ZDB-GENE-050327-7	zgc:113363	4188	6967	MDFI	2	1.86	Yes	Yes	orthoMCL, TreeFam
C11H1orf158	100003307	ZDB-GENE-080919-1	si:ch211-226m7.4	93190	28567	C1orf158	9	8.719	Yes	Yes	Compara, Homologene, Inparanoid, OMA, OrthoDB, orthoMCL, Phylome, RoundUp, TreeFam
si:dkey-239i20.2	557525	ZDB-GENE-041001-98	si:dkey-239i20.2	2330	3773	FMO5	6	5.705	Yes	Yes	Compara, Homologene, Inparanoid, orthoMCL, Phylome, TreeFam
si:dkey-95p16.1	797945	ZDB-GENE-081104-443	si:dkey-95p16.1				0	0	None
tph2	407712	ZDB-GENE-040624-4	tph2	121278	20692	TPH2	9	8.719	Yes	Yes	Compara, Homologene, Inparanoid, OMA, OrthoDB, orthoMCL, Phylome, RoundUp, TreeFam
khdrbs3	101867535	ZDB-GENE-130530-892	khdrbs3	10656	18117	KHDRBS3	1	1	Yes	Yes	Homologene
rnd1l	553414	ZDB-GENE-060315-7	rnd1l	27289	18314	RND1	9	8.719	Yes	Yes	Compara, Homologene, Inparanoid, OMA, OrthoDB, orthoMCL, Phylome, RoundUp, TreeFam
lzts2b	100005471	ZDB-GENE-030131-9587	lzts2b	84445	29381	LZTS2	5	4.805	Yes	Yes	Compara, Inparanoid, OMA, orthoMCL, TreeFam
pip5k1bb	447840	ZDB-GENE-040912-141	pip5k1bb	8395	8995	PIP5K1B	6	5.796	Yes	Yes	Compara, Homologene, Inparanoid, OrthoDB, orthoMCL, TreeFam
b3gnt2b	793362	ZDB-GENE-050913-158	b3gnt2b	10678	15629	B3GNT2	5	4.901	Yes	Yes	Compara, Homologene, OMA, OrthoDB, TreeFam
pla2g4a	559087	ZDB-GENE-041014-325	pla2g4ab	5321	9035	PLA2G4A	7	6.711	Yes	Yes	Compara, Homologene, OMA, OrthoDB, orthoMCL, Phylome, TreeFam
pla2g4a	30554	ZDB-GENE-990415-45	pla2g4aa	5321	9035	PLA2G4A	7	6.806	Yes	Yes	Compara, Homologene, Inparanoid, OMA, OrthoDB, orthoMCL, TreeFam
btr02	562439	ZDB-GENE-060825-228	btr02	442247	33264	RFPL4B	1	0.93	Yes	Yes	Compara
btr02	562439	ZDB-GENE-060825-228	btr02	10739	9979	RFPL2	1	0.93	Yes	Yes	Compara
btr02	562439	ZDB-GENE-060825-228	btr02	4210	6998	MEFV	1	0.93	Yes	Yes	Compara
btr02	562439	ZDB-GENE-060825-228	btr02	342931	16449	RFPL4A	1	0.93	Yes	Yes	Compara
btr02	562439	ZDB-GENE-060825-228	btr02	205860	26378	TRIML2	1	0.93	Yes	Yes	Compara
btr02	562439	ZDB-GENE-060825-228	btr02	5988	9977	RFPL1	1	0.93	Yes	Yes	Compara
btr02	562439	ZDB-GENE-060825-228	btr02	10738	9980	RFPL3	1	0.93	Yes	Yes	Compara
kif3cb	550547	ZDB-GENE-080709-4	kif3cb	3797	6321	KIF3C	4	3.891	Yes	Yes	Compara, Homologene, OrthoDB, TreeFam
igf2bp2b	323096	ZDB-GENE-060503-536	igf2bp2b				0	0	None
col4a4	554270	ZDB-GENE-101001-1	col4a4				0	0	None
ece1	777750	ZDB-GENE-061110-100	ece1	1889	3146	ECE1	6	5.801	Yes	Yes	Compara, Homologene, OMA, OrthoDB, orthoMCL, TreeFam
dact1	405799	ZDB-GENE-040623-3	dact1	51339	17748	DACT1	8	7.809	Yes	Yes	Compara, Homologene, Inparanoid, OMA, OrthoDB, orthoMCL, RoundUp, TreeFam
bcmo1l	393580	ZDB-GENE-040426-1191	bco1l	53630	13815	BCO1	2	1.93	Yes	Yes	Compara, Homologene
ncana	407661	ZDB-GENE-051230-1	ncana	1463	2465	NCAN	1	1.01	Yes	Yes	OMA
slc4a4a	568631	ZDB-GENE-060526-274	slc4a4a	8671	11030	SLC4A4	7	6.711	Yes	Yes	Compara, Homologene, OMA, OrthoDB, orthoMCL, Phylome, TreeFam
slc9a2	562904	ZDB-GENE-070912-541	slc9a2	6549	11072	SLC9A2	6	5.801	Yes	Yes	Compara, Homologene, OMA, OrthoDB, orthoMCL, TreeFam
ccdc87	556936	ZDB-GENE-041210-118	ccdc87	55231	25579	CCDC87	2	1.94	Yes	Yes	Compara, OMA
fat2	568468	ZDB-GENE-111031-1	fat2	2196	3596	FAT2	8	7.809	Yes	Yes	Compara, Homologene, Inparanoid, OMA, OrthoDB, orthoMCL, RoundUp, TreeFam
itga1	570868	ZDB-GENE-091118-115	itga1	3672	6134	ITGA1	6	5.801	Yes	Yes	Compara, Homologene, OMA, OrthoDB, orthoMCL, TreeFam
col9a2	321212	ZDB-GENE-030131-9786	col9a2	1298	2218	COL9A2	8	7.759	Yes	Yes	Compara, Homologene, Inparanoid, OMA, OrthoDB, orthoMCL, Phylome, RoundUp
ptpn3	407635	ZDB-GENE-030131-2934	ptpn3	5774	9655	PTPN3	6	5.908	Yes	Yes	Compara, Homologene, Inparanoid, OMA, RoundUp, TreeFam
dre-mir-129-2	100033643	ZDB-GENE-081211-7	mir129-2	406918	31513	MIR129-2	1	0.93	Yes	Yes	Compara
slc10a4	556491	ZDB-GENE-041014-249	slc10a4	201780	22980	SLC10A4	7	6.809	Yes	Yes	Compara, Inparanoid, OMA, OrthoDB, orthoMCL, RoundUp, TreeFam
syngr2a	563028	ZDB-GENE-070112-1292	syngr2a	9144	11499	SYNGR2	6	5.705	Yes	Yes	Compara, Homologene, Inparanoid, orthoMCL, Phylome, TreeFam
mbpa	326281	ZDB-GENE-030128-2	mbpa	4155	6925	MBP	2	1.905	Yes	Yes	Inparanoid, orthoMCL
prdm8	406719	ZDB-GENE-040426-2747	prdm8	118738	23535	ZNF488	4	3.791	Yes	Yes	Compara, OrthoDB, orthoMCL, TreeFam
acana	497505	ZDB-GENE-050208-221	acana	176	319	ACAN	3	2.94	Yes	Yes	Compara, Homologene, OMA
ZBTB42	101884211	ZDB-GENE-130730-2	zbtb42	100128927	32550	ZBTB42	1	0.93	Yes	Yes	Compara
masp2	560277	ZDB-GENE-060130-154	masp2	10747	6902	MASP2	7	6.804	Yes	Yes	Compara, Homologene, OMA, OrthoDB, orthoMCL, RoundUp, TreeFam
islr2	541396	ZDB-GENE-050320-95	islr2	57611	29286	ISLR2	7	6.806	Yes	Yes	Compara, Homologene, Inparanoid, OMA, OrthoDB, orthoMCL, TreeFam
abcc8	553281	ZDB-GENE-050517-22	abcc8	6833	59	ABCC8	6	5.899	Yes	Yes	Compara, Homologene, Inparanoid, OrthoDB, RoundUp, TreeFam
zbtb16a	323269	ZDB-GENE-030131-1989	zbtb16a	7704	12930	ZBTB16	4	3.835	Yes	Yes	Compara, Homologene, Inparanoid, orthoMCL
si:ch211-199g17.3	796164	ZDB-GENE-060503-489	gpr186	2835	4466	GPR12	1	0.96	Yes	Yes	TreeFam
si:ch211-199g17.3	796164	ZDB-GENE-060503-489	gpr186	2830	4515	GPR6	1	0.96	Yes	Yes	TreeFam
si:ch211-199g17.3	796164	ZDB-GENE-060503-489	gpr186	2827	4484	GPR3	1	0.96	Yes	Yes	TreeFam
rln1	100996239	ZDB-GENE-120215-201	rln1	117579	17135	RLN3	2	1.931	Yes	Yes	Compara, OrthoDB
tmem47	406640	ZDB-GENE-040426-2644	tmem47	83604	18515	TMEM47	9	8.719	Yes	Yes	Compara, Homologene, Inparanoid, OMA, OrthoDB, orthoMCL, Phylome, RoundUp, TreeFam
myo5b	567402	ZDB-GENE-031219-7	myo5b	4645	7603	MYO5B	6	5.801	Yes	Yes	Compara, Homologene, OMA, OrthoDB, orthoMCL, TreeFam
ctdspla	751737	ZDB-GENE-060825-333	ctdspla	10217	16890	CTDSPL	5	4.791	Yes	Yes	Compara, Homologene, OrthoDB, orthoMCL, TreeFam
tyrp1b	437022	ZDB-GENE-040718-249	tyrp1b	7306	12450	TYRP1	8	7.809	Yes	Yes	Compara, Homologene, Inparanoid, OMA, OrthoDB, orthoMCL, RoundUp, TreeFam
tg	567631	ZDB-GENE-030519-1	tg	7038	11764	TG	6	5.801	Yes	Yes	Compara, Homologene, OMA, OrthoDB, orthoMCL, TreeFam
lipea	568368	ZDB-GENE-060503-734	lipea	3991	6621	LIPE	4	3.801	Yes	Yes	Compara, OrthoDB, Phylome, TreeFam
tmem130	567635	ZDB-GENE-080204-23	tmem130	222865	25429	TMEM130	3	2.831	Yes	Yes	Compara, OrthoDB, orthoMCL
pcdh2g7	554055	ZDB-GENE-050610-29	pcdh2g7	56132	8688	PCDHB3	1	1	Yes	Yes	Homologene
gpr161	368421	ZDB-GENE-030616-58	gpr161	23432	23694	GPR161	9	8.719	Yes	Yes	Compara, Homologene, Inparanoid, OMA, OrthoDB, orthoMCL, Phylome, RoundUp, TreeFam
si:dkey-193c22.2	101882096	ZDB-GENE-070705-337	si:dkey-193c22.2	1464	2466	CSPG4	1	1.001	Yes	Yes	OrthoDB
col6a1	569755	ZDB-GENE-070501-6	col6a1	1291	2211	COL6A1	6	5.801	Yes	Yes	Compara, Homologene, OMA, OrthoDB, orthoMCL, TreeFam
hbp1	554137	ZDB-GENE-050522-414	hbp1	26959	23200	HBP1	6	5.801	Yes	Yes	Compara, Homologene, OMA, OrthoDB, orthoMCL, TreeFam
rasgef1ba	327572	ZDB-GENE-030131-5783	rasgef1ba	153020	24881	RASGEF1B	9	8.719	Yes	Yes	Compara, Homologene, Inparanoid, OMA, OrthoDB, orthoMCL, Phylome, RoundUp, TreeFam
prkar1b	767685	ZDB-GENE-060929-580	prkar1b	5575	9390	PRKAR1B	8	7.809	Yes	Yes	Compara, Homologene, Inparanoid, OMA, OrthoDB, orthoMCL, RoundUp, TreeFam
plcd1a	555443	ZDB-GENE-071004-78	plcd1a	5333	9060	PLCD1	3	2.831	Yes	Yes	Compara, OrthoDB, orthoMCL
si:dkey-195m11.8	324372	ZDB-GENE-030131-3092	si:dkey-195m11.8				0	0	None
nuak2	560275	ZDB-GENE-050208-563	nuak2	81788	29558	NUAK2	8	7.709	Yes	Yes	Compara, Homologene, Inparanoid, OrthoDB, orthoMCL, Phylome, RoundUp, TreeFam
zgc:66433	321250	ZDB-GENE-030131-9832	zgc:66433	343990	33454	KIAA1211L	1	0.9	Yes	Yes	orthoMCL
arl4ca	550444	ZDB-GENE-050417-265	arl4ca	10123	698	ARL4C	8	7.716	Yes	Yes	Compara, Homologene, Inparanoid, OMA, OrthoDB, orthoMCL, Phylome, TreeFam
srp68	446119	ZDB-GENE-040831-3	srp68	6730	11302	SRP68	6	5.701	Yes	Yes	Compara, Homologene, OrthoDB, orthoMCL, Phylome, TreeFam
apol1	560340	ZDB-GENE-030131-3217	apol1	80832	14867	APOL4	3	2.915	Yes	Yes	Inparanoid, OMA, orthoMCL
apol1	560340	ZDB-GENE-030131-3217	apol1	80833	14868	APOL3	3	2.908	Yes	Yes	Inparanoid, orthoMCL, RoundUp
rgs7bpb	337556	ZDB-GENE-030131-9502	rgs7bpb	401190	23271	RGS7BP	3	2.891	Yes	Yes	Compara, OrthoDB, TreeFam
arrdc2	335206	ZDB-GENE-030131-7146	arrdc2	27106	25225	ARRDC2	5	4.791	Yes	Yes	Compara, Homologene, OrthoDB, orthoMCL, TreeFam
cnksr1	402957	ZDB-GENE-040426-1802	cnksr1	10256	19700	CNKSR1	8	7.714	Yes	Yes	Compara, Homologene, OMA, OrthoDB, orthoMCL, Phylome, RoundUp, TreeFam
ccdc125	565477	ZDB-GENE-060526-104	ccdc125	202243	28924	CCDC125	8	7.716	Yes	Yes	Compara, Homologene, Inparanoid, OMA, OrthoDB, orthoMCL, Phylome, TreeFam
inpp5d	559103	-	inpp5d	3635	6079	INPP5D	7	6.806	Yes	Yes	Compara, Homologene, Inparanoid, OMA, OrthoDB, orthoMCL, TreeFam
mpdu1a	447806	ZDB-GENE-040912-9	mpdu1a	9526	7207	MPDU1	5	4.701	Yes	Yes	Compara, OrthoDB, orthoMCL, Phylome, TreeFam
fam83h	565437	ZDB-GENE-090312-104	fam83ha	286077	24797	FAM83H	4	3.891	Yes	Yes	Compara, Homologene, OrthoDB, TreeFam
fam83h	565918	ZDB-GENE-030131-6729	fam83hb	286077	24797	FAM83H	8	7.809	Yes	Yes	Compara, Homologene, Inparanoid, OMA, OrthoDB, orthoMCL, RoundUp, TreeFam
elfn1b	100144401	ZDB-GENE-080327-21	elfn1b	392617	33154	ELFN1	4	3.891	Yes	Yes	Compara, Homologene, OrthoDB, TreeFam
dhrs7ca	558764	ZDB-GENE-050320-114	dhrs7ca	201140	32423	DHRS7C	2	1.94	Yes	Yes	Compara, OMA
dhrs7ca	791839	-	dhrs7ca				0	0	None
ar	100005148	ZDB-GENE-060131-1	ar	367	644	AR	6	5.749	Yes	Yes	Compara, Inparanoid, OrthoDB, orthoMCL, Phylome, RoundUp
gpr27	567355	ZDB-GENE-071022-3	gpr27	2850	4482	GPR27	4	3.791	Yes	Yes	Compara, OrthoDB, orthoMCL, TreeFam
C3AR1	794255	-	c3ar1	719	1319	C3AR1	4	3.891	Yes	Yes	Compara, Homologene, OrthoDB, TreeFam
tprg1l	568867	ZDB-GENE-070531-2	tprg1l	127262	27007	TPRG1L	7	6.806	Yes	Yes	Compara, Homologene, Inparanoid, OMA, OrthoDB, orthoMCL, TreeFam
slc7a6	57957	ZDB-GENE-000607-21	slc7a6	9057	11064	SLC7A6	7	6.799	Yes	Yes	Compara, Homologene, Inparanoid, OrthoDB, orthoMCL, RoundUp, TreeFam
si:ch73-204p21.2	497333	ZDB-GENE-050208-49	si:ch73-204p21.2				0	0	None
ppfibp2b	436635	ZDB-GENE-040718-54	ppfibp2b	8495	9250	PPFIBP2	2	1.94	Yes	Yes	Compara, OMA
s100a10b	406276	ZDB-GENE-040426-1937	s100a10b	6281	10487	S100A10	7	6.711	Yes	Yes	Compara, Homologene, OMA, OrthoDB, orthoMCL, Phylome, TreeFam
jam3b	569217	ZDB-GENE-030131-441	jam3b	83700	15532	JAM3	5	4.8	Yes	Yes	Compara, Homologene, OMA, orthoMCL, TreeFam
vdrb	564511	ZDB-GENE-080403-10	vdrb	7421	12679	VDR	7	6.849	Yes	Yes	Compara, Homologene, Inparanoid, OMA, OrthoDB, orthoMCL, RoundUp
UACA	565006	ZDB-GENE-050419-37	uacaa	148741	26323	ANKRD35	2	1.961	Yes	Yes	OrthoDB, TreeFam
UACA	565006	ZDB-GENE-050419-37	uacaa	55075	15947	UACA	2	1.931	Yes	Yes	Compara, OrthoDB
MMEL1	560703	-	mmel1	79258	14668	MMEL1	7	6.879	Yes	Yes	Homologene, Inparanoid, OMA, OrthoDB, orthoMCL, RoundUp, TreeFam
panx2	557828	ZDB-GENE-050419-55	panx2	56666	8600	PANX2	7	6.806	Yes	Yes	Compara, Homologene, Inparanoid, OMA, OrthoDB, orthoMCL, TreeFam
rapgef4	559170	ZDB-GENE-070912-385	rapgef4	11069	16626	RAPGEF4	8	7.809	Yes	Yes	Compara, Homologene, Inparanoid, OMA, OrthoDB, orthoMCL, RoundUp, TreeFam
cd82a	324098	ZDB-GENE-030131-2818	cd82a	3732	6210	CD82	5	4.901	Yes	Yes	Compara, Homologene, OMA, OrthoDB, TreeFam
fryb	792949	ZDB-GENE-080215-5	fryb	10129	20367	FRY	5	4.871	Yes	Yes	Homologene, OMA, OrthoDB, orthoMCL, TreeFam
crhbp	445065	ZDB-GENE-040801-196	crhbp	1393	2356	CRHBP	9	8.719	Yes	Yes	Compara, Homologene, Inparanoid, OMA, OrthoDB, orthoMCL, Phylome, RoundUp, TreeFam
mtmr1b	541517	ZDB-GENE-050327-48	mtmr1b	8776	7449	MTMR1	9	8.719	Yes	Yes	Compara, Homologene, Inparanoid, OMA, OrthoDB, orthoMCL, Phylome, RoundUp, TreeFam
PARP4	558045	ZDB-GENE-070912-387	parp4	143	271	PARP4	5	4.8	Yes	Yes	Compara, Homologene, OMA, orthoMCL, TreeFam
bai3	566117	ZDB-GENE-070424-99	adgrb3	577	945	ADGRB3	5	4.901	Yes	Yes	Compara, Homologene, OMA, OrthoDB, TreeFam
nr4a3	548604	ZDB-GENE-070824-4	nr4a3	8013	7982	NR4A3	6	5.801	Yes	Yes	Compara, Homologene, OMA, OrthoDB, orthoMCL, TreeFam
pdk4	561007	ZDB-GENE-060503-754	pdk4	5166	8812	PDK4	5	4.791	Yes	Yes	Compara, Homologene, OrthoDB, orthoMCL, TreeFam
mrc1b	559502	ZDB-GENE-070705-13	mrc1b	4360	7228	MRC1	3	2.79	Yes	Yes	Compara, orthoMCL, TreeFam
adcy5	562619	ZDB-GENE-081104-470	adcy5	111	236	ADCY5	7	6.909	Yes	Yes	Compara, Homologene, Inparanoid, OMA, OrthoDB, RoundUp, TreeFam
rasl10a	100004647	ZDB-GENE-060526-273	rasl10a	91608	30295	RASL10B	6	5.819	Yes	Yes	Homologene, Inparanoid, OrthoDB, orthoMCL, Phylome, RoundUp
cant1a	406558	ZDB-GENE-040426-2441	cant1a	124583	19721	CANT1	9	8.719	Yes	Yes	Compara, Homologene, Inparanoid, OMA, OrthoDB, orthoMCL, Phylome, RoundUp, TreeFam
rhoq	327510	ZDB-GENE-030131-5721	rhoq	23433	17736	RHOQ	8	7.819	Yes	Yes	Compara, Homologene, Inparanoid, OMA, OrthoDB, Phylome, RoundUp, TreeFam
f3a	567257	ZDB-GENE-071119-5	f3a	2152	3541	F3	8	7.809	Yes	Yes	Compara, Homologene, Inparanoid, OMA, OrthoDB, orthoMCL, RoundUp, TreeFam
capn2a	541374	ZDB-GENE-050320-69	capn2a	824	1479	CAPN2	1	0.93	Yes	Yes	Compara
ulk1b	558848	ZDB-GENE-071203-2	ulk1b	8408	12558	ULK1	7	6.909	Yes	Yes	Compara, Homologene, Inparanoid, OMA, OrthoDB, RoundUp, TreeFam
pde10a	394077	ZDB-GENE-040426-1115	pde10a	10846	8772	PDE10A	6	5.801	Yes	Yes	Compara, Homologene, OMA, OrthoDB, orthoMCL, TreeFam
si:ch211-106h11.3	497580	ZDB-GENE-050208-296	si:ch211-106h11.3	3491	2654	CYR61	2	1.961	Yes	Yes	OrthoDB, TreeFam
CARKD	797867	ZDB-GENE-080204-1	carkd	55739	25576	CARKD	7	6.799	Yes	Yes	Compara, Homologene, Inparanoid, OrthoDB, orthoMCL, RoundUp, TreeFam
yjefn3	557840	ZDB-GENE-050208-755	yjefn3	374887	24785	YJEFN3	8	7.809	Yes	Yes	Compara, Homologene, Inparanoid, OMA, OrthoDB, orthoMCL, RoundUp, TreeFam
anxa5b	337132	ZDB-GENE-030131-9076	anxa5b	308	543	ANXA5	8	7.809	Yes	Yes	Compara, Homologene, Inparanoid, OMA, OrthoDB, orthoMCL, RoundUp, TreeFam
pde3a	567051	ZDB-GENE-041210-23	pde3a	5139	8778	PDE3A	8	7.714	Yes	Yes	Compara, Homologene, OMA, OrthoDB, orthoMCL, Phylome, RoundUp, TreeFam
serpine2	393153	ZDB-GENE-040426-848	serpine2	5270	8951	SERPINE2	8	7.809	Yes	Yes	Compara, Homologene, Inparanoid, OMA, OrthoDB, orthoMCL, RoundUp, TreeFam
csnk1e	100006858	ZDB-GENE-030131-7873	csnk1e	1454	2453	CSNK1E	7	6.711	Yes	Yes	Compara, Homologene, OMA, OrthoDB, orthoMCL, Phylome, TreeFam
npr3	569395	ZDB-GENE-060531-91	npr3	4883	7945	NPR3	6	5.801	Yes	Yes	Compara, Homologene, OMA, OrthoDB, orthoMCL, TreeFam
capga	565410	ZDB-GENE-060531-6	capga	822	1474	CAPG	6	5.801	Yes	Yes	Compara, Homologene, OMA, OrthoDB, orthoMCL, TreeFam
ghra	100001424	ZDB-GENE-070509-1	ghra	2690	4263	GHR	5	4.8	Yes	Yes	Compara, Homologene, OMA, orthoMCL, TreeFam
vsg1	570276	ZDB-GENE-060616-96	vsg1	83483	13635	PLVAP	5	4.888	Yes	Yes	Inparanoid, OMA, Phylome, RoundUp, TreeFam
znf395b	566703	ZDB-GENE-041001-193	znf395b	55893	18737	ZNF395	5	4.705	Yes	Yes	Compara, Inparanoid, orthoMCL, Phylome, TreeFam
rab34b	100007678	ZDB-GENE-091118-61	rab34b	83871	16519	RAB34	4	3.771	Yes	Yes	OrthoDB, orthoMCL, Phylome, TreeFam
atp9b	568160	ZDB-GENE-060503-583	atp9b	374868	13541	ATP9B	8	7.716	Yes	Yes	Compara, Homologene, Inparanoid, OMA, OrthoDB, orthoMCL, Phylome, TreeFam
bach2b	555350	ZDB-GENE-041001-139	bach2b	60468	14078	BACH2	8	7.714	Yes	Yes	Compara, Homologene, OMA, OrthoDB, orthoMCL, Phylome, RoundUp, TreeFam
si:dkey-145c18.2	100149018	ZDB-GENE-081031-55	si:dkey-145c18.2	10135	30092	NAMPT	4	3.861	Yes	Yes	Homologene, OrthoDB, orthoMCL, TreeFam
sesn3	406840	ZDB-GENE-040426-2924	sesn3	143686	23060	SESN3	6	5.801	Yes	Yes	Compara, Homologene, OMA, OrthoDB, orthoMCL, TreeFam
slc29a4	559668	ZDB-GENE-070112-1932	slc29a4	222962	23097	SLC29A4	8	7.809	Yes	Yes	Compara, Homologene, Inparanoid, OMA, OrthoDB, orthoMCL, RoundUp, TreeFam
cyp7c1	100322603	ZDB-GENE-070912-293	cyp7c1				0	0	None
si:ch211-102c2.8	100002014	ZDB-GENE-081104-98	si:ch211-102c2.8				0	0	None
wif1	30476	ZDB-GENE-990712-17	wif1	11197	18081	WIF1	8	7.759	Yes	Yes	Compara, Homologene, Inparanoid, OMA, OrthoDB, orthoMCL, Phylome, RoundUp
runx2b	405788	ZDB-GENE-040629-4	runx2b	860	10472	RUNX2	2	1.903	Yes	Yes	orthoMCL, RoundUp
sesn1	436933	ZDB-GENE-040718-408	sesn1	27244	21595	SESN1	8	7.809	Yes	Yes	Compara, Homologene, Inparanoid, OMA, OrthoDB, orthoMCL, RoundUp, TreeFam
npas2	352934	ZDB-GENE-030408-3	npas2	9575	2082	CLOCK	3	2.904	Yes	Yes	OrthoDB, orthoMCL, RoundUp
npas2	352934	ZDB-GENE-030408-3	npas2	4862	7895	NPAS2	3	2.833	Yes	Yes	Compara, orthoMCL, RoundUp
man2a1	560219	ZDB-GENE-060526-31	man2a1	4124	6824	MAN2A1	1	1.01	Yes	Yes	OMA
ing1	678608	ZDB-GENE-060421-4388	ing1	3621	6062	ING1	8	7.718	Yes	Yes	Compara, Homologene, Inparanoid, OMA, orthoMCL, Phylome, RoundUp, TreeFam
avpr2ab	100151502	ZDB-GENE-110411-48	avpr2ab	554	897	AVPR2	4	3.945	Yes	Yes	Compara, Homologene, Inparanoid, OMA
antxr2b	560841	ZDB-GENE-080213-4	antxr2b	118429	21732	ANTXR2	5	4.901	Yes	Yes	Compara, Homologene, OMA, OrthoDB, TreeFam
plagx	664689	ZDB-GENE-030131-839	plagx	5326	9047	PLAGL2	3	2.871	Yes	Yes	OrthoDB, Phylome, TreeFam
grasp	558950	ZDB-GENE-060312-30	grasp	160622	18707	GRASP	9	8.719	Yes	Yes	Compara, Homologene, Inparanoid, OMA, OrthoDB, orthoMCL, Phylome, RoundUp, TreeFam
si:ch211-108c6.2	559375	ZDB-GENE-040724-7	si:ch211-108c6.2				0	0	None
cast	563084	ZDB-GENE-050810-2	cast	831	1515	CAST	3	2.84	Yes	Yes	Compara, OMA, orthoMCL
lgals3bpb	405809	ZDB-GENE-040426-2262	lgals3bpb	3959	6564	LGALS3BP	6	5.796	Yes	Yes	Compara, Homologene, Inparanoid, OrthoDB, orthoMCL, TreeFam
si:ch211-241j12.3	566552	ZDB-GENE-040724-72	si:ch211-241j12.3	140625	24026	ACTRT2	2	1.87	Yes	Yes	Phylome, TreeFam
sort1a	406511	ZDB-GENE-040426-2329	sort1a	6272	11186	SORT1	7	6.806	Yes	Yes	Compara, Homologene, Inparanoid, OMA, OrthoDB, orthoMCL, TreeFam
reep3a	641577	ZDB-GENE-051127-47	reep3a	221035	23711	REEP3	4	3.791	Yes	Yes	Compara, OrthoDB, orthoMCL, TreeFam
coro1ca	317741	ZDB-GENE-030114-6	coro1ca	23603	2254	CORO1C	6	5.801	Yes	Yes	Compara, Homologene, OMA, OrthoDB, orthoMCL, TreeFam
zgc:55512	325470	ZDB-GENE-030131-4195	zgc:55512	7319	12472	UBE2A	5	4.874	Yes	Yes	OMA, OrthoDB, orthoMCL, RoundUp, TreeFam
zbtb16b	322203	ZDB-GENE-100923-1	zbtb16b				0	0	None
FHOD1	503946	ZDB-GENE-110623-4	fhod1	29109	17905	FHOD1	5	4.801	Yes	Yes	Compara, OMA, OrthoDB, orthoMCL, TreeFam
usp36	327239	ZDB-GENE-030131-5450	usp36	57602	20062	USP36	6	5.808	Yes	Yes	Compara, Inparanoid, OMA, orthoMCL, RoundUp, TreeFam
ampd3b	333997	ZDB-GENE-030131-5929	ampd3b	272	470	AMPD3	8	7.716	Yes	Yes	Compara, Homologene, Inparanoid, OMA, OrthoDB, orthoMCL, Phylome, TreeFam
pdzd8	561279	ZDB-GENE-110310-2	pdzd8	118987	26974	PDZD8	7	6.909	Yes	Yes	Compara, Homologene, Inparanoid, OMA, OrthoDB, RoundUp, TreeFam
ezh1	664754	ZDB-GENE-050114-1	ezh1	2145	3526	EZH1	3	2.94	Yes	Yes	Compara, Homologene, OMA
synm	558800	ZDB-GENE-050419-81	synm	23336	24466	SYNM	7	6.758	Yes	Yes	Compara, Homologene, Inparanoid, OMA, orthoMCL, Phylome, RoundUp
zgc:153675	768179	ZDB-GENE-061013-567	zgc:153675	90488	28281	TMEM263	2	1.86	Yes	Yes	orthoMCL, TreeFam
add3a	556762	ZDB-GENE-030131-2721	add3a	120	245	ADD3	8	7.809	Yes	Yes	Compara, Homologene, Inparanoid, OMA, OrthoDB, orthoMCL, RoundUp, TreeFam
si:dkey-29d8.3	556220	ZDB-GENE-070912-508	si:dkey-29d8.3				0	0	None
LGR4	558825	-	lgr4	55366	13299	LGR4	8	7.809	Yes	Yes	Compara, Homologene, Inparanoid, OMA, OrthoDB, orthoMCL, RoundUp, TreeFam
dgat1a	325875	ZDB-GENE-030131-4600	dgat1a	8694	2843	DGAT1	8	7.809	Yes	Yes	Compara, Homologene, Inparanoid, OMA, OrthoDB, orthoMCL, RoundUp, TreeFam
hoxa9b	58048	ZDB-GENE-000823-2	hoxa9b	3205	5109	HOXA9	4	3.903	Yes	Yes	Compara, OMA, RoundUp, TreeFam
pik3ip1	386643	ZDB-GENE-031030-14	pik3ip1	113791	24942	PIK3IP1	7	6.806	Yes	Yes	Compara, Homologene, Inparanoid, OMA, OrthoDB, orthoMCL, TreeFam
cyth1a	321938	ZDB-GENE-030131-657	cyth1a	9267	9501	CYTH1	6	5.848	Yes	Yes	Compara, Homologene, Inparanoid, OMA, orthoMCL, RoundUp
si:ch211-195m9.3	100332163	ZDB-GENE-120215-210	si:ch211-195m9.3				0	0	None
bcl11aa	678650	ZDB-GENE-060421-4643	bcl11aa	53335	13221	BCL11A	8	7.809	Yes	Yes	Compara, Homologene, Inparanoid, OMA, OrthoDB, orthoMCL, RoundUp, TreeFam
mapta	100000342	ZDB-GENE-081027-1	mapta	4137	6893	MAPT	3	2.891	Yes	Yes	Compara, OrthoDB, TreeFam
rc3h2	559834	ZDB-GENE-060503-694	rc3h2	54542	21461	RC3H2	7	6.804	Yes	Yes	Compara, Homologene, OMA, OrthoDB, orthoMCL, RoundUp, TreeFam
limk2	436924	ZDB-GENE-040718-398	limk2	3985	6614	LIMK2	9	8.719	Yes	Yes	Compara, Homologene, Inparanoid, OMA, OrthoDB, orthoMCL, Phylome, RoundUp, TreeFam
chn2	570999	ZDB-GENE-091020-5	chn2	1124	1944	CHN2	3	3.008	Yes	Yes	Homologene, Inparanoid, RoundUp
uaca	565006	ZDB-GENE-050419-37	uacaa	148741	26323	ANKRD35	2	1.961	Yes	Yes	OrthoDB, TreeFam
uaca	565006	ZDB-GENE-050419-37	uacaa	55075	15947	UACA	2	1.931	Yes	Yes	Compara, OrthoDB
SIK1	553465	ZDB-GENE-030131-9446	sik1	150094	11142	SIK1	6	5.801	Yes	Yes	Compara, Homologene, OMA, OrthoDB, orthoMCL, TreeFam
EXO5	641427	ZDB-GENE-051113-108	exo5	64789	26115	EXO5	7	6.758	Yes	Yes	Compara, Homologene, Inparanoid, OMA, orthoMCL, Phylome, RoundUp
arhgef4	559017	ZDB-GENE-070912-575	arhgef4	50649	684	ARHGEF4	4	3.893	Yes	Yes	Compara, Homologene, RoundUp, TreeFam
tfap2e	393794	ZDB-GENE-040426-1455	tfap2e	339488	30774	TFAP2E	9	8.719	Yes	Yes	Compara, Homologene, Inparanoid, OMA, OrthoDB, orthoMCL, Phylome, RoundUp, TreeFam
dmxl2	378958	ZDB-GENE-031007-6	dmxl2	23312	2938	DMXL2	4	3.791	Yes	Yes	Compara, OrthoDB, orthoMCL, TreeFam
cyp2u1	556280	ZDB-GENE-070730-1	cyp2u1	113612	20582	CYP2U1	6	5.798	Yes	Yes	Compara, Homologene, Inparanoid, orthoMCL, RoundUp, TreeFam
phactr2	570136	ZDB-GENE-040724-11	phactr2	9749	20956	PHACTR2	4	3.791	Yes	Yes	Compara, OrthoDB, orthoMCL, TreeFam
zbtb4	798710	ZDB-GENE-100318-5	zbtb4	57659	23847	ZBTB4	3	2.74	Yes	Yes	Compara, orthoMCL, Phylome
ankrd10b	559527	ZDB-GENE-061013-49	ankrd10b	55608	20265	ANKRD10	5	4.8	Yes	Yes	Compara, Homologene, OMA, orthoMCL, TreeFam
tshz1	369196	ZDB-GENE-030820-3	tshz1	10194	10669	TSHZ1	8	7.718	Yes	Yes	Compara, Homologene, Inparanoid, OMA, orthoMCL, Phylome, RoundUp, TreeFam
fancd2	394241	ZDB-GENE-040116-5	fancd2	2177	3585	FANCD2	4	3.863	Yes	Yes	Homologene, orthoMCL, RoundUp, TreeFam
lrrn1	568527	ZDB-GENE-071126-1	lrrn1	57633	20980	LRRN1	8	7.809	Yes	Yes	Compara, Homologene, Inparanoid, OMA, OrthoDB, orthoMCL, RoundUp, TreeFam
znf703	114429	ZDB-GENE-010717-1	znf703	80139	25883	ZNF703	7	6.708	Yes	Yes	Compara, Homologene, Inparanoid, orthoMCL, Phylome, RoundUp, TreeFam
hps1	563067	ZDB-GENE-051113-152	hps1	3257	5163	HPS1	6	5.801	Yes	Yes	Compara, Homologene, OMA, OrthoDB, orthoMCL, TreeFam
ARHGEF33	559216	ZDB-GENE-131121-574	arhgef33	100271715	37252	ARHGEF33	2	1.931	Yes	Yes	Compara, OrthoDB
znf395a	571403	ZDB-GENE-061215-52	znf395a	55893	18737	ZNF395	6	5.805	Yes	Yes	Compara, Homologene, Inparanoid, OMA, orthoMCL, TreeFam
kcnj13	555691	ZDB-GENE-070129-1	kcnj13	3769	6259	KCNJ13	8	7.716	Yes	Yes	Compara, Homologene, Inparanoid, OMA, OrthoDB, orthoMCL, Phylome, TreeFam
rims2b	563393	ZDB-GENE-060503-893	rims2b	22999	17282	RIMS1	1	0.9	Yes	Yes	orthoMCL
rims2b	563393	ZDB-GENE-060503-893	rims2b	9699	17283	RIMS2	1	0.9	Yes	Yes	orthoMCL
zgc:171489	100142644	ZDB-GENE-080303-25	zgc:171489				0	0	None
pdlim1	550568	ZDB-GENE-030131-5227	pdlim1	9124	2067	PDLIM1	6	5.801	Yes	Yes	Compara, Homologene, OMA, OrthoDB, orthoMCL, TreeFam
pnpla7b	503936	ZDB-GENE-050309-66	pnpla7b	375775	24768	PNPLA7	6	5.801	Yes	Yes	Compara, Homologene, OMA, OrthoDB, orthoMCL, TreeFam
sipa1l1	562521	ZDB-GENE-030131-9909	sipa1l1	26037	20284	SIPA1L1	7	6.711	Yes	Yes	Compara, Homologene, OMA, OrthoDB, orthoMCL, Phylome, TreeFam
kat6b	568932	ZDB-GENE-000607-52	kat6b	23522	17582	KAT6B	8	7.809	Yes	Yes	Compara, Homologene, Inparanoid, OMA, OrthoDB, orthoMCL, RoundUp, TreeFam
dctn1a	407638	ZDB-GENE-070117-2205	dctn1a	1639	2711	DCTN1	4	3.791	Yes	Yes	Compara, OrthoDB, orthoMCL, TreeFam
GPR17	100331841	ZDB-GENE-100922-133	gpr17	2840	4471	GPR17	8	7.809	Yes	Yes	Compara, Homologene, Inparanoid, OMA, OrthoDB, orthoMCL, RoundUp, TreeFam
csrnp1a	560270	ZDB-GENE-070912-475	csrnp1a	64651	14300	CSRNP1	3	2.891	Yes	Yes	Compara, OrthoDB, TreeFam
arhgap21b	326745	ZDB-GENE-030131-4944	arhgap21b	57584	23725	ARHGAP21	8	7.809	Yes	Yes	Compara, Homologene, Inparanoid, OMA, OrthoDB, orthoMCL, RoundUp, TreeFam
prkcz	555737	ZDB-GENE-070511-1	prkcz	5590	9412	PRKCZ	7	6.711	Yes	Yes	Compara, Homologene, OMA, OrthoDB, orthoMCL, Phylome, TreeFam
si:ch211-189k9.2	793832	ZDB-GENE-100405-5	si:ch211-189k9.2	84542	29387	KIAA1841	8	7.809	Yes	Yes	Compara, Homologene, Inparanoid, OMA, OrthoDB, orthoMCL, RoundUp, TreeFam
suv420h1	572849	ZDB-GENE-041114-22	suv420h1	51111	24283	SUV420H1	8	7.718	Yes	Yes	Compara, Homologene, Inparanoid, OMA, orthoMCL, Phylome, RoundUp, TreeFam
zfp36l2	333941	ZDB-GENE-030131-5873	zfp36l2	678	1108	ZFP36L2	8	7.709	Yes	Yes	Compara, Homologene, Inparanoid, OrthoDB, orthoMCL, Phylome, RoundUp, TreeFam
cyfip1	336613	ZDB-GENE-030131-8557	cyfip1	23191	13759	CYFIP1	7	6.806	Yes	Yes	Compara, Homologene, Inparanoid, OMA, OrthoDB, orthoMCL, TreeFam
bhlhe40	324413	ZDB-GENE-030131-3133	bhlhe40	8553	1046	BHLHE40	8	7.718	Yes	Yes	Compara, Homologene, Inparanoid, OMA, orthoMCL, Phylome, RoundUp, TreeFam
tmem59l	406646	ZDB-GENE-040426-2651	tmem59l	25789	13237	TMEM59L	6	5.806	Yes	Yes	Compara, Inparanoid, OMA, OrthoDB, orthoMCL, TreeFam
pycr1a	393799	ZDB-GENE-040426-1675	pycr1a	29920	30262	PYCR2	3	3.011	Yes	Yes	Homologene, OMA, OrthoDB
pycr1a	393799	ZDB-GENE-040426-1675	pycr1a	5831	9721	PYCR1	3	2.911	Yes	Yes	OMA, OrthoDB, orthoMCL
gpc4	118437	ZDB-GENE-011119-1	gpc4	2239	4452	GPC4	6	5.801	Yes	Yes	Compara, Homologene, OMA, OrthoDB, orthoMCL, TreeFam
tns1	555362	ZDB-GENE-030131-6933	tns1b	7145	11973	TNS1	6	5.801	Yes	Yes	Compara, Homologene, OMA, OrthoDB, orthoMCL, TreeFam
si:ch73-362m14.4	555437	ZDB-GENE-120215-30	si:ch73-362m14.4	10810	12734	WASF3	2	1.901	Yes	Yes	OrthoDB, orthoMCL
cd151	450020	ZDB-GENE-041010-137	cd151	977	1630	CD151	5	4.869	Yes	Yes	Inparanoid, OrthoDB, orthoMCL, RoundUp, TreeFam
gata2a	30480	ZDB-GENE-980526-260	gata2a	2624	4171	GATA2	9	8.719	Yes	Yes	Compara, Homologene, Inparanoid, OMA, OrthoDB, orthoMCL, Phylome, RoundUp, TreeFam
tfap2c	494033	ZDB-GENE-041212-61	tfap2c	7022	11744	TFAP2C	9	8.719	Yes	Yes	Compara, Homologene, Inparanoid, OMA, OrthoDB, orthoMCL, Phylome, RoundUp, TreeFam
rnf11a	393996	ZDB-GENE-040426-1277	rnf11a	26994	10056	RNF11	2	1.961	Yes	Yes	OrthoDB, TreeFam
nfil3-6	431765	ZDB-GENE-040704-63	nfil3-6	4783	7787	NFIL3	1	1.001	Yes	Yes	OrthoDB
oxr1a	571418	ZDB-GENE-080219-14	oxr1a	55074	15822	OXR1	1	1	Yes	Yes	Homologene
ugcg	553944	ZDB-GENE-030131-9885	ugcg	7357	12524	UGCG	6	5.801	Yes	Yes	Compara, Homologene, OMA, OrthoDB, orthoMCL, TreeFam
esyt1b	571083	ZDB-GENE-040724-209	esyt1b	23344	29534	ESYT1	5	4.75	Yes	Yes	Compara, Homologene, OMA, orthoMCL, Phylome
[truncated: 356 more rows]
