# Supplementary material for: Melanoma genome evolution across species
Source: BMC Genomics. 2017 Feb 7;18:136. doi: 10.1186/s12864-017-3518-8 (PMC5297047; doi:10.1186/s12864-017-3518-8)
Supplement: Additional file 5: Table S5. — ZMELR1 vs. ZMEL1 candidate mutations. This file contains the candidate mutations called from the RNA-seq in the ZMELR1 line compared to the ZMEL1 line. (XLSX 21 kb) [file 12864_2017_3518_MOESM5_ESM.xlsx]

## Sheet: Selected candidates
Candidate number	Hugo_Symbol	Protein_Change	Mutation_Type		Chromosome	Start_Position	End_Position			Reference_Allele	Variant_Allele	Normal_Allele_Percentage_Freq(A:C:G:T)	Tumor_Allele_Percentage_Freq(A:C:G:T)	VAF	TranscriptID				L primer	R primer
1	si:ch211-156p11.1	R960L	Missense_Mutation		22	9159507	9159507			G	T	0.0, 0.0, 100.0, 0.0	0.0, 0.0, 0.0, 100.0	100	ENSDART00000141625				TATTTGGTTGCTGTGTCTTTGG	ATCAGCTCACCTGAGTTTCTCC
2	eef2a.2	V501A	Missense_Mutation		22	20471153	20471153			T	C	0.0, 0.0, 0.0, 100.0	0.0, 93.02, 0.0, 6.98	93.02	ENSDART00000036757				TCTGTTAGGGGTGGATCTGTTT	CCTTAAGGCAAATCTCCAAGTG
3	csde1	G618A	Missense_Mutation		8	23377790	23377790			C	G	0.0, 100.0, 0.0, 0.0	0.0, 0.0, 100.0, 0.0	100	ENSDART00000089532				CCTGGAAAAGCAATTTAGCAGA	GTAACAGCCCTGTGTTTGTCAG
4	ftr32	R212C	Missense_Mutation		2	60071517	60071517			G	A	0.0, 0.0, 100.0, 0.0	18.92, 0.0, 81.08, 0.0	18.92	ENSDART00000141384				AATCCACACTCATTACCCGAAC	TTCTGTCTGAAGGAAACACAGC
5	bub1ba	P420L	Missense_Mutation		20	53850913	53850913			C	T	0.0, 98.91, 0.55, 0.55	0.0, 70.37, 0.0, 29.63	29.63	ENSDART00000138976				ACACATGTTATGGAAAGCCTTG	GTGATGTAAATTTCCCACCGTT
6	fkbp3	W23R	Missense_Mutation		20	54639986	54639986			A	T	97.44, 0.0, 2.56, 0.0	30.0, 0.0, 0.0, 70.0	70	ENSDART00000144632				TAAGGGCAAACCTGTGAATCTT	tgtgtgtgtgtgtgcacctatt
7	si:dkey-20i20.5	S154R	Missense_Mutation		22	2074456	2074456			A	C	100.0, 0.0, 0.0, 0.0	75.86, 24.14, 0.0, 0.0	24.14	ENSDART00000106237				GGAGAGAAACCTCACCAGTGTT	tatggctgtggGTGTTTAGATG
8	hnrnpm	G482R	Missense_Mutation		22	17763259	17763259			G	C	0.0, 0.0, 100.0, 0.0	0.0, 63.64, 36.36, 0.0	63.64	ENSDART00000137689				AATAGACCGTATGggaggagga	ATGGGAGAAGCAAAGTCCATT
9	zgc:173594	H37Y	Missense_Mutation		3	32277252	32277252			C	T	0.0, 100.0, 0.0, 0.0	0.0, 18.45, 0.0, 81.55	81.55	ENSDART00000003994				GAACTGTCCTTGATGAAAAGCC	ATGACAGGAGAAGCACCTTGAT
10	znf516	P982R	Missense_Mutation		19	22193484	22193484			G	C	0.0, 0.0, 100.0, 0.0	0.0, 75.64, 23.08, 1.28	75.64	ENSDART00000076716				AACAGGGCCAATATTAGGTTGA	TCACCTCACTCTCAGTCCAAGA
11	COL16A1	C607F	Missense_Mutation		19	40078842	40078842			C	A	0.0, 100.0, 0.0, 0.0	19.64, 80.36, 0.0, 0.0	19.64	ENSDART00000151958				GATGAGATCTGCTCACAAGTGG	TTTCTGCTTTACATGGATGTGC
12	zgc:163136	L764F	Missense_Mutation		1	50041302	50041302			T	A	0.0, 0.0, 0.0, 100.0	22.22, 0.0, 0.0, 77.78	22.22	ENSDART00000145960				CAAATCCACTACTTCCTCCTCG	ACTTTCCACTGGCCTTATTCAA
13	znf451	M801I	Missense_Mutation		13	1287180	1287180			C	G	0.0, 100.0, 0.0, 0.0	0.0, 92.67, 7.33, 0.0	7.33	ENSDART00000145867				CACTAGAGGCTCGTTTCTCCTC	CAGAGTCACAAAGATGTTCCCA
14	RRP8	N209K	Missense_Mutation		15	14246270	14246270			A	C	100.0, 0.0, 0.0, 0.0	94.0, 6.0, 0.0, 0.0	6	ENSDART00000106112				TGACTTCAAAATACGACGCAGT	ATCAAAGAATTCAAGAACCCCC
15	orc3	S330C	Missense_Mutation		17	49485198	49485198			T	A	0.3, 0.0, 0.0, 99.7	6.29, 0.0, 0.0, 93.71	6.29	ENSDART00000047857				TAAGAAGCTTCACCTGCTCCTC	TCCAGTTCTCCATGTTAGAGCA
16	ftr37	R409C	Missense_Mutation		2	60071517	60071517			G	A	0.0, 0.0, 100.0, 0.0	18.92, 0.0, 81.08, 0.0	18.92	ENSDART00000100987				TGAACGTTTATATTCCACCGCT	ttggggttgAACATGTACTGAA
17	pink1	L276M	Missense_Mutation		23	37567995	37567995			C	A	0.0, 100.0, 0.0, 0.0	23.88, 76.12, 0.0, 0.0	23.88	ENSDART00000006436				GAGCCACACGGTCCTAAAATAG	TTCTTCATGACCAGGAACAGTG
18	elof1	S49A	Missense_Mutation		3	13607002	13607002			T	G	0.0, 0.0, 0.0, 100.0	0.19, 0.0, 8.57, 91.24	8.57	ENSDART00000064025				AAAACCTCCTCCCAAGAAAAAG	GTCCCCTTTATTCCCAAAATGT
19	SCAF1	E429G	Missense_Mutation		3	32619812	32619812			A	G	99.64, 0.0, 0.36, 0.0	84.19, 0.0, 15.81, 0.0	15.81	ENSDART00000121445				TCAACAGAAACTGATGCTCCAT	CAAGACTCGCAAAATCCTCTCT
20	tmem181	D498N	Missense_Mutation		4	91923	91923			G	A	0.0, 0.0, 100.0, 0.0	10.71, 0.0, 89.29, 0.0	10.71	ENSDART00000103645				GCCCCTTTCAGACATTCATTTA	TTCAGCTGTGAATCTGGAAAAA
21	BX897726.1	S51N	Missense_Mutation		4	50337268	50337268			C	T	0.0, 100.0, 0.0, 0.0	0.0, 80.77, 0.0, 19.23	19.23	ENSDART00000121944				GCAGGTAAAACTCTTCCCACAC	CACTGGAGAGAAACCATTCACA
22	chek2	S266C	Missense_Mutation		5	10977174	10977174			G	C	0.0, 0.0, 100.0, 0.0	0.0, 22.41, 77.59, 0.0	22.41	ENSDART00000036421				GGAAATTCGTAATTTAACCCCA	TTTACAGACAGCCACACGAAAT
23	TTF1__5_of_6_	Q217L	Missense_Mutation		5	66510907	66510907			A	T	98.68, 0.0, 1.32, 0.0	76.47, 0.0, 0.0, 23.53	23.53	ENSDART00000142131				GAAAACTCGATGTTGGATGACA	GATTTTGGCCTCCTGAGATTTT
24	si:dkey-217d24.6	C32R	Missense_Mutation		6	9330640	9330640			T	C	0.0, 1.03, 0.0, 98.97	0.0, 6.74, 0.0, 93.26	6.74	ENSDART00000151800				GAGTGTGTTTTTCCTCTTACCGA	CTTCTGACACCAGAGGCTCTTT
25	CR788231.1	Q175K	Missense_Mutation		6	24365120	24365120			C	A	0.0, 100.0, 0.0, 0.0	12.77, 87.23, 0.0, 0.0	12.77	ENSDART00000102701				TGTAAAATAGCAAAGAGCGTTGT	ACGTGAGGTTTAAGGATGGGTA
26	bcas2	R157S	Missense_Mutation		8	11697393	11697393			A	T	100.0, 0.0, 0.0, 0.0	65.79, 0.0, 0.0, 34.21	34.21	ENSDART00000064066				ttggaccaacagaaaatgaaaa	CAAGTTCTCTCAGTTTGGCTCC
27	EDEM3	V713A	Missense_Mutation		8	20012497	20012497			A	G	100.0, 0.0, 0.0, 0.0	90.91, 0.0, 9.09, 0.0	9.09	ENSDART00000111710				TCAACATGCACCACCTCTTACT	CGGAACACTGATGATGTCACTT

## Sheet: All potential mutations
Hugo_Symbol	Protein_Change	Mutation_Type		Chromosome	Start_Position	End_Position	Reference_Allele	Variant_Allele	Normal_Allele_Percentage_Freq(A:C:G:T)	Tumor_Allele_Percentage_Freq(A:C:G:T)	VAF	TranscriptID
si:ch211-156p11.1	R960L	Missense_Mutation		22	9159507	9159507	G	T	0.0, 0.0, 100.0, 0.0	0.0, 0.0, 0.0, 100.0	100	ENSDART00000141625
csde1	G618A	Missense_Mutation		8	23377790	23377790	C	G	0.0, 100.0, 0.0, 0.0	0.0, 0.0, 100.0, 0.0	100	ENSDART00000089532
eef2a.2	V501A	Missense_Mutation		22	20471153	20471153	T	C	0.0, 0.0, 0.0, 100.0	0.0, 93.02, 0.0, 6.98	93.02	ENSDART00000036757
zgc:173594	H37Y	Missense_Mutation		3	32277252	32277252	C	T	0.0, 100.0, 0.0, 0.0	0.0, 18.45, 0.0, 81.55	81.55	ENSDART00000003994
znf516	P982R	Missense_Mutation		19	22193484	22193484	G	C	0.0, 0.0, 100.0, 0.0	0.0, 75.64, 23.08, 1.28	75.64	ENSDART00000076716
fkbp3	W23R	Missense_Mutation		20	54639986	54639986	A	T	97.44, 0.0, 2.56, 0.0	30.0, 0.0, 0.0, 70.0	70	ENSDART00000144632
hnrnpm	G482R	Missense_Mutation		22	17763259	17763259	G	C	0.0, 0.0, 100.0, 0.0	0.0, 63.64, 36.36, 0.0	63.64	ENSDART00000137689
krt5	Y5D	Missense_Mutation		23	10282496	10282496	A	C	100.0, 0.0, 0.0, 0.0	50.0, 40.74, 1.85, 7.41	40.74	ENSDART00000146185
bcas2	R157S	Missense_Mutation		8	11697393	11697393	A	T	100.0, 0.0, 0.0, 0.0	65.79, 0.0, 0.0, 34.21	34.21	ENSDART00000064066
bub1ba	P420L	Missense_Mutation		20	53850913	53850913	C	T	0.0, 98.91, 0.55, 0.55	0.0, 70.37, 0.0, 29.63	29.63	ENSDART00000138976
efhd1	L47V	Missense_Mutation		15	38825414	38825414	C	G	0.1, 99.87, 0.03, 0.0	0.0, 74.32, 25.68, 0.0	25.68	ENSDART00000063779
si:dkey-20i20.5	S154R	Missense_Mutation		22	2074456	2074456	A	C	100.0, 0.0, 0.0, 0.0	75.86, 24.14, 0.0, 0.0	24.14	ENSDART00000106237
pink1	L276M	Missense_Mutation		23	37567995	37567995	C	A	0.0, 100.0, 0.0, 0.0	23.88, 76.12, 0.0, 0.0	23.88	ENSDART00000006436
TTF1__5_of_6_	Q217L	Missense_Mutation		5	66510907	66510907	A	T	98.68, 0.0, 1.32, 0.0	76.47, 0.0, 0.0, 23.53	23.53	ENSDART00000142131
chek2	S266C	Missense_Mutation		5	10977174	10977174	G	C	0.0, 0.0, 100.0, 0.0	0.0, 22.41, 77.59, 0.0	22.41	ENSDART00000036421
zgc:163136	L764F	Missense_Mutation		1	50041302	50041302	T	A	0.0, 0.0, 0.0, 100.0	22.22, 0.0, 0.0, 77.78	22.22	ENSDART00000145960
COL16A1	C607F	Missense_Mutation		19	40078842	40078842	C	A	0.0, 100.0, 0.0, 0.0	19.64, 80.36, 0.0, 0.0	19.64	ENSDART00000151958
BX897726.1	S51N	Missense_Mutation		4	50337268	50337268	C	T	0.0, 100.0, 0.0, 0.0	0.0, 80.77, 0.0, 19.23	19.23	ENSDART00000121944
ftr32	R212C	Missense_Mutation		2	60071517	60071517	G	A	0.0, 0.0, 100.0, 0.0	18.92, 0.0, 81.08, 0.0	18.92	ENSDART00000141384
ftr37	R409C	Missense_Mutation		2	60071517	60071517	G	A	0.0, 0.0, 100.0, 0.0	18.92, 0.0, 81.08, 0.0	18.92	ENSDART00000100987
SCAF1	E429G	Missense_Mutation		3	32619812	32619812	A	G	99.64, 0.0, 0.36, 0.0	84.19, 0.0, 15.81, 0.0	15.81	ENSDART00000121445
dlg5a	L932R	Missense_Mutation		13	16485244	16485244	T	G	0.75, 0.0, 0.0, 99.25	0.0, 0.0, 12.78, 87.22	12.78	ENSDART00000105496
CR788231.1	Q175K	Missense_Mutation		6	24365120	24365120	C	A	0.0, 100.0, 0.0, 0.0	12.77, 87.23, 0.0, 0.0	12.77	ENSDART00000102701
BAHD1__2_of_2_	R267K	Missense_Mutation		20	54905857	54905857	C	T	0.0, 98.36, 0.0, 1.64	0.0, 89.09, 0.0, 10.91	10.91	ENSDART00000129418
tmem181	D498N	Missense_Mutation		4	91923	91923	G	A	0.0, 0.0, 100.0, 0.0	10.71, 0.0, 89.29, 0.0	10.71	ENSDART00000103645
BX000999.1	K550N	Missense_Mutation		15	991181	991181	G	C	0.0, 0.0, 100.0, 0.0	0.0, 10.0, 90.0, 0.0	10	ENSDART00000128365
EDEM3	V713A	Missense_Mutation		8	20012497	20012497	A	G	100.0, 0.0, 0.0, 0.0	90.91, 0.0, 9.09, 0.0	9.09	ENSDART00000111710
dock1	Y245C	Missense_Mutation		12	44679096	44679096	T	C	0.0, 0.0, 0.0, 100.0	0.0, 9.09, 0.0, 90.91	9.09	ENSDART00000109740
elof1	S49A	Missense_Mutation		3	13607002	13607002	T	G	0.0, 0.0, 0.0, 100.0	0.19, 0.0, 8.57, 91.24	8.57	ENSDART00000064025
znf451	M801I	Missense_Mutation		13	1287180	1287180	C	G	0.0, 100.0, 0.0, 0.0	0.0, 92.67, 7.33, 0.0	7.33	ENSDART00000145867
si:dkey-217d24.6	C32R	Missense_Mutation		6	9330640	9330640	T	C	0.0, 1.03, 0.0, 98.97	0.0, 6.74, 0.0, 93.26	6.74	ENSDART00000151800
orc3	S330C	Missense_Mutation		17	49485198	49485198	T	A	0.3, 0.0, 0.0, 99.7	6.29, 0.0, 0.0, 93.71	6.29	ENSDART00000047857
RRP8	N209K	Missense_Mutation		15	14246270	14246270	A	C	100.0, 0.0, 0.0, 0.0	94.0, 6.0, 0.0, 0.0	6	ENSDART00000106112
etf1	L176M	Missense_Mutation		10	21521490	21521490	C	A	0.0, 100.0, 0.0, 0.0	5.81, 94.05, 0.0, 0.14	5.81	ENSDART00000064558
vegfaa	K22M	Missense_Mutation		16	4642329	4642329	A	T	100.0, 0.0, 0.0, 0.0	94.39, 0.0, 0.0, 5.61	5.61	ENSDART00000128775
DCUN1D3	K25E	Missense_Mutation		24	41102825	41102825	A	G	98.7, 0.65, 0.65, 0.0	94.81, 0.0, 5.19, 0.0	5.19	ENSDART00000013894
MAN2B2	T469A	Missense_Mutation		7	20677737	20677737	T	C	0.0, 0.0, 0.0, 100.0	0.0, 4.96, 0.83, 94.21	4.96	ENSDART00000114203
xpo6	L742I	Missense_Mutation		3	14700626	14700626	G	T	0.0, 0.0, 100.0, 0.0	0.0, 0.0, 95.73, 4.27	4.27	ENSDART00000138328
disc1	E964D	Missense_Mutation		13	50035607	50035607	T	A	0.0, 0.0, 0.0, 100.0	4.1, 0.0, 0.0, 95.9	4.1	ENSDART00000148922
dpcd	Q63R	Missense_Mutation		1	31110906	31110906	T	C	0.0, 0.37, 0.0, 99.63	0.0, 3.95, 0.0, 96.05	3.95	ENSDART00000085309
pfkpa	H201R	Missense_Mutation		24	4051950	4051950	A	G	99.91, 0.0, 0.09, 0.0	96.1, 0.0, 3.9, 0.0	3.9	ENSDART00000033394
mibp2	V56A	Missense_Mutation		18	4947999	4947999	A	G	99.92, 0.01, 0.05, 0.02	96.15, 0.03, 3.79, 0.02	3.79	ENSDART00000063019
tnrc5	A14G	Missense_Mutation		1	9649573	9649573	G	C	0.0, 0.0, 100.0, 0.0	0.0, 3.51, 96.49, 0.0	3.51	ENSDART00000040116
sh3glb1	D81E	Missense_Mutation		2	15998110	15998110	C	A	0.81, 99.19, 0.0, 0.0	3.4, 96.6, 0.0, 0.0	3.4	ENSDART00000045933
psmb7	A177V	Missense_Mutation		21	7847135	7847135	C	T	0.03, 99.54, 0.43, 0.0	0.0, 96.36, 0.27, 3.37	3.37	ENSDART00000055325
rps18	A56D	Missense_Mutation		19	18318179	18318179	G	T	0.08, 0.42, 98.33, 1.17	0.14, 0.93, 95.91, 3.02	3.02	ENSDART00000017975
znf410	S323G	Missense_Mutation		20	54696633	54696633	A	G	99.47, 0.26, 0.0, 0.26	96.49, 0.7, 2.81, 0.0	2.81	ENSDART00000021000
pofut1	G387E	Missense_Mutation		23	7782330	7782330	G	A	0.8, 0.0, 99.0, 0.2	2.56, 0.0, 97.44, 0.0	2.56	ENSDART00000018512
tuba8l4	V435A	Missense_Mutation		6	6889971	6889971	A	G	99.8, 0.06, 0.09, 0.04	96.59, 0.92, 2.08, 0.41	2.08	ENSDART00000039443
hsp90aa1.2	K416E	Missense_Mutation		20	54327748	54327748	T	C	0.27, 0.71, 0.18, 98.84	0.79, 1.89, 0.16, 97.09	1.89	ENSDART00000023550
ptges3b	A141G	Missense_Mutation		23	6853466	6853466	G	C	0.02, 0.0, 99.88, 0.1	0.04, 2.15, 96.27, 1.54	1.54	ENSDART00000128772
